# Supplementary material for: Can systematic skewness factors predict future interest rates: Evidence from China
Source: PLoS One. 2026 Feb 5;21(2):e0334345. doi: 10.1371/journal.pone.0334345 (PMC12875505; doi:10.1371/journal.pone.0334345)
Supplement: S2 File — Data2.zip contains data including trading date, total owner’s equity, total asset growth rate, risk-free rate, return on equity and monthly stock data. (ZIP) [file pone.0334345.s002.zip › Monthly stock data/Monthly price change/Monthly price change:industry.CSV]

	000008.SZ	000009.SZ	000010.SZ	000019.SZ	000032.SZ	000035.SZ	000039.SZ	000049.SZ	000055.SZ	000056.SZ	000065.SZ	000068.SZ	000088.SZ	000089.SZ	000090.SZ	000099.SZ	000151.SZ	000157.SZ	000338.SZ	000400.SZ	000404.SZ	000410.SZ	000425.SZ	000429.SZ	000498.SZ	000507.SZ	000519.SZ	000520.SZ	000528.SZ	000530.SZ	000547.SZ	000548.SZ	000551.SZ	000557.SZ	000570.SZ	000576.SZ	000582.SZ	000595.SZ	000619.SZ	000626.SZ	000628.SZ	000632.SZ	000638.SZ	000652.SZ	000680.SZ	000682.SZ	000695.SZ	000701.SZ	000720.SZ
	ÉñÖÝ¸ßÌú	ÖÐ¹ú±¦°²	ÃÀÀöÉúÌ¬	ÉîÁ¸¿Ø¹É	ÉîÉ£´ïA	ÖÐ¹úÌìéº	ÖÐ¼¯¼¯ÍÅ	µÂÈüµç³Ø	·½´ó¼¯ÍÅ	»ÊÍ¥¹ú¼Ê	±±·½¹ú¼Ê	»ª¿ØÈü¸ñ	ÑÎÌï¸Û	ÉîÛÚ»ú³¡	Ìì½¡¼¯ÍÅ	ÖÐÐÅº£Ö±	ÖÐ³É¹É·Ý	ÖÐÁªÖØ¿Æ	Î«²ñ¶¯Á¦	Ðí¼ÌµçÆø	³¤ºç»ªÒâ	ÉòÑô»ú´²	Ðì¹¤»úÐµ	ÔÁ¸ßËÙA	É½¶«Â·ÇÅ	Öéº£¸Û	ÖÐ±øºì¼ý	·ï»Ëº½ÔË	Áø¹¤	±ùÉ½ÀäÈÈ	º½Ìì·¢Õ¹	ºþÄÏÍ¶×Ê	´´Ôª¿Æ¼¼	Î÷²¿´´Òµ	ËÕ³£²ñA	¸Ê»¯¿Æ¹¤	±±²¿Íå¸Û	±¦ËþÊµÒµ	º£ÂÝÐÂ²Ä	Ô¶´ó¿Ø¹É	¸ßÐÂ·¢Õ¹	ÈýÄ¾¼¯ÍÅ	Íò·½·¢Õ¹	Ì©´ï¹É·Ý	É½ÍÆ¹É·Ý	¶«·½µç×Ó	±õº£ÄÜÔ´	ÏÃÃÅÐÅ´ï	ÐÂÄÜÌ©É½
	ÕÇµø·ù(%)	ÕÇµø·ù(%)	ÕÇµø·ù(%)	ÕÇµø·ù(%)	ÕÇµø·ù(%)	ÕÇµø·ù(%)	ÕÇµø·ù(%)	ÕÇµø·ù(%)	ÕÇµø·ù(%)	ÕÇµø·ù(%)	ÕÇµø·ù(%)	ÕÇµø·ù(%)	ÕÇµø·ù(%)	ÕÇµø·ù(%)	ÕÇµø·ù(%)	ÕÇµø·ù(%)	ÕÇµø·ù(%)	ÕÇµø·ù(%)	ÕÇµø·ù(%)	ÕÇµø·ù(%)	ÕÇµø·ù(%)	ÕÇµø·ù(%)	ÕÇµø·ù(%)	ÕÇµø·ù(%)	ÕÇµø·ù(%)	ÕÇµø·ù(%)	ÕÇµø·ù(%)	ÕÇµø·ù(%)	ÕÇµø·ù(%)	ÕÇµø·ù(%)	ÕÇµø·ù(%)	ÕÇµø·ù(%)	ÕÇµø·ù(%)	ÕÇµø·ù(%)	ÕÇµø·ù(%)	ÕÇµø·ù(%)	ÕÇµø·ù(%)	ÕÇµø·ù(%)	ÕÇµø·ù(%)	ÕÇµø·ù(%)	ÕÇµø·ù(%)	ÕÇµø·ù(%)	ÕÇµø·ù(%)	ÕÇµø·ù(%)	ÕÇµø·ù(%)	ÕÇµø·ù(%)	ÕÇµø·ù(%)	ÕÇµø·ù(%)	ÕÇµø·ù(%)
1997/1/31	17.7741	5.644	7.3826	7.6149	41.2698	3.4921	8.2486	0.4682	11.6721	-0.1493											11.0244	2.1889	2.1978			11.7778	27	4.6931	21.8935	19.814	2.5611	14.1304	20.1172	40.2616	5.2318	19.3934	38.7342	2.4742	0.6061	-3.937	7.4138	2.7336	3.7231	-8.6599	110.2804	122.335
1997/2/28	11.1425	-0.274	17.5	-4.7953	14.6067	11.5031	2.9228	14.8183	-4.5802	-0.5979											0.6151	-0.2255	-0.8602			11.7296	9.7638	-0.431	3.2362	-2.6866	2.6107	2.2222	-0.5285	10.3627	-3.5242	-4.6959	12.2263	0.1006	-2.259	1.3115	13.0016	5.7121	10.1385	0.4844	-5.5556	-2.968	434.5455	186.9779
1997/3/31	41.7513	19.9176	50.7447	-0.9214	20.7843	25.0344	18.6613	32.4194	13.8462	13.985											15.1965	24.2938	14.0998			8.5409	6.5997	17.7489	16.6144	18.2822	29.9779	15.6832	18.1038	31.2676	16.3731	21.1632	53.0894	21.608	27.735	12.8641	22.3958	21.2435	28.9308	20.5109	18.7059	35.7647	8.5884	36.1301
1997/4/30	-10.6535	-11.9129	5.2929	-8.6175	7.3052	-19.692	32.4359	-0.8272	36.1622	-4.4195										157.0346	5.9136	15.4545	-1.9011			18.3607	81.2921	7.8676	-7.3925	42.8942	-7.234	-23.4899	52.0699	7.2246	11.6031	-13.7333	47.4774	3.0579	-3.5585	0.0717	24.3714	-10.5006	42.1244	-13.1687	-5.8474	40.8146	3.7588	-6.9182
1997/5/30	-18.5371	-10.6632	-21.9839	-14.4505	-13.3888	-6.5753	3.9045	7.2289	6.9618	-17.3223										-6.6526	-10.6657	-13.0709	-14.4703			-18.0055	-13.5857	-12.4063	-17.2714	-5.6005	-23.3945	-3.5088	-6.5514	-3.0432	20.9442	-20.7883	-0.6842	-18.765	-11.257	-19.7708	-13.5614	-8.2193	-5.0304	-14.9289	-18.2105	-14.3047	-18.1132	-18.5135	150.7289
1997/6/27	33.9483	1.31	10.1375	18.1602	10.917	8.3578	7.3409	19.1876	-1.4931	4.3406		148.0734								1.9396	-10.1763	-0.0906	-15.3354		29.7619	-5.7432	2.9324	-5.0584	20.7018	-1.6198	-5.8683	-4.1818	-2.483	21.3873	13.995	-0.516	-0.145	-13.0329	-4.3693	12.4466	6.801	0.2453	2.1786	-8.9136	0.9009	10.481	-14.242	3.2338	27.093
1997/7/31	-1.2856	-20.977	-2.9398	-20.2815	-4.3307	-14.3437	-14.3019	10.8774	-11.2164	-14.08		-21.5976	116.0075							-0.7965	-6.066	-17.8604	-4.5936		-4.4561	-15.9498	7.007	-7.8201	10.4651	-5.3266	-1.6186	6.4516	-20.7189	-14.4485	-6.9017	-1.9802	-16.122	-3.7717	-10.3537	17.1429	-19.4744	2.5285	-13.6539	13.7615	-20.6705	27.8752	-10.0752	-15.0201	-3.3852
1997/8/29	-14.6047	6.2175	-13.5069	-24.2424	-17.7386	14.534	-11.0524	-35.448	-11.2249	-10.6145		-10.6604	-0.6103							-16.1463	-14.5299	-5.9737	5.0617		10.8368	9.3817	-12.348	14.5704	-6.1842	-14.2308	18.0282	10.1604	-30.6045	-2.5352	-12.3016	6.5657	-21.3853	-0.149	-8.8779	-17.8049	-14.6444	-1.3524	-13.6626	49.9643	37.0656	-7.1646	9.0301	-15.69	11.0322
1997/9/30	-21.7865	-11.3402	-8.2785	25.7333	-13.6959	-5.5172	-17.5743	-18.4397	-12.5	-10.625		-6.7582	-10.2632							-16.2234	-12.2222	-18.4733	-15.5112		-14.604	-14.8148	-9.285	-21.7391	-20.6171	-20.7773	-21.3604	-18.932	-20.2359	-20.9056	-11.3122	-19.0521	-14.3172	-4.1791	-14.885	-17.1118	-22.1569	-13.9516	-11.3441	3.8835	-17.8873	-11.8774	-12.5767	-6.7265	-21.6633
1997/10/31	16.4345	8.9147	53.4359	41.7815	24.5041	10.9489	25.2853	29.9379	26.8132	18.7413		21.4043	22.3851							20.3175	14.913	6.367	21.1405		6.087	8.238	6.9412	13.1944	8.8679	28.2075	10.4704	2.5948	23.4357	13.0329	10.7143	8.1967	27.892	3.271	15.8983	13.0072	37.7834	8.2474	24.1935	17.6636	3.9451	26.7081	3.5088	33.5337	17.339
1997/11/28	-11.9617	-9.4306	-4.746	-12.7898	-11.9963	-8.8158	-6.1361	-13.9579	-5.3726	-12.0141		-14.1791	-15.7348							-2.2691	-4.0476	-5.2817	-6.3146		-3.6885	-8.2452	3.3003	-4.5399	-11.2652	-3.4584	-6.5934	-7.0039	-6.2673	-3.4483	-10.9677	-9.0909	9.7487	10.2564	-6.9959	-11.1932	-8.958	-8.2251	-13.8528	12.3908	-3.4653	-2.0098	-3.5593	-6.7507	-12.1834
1997/12/31	0.1359	-8.6444	10.5147	-8.7479	-2.5559	-3.3189	6.6394	1.2222	10.7143	5.2209		-5.5435	-10.1422							16.6847	4.7146	-2.974	4.5343		3.8298	0.9217	36.6347	4.1131	0	0.0762	-3.5816	35.1464	-1.3766	-2.0089	7.9193	3.8095	-8.0586	23.6662	-2.9499	20.6897	-2.8112	8.4906	-1.1055	5.7951	2.5641	10.1551	-1.2302	19.305	15.4533
1998/1/23	-4.8847	-1.9355	0	-9.8684	0.1093	7.1642	6.1782	17.4533	-3.019	-0.5089		-2.8769	-3.481							1.342	-0.1185	-1.9157	-0.9379		3.9617	0.6849	7.3266	3.2099	-0.1953	-2.6657	11.859	13.0031	-6.4806	-1.139	-1.3909	2.4083	-7.9681	-8.1858	10.7903	-1.5764	7.7479	-1.8261	1.0163	16.2325	-3	-2.7702	24.7331	4.2071	1.5467
1998/2/27	-1.5692	10.9649	-2.3881	2.0855	15.5022	12.117	-9.788	15.9813	-8.7846	2.9412		3.3175	10.4918							-7.0776	8.0664	5.2734	-3.5503	63.586	1.5769	0	2.9775	5.7416	6.8493	-6.4163	0.2865	-4.5205	-2.1322	4.4931	-7.5389	-1.9037	-2.381	-6.506	-6.7215	-3.9039	-3.0681	7.4402	1.4085	-4.023	7.5601	-9.8552	-1.2839	-8.5404	-9.7832
1998/3/31	3.913	22.5296	14.6789	5.8223	-3.4972	28.8199	-5.55	-3.9484	16.2225	-2.4845		11.9266	-8.3086							-1.8182	-4.6103	-0.413	-4.6626	-2.2599	2.5873	1.3605	13.2581	12.0958	-4.0293	-8.8629	0.2857	15.9254	-5.9913	4.7409	-1.1047	2.1689	-5.765	9.6649	15.4412	2.0833	0.6924	-10.3875	-12.5992	8.024	1.9169	10.6736	13.2948	7.1307	-0.9091
1998/4/30	7.9498	14.6774	38.6667	-4.6332	8.619	42.623	7.0408	-13.6745	11.6251	10.1911		2.2541	0.6472	52.6646						14.7147	49.1369	13.2692	11.0682	0.2312	17.9067	2.9083	2.1171	12.1795	2.6718	11.0092	8.9744	14.2327	-8.4589	3.6842	-2.5	5.0279	46.3529	6.1105	14.6497	10	37.0334	8.5557	6.5834	11.2434	-5.6426	42.6498	16.8367	7.607	-3.0799
1998/5/29	16.7959	2.1097	-4.6635	20.2429	53.2011	2.975	-5.5391	17.8814	-1.4414	11.3295		-0.8516	0	-1.6427						10.3403	8.2562	12.5637	10.7764	0.346	46.3102	25.6522	17.8049	-6.1524	13.3829	-5.5372	14.902	3.5753	19.7468	32.7919	-6.7103	10.1064	18.6495	12.5138	8	25.8813	1.0036	6.0169	11.0756	10.8863	6.6445	7.3187	41.8122	10.4566	9.263
1998/6/30	-16.3717	-21.2121	-16.7423	-13.2997	-8.5344	-16.2837	-4.8386	-33.2234	-0.7203	-12.6687	355.2764	-5	-15.3269	-7.7244						1.1862	12.5445	-3.1674	-5.0209	-3.7931	-1.0965	-13.4948	12.8364	-13.4969	-16.3934	-6.7367	-15.8134	-5.0209	-3.3827	13.4557	3.9181	-10.3697	-17.6829	-10.2362	-16.0494	-10.0958	-15.259	-14.6283	-12.7517	-5.4751	-11.215	7.6453	-6.4665	-15.2667	-4.2698
1998/7/31	0.1323	5.5944	-4.9061	-3.3098	-6.8211	5.5686	-6.4576	13.9506	9.2193	2.688	1.2693	-7.177	2.1519	11.6516						-8.7534	-12.7296	4.5171	-3.5691	-4.5473	8.7214	9	-15.7339	7.234	3.7255	-2.3274	2.8863	0.7709	-10.9409	12.062	-17.5577	-2.1818	5.0206	-9.9079	-0.1225	-1.2295	-1.2563	-2.7154	-3.956	1.731	1.4035	4.9148	14.4307	3.3707	0.4451
1998/8/31	-20.0793	-15.3974	-1.8471	-18.8641	-15.5449	-7.9495	6.7719	16.5764	-14.9421	-14.4444	-18.2561	-21.4777	-18.5461	-10.3343						-13.6617	-5.4819	-18.0328	20.1413	-15.9642	-9.8572	-4.2202	-9.6897	-26.0582	-14.5558	-24.0759	-22.9028	-2.9508	-15.1106	-19.2423	-24.9829	-23.1722	-2.3511	-10.6569	-5.5215	5.3112	1.6115	-15.8807	-23.913	-2.0288	-19.7232	-3.1952	-4.294	-22.144	5.8056
1998/9/30	31.405	1.5656	-1.0383	15.125	14.8482	22.3567	1.8473	-0.6506	2.1609	31.4935	22	4.1575	5.7994	0						19.0476	3.0641	2	-4.0196	1.5198	-0.6787	5.5556	-1.3864	6.0823	3.3186	8.8158	20.38	7.8829	9.8408	-1.5637	4.2766	2.7419	4.0128	16.0131	14.8052	7.959	4.0067	31.6311	21.3534	8.6172	4.3103	11.9662	40.6844	13.2663	8.1381
1998/10/30	8.3019	-8.2852	10.0328	6.4061	-2.8571	-6.8602	-3.6276	3.3676	-5.6013	13.2099	14.7541	1.8908	-0.7407	2.7119						-0.0288	2.5943	5.1693	-1.8386	6.5868	-8.5801	-4.5372	-1.7115	-10.2867	-1.9272	-3.7485	-5.165	-9.1858	-9.3544	2.5719	3.8394	-2.0408	-11.1883	1.5493	1.3575	24.0876	-6.1798	-7.9566	-0.6196	1.476	-2.8926	2.8777	17.7838	-3.2831	25.2566
1998/11/30	6.3879	0.6303	2.503	-4.5918	2.0588	-8.0737	5.3325	-1.3575	-1.4528	-14.2857	-5.2381	-5.1546	0	8.9109						14.0875	19.7701	-2.0339	8.3247	-5.4775	-8.804	-7.7947	-0.9328	-3.7594	-2.8384	3.2663	9.531	-6.6667	3.1977	-4.4248	0.5042	6.5705	-0.0869	11.2344	-4.4643	5.1176	-1.1121	-1.4735	-2.1197	-8	-1.7021	5.7255	-5.4612	16.8807	-1.32
1998/12/31	-8.952	-9.3946	-7.2674	-17.9679	-15.9942	-8.0123	-2.978	-14.9541	-8.186	-8.6514	-2.3618	-8.2609	4.1791	-1.4141						3.6122	-16.3148	-5.3633	-9.1258	-7.2808	-10.7468	-13.8144	-13.371	-12.1094	-8.764	-9.3674	-13.674	-11.8227	-9.0141	-11.034	-9.5318	0.6015	-22.6087	-19.202	-9.9299	-28.0918	-5.6228	-11.2662	-13.3758	-11.9236	16.2338	-7.8131	-12.6214	-8.7912	-11.2546
1999/1/29	49.7602	-9.6774	-0.3135	0.2608	6.0892	-0.335	1.0436	6.7961	-6.9345	-0.5571	-5.0437	-0.4739	-2.7221	1.4344						-9.6051	9.0596	-2.925	-0.3171	-0.3205	7.1429	-6.6986	-0.6522	2	1.7241	-2.8188	25.28	9.6369	-12.2291	-1.3877	-2.0333	-0.8969	3.4831	0.9259	2.7237	14.3969	-4.2163	0.5618	1.4706	17.3523	0.7449	3.4529	-21.3889	-2.0654	-3.7942
1999/2/9	10.4884	-6.1224	1.2579	-4.8114	-5.4972	-10.8403	-3.5237	-5.6566	-8.5748	-4.4818	2.0054	-4.0476	-1.9146	-3.1313						-0.5903	-14.4059	-7.7213	-9.8621	-7.074	-7.4286	-2.5641	-10.7221	-7.4074	-7.0218	-7.5967	-5.4917	-5.9873	-4.0564	-9.7625	-6.1321	-8.5973	1.8458	-6.1162	0.8838	9.1156	-4.4019	-6.5922	2.029	-2.4219	-9.6118	-2.4707	4.735	-7.645	-3.6737
1999/3/31	3.4783	7.8804	-7.8882	20.2186	8.6399	15.7399	-3.7783	21.3062	2.1345	22.5806	2.4442	10.1737	0	9.9062						11.915	1.2285	16.1224	6.5882	1.9031	5.3498	21.5789	0.3268	11.7647	12.2396	5.9791	13.1081	22.6287	19.8529	3.8012	1.7085	1.3201	12.2601	3.9088	14.393	-1.5586	9.5095	11.8421	17.6136	8.1646	7.1575	-2.3036	-10.054	8.7536	3.5895
1999/4/30	16.8067	-5.0378	5.8665	-10.5682	-2.6772	4.7231	-8.377	-4.4131	-12.6029	-13.1579	-2.2014	-2.9279	9.6096	16.129						-3.0239	-6.7961	40.4218	-5.0773	4.9236	8.2031	-11.4719	-12.7036	3.1579	23.2019	-8.0395	37.8734	-1.8785	-11.0429	1.5023	-3.1621	-3.9088	-10.3955	-7.5235	15.4267	-10.703	-5.3931	-7.3797	-11.3527	-6.9444	1.3359	8.7235	-23.6309	-11.1111	-4.7645
1999/5/31	29.0168	-5.0398	24.7133	5.972	45.6311	25.7387	17.9286	1.0157	21.9115	6.4738	6.8085	25.058	2.8767	9.0686						-0.3829	-0.7813	4.005	-0.6977	7.2816	-1.2635	-2.6895	13.6194	4.6939	11.4878	4.7546	-6.4991	12.1622	14.8276	28.1221	7.0408	26.6102	2.5974	4.7458	5.0942	8.5106	7.2464	-1.8476	-4.6322	9.5393	-4.8964	12.874	10.2161	93.8976	5.7697
1999/6/30	41.7751	25.419	12.8703	16.307	24.9444	14.6568	34.8274	27.2847	30.4452	14.7477	21.753	9.6475	54.4607	64.794						45.5794	38.9764	7.3406	36.7681	30.0151	29.7989	40.201	29.803	76.0234	10.8108	24.451	13.253	50.7028	53.9039	5.4152	33.1745	10.174	28.7975	30.7443	40.2574	69.9346	70.5405	23.7647	24	70.0237	25.7426	124.1365	21.836	-2.0305	45.8871
1999/7/30	-2.6549	-8.4633	-9.5023	-0.4451	-24.1885	-15.1025	-11.0526	-5.819	-17.7122	-4.7351	-8.7042	-1.0152	-16.2931	14.3636	137.5					2.9423	-15.2975	-14.3498	9.5034	10.9006	-12.1127	38.5305	-13.0297	-13.1184	-14.0244	-0.5212	4.5827	-8.1279	-3.3171	-11.0959	-14.1732	-8.5055	-13.25	21.5347	2.6212	-0.8846	-22.2398	-8.6502	-2.9954	-10.9825	0.2309	-0.2509	-14.85	-20.4145	-17.2471
1999/8/31	-12.4579	10.9489	-8.8	25.2356	-1.4663	-4.7649	0.102	-3.0892	-15.9193	11.716	-0.3584	0.3419	-1.7381	2.5437	-9.7368					-10.993	7.8038	8.9005	6.3331	-1.5873	9.2949	11.5136	13.2364	-5.5409	5.8511	-0.479	25.3521	-6.3814	49.1423	8.6287	6.4116	3.5857	12.9843	20.4684	23.8825	21.7695	-11.2228	7.6635	9.5012	-7.1781	9.2683	-12.0891	0.6873	1.6927	-4.2084
1999/9/30	-1.8077	-6.3596	5.3728	7.2742	4.8214	12.6751	-4.5872	20.8973	-1.0762	0.6356	-0.2158	-6.9847	-1.9251	-6.3372	-0.4082					0.5322	-7.6525	-9.7356	-0.2255	1.1828	-2.346	-9.9768	19.2036	-6.7039	-7.3702	-0.722	-3.6205	-2.3238	-0.0677	-4.2382	-4.4082	-2.3077	-0.3707	-13.5249	1.3402	7.696	12.1212	-2.8856	-2.9284	-1.4758	-7.7381	-0.1226	-4.8635	-0.2561	-1.7181
1999/10/29	13.3177	-4.4496	-6.2435	-7.0928	0.9654	8.9402	-8.1197	0	-0.8108	-6.1053	-4.398	-6.9597	-6.5431	-3.8485	6.3817					-0.6593	-8.8466	-7.4567	9.4192	2.9756	-10.0601	-15.3351	-5.9806	-4.1916	-5.2441	-7.0303	-0.9715	-5.3925	-1.8957	3.0675	-7.7711	-7.7428	-4.093	0.4888	-21.414	-10.1198	-3.4398	-7.7869	-7.933	-10.7849	-8.871	-11.5794	-8.2511	-0.5135	2.2255
1999/11/30	34.4625	-4.4118	0.444	-4.2785	-0.5062	14.7826	2.7907	-5.5664	0.6131	-1.5695	2.7903	0.3937	3.6173	-2.0013	4.568					0.708	-0.2457	-7.482	2.1521	3.8184	-3.5058	3.1963	-0.4011	-3.4375	-3.0534	-6.1278	-5.5592	-14.4174	-12.4914	-1.9345	-5.5556	-6.5434	-2.6188	-12.7432	3.5599	-4.9383	-10.687	2.5556	-1.9417	-12.0887	-0.708	-13.6511	-6.3539	-7.1613	-5.0798
1999/12/30	8.7404	-9.2308	-18.7845	-9.7283	1.9785	8.9489	-3.8462	-13.3402	-5.0102	-15.262	-3.0081	-2.1569	-9.6847	2.635	-12.8947					2.2408	-14.7783	-10.5754	7.3736	-5.7654	-13.4948	-20.5015	4.0276	-9.7087	-11.0236	-5.9722	2.3546	-8.2272	-18.612	5.9939	-7.8431	-5.7839	-8.4661	-11.2598	9.0625	3.6883	0.7597	-6.6089	-14.604	12.605	-18.5383	-8.9496	-3.7578	-5.9764	-12.6911
2000/1/28	115.13	16.1017	-3.5374	42.233	22.7827	53.7592	9.4118	6.6826	-0.0713	23.5215	6.8079	3.8076	4.2394	2.3748	4.4713					11.6459	8.3815	5.7391	31.4585	36.6034	0.4	7.4212	27.6549	11.6487	2.8761	3.5451	33.2882	17.8228	8.0426	45.6693	5.2128	0.6462	0.3264	26.5075	10.0287	52.2545	8.1998	1.6241	-1.3043	1.4247	6.1269	101.1772	11.1714	25.6467	13.8354
2000/2/29	-7.1868	6.5693	20.3103	44.0956	9.7517	27.9536	-1.828	22.4832	15.1213	21.9804	6.2323	15.6371	5.2632	21.7555	8.7912					-3.3487	11.2	7.2368	9.1045	11.7375	16.7331	10.5354	56.3692	5.4575	28.3871	11.6976	3.5533	8.3333	39.2825	22.8993	32.9626	23.435	2.1692	41.708	29.0104	7.2721	-0.3484	7.3059	10.4258	5.8194	12.5773	-2.1358	20.5854	5.8824	38.8462
2000/3/31	-14.2908	29.6804	15.9437	-16.0587	-1.2752	-30.9035	3.2311	11.9635	23.9157	-2.587	11.4667	19.8664	19.6591	-4.2225	-3.6151					10.0757	24.3405	13.8037	21.1582	0.4147	7.3379	31.0938	-18.5093	-4.414	-3.6851	3.1928	-16.0784	2.592	-2.4469	12.1551	4.8369	-2.7308	31.3163	-20.953	38.474	20.8282	4.8951	45.4255	9.1755	8.6599	4.5788	-7.9223	22.2492	8.5556	-13.6842
2000/4/28	-1.2295	4.9296	-5.8645	-4.5711	1.25	-0.9591	3.8727	-8.1566	-9.2	7.0513	5.3828	-10.585	4.0836	2.5806	1.8202					20.1377	-9.3539	-7.0081	26.7971	29.3187	-1.9078	-5.9595	1.8701	4.2994	6.7826	14.1089	7.243	-7.5795	-10.495	59.5276	-11.5845	20.1872	-7.3565	0.5319	9.8834	-13.1872	3.3333	-13.2407	5.9683	11.6928	20.1401	7.7922	-14.0304	-9.9284	-1.027
2000/5/31	-7.5664	13.4228	-3.2223	16.44	-5.4321	14.4932	9.0909	28.5968	0.2753	-5.4748	14.9262	8.2555	10.5839	4.0881	-2.546					-8.9639	-4.2553	3.0435	6.8229	-0.3193	4.2139	-5.3232	4.7462	3.7519	3.2573	-1.1931	-2.7778	-2.8219	1.4749	-6.8811	4.2265	12.0133	0.6981	5.8201	24.4891	15.307	9.1129	9.6965	5.8621	-1.3021	42.2741	-7.6454	-0.0388	-6.8182	-6.2257
2000/6/30	6.5819	26.0355	-4.6615	-19.2991	5.0479	-17.4796	40.7772	8.7017	1.2081	7.9638	-6.321	16.4029	18.1518	8.9627	10.6165					16.9931	6.7778	5.3446	-1.0556	-18.0433	5.5988	11.9143	1.0901	6.1103	13.0915	11.416	-4.93	1.1797	-4.5058	1.1516	2.1898	-3.1778	10.3986	-7.0833	6.0897	-13.4272	-5.3954	2.1522	-5.9718	1.7414	36.6803	-0.3132	32.7185	-1.7073	9.8893
2000/7/31	-12.3367	-1.7606	23.5157	1.0069	-0.7468	-0.4441	-17.7739	0.953	-0.1085	11.7787	-5.3242	10.5068	-0.1397	-7.6248	-4.063	91.1765				0.0905	6.3476	11.3485	4.7165	-1.25	18.4094	11.1244	29.7957	7.5843	10.8787	1.9821	-1.5321	11.1211	0.9132	18.1214	11.9841	6.9744	11.2245	2.87	9.9094	-9.71	4.8438	6.0948	7.1594	-0.5705	13.0435	-6.2827	2.719	-5.2109	5.2234
2000/8/31	-4.8259	0.1195	24.0339	-9.9688	-7.4958	-4.3583	6.0334	8.1812	-4.7257	-9.4127	0.2227	-10.8501	-8.3139	-5.8639	-3.9174	14.9231				-7.4593	-4.4031	2.0384	-2.3056	4.2001	-4.2289	-11.1948	-20.9007	-5.7441	13.0818	-3.6098	-10.7121	2.6634	-6.0332	24.7791	5.8115	-9.9712	-7.6923	4.7951	-11.2516	-9.8297	-4.62	-6.1702	8.944	-8.1899	-5.3714	8.9385	1.6471	-1.5052	-1.9139
2000/9/29	-8.2695	-13.8425	3.3435	-0.2768	-12.4038	-10.1184	-4.7674	7.6207	-2.0525	-3.99	-1.2778	1.6311	1.6949	1.0497	-0.4408	-7.3182	112.4679			-8.4025	-10.5425	-3.0552	-1.9759	-4.8699	-3.3766	-11.2727	0.4975	-12.3269	-12.5695	-9.0081	-4.9598	-15.8805	-10.3531	3.5404	-10.1808	-1.9169	-10.9327	-9.6506	1.3629	-8.8505	-9.6875	-7.1807	4.2532	-9.7727	-3.0834	-2.5128	3.8773	-6.113	-4.3293
2000/10/31	-1.1501	-1.2465	2.9412	8.1194	1.3953	1.1976	0.5248	-4.3243	4.482	6.1472	7.4845	5.9259	2.1212	-1.2028	5.036	3.611	8.3485	81.7111		0.16	18.5355	8.8485	-3.6954	-4.1374	-2.957	6.1475	-0.9351	4.7393	5.0891	3.1146	8.6037	1.4019	4.7449	-4.383	4.3997	-1.1944	2.5751	15.2855	-4.3248	-9.5915	6.4014	6.5961	16.4137	-2.1411	-15.1121	-2.7354	0.2228	0.2831	3.0593
2000/11/30	0.9383	2.1038	-3.7143	1.4121	3.4659	1.5779	9.9598	-1.1299	0	5.0571	21.3613	18.1818	1.7062	3.6525	19.1781	3.4851	18.0905	2.3758		2.7689	4.2471	19.5991	38.8953	9.6562	11.9114	11.583	2.4431	15.9879	5.9322	6.4725	-2.2727	3.871	5.0427	6.0143	1.7143	5.8242	5.3556	21.0863	8.3156	14.6038	9.6748	5.8824	-3.423	5.5985	-2.9813	13.6831	9.8388	5.3634	1.4224
2000/12/29	-6.4696	-2.1978	1.4095	1.8559	6.8473	-0.8932	2.0453	-0.5143	12.3677	-0.0776	5.3959	4.2406	3.2823	-2.3492	6.0124	9.1603	7.9433	4.2194		5.0259	-2.2222	-8.2868	-9.4182	0.3336	2.8465	-4.2676	-2.5474	-1.5605	-5.2571	14.1844	-2.1927	0.2662	0.4068	15.7007	-7.5843	-1.4538	10.8022	-5.8047	0.7874	-2.1714	9.1179	7.0707	-9.3671	3.2907	0.5268	-8.6108	16.2955	-2.8801	3.4146
2001/1/19	-51.2224	11.236	0.5121	-4.9498	-4.3338	-6.5439	0.1432	-7.5818	1.9336	-2.0202	-10.4147	-1.4191	7.1328	-0.164	-10.5088	-2.3858	-8.4538	-2.3887		-5.8214	0.1894	-5.2792	-4.7135	-9.9069	7.3406	3.012	-6.396	4.2272	0.3619	-6.6548	5.6386	4.3363	2.188	-1.5107	3.2675	17.4921	-2.3656	-7.493	3.7109	3.3294	-3.1929	-2.965	-1.4898	-1.5339	-12.4891	-7.3399	-14.4038	0.2069	-2.0047
2001/2/28	0.978	-9.3434	-0.2183	-9.0781	-14.0723	-14.0461	-7.3267	-13.7974	-19.7957	-12.2125	-4.0505	-7.4856	-0.3955	-10.3505	-7.0363	-8.1332	-2.2967	-10.4936		-6.286	-9.9244	-6.3237	-0.6305	-14.9815	-3.139	-7.2515	3.2086	-7.4778	-12.2596	-10.8365	-7.5884	-4.5802	-9.5956	-2.6103	-10.8904	-5.8296	-6.7548	-10.8251	-1.9586	-8.3098	-8.0702	-9.7518	-13.2325	-5.089	-16.0679	-0.2247	-10.7778	-13.6958	-6.1372
2001/3/30	3.3091	10.585	15.8279	9.3653	7.4593	11.2195	19.784	44.4845	4.1237	7.4977	16.3925	6.7427	5.7578	7.7581	3.7093	3.0275	9.1087	8.0167		3.3538	8.7993	9.3822	3.6603	12.1528	15.625	4.5397	2.5779	5.0685	10.137	9.1684	7.4461	3.6444	7.1053	-1.6027	8.0925	5.4286	7.874	14.2615	6.4541	1.1714	6.2595	7.6028	10.0218	3.3587	21.8787	5.7995	21.1966	10.7656	9.2949
2001/4/30	-1.5234	-7.9345	-4.3451	-0.2831	-2.5052	4.5175	-10.3026	-8.0838	2.8538	3.3613	8.0075	-0.6803	-3.2541	1.2472	0.0483	-1.0686	-6.9569	3.4749		-2.7042	-2.1526	0.9414	6.698	-0.6966	-0.3003	0.6031	-4.8683	-4.9544	-1.2438	0.293	0.842	-0.9434	-3.5217	-1.713	-7.563	0.3613	-2.2628	3.4918	-1.5879	1.1578	0.5029	-0.8652	0.396	6.9283	-5.7561	-5.4284	-1.2694	-0.504	-1.9941
2001/5/31	-3.808	-0.1368	3.0283	12.2072	9.3683	34.0327	1.5793	-1.3029	-0.515	10.5691	2.7911	-6.9472	-3.4929	0.2761	7.0048	2.589	6.0925	9.5357		-1.2229	9.4	10.3627	-10.1324	-0.6833	8.1325	0.9592	2.95	-0.1579	10.8312	20.8374	4.7527	8.0519	4.1596	-3.1901	1.9008	5.1305	10.4556	14.9318	1.2101	6.5663	8.1487	7.8545	11.4398	2.867	10.766	4.7271	10.0952	-1.2301	7.1813
2001/6/29	-2.8454	1.2329	0.2556	-2.4035	-1.0304	0.1879	2.9682	5.3355	8.4814	-1.1765	12.8553	3.3649	5.286	-0.4569	-1.3471	3.9841	12.3225	24.6091		-1.5285	-1.3711	-6.1033	6.9186	-4.8636	6.8709	11.4014	7.6023	1.2535	7.6136	-6.8493	2.1459	-4.1667	0.2445	-5.2099	0.1622	-3.6815	5.071	-2.0612	0.9783	5.3137	-5.5519	4.383	0.6195	4.3615	1.4953	-6.1738	-2.3789	3.37	-0.9011
2001/7/31	-26.1885	-17.862	-15.2326	-16.2355	-10.2883	-14.0625	-6.2729	-20.1044	-14.8442	-15.1786	-19.5489	-23.1506	2.5032	-9.2943	-17.0507	-11.4091	-11.9086	-1.7988		-23.815	-14.0029	-10.1	5.0929	-4.4888	-12.0765	-5.6503	-12.3368	-17.3315	-15.8395	-11.8362	-14.4681	-11.204	-18.0488	-2.8266	-20.8097	-19.4891	-6.435	-8.9923	0.1076	-13.1508	-14.5556	-6.8475	-16.7106	-7.2659	-18.0479	-24.7972	-21.8563	-12.8987	0.17
2001/8/31	3.5078	-11.0379	-7.8947	1.1673	1.8283	3.4182	5.8238	1.5686	-11.9727	-6.5789	-5.8879	-6.5421	1.4402	6.5781	-1	-8.1691	1.7593	-5.9919		3.7936	-5.6522	1.4363	7.6397	-18.799	-23.5178	1.5819	-11.5265	-6.822	-2.8858	1.4851	-4.3785	1.7891	-3.0955	-0.4848	-10.0204	0.8889	-8.9851	-1.2614	-0.2151	4.2027	0.7371	-7.0743	0	-6.094	-2.6966	-14.7149	-5.748	-7.5671	2.8846
2001/9/28	-13.3333	-4.8148	-10.8571	-8.0769	-0.9793	-15.5063	-5.3988	-11.3256	-0.1409	-2.8169	-0.6951	-4.4286	-11.2963	0.5341	-5.275	-1.3605	-7.8253	-3.4322		-2.7047	-9.7926	-17.033	-11.7585	-5.1447	-6.8475	-13.6819	-0.9155	-1.7857	-12.2739	-13.1707	-15.5835	-6.198	-10.5481	-77.103	-7.9545	-9.9119	-5.2312	-7.8779	-1.2213	-2.3725	-2.3577	-4.0755	-9.3981	-5.8096	-8.545	-37.1274	-4.5348	2.6408	-9.4008
2001/10/31	-11.9231	0.1946	-9.707	-4.7699	-4.7802	-17.3533	-8.5052	-7.1843	-8.5392	-11.2077	-11.35	1.6442	2.5748	-11.7473	-9.1232	-10.0265	-15.5972	-4.2466		-6.2359	-5.364	-2.2517	15.7157	-4.2373	8.3218	3.2216	-13.8593	-6.5455	-2.2091	-7.8652	-6.3867	0.3945	-4.0462	-12.4823	-8.0247	-5.6235	-5.04	-15.6394	-0.0727	-18.6513	-16.2365	-12.0378	3.1469	-6.5617	-3.7879	-0.2874	-19.0008	-6.6038	0.1214
2001/11/30	6.4047	1.7476	15.213	7.8207	4.9048	9.4159	0.4829	8.835	6.4815	13.1665	-3.6661	14.8529	2.0353	1.2709	4.4329	2.8892	11.5789	16.3805		-11.0577	12.5506	7.4526	-6.5775	5.8407	2.1767	-2.1223	7.0957	5.2529	10.994	11.9512	9.4393	-3.1434	10.7229	-23.987	8.9933	11.0104	1.9377	8.3105	-12.3726	6.348	2.6839	15.8318	5.5367	1.3343	6.8241	0.5764	23.1547	3.0303	6.7879
2001/12/31	-18.1943	-6.6794	-10.6514	-9.3725	1.1551	-32.4896	6.7681	-25.6466	-2.8261	-12.3077	11.6511	-11.0115	-2.1277	1.1229	-3.2459	-10.4298	-12.6572	-11.1862		-0.2703	-14.5084	-8.4489	7.4986	-5.0167	-13.4085	-8.4184	-6.0092	-7.9482	-8.9552	-8.3878	-2.3057	-2.9308	-11.9695	-16.8443	-13.7931	-7.7013	-6.8595	-20.4047	-2.9485	-8.8483	-10.0678	-2.7027	-25.0535	-5.6826	-1.5971	-13.467	1.7241	-20.5882	-3.2917
2002/1/31	-16.4716	-14.1104	-20.6897	-19.7842	-9.6248	1.0225	-2.8882	-14.686	-16.5548	-19.2982	-11.1694	-8.2014	4.0082	-6.7276	-11.4839	-4.5425	-10.7111	-12.8028		-0.3613	-17.9523	-16.3912	0.0532	-14.4366	-25.0362	-17.688	-25.082	-14.8594	-16.8405	-9.9881	-20.542	-13.775	-10.5068	-25.1282	-18.8571	-9.8609	-21.0293	-11.8644	6.2901	6.2404	-10.4413	-12.1429	-24.8571	-14.1073	-14.3571	7.947	-21.3882	-12.3457	-17.6056
2002/2/28	11.8118	3.8095	3.2298	2.6906	-1.8652	0.0675	2.5879	4.1903	2.4129	3.6685	-10.8619	-0.627	4.1803	1.0504	8.6006	2.5469	2.7218	10.0794		7.2529	4.6154	2.1417	-5.1091	4.7325	5.7915	3.0457	5.4705	4.2453	1.7921	3.1704	1.4301	2.8049	8.4254	63.3562	7.7465	1.122	1.3483	2.2837	-1.6908	1.9579	2.1635	0.4517	13.308	14.6279	2.0408	11.8098	8.4189	2.5608	2.5641
2002/3/29	44.0466	32.7982	26.8351	34.8253	1.7781	2.2252	-0.113	30.3261	6.37	25.0328	9.4702	19.0852	-2.1317	4.0194	7.9195	7.9085	17.7625	3.8212		-5.3254	10.9477	10.4839	2.5238	14.1454	13.5036	11.9869	16.5975	11.3122	9.1549	3.073	5.7484	3.2028	6.1146	6.9182	10.7843	9.154	10.7539	15.6287	-7.7607	17.0697	8.3529	9.7122	13.0872	15.8955	5.4286	0.1372	11.553	5.7428	11.1111
2002/4/30	-13.3623	2.0725	3.2258	-0.8907	3.5542	19.3931	2.9024	5.7548	4.2658	11.3208	3.2063	15.0993	1.6015	2.465	0.1244	1.5748	-0.1667	2.0833		2.5893	5.891	8.1752	-0.93	1.5491	4.0193	3.8123	0.1779	23.5772	18.7097	12.9193	2.8718	1.7241	6.8427	-5.098	11.7994	3.8119	8.7087	10.1626	-7.3892	4.5565	4.0174	25.8197	18.9911	-2.6401	12.1951	-4.2466	1.6129	0.1181	8.9375
2002/5/31	-15.7102	-12.0135	-8.6397	-5.2515	-9.3659	-12.2099	-12.7106	-3.3912	-11.5657	-3.7665	-7.3857	-7.9402	-6.9987	-7.2882	-10.1863	-15.325	-15.8598	-13.2981		-13.0548	0.8345	-3.2389	-0.3313	-8.7521	-8.6553	-8.8983	-15.3641	-6.4145	-7.6087	-7.1507	-3.1904	-7.3446	-4.8192	-20.8678	-6.4644	-11.1383	-7.3665	-15.5904	-3.53	-11.4468	-4.2797	4.8208	10.3491	-13.6905	-10.1449	-17.0243	-0.8354	10.8491	-10.4418
2002/6/28	9.617	46.9231	17.6056	24.6753	10.395	1.1957	13.7083	14.1224	16.3265	22.0157	3.4308	23.7093	16.9668	18.4362	12.2407	10.2817	10.5926	17.6285		15.3202	13.2414	7.113	8.1667	18.1474	18.2741	12.4031	21.9307	16.3445	16.9127	16.0961	11.8435	6.5854	10.4567		10.0141	12.8099	7.5547	7.3224	4.3108	16.0105	8.9422	1.243	-13.4463	18.9258	21.371	8.6207	10.278	19.8936	28.7636
2002/7/31	-4.736	-12.3037	-6.8435	-11.1806	-6.7251	4.3532	-5.7062	-12.9471	-9.9537	-10.9864	4.8526	-11.2576	-1.5569	-1.9382	-8.4302	-2.0548	16.422	1.8145		-7.9646	-5.8465	0.7813	-2.2599	-6.72	-8.4406	-5.931	-7.6592	-6.0598	4.1772	-6.2951	-6.4457	-1.1442	-4.1349		-1.6667	-6.105	-6.6543	-3.666	0.6728	-2.3756	-8.1081	-0.5525	-4.9608	-8.9855	-2.6613	-10.4762	-3.285	-10.0266	5.2239
2002/8/30	-0.163	2.8358	-0.9183	5.473	4.7649	4.2312	-0.4793	0.0822	1.0283	7.2973	13.6497	7.4286	-1.4599	5.3737	1.0907	-2.9134	0.3152	-2.9703		1.1538	-1.423	-2.9716	-0.9459	4.1166	-2.0313	0.4399	1.3048	-0.9772	-0.6075	1.652	0	-2.4306	-1.8161		-5.6063	-2.6008	1.4851	-3.3827	6.253	8.4009	-0.3268	11.6371	-3.7088	9.6603	0.9143	0	-7.188	-0.2959	10.8816
2002/9/27	-9.3878	-7.8374	-5.19	-2.298	-2.9324	-8.9194	-6.5623	-7.1429	-3.6472	2.5189	-13.0088	-5	-1.7284	-4.5721	-4.2481	-4.2985	1.6496	-5.9184		-4.943	-7.2178	-6.1252	2.2281	-7.5783	-9.0909	-4.2336	-3.7718	-9.0461	-8.6797	-4.9837	-8.6614	-6.7616	-2.8902		-7.5967	-4.4059	-9.4634	-7.4398	-7.9065	-10.2619	-5.6893	-2.0694	-13.8374	14.6176	-6.0023	-17.9078	-8.5106	-8.6053	-1.7566
2002/10/31	-6.3964	-2.6772	-4.3988	-6.4492	-16.3379	-7.1563	-3.8015	-2.2989	-12.8521	-8.8452	-4.1706	-7.5028	-2.0101	-5.6511	-12.3239	-8.4746	-3.4003	0.3615		-3	-7.6379	-9.6454	-0.0519	-3.5651	-2.2807	-7.7744	-11.1855	6.8716	1.7403	-5.3592	-6.3578	-6.8702	-6.5476		-6.278	-11.7318	-8.944	-11.7021	-4.3902	-4.7052	-6.1485	2.7267	-2.3179	-12.1622	6.2651	-2.5918	-10.9767	7.9004	-10.5371
2002/11/29	-11.3571	-10.8414	-11.4519	-14.3552	-4.0531	-9.1278	-0.8038	-18.552	-14.3434	-12.8482	-15.4303	-6.0533	-0.1923	-8.8423	-12.6104	4.2593	3.44	-14.42		-13.5052	-9.0352	-3.9246	0.8307	-6.6543	-15.0808	-10.7438	-6.4586	-5.5838	-8.0263	-13.3735	-12.6582	-14.071	-12.6115		-10.2073	-8.3861	-9.1124	-11.245	-3.6735	9.375	-9.7651	-0.4645	-21.1864	-10.8654	-3.9683	-13.5255	10.0313	-15.7472	-0.9538
2002/12/31	-6.7318	-9.0744	-9.6998	-9.1856	-5.6068	-3.3482	-3.5787	-2.3333	12.0283	-8.3505	-1.2865	-5.1546	-5.1381	-5.7143	-7.4449	-10.5684	-6.4192	-1.2101		-8.5816	-6.229	-9.3137	-1.0814	-7.9208	-6.7653	-7.4074	24.2808	-13.7993	-0.5722	3.7552	0.6588	-4.9285	-4.2274	4.1775	-3.73	-6.2176	-4.8177	1.2066	-4.0254	1.8286	-8.0822	5.8667	-2.1505	-2.9126	-6.1393	-7.6923	9.7816	-2.8571	7.5556
2003/1/29	12.3399	9.1816	13.9386	15.4327	12.3678	13.7028	4.902	12.2867	16.8421	13.8358	10.9005	14.538	9.1401	11.0303	12.0159	6.852	-10.0826	9.02		14.2112	9.6948	13.5135	0.2603	9.2473	11.5646	13.6	-8.0556	17.0478	12.6619	8.311	15.3141	12.709	14.3075	9.2732	12.7306	14.1805	10.5335	23.696	3.6424	-7.9686	15.0522	7.4937	13.6264	18.3333	8.5535	10.2778	-11.5917	34.6814	4.2011
2003/2/28	0.6218	2.011	3.367	1.8067	0.2896	-2.0988	1.5354	3.2421	-4.1441	3.4585	2.0299	-0.3559	-1.3648	0.7642	3.0142	1.5799	0.2757	-0.6129		0.9132	0.6547	2.5397	-0.1038	-0.1969	0.6098	0.8803	9.567	4.2629	2.1711	5.4455	-0.5675	1.9288	-1.4647	-3.4404	-2.946	5.4839	3.2178	-6.8675	4.7923	4.5122	-2.4611	-5.9168	1.9342	0.5634	4.2874	-2.7708	-3.816	-0.455	7.8652
2003/3/31	-6.4882	-5.914	-7.709	-4.2591	-6.1372	-0.4149	-1.3807	-9.421	-5.9211	-3.1519	-0.733	-5.7143	13.9623	2.1668	-7.7453	-4.3916	-13.1072	6.372		-1.1312	-4.3902	-5.5728	0.9875	1.7751	-7.2727	-0.349	-1.9301	-2.2147	4.75	3.8732	-9.1324	-6.8413	-5.2703	-6.4133	-4.3845	-11.7737	-3.8369	-1.0349	-2.7439	-0.8168	-5.0465	-5.3549	-2.8463	0.8403	-6.5556	-5.1813	-1.8311	0.457	-5.6985
2003/4/30	-17.7313	-0.1905	-8.8235	-17.5162	1.5385	-11.25	5.6667	-10.0758	-18.8811	-24.8521	-4.0084	-12.8788	6.4018	-3.0753	-6.3433	-7.8469	-13.5021	0		1.6018	-15.1361	-3.9344	-2.5733	10.0775	-4.5752	-7.0053	4.7798	-3.1359	26.253	-3.5028	-9.5477	-8.9063	-3.1384	-4.3147	-6.7019	2.4263	-17.3317	-19.3464	6.2696	14.5294	-6.8531	-0.9868	-19.1406	11.828	11.5339	-9.5628	-29.2228	-12.0109	-0.13
2003/5/30	8.5676	5.3435	0.129	7.5281	14.0152	5.4773	7.2555	5.9036	12.3153	8.9239	-4.6154	8.1159	4.2531	1.4223	2.2908	4.3614	0.122	11.9807		8.5586	11.4228	8.0205	-1.8489	12.3239	7.3059	3.5782	-1.2522	0.3597	9.8299	-7.377	3.8889	2.0583	3.6819	0	45.3686	3.8917	17.6471	2.107	5.2114	11.659	-2.4024	0.1329	8.6957	17.6383	13.9659	5.7402	9.8097	14.9948	21.2101
2003/6/30	-7.7682	-11.5942	-2.8351	-12.6437	-13.0505	-15.3561	-6.8824	-9.8976	-3.1798	-11.2048	-5.7604	-7.5067	0.796	-8.0906	-11.295	-8.8557	-8.6616	-5.9534		-9.2324	-11.3309	0.4739	-61.2717	-12.0472	-5.9574	-6.7273	8.2818	5.3014	-14.1997	-2.6549	-6.5508	-6.2185	-8.4324	-7.9576	-17.0351	-9.1205	-12.4359	-8.7302	-9.3708	-3.4039	-1.6923	-15.1294	6	-0.1271	-6.7353	-2.5714	-8	-12.4101	-1.9324
2003/7/31	-4.4118	-10.8607	-0.1326	-2.8708	-6.143	-2.2787	6.6961	-7.8283	-2.0609	-2.8494	-0.978	-2.0375	13.9745	7.8638	-5.1287	-0.1281	-0.9485	0.1835		-4.2659	-3.854	10.3774	-4.7619	-0.5435	0.6787	16.1793	-2.7004	-2.7586	11.7659	-5.2632	-4.578	7.1685	-2.3622	3.17	0.7837	2.8674	5.8565	-2.4348	-2.1784	-1	-8.7637	3.7529	-11.74	0.2545	0.7021	5.2786	-9.2754	0.4107	-9.0859
2003/8/29	20.1399	5.977	3.4529	2.7094	-2.897	1.5247	0.5329	4.6575	9.9068	1.257	-0.4938	6.8554	-6.0026	-0.9793	0.8197	-5.6106	-0.8208	-4.7619		5.0725	-4.8523	-6.1254	19.6774	-3.8251	0.6742	-9.7315	-1.0408	-2.8369	-10.247	2.3611	-5.2474	-7.5873	-6.4516	-4.4693	2.4883	-6.2718	-11.6183	0.1783	0.4242	6.0606	-3.6021	-5.3504	1.6627	-5.203	-10.1594	2.507	0.639	-2.5562	-0.9633
2003/9/30	-6.17	-4.7722	-11.5533	-9.7122	-12.1547	-8.8339	-8.0683	-9.6859	-12.3012	-7.0345	1.2407	-4.742	-5.6455	4.3956	-8.7108	-7.9254	-14.8966	-1.8269		5.5172	-3.7694	23.9757	-12.6685	-4.1667	-1.7857	11.5242	-2.454	-8.2117	-9.0724	-8.0054	-6.8038	-4.7882	-4.4828	-8.7719	-9.8634	-9.1078	-5.3208	-5.1601	-6.4414	-2.2449	-8.8968	0.5573	-3.5047	-0.5355	-7.8714	4.3478	0	-12.9066	0
2003/10/31	-3.598	7.5171	-14.5138	-5.9761	-8.5535	-17.0543	7.2389	-17.3913	-7.497	-10.2374	1.348	8.0527	7.5527	2	-4.8346	6.3291	-10.2107	0.0979		2.9412	-6.682	-7.5887	-4.4753	-3.9526	-4.0909	-2.8333	-0.6289	-10.5368	6.5022	-7.6696	-9.5076	-1.1605	-10.4693	-9.2949	-6.5657	-6.7485	-5.4545	-10.3189	1.8059	-7.4461	-12.6953	1.6627	-15.4964	-2.4226	3.6101	-6.7708	0	-11.8072	-1.459
2003/11/28	-5.2767	1.0593	0.3396	-2.6836	9.3535	1.986	-0.8363	1.7544	-0.1307	-3.8017	5.1995	8.2656	-0.1368	-4.8504	2.4064	-2.5	-0.5415	9.0998		-5.6085	0.2469	11.2583	3.231	1.0288	-6.1611	5.3173	-2.17	9.7778	11.7895	0.4792	1.3133	5.2838	6.8548	-4.947	-6.4865	-0.6579	-8.9161	-0.8368	0.2217	15.4135	7.3826	-1.6355	-2.0057	-2.7586	1.1614	-2.2346	0	9.0164	-1.9741
2003/12/31	-5.5707	-5.4507	-9.6447	-10.0145	-8.9308	-9.622	20.7229	-7.2414	-7.199	-8.0756	3.3333	6.2578	8.8584	0.6508	4.5692	12.215	-5.6261	12.1076		15.1345	-10.8374	-6.3095	-7.1987	0.8147	7.0707	8.4691	6.8392	8.0972	8.1921	10.1749	-7.2222	-10.5948	-5.0943	-13.3829	-0.3854	-0.883	0.5758	-6.3291	-20.1327	-10.0326	-14.1667	2.3753	-34.2105	0.1418	9.07	-2.8571	-27.3016	-8.396	11.0132
2004/1/30	5.8993	17.9601	21.7228	7.5806	30.9392	24.3346	1.497	11.8959	12.2708	13.8318	-3.5595	49.3522	6.2237	9.5905	5.2434	8.1818	12.6923	17.92		5.9396	42.8177	22.7446	17.032	6.8687	6.3679	8.2583	6.6609	2.0599	-4.8738	2.4531	10.3792	12.474	11.5308	8.1545	7.9304	10.6904	19.2748	12.6126	1.2465	4.6343	8.0097	-2.3975	7.5556	-1.6997	0.8421	19.7059	8.5153	13.5431	-6.746
2004/2/27	18.4783	6.5789	10	21.2894	10.443	6.422	1.7207	53.9867	10.3015	31.6913	3.8062	-2.2871	9.5078	2.5565	8.6595	1.6807	9.8976	-5.6988		-3.4926	6.7698	18.9441	20.6052	6.4272	18.4035	16.0888	-25.7097	36.1468	-2.1043	3.0986	17.7215	7.024	18.3601	16.2698	10.5735	5.2314	11.36	15	7.1135	-0.346	22.2472	24.0095	21.9008	24.0634	-2.4008	43.9803	10.664	13.012	21.3982
2004/3/31	0.2294	1.94	8.1119	8.4054	1.8147	5.0766	11.5998	-0.1079	46.9248	5.1122	0	2.4213	1.0373	14.5733	4.8035	2.2727	2.0186	18.2715		6.8571	2.1739	1.0444	0.3584	-1.0657	10.8614	-6.2127	-4.8035	-2.6954	5.7944	-1.2295	8.9094	3.9724	6.0241	2.0478	10.5348	8.413	0.1437	2.2609	-0.2554	-8.0556	1.4706	-0.639	-13.5593	-2.5552	0.4278	-9.727	3.8182	4.9041	7.0105
2004/4/30	-9.3822	-14.8789	-12.1604	-17.5599	-8.5366	-3.5552	-5.0238	-11.6631	-16.7442	-18.1495	-12.7778	-6.6982	-14.8289	-1.5063	-18.6458	11.6162	-14.9163	-6.5717		-0.6239	-18.2624	-23.4281	-6.0714	-10.4129	-0.3378	-10.828	-20.2982	-10.9418	-2.9152	-12.1715	-10.7193	-11.1296	-13.0682	-14.0468	-13.783	-15.5203	-13.9168	-14.7959	-13.3163	-4.0785	-9.7826	-0.7074		-11.2038	-7.5612	-12.0983		-10.9756	-7.3467
2004/5/31	11.3636	-0.6098	12.813	6.0858	6.9744	11.0586	5.016	2.6895	9.4062	4.058	2.0382	-2.1115	3.7946	-2.5489	2.8169	-4.2534	3.5778	-13.9831		-5.3812	19.0889	-1.0124	-7.6046	2.6052	-0.339	-2.7143	13.0935	5.4888	-10.5483	-2.2047	6.3191	-3.9252	5.8824	-7.7821	-0.3401	-2.2965	-3.8333	0.1996	-1.034	1.1024	26.1044	-2.3316		-4.8322	-11.2903	6.0215		-1.5982	0.6566
2004/6/30	-20.4082	-17.5869	-16.4491	-7.9531	-18.8878	-18.2128	1.0898	-1.5476	-16.1263	-13.7883	-15.4806	-11.7343	-6.8387	-9.2415	-14.6514	-13.6106	-12.0898	-7.7833		-7.109	-18.3971	-30.3409	-6.7215	-11.9141	-22.7891	-19.2364	-11.4504	-12.8743	-3.7949	-10.789	-20.0594	-12.6459	-21.7593	-16.8776	-14.5051	-13.6752	-6.7591	-14.5418	-7.3134	-5.1402	-17.0382	-6.0887		-4.5134	-3.3794	-19.8783		-16.1253	-7.6521
2004/7/30	19.943	-1.9851	-17.5	-7.2238	-8.3924	-11.9667	21.648	0	9.0539	-10.5008	-12.1123	-2.6393	-4.2319	9.414	-9.587	4.7307	-7.7517	2.1368		6.341	-12.0536	9.6248	-16.384	-4.0817	20.7048	4.9091	-2.2989	8.2474	-6.3966	-7.1216	-5.948	-0.6682	2.1853	-11.6751	-5.5888	-4.2079	-7.2491	-2.7972	-5.7971	-7.3071	-14.3954	-4.1808		0.5635	1.3514	5.3165		6.5007	-15.9804
2004/8/31	-3.6817	-3.5443	-8.1439	-2.5954	-5.5103	-20.2128	0.6315	0	-25.3731	0.9025	4.5378	-22.1888	-7.7387	-12.3793	-0.6525	-6.8085	0.4348	-15.5858		-6.8932	-4.3147	-0.4464	-0.3571	11.1111	-7.8467	-10.2253	-10.4412	0	-6.0364	-1.7822	-7.1146	-10.3139	-1.1811	-5.7471	-4.0169	-7.2351	-7.014	-0.2398	3.7607	-0.1771	3.139	-2.2406		-6.9231	-9.4667	-15.625		-1.6883	-11.7853
2004/9/30	4.8089	3.4121	-1.0309	-1.0972	-0.1387	-0.2963	30.8614	-22.4909	3	7.1556	-2.7331	10.1935	27.451	2.9058	1.642	10.9589	1.9481	7.5589		3.9625	-6.8966	15.2466	0.5376	-1.9149	9.505	10.8108	10.0164	0	6.5455	9.6774	12.9787	-2.5	0.7968	0.6098	-1.1013	2.2284	4.9569	8.8942	2.1417	4.0816	3.913	3.0157		-2.8926	10.3093	10.5413		1.7173	1.455
2004/10/29	-5.1765	-5.3299	-11.875	-9.1918	2.0833	-15.6018	1.6565	-8.4243	0.1214	-8.8481	-12.8926	-5.2693	12.3932	-3.7001	-10.3393	6.3786	2.5478	-7.3733		-5.4162	9.4017	-4.2802	-6.0606	1.9523	-22.9656	-5.4007	-3.2836	0	-17.2612	-10.2941	-18.0791	-1.0256	-2.9644	-25.4545	-12.6949	-13.079	-16.2218	-10.1545	-4.0323	-12.0205	-14.2259	-6.2061		-2.3404	-14.9896	-8.5052	-40.2821	-1.4286	-4.3025
2004/11/30	-1.861	-1.0724	21.0402	8.0279	5.8503	25.5282	-8.8336	0	16.1212	11.3553	15.9393	8.1582	-3.6502	-1.9211	8.6486	7.9304	4.5549	3.3582		1.6967	-4.1667	-3.9295	13.852	4.8936	3.9906	3.3149	29.9383	0	3.6697	3.8934	5.977	1.5544	3.2587	8.1301	4.3367	6.8966	5.6373	6.6339	-3.5294	21.124	5.3659	8.4894		-1.0893	-0.2591	5.0704	-0.7874	1.9763	-5.7221
2004/12/31	6.1947	-7.0461	-13.2813	-10.1777	-10.9254	-19.3548	4.9389	-6.3032	-12.1086	-11.8421	-11.6203	-3.0857	-3.9463	-12.3711	-2.6534	-12.9032	-12.2772	-12.515		-9.8019	-0.2717	-11.9887	-19.8333	-1.217	-18.2844	-14.6168	-4.9881	-34.127	-11.6814	-6.3116	-4.7722	-7.398	2.3669	-12.782	3.912	-7.3314	-7.6566	-8.0645	-1.3937	-2.96	-8.3333	-0.1151		-5.9471	-16.6234	-8.8472	-7.672	-4.9096	-50.289
2005/1/31	29.2857	-5.5394	-7.4324	-11.8705	-4.329	-12.3478	7.1268	-4.9091	-26.247	-15.6716	-5.7407	-20.1651	-0.9039	-11.7647	-6.1329	-16.6667	-6.772	-1.1004		-27.6301	-7.3569	-11.859	-16.632	-2.2587	-4.6961	-10.8559	-9.25	-4.5783	-8.2164	-13.0526	1.3667	-4.9587	-2.6975	-5.1724	-4.2353	-8.2278	-4.5226	-3.2581	-0.53	-2.5556	-1.0101	-0.3456		-14.0515	-4.9844	-10.2941	-5.4441	-11.8207	-8.4302
2005/2/28	12.6151	7.716	7.056	13.2653	9.5023	5.5556	16.5272	14.1491	21.4171	2.4336	7.2692	16.839	8.6235	10	12.5227	13.0864	15.0121	10.153		14.2173	14.7059	12.3636	10.7232	5.8824	14.4928	9.1335	6.8871	32.0707	14.6288	9.201	6.7416	8.9855	15.6436	17.2727	18.9189	9.3103	9.4737	4.6632	0.5329	4.0609	5.8673	-49.8266		8.4469	12.1311	9.1803	7.5758	8.9368	10.7937
2005/3/31	-32.7065	-18.3381	-14.5455	-8.8288	-18.8705	-22.1805	-1.2567	-3.8526	-8.2228	-18.3585	-9.8901	-17.6991	2.4427	-8.2424	-15.6452	-9.8253	-20.4211	-23.6111		-25.1748	-16.6667	-1.2945	-8.1081	5.9524	-19.7468	2.3605	-18.1701	-2.6769	-14.2857	-16.1863	-15.5789	-15.1596	-14.2123	-23.2558	-18.595	6.3091	-6.9712	-20.297	-2.2968	-14.065	-18.0723	-21.8894		-15.3266	-12.2807	-15.9159	4.2254	-19.9434	-25.2149
2005/4/29	-28.5541	-6.6667	-17.8191	-11.2648	-4.584	-32.1256	10.0297	1.9164	-20.6647	-19.5767	-17.6829	5.9908	-7.6751	2.9062	-8.2218	-7.9903	-17.1958	-0.8264		-13.271	-16	6.2295	-25.9804	7.8652	-18.2965	7.7568	1.1024	0.1965	-6.2222	0.2646	8.4788	-11.5987	-16.5669	-4.0404	0.7614	-25.816	4.9096	-16.4596	2.7125	4.3519	3.5294	-16.5192		-17.5074	-22.3333	-15.7143	4.0541	-4.0636	0.3831
2005/5/31	5.6122	-4.1353	3.2362	-0.6682	-0.5338	0	-26.0578	0.1709	1.4572	13.8158	4.4444	-17.5362	-18.8055	-4.2362	-4.7917	-5.7895	2.2364	0.3571		-0.6466	-9.8901	-8.642	-7.6159	-15.7986	-0.7722	-20.6226	-3.4268	-22.9412	-3.5545	-2.1108	-1.6092	0.7092	-4.067	1.0526	-5.2897	-5.2	9.3596	-1.487	0.1761	4.8957	-1.1364	-4.2403		-4.3165	1.2876	-4.2373	-4.9351	9.7606	-11.4504
2005/6/30	-9.1787	-0.7843	-2.5078	-1.7937	-2.8623	0	-14.0781	13.9932	-1.9749	-1.4451	8.7988	-1.9428	-3.3797	7.9088	-7.8149	-0.2793	0.1724	9.6085		5.6399	-7.3171	4.0541	-8.9606	2.268	-5.0584	-13.9706	5.6452	-19.047	-7.8624	-2.2378	17.0561	-5.2817	-5.4863	-8.3333	5.0532	-7.173	4.955	-4.5283	-0.7177	-2.6793	-12.069	-10.3321		-7.1429	-4.661	-3.5398	21.0383	-2.349	-16.3793
2005/7/29	-12.4113	-17.7866	-21.2219	-11.6438	-10.6658	-39.5018	3.6998	-8.2335	-18.6813	-18.7683	-7.489	-18.0657	17.1811	5.9694	-3.25	-7.1564	-10.7143	-2.9221		-13.7209	-8.3333	3.2468	-16.1417	5.4435	-22.541	-9.9715	0	4.4728	-0.7029	-8.2153	0	-14.783	-10.5128	0	-21.2658	-5.9091	7.2961	-8.6957	-5.7041	-1.865	-14.3791	-8.2305		21.8904	-11.5556	-14.6789	0.4515	-4.57	-13.4021
2005/8/31	12.5506	23.0769	30.6122	34.6253	13.6268	18.8235	3.262	12.7243	22.973	40.7942	15.4762	12.0267	5.9502	-5.3699	20.9302	9.5092	17.8182	13.2107		21.5686	19.1388	3.7736	49.2958	2.4769	21.6931	19.9367	-10.3817	17.4312	22.5714	23.7654	-8.982	16.9643	18.2927	15.9091	14.4695	46.3768	-6.6	17.7489	2.4575	-7.8733	18.7023	19.7309		8.6957	21.1055	25.8065	-8.0899	15.9176	19.6429
2005/9/30	-5.9353	-5.8594	-2.5	0.7678	0	29.2079	-2.3692	4.3415	6.9597	2.0513	19.3814	-6.3618	1.5748	5.2963	1.0684	1.1204	19.1358	-5.3176		6.8548	-2.008	9.697	-1.5723	-2.4809	5.6522	-7.3879	-15.8433	-15.1042	4.8951	-0.4988	-3.2895	-5.7252	-4.3814	21.5686	-7.8652	3.9604	10.9208	1.4706	5.9041	-9.5285	1.6077	12.3596		-4.3077	-1.2448	-3.4188	6.357	-8.8853	17.4129
2005/10/31	-13.9579	-9.9585	-7.6923	-10.8571	-9.4096	-17.6245	-16.2791	-3.19	2.911	8.0402	20.7254	-21.2314	-16.0207	-4.3114	-8.2452	-5.8172	-0.2591	-6.2402		7.3585	-11.8852	4.8343	22.0447	-8.4149	-23.0453	-9.1168	-3.6437	-6.4417	0	-1.5038	-12.6984	-8.9069	-3.504	20.1613	-10.9756	-16.5079	-12.7413	3.2609	-3.6585	-14.7666	-13.2911	-20.3333		-6.1093	-10.084	-11.0619	-5.2874	-3.9007	-12.7119
2005/11/30	9.3333	8.2949	0.6944	-0.641	5.499	-3.2558	-5.7971	-5.7307	-4.6589	-9.0698	-5.6366	-9.1644	-7.5897	-7.0088	0.4608	0.8824	-4.4156	-7.1547		-2.7979	3.2558	-6.4559	-7.3298	-4.2735	3.2086	0	-8.1933	0.6557	-13.1111	6.1069	-1.039	0.4444	0.838	0	1.0274	7.2243	-5.531	2.1053	-3.255	-15.6688	2.1898	-3.3473		-9.9315	6.5421	3.4826	-15.1214	-2.214	-0.4854
2005/12/30	-0.9756	-1.7021	-2.7586	0.6452	-2.3166	9.6154	8.2051	10.6869	-7.6789	0	11.3402	3.8576	9.545	8.8721	-5.5046	20.6997	-2.9891	14.8746		7.3986	2.7027	9.4366	-5.9322	1.5625	-2.5907	1.8809	2.9748	-3.9088	25.0639	2.8777	-7.0866	4.4248	0.554	-2.0134	0	0.7092	-0.2342	8.2474	13.271	-5.4381	1.4286	-3.8961		15.6654	3.0702	0.4808	0	0	-0.9756
2006/1/25	4.1872	9.9567	-4.2553	3.8462	13.2411	-10.9649	9.7156	16.3445	6.9943	16.7007	-1.1111	7.4286	10.9422	5.296	36.4054	5.7971	9.8039	13.2605		4.4444	-7.4561	21.7503	9.9099	0	13.2979	16.9231	24.2222	10.5085	23.7219	8.1818	-0.565	2.5424	8.5399	4.7945	4.0678	27.8169	10.3286	13.6508	12.8713	-6.3898	6.338	8.1081		4.2735	25.9574	8.6124	8.5502	8.1132	16.2562
2006/2/28	7.3286	13.3858	6.6667	14.1975	5.7382	8.867	1.0799	-5.4381	0.53	3.2544	-7.6779	1.5957	-8.8584	-1.6272	4.662	4.5753	-2.8061	-0.2755		2.9787	11.3744	1.6913	18.306	6.2396	-1.8779	-4.4737	-1.4311	7.0552	-3.3058	2.8011	11.0795	5.7851	9.1371	7.8431	1.9544	5.7851	1.9149	-9.2179	0.2924	1.1945	9.6026	7.5		-0.8197	-0.6757	-0.4405	-1.0274	-3.3159	-0.8475
2006/3/31	-6.3877	2.0833	-1.3889	-2.7027	0.6536	-13.1222	-2.1368	-5.4313	-8.2601	15.7593	-3.854	-4.4503	-12.8873	1.9549	16.7038	14.9856	-0.8609	30.2486		12.3967	-8.0851	15.7183	-10.6236	-2.981	-1.9139	-2.7548	-3.6951	-4.5845	25.7778	1.6349	-5.6266	3.125	2.1382	2.4242	-0.9585	32.8724	-7.7244	6.7692	7.828	-6.0708	6.3444	-6.9767		7.438	-3.0612	-8.4071	17.9931	-5.9567	-3.4188
2006/4/28	-12	5.102	-23.9437	17.963	-4.329	-18.75	33.6245	7.9392	51.2337	0	3.5865	-12.3288	16.3077	18.5841	11.2595	28.8221	-0.7042	24.0721		16.1765	-8.3333	16.6069	19.1214	10.6145	0.6634	37.3938	19.9005	13.5135	-2.2968	2.1448	17.6152	37.5	2.719	0	8.0645	35.9073	-12.6697	7.9666	-1.406	-16.3375	61.9318	-5.8333		-3.0769	46.6667	11.1111	20.5279	7.2937	11.5044
2006/5/31	32.8877	8.7379	25	15.8556	10.8597	31.4103	11.9281	16.7449	3.1983	0	28.9206	54.6875	17.8571	10.3234	20.2401	6.0311	33.6879	18.7955		16.1392	44.4444	20.1844	19.0889	6.0606	33.7662	11.7526	7.2614	40.5201	13.7432	12.8609	27.8802	27.2727	17.0588	0	61.6427	11.9318	32.1244	24.4541	9.9822	53.2189	10.1754	29.2035		16.2698	51.4208	34.7826	8.0292	25.9392	28.1746
2006/6/30	-1.006	8.0357	16.6667	6.7751	5.0371	5.3659	17.5182	-7.6408	6.6116	15.099	-6.793	0.202	2.1324	15.9784	10.9429	-2.9358	0.8396	0		2.0436	5.2448	17.7323	12.9326	3.0952	3.8835	-3.1365	7.7369	4.8544	29.0938	9.5349	71.4495	12.1212	2.2613	42.1446	14.0224	-4.8223	3.5294	23.8596	12.9802	-9.1036	5.2548	7.8767		84.2843	11.0365	-0.3226	114.8506	1.1364	15.7152
2006/7/31	-1.0163	0.551	6.3492	-12.0863	-7.3413	1.3889	-17.9142	-11.4659	1.938	-20	-22.7119	-7.0565	-8.5446	-13.8739	6.7885	-24.422	-3.5326	-6.4762		22.964	9.6346	-9.5583	-12.0968	-9.2379	-3.7383	-1.9048	0.3858	-1.7774	-9.1188	10.1665	-0.6244	6.9498	5.9326	-1.6949	-16.1987	-11.4667	1.7045	0.2833	-13.3916	-5.2388	-3.2375	9.8413		9.434	-8.4871	4.5307	-25	-1.8258	-7.5342
2006/8/31	-9.4456	4.9315	10.1493	7.7689	2.7837	-9.1324	9.471	-1.4754	1.711	4.5699	0	4.3384	-0.129	-1.6736	11.9804	3.0303	4.507	8.2485		6.8404	-2.7273	6.7254	0.5505	4.3154	-2.9126	-4.8544	1.7544	-4.6012	9.7222	-3.5785	-0.2398	6.6606	11.2981	-0.5747	-4.3814	5.1205	0.1862	-5.6497	5.042	-7.9675	3.252	19.6532		9.1379	8.0645	0	12.7119	2.1459	-6.6667
2006/9/29	5.8957	13.8381	29.2683	7.9482	6.4583	27.1357	-6.8589	3.4942	5.6075	9.2545	8.3333	5.4054	0.646	12.9787	-1.0917	7.598	3.504	6.2088		8.435	10.2804	6.8267	10.9489	2.7919	14	8.9796	-0.7389	0.6431	3.2911	-5.9794	4.5673	39.2283	1.0799	23.1214	-1.8868	-4.298	8.5502	3.2934	8.96	7.9505	-3.3465	10.5072		4.8973	-2.4254	0	-3.5088	3.9916	3.9683
2006/10/31	-6.2099	-11.6972	12.1593	-5.4795	0.1957	18.5771	12.9707	-0.6431	-4.2478	-12.4706	-5.8704	-7.1006	3.8511	1.6949	-7.6159	-5.9226	-3.6458	15.7662		-8.8097	-3.3898	-6.0393	4.6053	2.963	-2.193	-5.8052	7.4442	2.2364	17.8922	10.9649	-7.5862	-7.3903	0.641	2.3474	5.4945	-5.988	-7.0205	-2.6087	-0.8811	-3.437	-13.2383	-8.6614		-7.0783	3.8241	0.5325	-4.4156	14.7475	5.3435
2006/11/30	0.2283	16.6234	-11.9626	1.087	-2.9297	-0.6667	16.2963	-4.2071	-8.1331	4.5699	-0.8602	2.3355	10.6304	18.3333	29.7491	-0.7264	-1.6216	24.8661		0.1028	8.7719	9.8655	6.1321	5.036	-5.8296	3.7773	-6.0046	-0.625	46.5696	20.3557	-4.4776	8.9776	-1.6985	-1.8349	5.2083	-6.3694	-3.8674	1.1905	4.7407	5.5932	-5.1643	3.8793		1.4587	26.3352	-1.5152	-6.1141	7.5704	-1.8116
2006/12/29	-5.0114	-5.7906	14.0127	-1.4337	-4.0241	0	20	-2.027	-3.2193	-6.1697	0.8677	-4.7718	2.4581	0.1565	22.5599	-0.7317	0	36.2132		-4.9281	11.16	36.3946	29.2622	2.2831	-4.2857	20.2299	-3.1941	2.5157	21.2766	-6.8966	-2.3437	17.3913	25.27	-11.215	2.9703	-4.4218	9.0038	10.5882	6.5064	0.5779	-14.604	9.1286		-9.1054	19.242	8.0769	-2.3155	1.473	-1.476
2007/1/31	34.2926	14.6572	0	22.5455	22.4319	47.3826	21.8153	13.6207	20.79	92.3288	24.3011	21.7865	55.9433	23.125	-10.9692	26.7813	42.033	-5.578		34.9892	50	20.7481	58.0938	19.1964	17.9104	22.3709	18.0203	32.8221	14.6199	19.9295	20	1.3645	5	36.8421	17.7885	22.4199	21.2654	27.6596	31.2085	23.444	35.6522	16.3498		42.8822	12.8362	19.2171	7.8519	16.6129	22.0974
2007/2/28	14.2857	11.9588	24.9534	15.727	16.7808	52.459	6.1438	14.4158	23.7522	3.7037	12.8028	16.6369	-2.0979	18.0203	21.097	12.7907	22.2437	21.9628		0.4	37.6344	2.024	30.7177	18.5393	37.5527	15.625	18.2796	8.776	3.1122	6.7647	49.5556	36.5385	19.0476	15.7692	27.7551	20.0581	18.1159	15.625	15.8907	21.8487	33.9744	27.1242		58.4256	16.7931	28.9552	12.5	12.5864	28.2209
2007/3/30	12.0312	38.1215	29.6572	12.4359	15.6891	28.4946	0.6158	16.4456	10.4312	16.6209	65.6442	31.2883	5.3571	-0.2151	14.007	21.134	35.1266	3.4766		5.0199	4.6875	0.8907	-0.2928	12.3223	41.7178	37.2973	20.9091	30.7856	-5.7397	21.9008	16.1961	34.3662	14.4828	29.2359	16.4537	18.4019	66.2577	69.1892	8.7336	13.5172	33.9713	33.9332		23.8354	1.4842	33.3333	13.3089	11.7936	36.6029
2007/4/30	27.7545	40	62.1839	34.2075	33.0798	34.9372	8.8943	19.97	25.3149	13.7809	49.0741	19.6262	9.0169	34.2316	5.6846	61.4184	40.5152	55.1885	217.1959	25.1138	40.2985	30.0817	9.3979	30.3797	1.9481	9.1535	14.7368	57.4675	20.315	41.8079	99.4885	72.956	41.9277	46.5296	37.9973	55.8282	0	27.5825	6.1044	26.367	42.381	39.7313		25.5172	21.298	37.8472	19.9353	26.7033	41.5061
2007/5/31	7.3144	25.5238	-5.7406	0	-3.1561	25.7364	35.5564	-7.9578	-1.9222	24.3271	15.2795	1.8555	14.9254	4.4715	36.6108	-14.7627	-5.3669	35.3672	15.201	-8.1261	16.6223	21.2556	7.7181	11.1111	45.6476	9.8287	5.3735	2.5773	8.6387	-6.6932	-13.141	-0.1212	-10.3565	45.614	0.8206	-0.5249	43.9822	-17.7796	3.6336	-6.3462	-10.2843	19.7802		0	15.8252	2.1411	0	-7.5455	4.5792
2007/6/29	-35.1984	-11.9879	-35.4135	0	-26.0956	-44.0197	-1.5777	-7.8125	-28.2976	-28.1432	-36.6573	-27.0374	-9.145	-22.2568	-10.9137	-23.5052	-27.5156	3.9136	4.9465	-11.4191	-36.488	-2.1606	-23.676	-25.0485	-47.3761	-4.4243	-23.5075	-5.249	-0.4114	-18.8728	-25.2399	2.6699	-19.697	-10.4819	26.3889	-38.5224	-7.3072	-27.9188	-12.5203	-35.729	-34.4828	0.4587		41.2587	23.5556	-38.3477	0.1797	-33.6773	-36.4497
2007/7/31	21.6641	10.5172	13.2712	0	27.7628	2.8634	-0.4093	47.4576	23.2704	15.8749	31.8531	-1.0512	5.0933	12.012	15.5502	20.7533	38.6978	4.2857	5.3376	16.617	46.6786	7.0833	34.2041	25.3014	19.1136	23.4429	18.0488	31.5957	14.898	16.2277	20.8292	12.5296	23.4322	-3.7685	18.9168	28.7554	1.8978	28.0282	15.1388	22.8435	14.6515	3.653		16.7174	28.2003	32.2	-0.1064	36.0679	19.3669
2007/8/31	28.9032	3.1981	38.335	0	23.6287	0	3.4247	-3.908	7.1429	-10	18.4585	14.5262	7.3903	19.6604	11.47	13.1461	11.6918	17.3101	27.7567	4.0895	-11.6279	2.1401	8.2725	9.0813	80.4651	1.4716	50.2755	-8.4883	31.4387	15.5474	4.4935	-2.8887	13.3789	19.021	0.066	6.5	10.745	2.9703	-0.1461	8.4525	102.1092	-2.0925		-15.6231	1.5324	3.9334	1.9005	5.0936	33.8534
2007/9/28	14.4144	9.8262	9.9554	0	-1.0239	0	10.9272	-1.5152	-0.119	38.2222	-5.9595	41.1628	-5.3763	-1.9417	-3.9376	27.0109	16.1776	-7.3036	-11.09	16.0221	19.1136	-4.381	39.4944	3.1946	25.6443	2.279	-18.7901	16.1661	6.7568	-8.3599	-2.9711	-12.8718	-7.5797	3.9953	3.3641	17.0579	-4.9159	9.188	-7.4616	22.1823	-4.2357	1.0124		2.8458	2.0448	7.1325	14.476	0.7913	1.9814
2007/10/31	-7.7865	3.7164	5	87.7655	10.2586	0	-16.5075	-11.5789	-12.5149	3.2154	1.7442	-15.1565	9.6591	-0.9139	-5.8391	-21.9703	-21.1604	27.4622	5.7569	0	-7.093	-19.9203	-4.1482	-12.5704	-20	-14.9899	-10.7223	-20.1521	4.0759	1.477	-1.1281	-13.532	-12.5815	-15.4802	-14.9968	-18.1818	-11.9048	-17.9061	-17.5494	-19.4308	-21.4103	-14.6993		-17.9335	-10.687	-22.8261	-20.1707	-17.4681	-23.5429
2007/11/30	-4.649	-23.6894	0	-25.8371	-15.7154	0	-19.1991	-6.5934	0.2725	-11.6044	-13.4286	0	-20.7772	-15.9877	-20	-6.3126	-14.026	-16.478	-22.994	0	17.0213	-20.796	-15.5462	-5.3648	-30.1282	-10.2462	-8.7231	-4.2857	-11.7003	-8.1336	-18.9894	-14.0704	-4.4776	-5.3476	-13.2132	7.6797	18.61	-3.5757	-7.6702	10.475	-18.4339	-12.141		-19.7183	-11.8056	1.4085	-10.9815	-2.6159	-6.7265
2007/12/28	23.4826	38.2609	0	29.2862	22.9128	0	14.5133	10.5882	14.2663	22.9075	35.0495	0	11.053	16.3769	8.6242	13.5829	31.5206	23.6015	13.3656	0	0.6417	28.3291	10.6965	10.5442	41.6514	12.0354	19.2521	21.393	14.6832	9.8788	22.6358	20.1337	14.9554	11.0169	20.7612	16.2367	5.1432	11.9901	13.0841	5.1819	18.4	14.4131		20.0425	17.8074	22.2222	11.8996	13.1868	22.4359
2008/1/31	-15.3102	-14.1509	0	-22.9825	-12.9811	0	-18.4699	0.1773	5.7075	-19.1398	-29.9609	6.6161	-11.4252	-8.5692	-11.3422	-6.0264	-13.3997	-4.8738	-8.6605	38.5185	-18.8098	-9.8874	3.4157	-6.359	-15.0259	-11.1374	-11.3821	-15.9016	-13.0435	0	1.7227	-15.9249	-14.466	-15.7761	-12.4642	-17.624	-13.3127	-0.6623	-8.3563	-11.4256	9.9662	-6.7532		-19.752	-12.6992	-0.4261	-3.9024	7.0119	19.1099
2008/2/29	5.4234	6.8132	0	17.2794	15.3513	0	5.6398	4.7788	17.0979	1.9504	9.2114	-5.5851	6.9814	-0.258	8.8486	2.6052	15.3846	5.4163	-4.5765	0	6.6754	-2.6616	12.5598	-0.7667	-1.5244	7.8222	11.5334	17.154	-0.5525	0	6.0484	5.5418	17.8207	6.6465	14.0753	32.1712	17	2.5556	5.4108	20.4734	0	10.3064		-0.3311	8.7271	3.4237	-4.264	25.504	11.3187
2008/3/31	-24.0975	-1.7147	0	-32.0272	-21.6541	21.6274	-13.459	-5.3209	-23.3429	-29.5652	-14.8243	-24.7887	-31.4481	-25.431	-20.2742	-22.4609	-27.2031	-23.6244	-15.2226	0	-28.8344	-26.4509	-24.5174	-10.2649	-30.805	-21.8467	-22.2092	-17.4709	-27.3333	-24.2578	-22.8137	-27.3511	2.2158	-9.0652	-22.1664	-16.6667	-15.0794	-12.026	-21.4829	-17.1906	0	-17.9293		-13.8981	-27.1429	-11.0345	24.2842	-22.249	-31.1945
2008/4/30	-3.0916	0	-46.7181	17.2944	16.0269	29.0493	-12.8046	-18.9117	5.0125	8.642	-35.3338	-5.4307	-1.8132	-2.8902	-15.9705	-14.2317	-22.1053	-4.1364	9.6265	0	7.2414	-10.4704	-25.5754	0	-18.5682	-4.0084	-10.574	4.3347	13.1881	0.224	0.2956	-13.808	-18.5674	-27.7259	-24.977	-3.4532	-22.8613	-19.8276	-13.1961	0.949	-30.1843	-11.8462		11.254	23.9216	-5.8915	22.2696	-9.9174	-20.66
2008/5/30	-12.1472	-34.068	17.6329	-9.5675	-3.8048	-16.0982	-10.8205	0.44	-13.4845	6.3636	2.3202	-2.7723	-9.4183	-4.0877	-19.5906	-4.2584	-1.8919	0	-14.8824	-47.0588	-0.6431	-15	13.3333	0		0.4396	-12.5	0.9662	-8.4769	-12.067	-10.1179	-8.761	-1.1574	34.6983	-7.3433	12.6677	-4.753	38.2488	8.3682	-5.1704	-9.791	-10.9948		-21.9931	-0.3165	-15.9802	-10.3978	-4.8165	12.2966
2008/6/30	-25.838	-33.6512	2.0534	-22.971	-26.1673	-21.4634	-24.908	-32.6396	-26.9563	-31.3034	-29.4785	-26.6802	-21.7321	-22.4051	-30.1613	-28.9877	-29.9157	-34.173	-32.5071	-36.5079	-29.1262	-27.4177	-11.5221	-35.3014		-28.0086	-30.3089	-39.6995	-28.9668	-29.2249	-33.9891	-11.6598	-25.7667	-37.76	-35.8289	-30.8201	-22.6027	1	-28.0658	-18.2156	-32.3171	-25.8824		-36.0707	-29.3333	-27.451	-33.0997	-28.1928	-29.6296
2008/7/31	7.3446	1.0267	-20.0201	-1.1289	13.7394	20.911	-0.8318	6.5041	52.8067	6.0653	12.701	4.4444	0.2688	6.6884	10.0796	9.0278	20.0401	4.6931	8.1886	21.6664	7.7626	17.033	24.1569	3.0073		1.2327	10.5263	13.7318	-0.987	22.9949	-0.6623	-3.882	8.9744	34.1902	7.2917	0	1.2642	17.4917	5.7762	6.0606	8.2883	3.1746		19.8374	2.425	2.1622	2.4257	15.524	-0.4577
2008/8/29	-18.9474	-24.7967	-25.0314	-19.5052	-28.0199	-20.5479	-18.4529	-18.4733	-22.7211	-34.3109	-24.3937	-21.0106	-19.437	3.0581	-31.5663	-20.6	-29.5492	-24.2069	-7.1649	-20.7547	-23.5169	-20.7746	-19.5676	-19.8077		-31.5068	-24.812	-29.1193	-11.897	-19.7309	-23.3333	-32.1486	-25	0	-29.7087	-27.3423	-20.7241	-12.0787	-18.2594	-16.2857	-24.792	-24.1026		-26.1872	-18.6561	-25.1323	-37.3576	-26.3623	-28.046
2008/9/26	-12.7706	-12.4324	-26.1745	-16.9031	-7.7855	-30.819	-2.9714	-19.4757	8.8028	-12.5	1.6981	-7.0707	-1.6639	1.632	-8.6268	-8.5642	-2.1327	33.849	-2.7264	-10.7143	-6.3712	-1.6296	11.3715	0.4796		-8.8889	-12	-5.8116	-0.6116	-4.8417	12.3913	-6.9048	-3.3333	0	-9.3923	-12.1053	-2.6772	-10.6496	-6.263	-12.7986	-21.9027	-7.4324		1.8382	4.0217	4.2403	-5.8182	-13.8	-3.8339
2008/10/31	-1.4888	15.4321	-13.1818	-45.2347	-29.2683	-30.5296	-27.2085	41.1628	-36.0841	-9.6939	17.8108	-24.2754	-25.8883	-21.0219	-30.8285	-20.9366	-34.3826	-34.6703	-40.756	-22.1333	-18.0473	-42.6205	-22.7723	-14.0811		-29.5122	-15.1515	-24.8936	-45.7231	-21.9178	-31.528	-25.5754	-24.9493	-36.7816	-26.5244	-34.1317	-15.3722	-31.8236	-27.6169	-29.5499	-44.7592	-26.6423		-26.8953	-37.1996	-32.5424	-27.9923	-24.826	-35.8804
2008/11/28	-0.7557	13.9037	36.1257	16.1039	14.3236	12.1076	8.8997	28.3361	9.3671	25.4237	4.5669	11.9617	7.7626	1.4787	27.2981	14.6341	36.5314	42.0395	16.4931	60.4452	12.9964	23.8845	28.2051	7.2222		23.8754	17.8571	14.7309	18.9342	10.7769	14.6893	26.4605	35.1351	-21.8182	30.7054	20	37.8585	28.1469	36.9231	20	24.6154	19.403		14.5679	44.5923	23.6181	7.7748	16.9753	41.9689
2008/12/31	12.1827	-6.5728	-0.7692	13.8702	18.7935	20.8	-7.8752	-15.5327	-7.1759	33.1081	-9.488	-0.8547	0.8475	-3.4608	-7.0022	2.7356	-3.7838	-18.0952	7.1632	40.2348	6.3898	2.1186	-2.8125	-3.3679		5.5866	-3.0303	2.2222	-9.8189	7.2398	6.6502	-5.4348	-11	0.3876	4.127	5.6818	-5.2705	-10.9141	12.3596	4.6296	47.3251	-2.9167		14.8707	-12.7733	5.2846	5.2239	-2.9024	-11.6788
2009/1/23	20.8145	46.7337	11.6279	15.3242	9.9609	3.9735	10.1613	27.8116	21.4464	1.1844	87.3544	15.5172	8.8235	9.6226	15.5294	11.2426	16.573	33.1843	43.6596	-1.6743	11.7117	23.029	24.7588	7.2386		20.3704	13.2813	9.4203	34.8837	20.6751	20.5543	8.908	32.5843	11.9691	14.6341	14.3369	20.205	23.124	14.2	12.8319	17.8771	12.8755		9.3809	30.8707	10.4247	10.8747	14.9457	14.4628
2009/2/27	7.3034	35.6164	9.8958	3.4072	5.5062	29.2994	6.5886	-10.8205	6.5708	-9.699	27.9751	22.0149	9.0734	1.5491	14.664	12.234	9.6386	25.5876	-5.3426	4.7214	10.2151	1.5177	25.4124	7		10.3297	8.6207	-0.6623	7.21	1.7483	0	44.3272	-7.2881	14.1379	13.8298	25.0784	21.6809	-5.3483	1.5762	0	-0.4739	13.6882		2.0583	7.0565	5.5944	9.3817	10.6383	19.4946
2009/3/31	24.0838	23.3586	35.703	18.2867	21.2121	7.6355	15.3846	40.8	46.8208	13.5185	43.3033	11.0092	25.3097	12.3729	19.8934	16.5877	45.9341	11.8717	28.7526	10.7169	22.9268	30.5648	14.3444	9.3458		35.259	69.8413	17.7778	12.5731	15.6357	29.3103	10.7861	14.808	19.3353	35.2804	4.5113	5.3053	3.8108	24.1379	14.3137	40.4762	22.0736		20	10.6403	16.5563	23.7817	23.5043	28.3988
2009/4/30	-5.3446	0	12.2235	8.6351	-2.2222	-4.3478	0.4762	-7.0076	20.9974	25.7749	0.7264	2.7548	-3.6723	-3.0166	31.2593	31.0976	21.988	1.8642	4.0025	-5.8745	-0.3968	-8.1425	7.872	1.0684		-11.3402	16.0748	4.717	22.1429	24.5171	4.4444	4.4554	6.3694	11.1392	21.0708	23.0216	2.8517	-1.7722	10.8333	-0.6861	-3.5593	9.3151		8.9636	-3.0638	10.7955	-1.2598	22.3183	-15.0588
2009/5/27	2.526	3.2753	-4.5643	2.4359	7.8125	10.0478	6.0427	4.3788	9.5445	11.9326	8.7019	9.3834	4.8387	5.4432	14.5598	9.7674	7.5309	-6.7574	5.5284	11.4184	13.1474	16.8975	-4.3652	3.5941		9.1362	-0.8052	-1.982	-5.2632	16.3484	0.5674	21.327	1.497	0	14.1227	14.23	17.3752	8.7629	-3.6341	5.5268	26.5378	28.5714		-2.8278	-2.1071	25.641	14.8325	3.3946	20.7756
2009/6/30	24.4928	17.5421	-2.7174	7.3842	5.0123	38.913	11.5703	-0.5854	-8.6139	2.5492	10.8263	13.4804	6.3065	14.3558	11.4286	3.8136	-1.5289	12.3805	5.4414	16.359	17.7817	-8.5308	14.9129	5.9184		18.4824	4.8701	-1.4817	12.6588	-10.8009	2.2567	-3.644	-0.1628	23.6902	17.5	14.6758	15.9843	-9.2417	20.8968	10.4746	8.3333	-1.9493	409.319	-1.1905	-0.3563	-5.5102	-3.75	1.9152	11.9266
2009/7/31	11.4086	8.1788	6.7039	0.2331	2.3077	-7.3552	29.1963	5.9863	2.3835	0.226	8.12	46.8683	13.8399	5.5699	9.0186	11.2875	8.3628	17.6165	16.5248	10.1751	-2.0927	13.7306	-5.4275	9.6339		-4.5161	36.0681	11.0694	10.7572	2.4561	7.5862	33.4247	6.2969	5.1565	41.2766	10.2679	-6.5852	9.2689	12.4459	17.9259	36.0256	6.163	15.1302	13.6748	14.4414	4.7516	1.5766	6.3087	17.2131
2009/8/31	-17.8683	-20.6629	-17.6963	-21.0465	-23.183	-16.8919	-21.6535	-20.9259	-22.0106	-20.5186	-33.3333	-9.2647	-14.6603	-17.9141	-26.6423	-18.8192	-28.1522	-9.71	-8.7964	-0.1986	-16.1832	-17.1982	-14.6201	-16.2443		-10	11.8316	-22.8041	-16.7119	-19.863	-7.0513	-18.5832	-16.5021	-22.4168	19.8042	-25.9109	-22.2384	-21.2664	9.4321	-24.6231	-27.5212	-23.0337	-29.8289	-22.5653	-21.8254	-19.3814	-11.1111	-20.3283	-26.5734
2009/9/30	-1.5267	6.2048	4.9618	1.4728	7.8303	0.4065	-1.206	0.1171	1.7639	16.4539	7.2697	1.6207	1.676	0.1495	3.8143	-0.6061	6.5053	11.2663	30.0518	13.4328	12.0219	18.0193	20.5407	1.0707		-0.7508	55.3408	2.1882	6.9707	13.5328	0	12.8625	4.3919	-1.5801	20.9372	-5.6466	6.9159	3.6419	5.7168	2.5	-1.4304	0.9732	2.2648	4.7546	2.8426	10.7417	-4.4872	48.1775	1.9048
2009/10/30	16.9251	21.8111	18.6667	8.8534	7.2617	15.9919	4.7813	18.0117	11.8667	14.6163	22.09	49.2823	4.6703	3.8806	17.4121	7.622	9.375	12.887	26.0359	-1.5351	13.6585	17.8322	8.2866	3.8136		10.1362	9.3648	3.8544	11.8758	6.399	16	24.2458	15.6958	15.8257	20.1095	31.6602	16.7832	5.4173	10.9817	9.1057	19.3931	24.0964	8.0068	10.5417	15.3011	5.5427	12.0805	16.0428	10.7477
2009/11/30	8.9503	0.8793	12.1553	30.1333	31.1707	11.6928	15.2427	13.8751	27.2944	7.7577	7.9237	5.3419	12.5984	6.7529	95.9184	16.1473	15.3247	-3.1875	-5.279	10.7795	21.6023	19.1889	1.122	13.2653		20.3297	-1.1976	14.433	5.4981	16.3915	8.799	-2.9676	28.6713	3.7624	2.2801	-1.173	8.4581	34.0278	5.4723	15.3502	9.1713	7.1845	29.9685	16.4238	3.5103	14.6608	38.1737	-0.4608	4.6414
2009/12/31	24.5436	-12.9952	8.0146	6.8648	-7.2043	7.8125	10.3623	-6.9626	-8.9888	-0.4931	10.6007	-18.6613	-3.1469	1.0767	-17.0139	-5.122	19.1441	-0.4211	7.5922	-8.3233	-0.4706	-6.0581	-0.0853	-1.6216		7.9909	3.1515	1.982	12.1259	-3.1408	4.6995	-7.4143	16.5217	-7.2519	-9.7452	1.9288	5.9351	10.3627	-3.1983	8.5271	30.3644	-1.087	-14.5024	-6.1433	4.7146	7.6336	-10.9426	1.1111	-1.0081
2010/1/29	-21.5798	-5.0091	-3.7099	0	-6.8366	-4.3478	4.5038	-5.2385	-0.3086	3.3697	-7.2772	8.8529	-1.3237	-4.1278	-5.8577	5.9126	0.3781	-15.148	0.9615	5.7018	-8.156	-8.5689	-3.5023	-0.1832		-11.5222	15.8049	-8.6572	-7.087	-5.6485	4.8017	-10.01	8.6754	3.0864	-11.362	1.6012	-5.0163	-13.7089	3.6711	2.381	-15.9161	8.7912	-21.1498	-6.4242	-6.2401	-4.9645	-4.1363	3.022	-5.0916
2010/2/26	15.2648	8.4372	9.3695	-3.4516	6.592	9.0909	9.2768	2.6654	11.7647	23.6817	9.9541	14.3184	0.8537	5	4.5333	-6.1893	29.9435	5.6638	5.8372	10.249	7.9794	9.8551	11.5668	9.3578		17.3238	12.7347	5.6093	11.0946	16.1863	11.1554	9.7887	7.1245	7.7844	6.051	2.7221	15.9122	6.9641	10.2691	8.7209	15.6048	63.468	6.9307	8.6788	2.1061	5.9701	36.5482	9.3333	18.6695
2010/3/31	17.4775	5.1282	10.4884	10.9235	13.8856	3.0556	-5.615	36.3462	-1.0157	-13.1783	17.9666	-5.8116	6.7715	-2.7778	14.7109	6.4683	-3.0435	1.4151	-0.1597	22.3184	22.7652	7.7397	-1.1637	0.3356		8.2485	-5.9406	9.8901	-2.5858	16.4122	-5.1075	9.4225	-1.4423	-1.8519	-3.003	13.947	-8.1065	7.9349	-6.0373	-4.0642	2.8754	-18.4346	3.9562	0.2384	-5.9406	5.4577	-4.9257	18.0488	-4.34
2010/4/30	-5.6748	-5.8032	6.0145	-6.2668	10.4508	-14.1509	-11.7564	44.7814	19.2333	-10.0893	-10.7143	-16.2766	-15.1755	-8.1633	-24.5367	-3.4022	21.0762	-14.8837	-8.1407	3.1385	19.4175	9.3061	-0.8613	-10.8696		-1.317	-25.3589	-13.1667	-7.0481	-14.6721	11.8036	-20.5556	13.8211	2.4528	-2.322	-11.7503	-7.9202	-21.6777	-19.3438	5.2397	-18.9441	-22.096	-22.3482	8.2045	7.8947	2.6711	-19.8436	-15.978	0.3781
2010/5/31	11.8699	-12.0536	0	-18.8157	-18.1818	-8.4772	-3.6116	25.9133	-7.0293	-8.0437	-11.6197	-21.9822	-10.5474	-13.4815	-7.5639	-17.1069	-23.0864	-9.7367	-8.6406	0.2387	-14.3089	-11.6505	-10.8571	-9.0056		-8.4843	-5.4487	-13.4357	-6.5977	-1.537	-17.4831	-20.0466	-18.2143	-19.1529	-21.9493	-18.5853	-12.7273	-3.7304	-14.2373	-15.4661	-8.6207	9.5624	-10.1147	-10.989	-8.9431	-14.1463	0.122	-7.7049	-18.0791
2010/6/30	-28.1977	-12.6904	0	-11.7647	-10.4358	-9.2624	0.024	-18.3752	-23.0423	5.7235	-16.7667	-13.1922	-3.8832	-9.9315	-13.2837	-10.0152	-11.6372	-9.3458	6.5304	-21.7857	-1.4231	-13.7785	-6.5018	-6.1856		-8.5417	-4.2712	-6.6519	-1.3527	-24.6829	0.9212	-11.0787	0.8734	3.1891	-14.4162	-5.4514	-14.4231	-9.375	-6.446	-10.401	-7.1279	-3.4024	-5.3364	-12.3457	-1.2434	-12.8788	-9.3788	-2.2202	-8.046
2010/7/30	12.0445	15.814	0	26.5333	16.2612	9.0737	11.0084	16.6825	13.5673	11.236	11.3114	5.4409	8.3333	11.597	43.4915	35.4994	36.3066	39.6923	14	4.2998	2.7911	20.5882	18.9357	17.3448		6.1804	19.6176	26.3658	23.6028	28.8468	10.0406	16.8852	12.1212	13.4658	9.9644	20	15.3558	14.4828	15.2452	27.2727	17.4944	4.7473	16.6667	9.5897	20.784	13.6957	29.7043	5.8129	13
2010/8/31	11.3821	12.7683	0	22.4447	8.8106	5.3726	6.2831	40.4549	12.2554	5.326	1.2955	5.694	1.6272	3.3924	3.2534	25.188	10.5298	21.0637	12.0295	11.7475	-3.3708	7.4797	-2.0587	0.5736		15.7667	21.9657	3.5714	10.0088	15.1639	8.4793	5.1893	13.2819	0.9728	10.7875	13.8138	12.9058	2.7711	1.6651	2.7473	1.7291	-2.4854	-1.2605	2.9909	5.0566	7.8394	0.6218	12.5322	9.0708
2010/9/30	6.8938	6.6964	0	-12.8227	6.3765	6.7434	1.8519	-14.6327	-0.9174	-4.7079	-4.1167	30.9764	-4.0757	-4.8013	-10.4478	-7.8078	10.3155	-2.7473	-2.9487	-1.2733	-5.5233	-3.5552	8.352	-0.1901		1.0261	-10.1942	-4.9002	-6.4246	4.6263	6.1172	-10.6667	12.4744	2.3121	-1.3632	9.3668	-3.1632	11.8406	-3.0027	-6.631	0	-6.2969	5.7447	-0.2525	-4.5977	-6.9149	5.0463	-7.0175	1.0142
2010/10/29	-3.7936	11.046	0	6.4166	2.7593	2.4653	18.8811	13.4824	5.2778	-5.764	3.5848	-11.8252	6.3733	9.5652	20.0926	33.3333	-2.2552	41.9021	51.9155	1.2566	-8.3077	17.0196	31.402	5.1429		16.5282	-0.5946	2.6718	43.0704	5.2721	20.0961	12.8358	-3.0303	25.9887	10.9576	-3.4982	7.0527	1.0482	9.0994	5.1546	0	4	-3.3199	11.8987	20.4819	9.5238	11.5686	14.0279	1.2048
2010/11/30	-2.2082	29.2389	0	1.3915	-4.4444	-0.3008	9.8824	-14.3284	-7.2999	-5.1456	-15.0905	-5.8309	-9.2725	-10	-9.3292	-1.9544	-17.5577	-4.1141	13.913	17.8968	-3.132	-11.2601	4.0748	-11.0507		-0.0792	-7.4497	-0.7435	15.7079	-0.4039	-2	-8.7302	-1.125	4.6338	-11.21	-11	-11.5811	-1.8672	-7.9106	-5.2288	0	-6.4615	-8.6368	-11.991	-1.8125	0.5217	44.0246	-2.518	3.7698
2010/12/31	-3.4677	-2.2157	0	-2.1958	-5.1357	0.7541	23.0728	-8.3275	-5.6926	18.6285	-9.1469	-7.1207	-3.6164	-2.4691	0.9354	-6.4784	-15.9044	-2.1453	-20.0524	-7.8116	4.9654	-8.6103	8.1899	-1.833		0.1586	-6.5217	-5.9925	-4.6883	-3.6496	-4.0136	3.6232	9.7977	0	0.7014	2.3876	0.549	-8.4567	-8.1232	-7.1264	0	-12.1711	-2.9613	0	15.7861	-7.7855	0	5.1661	-9.5602
2011/1/31	0.7519	5.9034	0	1.4032	-8.2737	15.1198	11.8747	-14.8993	-11.2676	-15.8758	-5.06	-0.8333	6.6884	4.1591	-18.7026	-0.6217	-5.763	-1.6266	-2.406	-9.6755	-17.1617	4.5455	-8.986	-4.9793		11.639	-9.1138	1.3944	2.4054	13.9731	-13.8909	-12.5874	-4.0875	0	-10.8458	6.4472	-9.2824	24.4804	-0.813	-5.5693	0	-6.7416	-6.2207	0	-0.7147	-7.6923	0	-17.3333	-4.4397
2011/2/28	8.6235	23.1982	0	7.7491	9.7996	2.8609	11.703	20.7682	10.0907	44.4103	4.9451	14.4538	10.2446	4.1667	11.399	14.6559	11.714	9.2739	17.9221	15.6021	12.4834	9.7233	9.2585	5.6769		7.8723	12.9322	6.6798	14.806	15.0665	14.8148	7.04	3.0012	0	5.4687	34.1495	10.5761	21.7996	9.4262	8.1258	0	10.4418	6.6333	0	21.6501	8.9431	0	8.9134	1.3274
2011/3/31	-10.0763	-16.8647	0	-9.5034	2.5355	14.665	-16.4636	-4.6598	5.2523	10.1562	12.5654	0	7.6283	-2.1667	4.5581	-4.2868	-3.7008	1.7105	-11.7637	-0.4317	1.2987	-9.9424	-2.4658	0.6198		-6.4431	-8.8794	0.1842	-9.1264	-9.1142	-5.9498	4.1854	-4.5455	0	5.6085	26.0327	2.7216	-3.8081	1.1236	18.5455	0	0	3.4038	0	1.9117	-2.4254	-10.0061	-1.325	1.9651
2011/4/29	3.9898	-3.9582	0	12.2044	-10.2868	8.5998	-4.1667	-6.3227	-0.5912	14.0554	-11.6279	0	2.4485	0	7.8292	-11.4007	-4.0833	-1.0996	-4.0993	-6.1272	-3.8462	-6.56	-10.2203	0		-14.0548	-6.922	-1.4706	-6.5267	-14.1949	-2.0579	-3.2999	-4.1514	0	-10.9218	-7.8506	-10.2952	-4.7506	-11.5741	-12.3722	0	-2.1818	-2.2701	0	-4.109	-3.4417	-3.5932	-11.2954	2.7837
2011/5/31	-7.8367	-7.1551	0	-11.4671	-7.6075	-5.6853	-9.9565	-15.3209	-7.2378	22.8378	-1.7368	0	-3.7736	-4.0812	-11.3036	-5.3309	-13.686	-6.4748	-7.6863	-9.8522	-11.1515	-8.5616	-10.177	0		-6.3869	-1.8051	-6.7164	-12.3017	-10.4527	-10.1167	-6.5282	-16.5605	0	-9.6738	-14.2266	-5.2321	-12.0532	-7.4346	53.4422	0	-2.0446	-1.7422	0	-9.129	9.1089	-6.6104	-7.569	-7.2917
2011/6/30	9.6546	6.1652	0	-2.7619	-1.2924	4.3057	7.4656	19.1687	-1.4331	7.7312	13.2333	0	1.0292	-1.0733	7.4419	3.8835	3.5853	7.5524	-3.5047	5.2254	0.955	2.6217	11.0166	-15.4004		6.042	9.7794	-2	6.344	2.114	-2.0779	-3.9409	10.7634	0	-2.2416	15.0434	1.87	7.5614	10.2932	-8.1369	0	-1.518	10.2837	0	-9.8411	15.971	1.4307	4.8109	-6.7416
2011/7/29	2.0194	11.3821	0	5.093	1.0989	-2.4768	-6.0786	1.3142	-4.2003	2.862	-3.2258	0	-5.296	-2.7125	-6.3888	8.6464	-3.6483	-0.7662	-4.255	-3.1307	-0.1351	6.6606	-9.4796	2.8779		13.5425	-0.7368	-7.7551	-11.224	-5.1802	6.2776	-4	2.2743	0	-3.949	-0.5029	-1.6608	-7.1178	-8.5062	10.1821	0	0.3854	0.1072	-12.5	-7.8823	-11.2676	-1.2621	-6.3433	-2.4096
2011/8/31	-3.8005	-1.2594	0	-6.8034	-0.6039	22.7513	-12.3114	4.187	-0.5059	-17.3173	-7.0098	0	-6.4145	-7.2491	-4.8372	-12.6943	-10.5825	-7.3593	-3.0162	-8.8403	9.0663	6.929	0.9804	-7.971		-5.7455	-8.0972	-9.7345	-5.774	7.2115	7.3211	-10.2431	-2.0216	0	-5.1724	1.5164	-6.8444	-5.298	-6.8027	1.8032	0	-4.0307	-6.424	-11.9048	-9.5506	-12.522	-15.7895	2.1912	-2.4691
2011/9/30	-14.2387	-15.0106	0	-10.2	-13.4872	-12.8448	-12.9856	0.6633	-14.2373	-25.9669	-12.8624	0	-8.7873	-7.8156	-13.6852	-10.9792	-5.8632	-11.1215	-10.8612	-12.9794	-21.34	-20.32	-19.6823	-9.4488		-16.4352	-24.5962	-7.1078	-9.72	-9.5964	-16.5339	-8.3172	-12.9986	0	-13.2867	-20.9959	-10.9733	-12.4875	-13.017	-21.476	10.0094	-14.2	-11.3272	-17.9054	-13.8026	-11.0887	-4.4643	-2.729	-12.6582
2011/10/31	4.2226	-2.301	0	14.4766	-0.5618	3.1652	9.6939	-7.3643	6.1265	15.6038	1.8149	0	1.7341	3.913	0.453	3.3333	24.9135	2.6288	-2.4691	-4.6186	-0.3155	-8.7349	-8.6264	1.1594		0.3693	-2.9211	6.3325	-6.6706	3.1746	4.6555	2.9536	11.3043	0	6.129	-3.4664	4.2872	-4.1096	0	3.1955	0	-0.9324	10.9677	10.6996	-0.4804	-0.2268	-21.6822	24.5491	0
2011/11/30	-8.3794	8.0204	0	-5.7393	-5.3672	17.4497	-16.8605	-4.1841	-9.4972	-5.8099	-6.4171	0	-9.2803	-2.9289	-11.7249	0.2151	-15.9741	-16.291	-5.6136	-0.5331	-4.7468	-7.9208	-16.8972	-3.4384		-13.7994	-5.8175	0	-15.5486	-7.8846	-9.4306	-5.5328	-7.0312	0	-10.9422	-8.5963	-2.4666	-3.4524	-5.5944	-9.5628	0	-8.7059	-15	-4.0892	-12.9525	-4.5455	-10.3819	-16.0901	-6.6667
2011/12/30	-29.9497	-35.769	0	-20.3302	-14.1791	0	-10.1399	-9.1266	-19.7531	-12.8972	-20.8254	0	5.0104	-10.5603	-12.516	-22.2103	-5.4945	-5.8752	-8.1633	-13.5775	-25.9136	-17.8017	2.8944	-3.5608		-15.048	-24.6006	-18.8586	-13.363	-17.3278	-17.4853	-16.7028	-31.5508	0	-13.8225	-20.4762	-20.2318	-17.1393	-17.9259	-19.1339	-37.3391	-19.3299	-17.9207	-18.2171	-17.0055	-24.7619	-20.506	-14.5733	-26.087
2012/1/31	0.7174	18.3486	0	1.1658	-0.3478	0	9.2607	0.865	2.5641	0.8584	-0.9623	0	0	5.3012	1.6058	1.3793	-13.3721	18.4655	7.619	-18.3979	1.5695	-1.1628	12.5176	0.6154		4.5226	20.6215	-14.6789	19.88	-5.8081	6.1905	1.8229	-8.1473	0	-0.9901	-3.4431	1.0568	2.8274	-0.9025	7.472	-4.7945	5.1118	0.8333	-2.1327	4.4543	4.1139	6.1977	9.4276	8.4034
2012/2/29	9.9715	-4.5736	0	10.3713	10.9948	0	8.9744	3.6684	21.5	20.8511	13.4413	0	0	2.746	14.0805	10.7483	8.8591	5.3787	3.0088	17.9227	24.2826	16.9118	0.25	7.6453		31.6106	32.7869	13.9785	1.5011	11.2601	16.8161	9.4629	19.6841	0	20.6	12.093	0	8.5384	15.3005	16.686	18.4173	11.2462	13.8843	10.4116	11.7271	23.7082	13.2492	12.3077	5.0388
2012/3/30	21.5026	-17.6279	-30.1435	33.7587	-8.805	0	-11.0458	18.9338	2.4691	-11.4437	-14.0614	0	0	-4.2316	-11.0831	10.8108	-11.0974	-9.7917	-13.6312	-12.5134	-19.7158	-9.9371	-16.0848	-10.2273		-2.7397	-8.8183	-9.7484	-19.8592	-13.7349	-9.9808	-12.3832	-12.1827	0	-12.272	-13.8313	0	-16	-4.7393	-15.7895	-21.6282	-9.8361	-2.7576	-11.6228	-16.3168	-11.5479	6.546	-16.0731	-13.2841
2012/4/27	-6.823	9.6647	16.3405	-13.3565	12.2414	0	13.8868	-4.1345	2.2088	-11.3983	5.3987	0	18.5036	4.4186	19.9717	-1.663	12.0666	14.4342	9.8143	12.523	7.9646	15.5028	13.4473	7.5949		-1.3146	19.1489	4.1812	16.7838	10.8939	27.0789	19.4667	3.5838	0	21.7391	8.8283	0	4.6032	15.9204	14.3868	23.1008	17.8788	1.6418	22.0844	16.5336	8.0556	14.1176	7.9434	-3.4043
2012/5/31	16.0183	2.8777	6.3919	13.6136	-1.5361	0	-3.0323	41.1528	-6.2868	4.1885	3.8613	0	-1.3986	-2.2272	0.5903	1.3529	-1.9802	9.4854	0.6643	7.7469	-0.4098	3.1405	-0.131	-1.4706		-2.8544	-10.7143	-6.3545	4.2137	-4.408	-1.0067	15.4018	6.9831	0	5.7453	15.1917	0	3.4901	7.1531	13.6082	-9.6977	-1.2853	-0.2937	-11.3821	7.6321	-2.8278	-6.5292	-0.504	3.5242
2012/6/29	12.7219	-12.5874	9.0909	-23.7885	-8.4243	0	-8.6377	0.7995	-15.7233	27.0639	-6.8535	0	-3.5461	-5.4964	-6.287	-2.975	-12.6263	-7.5576	-10.9478	-20.2199	-8.4362	-10.6257	-5.9672	-7.7612		-2.6624	-16.5455	-7.5	-8.4074	-10.4839	-11.3559	-12.3791	-15.981	0	-8.8345	-5.7618	0	-7.9179	-10.1469	3.902	-10.0418	-12.2396	-3.5346	-10.3211	-18.4603	-12.4339	-8.2108	-10.9838	-2.5532
2012/7/31	-16.0105	-18	-2.971	-10.9827	-10.9029	0	-1.5038	-15.2979	-8.9552	-14.4633	-13.748	0	5.3922	-3.1785	-11.7566	-10.9573	-16.474	-4.2871	-21.9939	-10.7211	17.9775	-19.4188	-11.452	-5.2217		-11.7002	11.8736	-21.2355	-10.9589	-13.2132	-4.7801	7.947	-18.8324	0	-10.3393	-19.837	19.6078	-12.7389	5.6636	-33.8865	-19.2248	-10.089	-16.7939	-10.9974	-11.2821	-8.1571	4.4059	-8.1329	-13.9738
2012/8/31	17.1875	7.3171	41.0007	5.0649	6.3098	0	-22.8244	24.6631	4.0984	-13.144	3.3207	-42.2907	-3.2558	-3.0303	0.4702	-1.4249	5.1903	-13.1094	-11.0242	22.945	-9.7143	-1.3115	-14.2055	8.3333		-3.5197	0	1.9608	-21.448	-0.8651	-0.0593	-6.953	21.3457	0	-3.6036	5.4237	2.9508	7.2993	16.0057	-2.9062	21.6891	3.3003	2.5688	-2.2989	-14.2582	1.3158	-1.023	6.4838	2.0305
2012/9/28	-2.2222	1.25	0	-0.2472	22.6619	0	1.6815	-9.1976	13.3858	-1.9011	-0.3673	-1.2723	-3.6058	-2.8646	1.5601	1.5769	2.4671	6.0271	13.2164	-0.4651	3.5865	-2.1595	-0.3742	-5.4487		-3.2189	10.0292	22.1154	-0.2304	-0.6981	2.9891	-5.7143	-8.9866	0	-5.4206	-2.8939	-7.3248	-4.7619	4.5177	3.4014	12.6183	2.2364	1.2522	0.8824	8.9888	2.2727	-5.9432	-1.4052	-2.9851
2012/10/31	1.2727	-1.6835	-22.9343	-1.7348	-4.5455	0	-2.821	4.3008	-5.5556	9.845	-2.3041	7.9897	-0.9975	0	3.2258	-1.9405	-1.4446	-2.6682	3.6736	0	21.1813	-0.5093	-1.4085	2.3729		-0.2217	5.2212	17.7165	-4.2725	29.877	-4.7493	-3.0303	0.8403	0	-1.9763	5.7947	1.0309	3.9286	5.257	-5.1316	-4.2017	1.5625	25.4417	7.2886	-9.6907	4.127	-5.6319	-0.8314	8.2051
2012/11/30	-11.8492	-12.1005	4.6048	-11.2232	-6.1444	0	-6.3063	-18.0219	-5.1471	-18.1369	-14.6226	-1.432	-8.0605	-7.5067	-5.6548	-11.2137	9.1205	-5.2443	10.5158	0	-18.6555	-11.2628	-4.1905	-3.9735		-14.8889	-21.783	-14.3813	-1.6888	-20.839	-16.3435	-10.0962	13.125	0	-0.2016	-9.2332	-9.8639	-11.1684	-17.98	-15.1179	-12.7193	-4.9231	-10.8451	-12.5	-10.0457	-13.7195	-19.7962	-14.491	-3.7915
2012/12/31	9.2668	14.2857	22.8647	19.6023	19.4763	0	23.1838	7.5273	13.6951	22.069	6.1878	11.8644	10.9589	11.5942	19.7161	14.1159	2.3881	15.8491	14.6806	43.9836	20.4545	19.0385	14.6123	8.9655		27.9373	27.8495	22.6563	22.8221	16.2393	13.5762	15.508	28.5451	0	12.3232	9.8276	17.4843	18.1818	28.6874	10.4575	16.5829	16.5049	17.3776	10.559	23.6041	8.4806	24.1379	10.3641	7.3892
2013/1/31	14.7251	10.3409	0	0.9501	12.4658	0	22.1162	13.4118	0.9091	9.887	34.2352	20.9957	11.358	9.8701	2.5033	8.724	4.6647	0.4343	-3.1608	19.0264	9.434	10.0162	11.0147	6.0127		5.3061	12.111	-1.2739	1.5984	8.2353	9.9125	0.9259	14.0401	0	13.4892	14.7567	13.1692	10.1473	6.204	3.9941	3.0172	0.2778	-7.8062	3.0899	7.5975	2.9316	7.6023	12.3096	16.055
2013/2/28	12.0227	-6.1792	0	-3.4118	-0.1218	0	-4.1903	8.5953	4.5045	-0.964	14.5736	11.6279	-5.0998	-2.1277	-0.7712	0.8383	3.3426	1.4054	4.284	-6.4758	-6.5831	-1.909	-3.8281	-2.3881	56.3187	-6.0078	-2.1005	6.4516	-3.1465	17.1196	-3.9788	-0.4587	16.8342	0	3.645	5.7456	4.5412	6.9837	-2.5743	0.7112	-1.2552	1.108	26.8613	2.7248	-3.2443	1.5823	-2.5815	1.2429	-1.581
2013/3/29	7.1066	9.3304	0	-4.9939	-8.0488	0	-7.5612	35.166	0.2155	14.6658	-13.8701	6.7308	-1.8692	-2.1739	3.4974	-8.5511	8.8949	-14.2857	-16.3146	-3.7901	-5.8725	-6.5868	-14.1348	-5.8104	-4.0422	-5.6054	-13.1034	0.9091	-13.2995	-5.2204	-2.7624	-1.3825	-20.9677	0	17.8899	2.7167	7.1493	0.4167	-12.8049	4.9435	-5.3672	0.5479	-11.6226	0.2653	-15.5819	-4.9844	-2.6499	-8.2589	7.2289
2013/4/26	-7.2444	-0.4016	27.6471	-3.0769	1.8568	0	-8.0994	3.9497	-4.5161	14.884	-13.1186	-4.3544	-1.9048	-7.1605	-1.627	-3.2468	-0.3713	-5.8458	2.6648	9.0152	6.4171	-11.2179	-4.0681	-2.9221	8.6081	-9.9762	-5.5556	-28.2282	-6.7916	3.06	-7.3864	-8.4112	-5.1701	0	0.7782	-9.8237	4.1385	-13.5546	-11.655	-13.9973	-10.4478	-1.9074	0	2.9101	-4.4393	-4.2623	-10.3152	-5.3528	9.7378
2013/5/31	27.2993	30.746	0	12.5661	19.5313	0	11.6928	6.3894	22.2973	24.5813	15.2803	3.7677	-1.7113	6.117	16.285	11.2752	5.8385	-6.7371	4.918	37.1414	6.5327	11.7329	3.4517	8.3153	-9.4435	6.8602	21.7554	16.7364	5.0251	11.639	14.1104	9.4388	24.6772	0	6.8211	23.324	-14.3552	11.36	4.0897	13.7715	11.8333	5.2778	50.2604	13.8817	4.6455	8.2192	11.6613	19.5373	5.802
2013/6/28	-5.7339	-15.1889	0	-16.5687	-22.2222	0	-19.2969	7.1497	-1.8363	-5.8917	-25.9955	-19.9697	-15.6962	-11.0276	-15.7123	-24.3448	-22.7485	-23.0878	-24.6962	-10.568	-17.7673	-16.9628	-24.2055	-17.8683	-29.6089	-19.655	-18.2515	-21.8638	-19.6432	-20.184	-18.0108	-18.4149	-22.0944	0	-24.5783	-23.8958	-19.2235	-26.1494	-20.2685	-21.5956	-17.7347	-13.7203	-20.9705	-26.1851	-21.9626	-19.9367	-18.1688	-16.6244	-25.1613
2013/7/31	9.7324	9.2693	0.3771	9.5081	17.0868	0	4.7435	1.55	2.4528	0.2521	14.1274	18.7146	-7.2072	0.8451	-0.7184	3.0498	7.9632	-3.2481	1.3833	-0.7386	16.4436	-1.9455	-4.7134	-1.5267	1.3228	-2.4922	1.4071	12.844	-6	1.3605	8.1967	11.5942	13.1462	0	-14.1056	7.4405	17.2333	17.3152	3.0695	15.4386	-0.7246	16.208	1.5351	6.1162	-4.491	6.7194	-2.6224	20.5462	0.431
2013/8/30	-1.3304	-4.8897	15.5259	18.5185	2.2298	0	17.6772	13.2447	5.709	6.4543	16.8689	2.3885	34.3042	18.2471	12.7352	11.5265	9.9291	5.1485	10.2886	16.2574	-1.4778	12.5	8.1551	15.8915	16.188	47.2843	9.1582	17.0732	5.5646	2.6846	28.8292	28.3117	-0.7833	0	6.5299	5.2632	24	-9.9502	4.0752	18.693	23.3577	11.3158	2.3758	19.3084	9.7179	7.4074	36.0862	19.0939	11.1588
2013/9/30	7.9775	3.8306	-0.4335	-10.0446	22.4612	-16.0816	5.5288	-15.7391	-0.3484	8.2677	6.3344	-2.1773	8.1928	-3.3333	-3.9795	6.2849	-3.871	6.2147	0.9911	3.136	3.6667	-0.1764	2.3486	-4.6823	2.2472	-5.423	6.3559	-9.7222	5.7364	7.8431	0	47.166	3.6842	0	6.4799	16.8421	-12.5806	0.7366	2.7108	-8.7068	-9.7633	0.9456	18.7764	-10.3865	0.8571	3.4483	-16.4908	6.8841	2.3166
2013/10/31	-1.0406	-4.2718	21.045	-6.4516	-13.3659	10.9922	-3.7206	-1.6168	-5.5944	-27.5273	-7.3242	-9.062	13.5857	6.4039	-0.1337	-8.0158	-1.3423	1.5957	-1.1018	1.3342	-0.3215	-3.8869	-4.8309	2.1053	-8.7912	12.3853	-3.8247	-1.5385	-4.3988	0.2424	-9.4563	-10.4539	14.467	0	6.9079	-9.1216	5.0738	-4.2048	-1.3196	11.5007	-4.2623	2.1077	-9.4139	8.6253	-4.2493	-3	14.534	-12.4576	-4.9057
2013/11/29	5.6782	-0.7099	-9.5923	3.4483	5.2928	-0.4382	13.4858	12.9545	4.8148	7.3758	20.1264	-1.7483	22.9412	5.0926	-0.4016	36.7143	3.1293	0	7.9265	-5.695	-3.0645	8.6397	1.269	5.4983	-2.4096	13.8776	13.4217	2.7344	3.8344	-1.0883	11.2272	-9.2166	10.4213	0	4.6154	14.0025	9.5698	7.0611	2.8232	4.2767	22.4315	16.5138	-1.9608	12.9032	0.8876	3.7801	16.5517	15.0048	0.3968
2013/12/31	-10.4478	-3.4729	1.7241	-2.6923	-7.2727	-6.162	3.2662	8.6519	-0.3534	-8.4112	17.6316	-1.9573	-3.5088	-4.6256	-9.6774	-11.4943	-3.6939	-4.8866	-7.5875	0.9416	2.3295	-1.692	-4.6366	-4.886	-0.2469	-3.405	-8.3272	-3.8023	-6.0561	23.9609	-6.338	-11.6751	-5.8233	0	-5.1471	3.8043	-9.7756	-5.7041	5.2023	-6.8758	-8.3916	-11.6142	-14.8	1.0989	-6.7449	-4.9669	-11.5976	-2.6094	-9.8814
2014/1/30	-4.7778	-0.8466	-10.0391	-2.8986	-2.4221	0.8443	5.9892	-7.9772	3.7234	-3.0102	17.0768	13.2486	-1.9835	-5.5427	-3.869	2.4793	-1.3699	-7.3394	-7.8947	8.0733	16.4228	-1.8933	-9.5926	-1.3699	0.495	-6.679	0.7171	0	-5.5031	1.5779	8.0201	-11.3027	-1.5991	0	-5.7364	6.8063	-7.5488	-3.5917	-7.1429	-6.2176	-7.4809	-5.1225	-1.1737	-5.2174	-8.805	-3.4843	3.6145	-1.1236	-3.0702
2014/2/28	12.1354	19.317	5.6522	7.0556	10.1655	5.9535	-6.5397	-8.5139	1.3675	-8.2062	3.8217	11.0577	-3.3727	-0.978	1.8576	-2.3041	2.5	-0.9901	-0.2857	16.6667	-15.9218	32.1053	1.0174	2.0833	0	-2.5845	0.7911	0	-3.3278	16.9903	17.4014	-0.8639	10.1842	0	47.5329	-7.1569	-2.2094	5.8824	-0.7396	5.1105	0.33	-0.2347	-1.9002	1.3761	0.6897	16.2455	8.3979	5.4196	17.1946
2014/3/31	-1.1446	-5.7245	-13.3059	5.1965	-3.4335	6.1457	-0.2038	-11.1844	4.0472	3.1519	-11.8405	-1.443	-1.3962	-5.1852	8.3587	-7.3113	4.4715	-2.6	-4.6418	-21.8112	-6.3123	-16.4675	-3.8849	-1.3605	-3.4483	11.6327	-6.1224	0	0.5164	-22.0747	10.6719	19.8257	-10.6195	0	-10.3679	3.8015	0	-0.9259	0.4471	-3.1537	4.6053	1.8824	20.339	-2.9412	-0.6849	-4.6584	0	-3.1509	-3.861
2014/4/30	-2.3158	-4.5541	-12.9747	-1.9277	-6.8889	-9.1811	-13.5466	15.2949	9.766	-16.8889	0.1392	-0.4392	-1.4159	-3.3854	9.6774	0.3817	-2.4643	-6.9815	3.0649	-6.4927	-2.8369	-4.2925	-1.1976	-1.7241	-5.102	-8.0439	-3.01	0	3.2534	0.1065	7.5	-14.3636	-8.0308	0	1.99	8.2401	9.8232	1.4953	-2.0772	13.8399	-5.6604	3.0023	-10.0604	-4.1958	-5.1724	-4.5603	0	-2.911	-7.2289
2014/5/30	-5.7112	1.4911	-4.7273	-8.6224	4.8926	-4.2805	-0.6299	3.7304	3.5608	-6.6845	-0.4864	-2.5	-4.3088	2.1542	-4.2199	4.0558	9.7074	0	1.5743	-1.1165	-0.365	-0.8306	3.4848	4.2105	-2.1505	-2.1869	-1.4655		0.995	-2.3404	0	-0.2123	-2.2727	0	-1.3415	4.2293	7.9606	10.4972	-2.5758	2.9797	2	-1.5695	-1.1186	-7.056	4	4.0956	0	-1.6755	0.4329
2014/6/30	-4	0	25.3817	6.7742	0	4.3768	6.6561	-3.6922	5.3009	-4.9427	2.7107	-1.3575	-4.0984	0.266	5.9148	8.7956	-3.687	-2.2075	2.124	6.4573	-1.6483	3.8526	0.2928	1.3641	-1.0989	-4.878	8.224		-0.4315	8.6242	0	-1.4894	3.9168	0	-3.4575	-3.2462	-7.8788	6.1667	2.0122	-6.25	0.9804	1.8223	2.4887	1.3089	-0.3497	2.6167	0	2.1188	0
2014/7/31	0	0	5.0228	3.3233	0	2.7347	11.6642	-6.6468	15.9184	1.8839	19.7703	11.6208	2.3622	6.8966	-1.5564	1.2415	91.1227	6.772	16.0202	14.6633	9.3633	16.6129	18.2121	11.4865	7.2222	2.5828	12.3686		8.7629	1.631	0	7.5594	7.0671	0	1.6667	12.0224	10.7143	4.5526	6.8111	7.037	12.7832	29.0828	20.3091	6.2054	14.0351	22.8296	26.1025	-3.1139	25.8621
2014/8/29	0	54.1274	7.1014	16.5205	0	-0.1775	-3.3875	0.9333	0.1174	19.8758	4.7945	11.9178	4.2308	0.7444	8.3004	2.4526	-9.4945	1.0099	-0.031	-10.0043	5.3082	0.6916	-1.7544	1.2121	6.9948	0.6276	8.777		-1.2638	5.6169	0	8.2329	1.2101	0	6.1791	13.5607	0.4244	7.2072	6.087	6.9204	18.6514	-9.8787	3.3028	3.9024	-0.6154	-3.6649	32.7977	-1.8365	-2.3973
2014/9/30	92.2619	1.6832	5.2774	20.0753	0	14.5778	8.2048	3.4346	-0.1172	24.9445	8.6928	10.7711	21.0332	10.8374	2.6764	31.1208	11.0943	5.6156	-0.9766	1.015	11.0569	6.7308	13.3929	17.6647	12.3487	20.9979	7.672		13.92	8.3571	95.1424	14.4712	9.3478	0	14.7268	-3.5897	20.2029	30.3922	11.4754	21.0356	8.948	14.8077	19.3606	17.1362	29.4118	31.25	5.6228	14.1254	81.0526
2014/10/31	24.7678	-2.4078	5.3985	-7.5235	0	2.5601	9.3973	-6.2324	15.0235	0.9479	8.5989	-4.0884	14.0244	6.4444	0	16.3485	3.125	-0.409	0.7585	-1.3876	-0.4392	1.9305	-2.9246	4.3257	0	14.433	-4.914		1.9663	-3.3304	32.5322	1.7828	7.8529	0	-7.4534	1.2158	12.2363	-0.4296	-3.1863	4.1889	5.2164	14.2379	10.2679	11.8236	-2.1531	8.0745	-3.504	1.4754	-8.9147
2014/11/28	20.9429	2.6985	-6.7073	0.565	45.4338	2.7231	7.4052	-1.1169	17.551	-0.939	7.9734	10.023	13.1016	18.1628	60.782	8.9158	6.2582	5.9548	7.3291	-3.4449	2.0588	54.6717	18.3082	9.2683	0	27.027	-2.3902		14.1873	2.1759	-9.1321	2.3885	-4.7005	0	4.2506	-2.4024	2.5063	-3.1284	6.5823	2.053	28.692	-0.2933	13.4953	22.5806	16.1369	-1.9157	-0.6285	1.2116	-1.2766
2014/12/31	-9.3558	-2.7778	-3.268	-13.5955	-13.6578	-6.9219	20.7391	-17.0248	-11.8924	-17.7133	-7.0256	-8.4817	16.7849	2.4735	1.6949	-9.9542	17.359	36.8217	25.0687	2.0101	16.4265	2.2857	46.621	10.2679	0	5.6738	-11.8465		51.7491	2.1295	-4.3478	19.2846	-3.2882	-9.7143	-7.2961	-7	14.3643	-9.5768	18.4086	9.2205	-28.8525	-19.8529	-23.6623	6.7251	58.9474	-4.2969	-10.3303	-4.5491	-8.4052
2015/1/30	15.301	0.9266	0	10.7932	9.0909	0	-13.111	22.676	-6.9951	5.6156	1.3789	15.4462	-6.8826	-1.2069	16.087	-2.4	8.3994	-13.3144	-3.8476	16.2562	-5.4455	22.6656	-20.7081	-2.2267	29.7414	-0.4474	12.012		-18.2035	5.6473	29.2846	5.9974	0.1	-12.5	1.3889	0.8271	-8.605	2.7094	-3.2096	88.4114	10.9447	8.0734	3.5826	1.7808	-8.4768	0	19.5141	1.8395	12.2353
2015/2/27	1.6097	15.9908	0	2.4648	11.4167	6.4873	5.3628	2.8146	-0.9534	4.5671	2.5027	0	6.6304	9.4241	-4.6192	1.1923	9.6491	2.2876	2.4771	4.1102	1.4398	10.475	13.7321	1.2422	0.4983	12.3596	1.1394		10.3013	17.9276	5.9366	3.444	5.2947	7.2333	3.0822	0	19.7076	34.1727	6.7358	42.3625	6.6459	14.9406	-1.9549	5.6528	10.275	15.3061	3.4098	14.7783	28.9308
2015/3/31	50.541	10.1583	0	23.4822	17.801	37.2957	13.1238	7.4493	17.5401	28.7484	13.4289	0	13.9653	27.4322	17.1466	24.5214	1.3333	16.9329	16.3258	10.7041	15.871	10.0118	13.3333	20.8589	16.6942	9.5	16.2359		18.8546	-0.1395	22.4701	28.4185	17.7419	16.1889	13.6213	26.251	21.5437	6.1662	7.8641	38.6552	17.9163	17.1344	24.5399	14.2675	35.3018	20.531	23.272	30.9728	17.2358
2015/4/30	0	34.012	0	43.4137	35.2381	-6.3312	13.3216	3.3708	18.4713	12.3038	48.3388	0	4.4723	12.5156	29.6648	6.4459	20.307	7.377	0.7353	5.7353	10.0223	58.8865	-3.8562	10.3215	15.5807	16.8037	6.0433		5.2632	9.0084	0.311	18.1481	7.1716	31.4949	7.115	8.8369	5.3859	5.303	26.0126	33.0995	9.3311	40.8575	85.3448	18.9521	-4.5587	16.7401	6.6872	0.9285	34.258
2015/5/29	0	-9.6515	135.8108	21.4748	12.553	10.5142	2.3355	48.5714	18.0492	43.3724	42.0537	0	-6.25	42.3804	16.8462	25.3338	-9.3612	13.6132	-2.2533	6.7803	11.8943	14.2857	-0.3399	0	4.1667	-9.9296	17.4194		0.7042	31.5823	22.5421	10.2665	13.985	5.298	13.2848	47.4627	-4.7906	25.2598	29.7143	53.4264	38.142	16.3832	111.8937	7.7788	-1.4228	15.7233	35.7281	17.4242	-3.2025
2015/6/30	0	-19.3373	-38.0516	-19.0628	-13.3305	22.4778	22.8604	-23.5577	-17.8774	-6.1635	-18.281	0	29.8238	-11.875	-10.5826	-20.9778	24.3883	-9.1825	2.7922	-18.0723	3.7307	-25.4317	-9.1504	0	8	-11.7996	19.3223		-16.5778	-16.8529	-3.5779	-6.1667	-4.6945	-6.3941	28.6585	-32.6721	-14.544	-18.6343	-20.8641	-19.4624	-20.3937	-7.6154	-38.2251	-11.4783	-8.5567	-10.4348	-12.0071	6.4599	81.5368
2015/7/31	1.6747	-34.3961	-23.3117	-25	-22.758	-33.2907	-27.9397	-2.5577	-28.254	-28.3177	-7.7929	15.8573	-34.8164	-25.9871	-19.4994	9.7863	-15.6066	-26.1406	-29.0587	-23.6151	-38.8596	-0.356	-16.9555	4.8287	-17.4292	-26.9951	0		-18.7817	-17.4631	-4.4603	-16.3498	-29.7147	-24.4121	-37.3125	-32.6518	0.7522	-11.6078	0.3497	-43.1368	-40.9341	-23.0641	-24.9239	-30.3674	-27.1702	-25.6068	-35.6076	-26.629	0
2015/8/31	-13.9824	3.4644	-13.7515	-19.1228	-4.3695	-15.547	-14.8455	-16.3296	-23.6726	-0.4208	-14.0662	-9.8375	-23.9437	-16.7268	-22.7979	-19.6721	-13.3644	-3.252	-15.6002	-2.1955	0.1435	-19.1346	18.4211	-10.104	-11.3456	-13.0904	0	0	-12.7083	5.7898	-30.8749	-14.7273	-14.0594	-23.2593	-11.5653	-2.7679	-20.7653	0	-29.0592	-4.6117	45	-14.6104	-29.2089	-17.2316	-15.6347	-9.9511	-20.6897	-20.6631	0
2015/9/30	5.9176	-4.1629	-13.7063	-5.6399	-2.5457	-2.8788	-12.2188	-2.0828	-1.4493	8.9202	-16.4374	-7.7799	3.4188	-7.948	-3.6913	-16.9005	-10.3139	-13.2174	-9.6603	-13.3618	1.1461	-13.9912	-6.1389	-10.9091	-12.6488	-9.7826	0	0	-11.9332	-8.6486	-22.2474	-22.6013	-3.341	26.2548	6.5389	21.9467	-5.0648	0	-3.7328	0	-13.4723	-8.365	-11.5568	-2.901	-8.4404	-5.9783	6.9565	-7.4627	-58.7302
2015/10/30	57.1084	51.0859	41.0049	74.7126	61.286	14.7426	9.4351	20.4832	57.9412	5.9914	25.6379	21.3992	12.8099	24.4898	25.8537	15.0422	35.15	4.8096	6.7703	18.7539	19.2635	50.8562	9.3137	16.5121	17.5468	36.3167	0	0	16.5312	13.0917	54.1606	18.595	27.1752	4.893	-0.6349	27.1837	49.8759	0	23.7755	0	25.2085	30.0138	74.1901	21.7926	41.6834	25.8189	19.2166	101.6129	17.5214
2015/11/30	-9.5092	25	4.2529	12.1053	0.706	7.4779	0.5854	22.0575	0.838	9.8007	0	-7.9661	-2.6862	-0.7566	4.5958	1.4009	-5.1054	-2.4857	4.3382	-2.3377	5.3444	-2.308	-1.7937	0	-0.7246	-9.0909	0	0	-6.2791	3.4663	0.4261	10.2207	13.5895	9.1837	8.4132	0.5921	-17.5083	0	19.8681	0	7.772	11.0638	36.0818	-10.101	-9.7595	-0.4594	23.8066	-10.92	32.2424
2015/12/31	-0.1695	-10.2	11.3561	0.0587	5.567	-2.9096	11.1111	1.3929	32.7793	25.2963	0	16.6667	8.1556	3.6849	-9.8994	-2.7632	-4.7173	4.902	2.9851	3.3511	5.4115	-3.0984	-2.968	10.0318	30.9489	2.9167	-8.5622	381.0277	2.8536	19.9747	-10.1839	26.9758	9.0759	2.0027	7.2692	15.362	12.9453	12.2449	3.1637	0	19.3681	-2.3946	39.18	14.4462	19.906	13.6923	32.9494	10.4625	-11.824
2016/1/29	-28.8625	-34.02	-17.0297	-27.9179	-34.6094	0	-37.1429	-35.5407	-32.8234	-24.9187	0	-31.4128	-28.4223	-14.8284	-29.3184	-31.3938	-32.6923	-18.8785	-25.1553	-32.9388	-28.4492	-38.4093	-30.3529	-28.6541	-35.6745	-28.3401	-35.159	-25.226	-22.9192	-35.6164	-24.5669	-41.1618	-41.6793	-30.8901	-35.2564	-15.8163	-29.7201	-29.4071	-38.4	0	-37.5719	-31.2071	-9.9836	-36.8864	-28.7582	-32.341	-43.2768	-33.4553	-41.7879
2016/2/29	-12.8878	-7.3418	-4.5346	48.9015	4.8984	-28.7948	1.5909	-8.9344	2.381	-8.0315	0	-0.2301	-5.0243	-2.5899	-3.7406	-4.142	14.8936	-5.7604	-1.5214	-6.1397	1.3453	-9.7339	-1.0135	-4.2596	-7.799	-4.3315	0.2725	8.3516	-7.6682	11.9476	-9.5338	9.3089	-2.2049	2.0833	-1.8388	-15.6364	3.5398	-12.654	-4.0043	37.659	2.6728	-2.9957	0	-2.2222	-12.2936	-3.6	-8.6321	-2.1991	1.0714
2016/3/31	48.0822	25.0455	4.125	-5.5191	17.9954	20.3111	14.6905	14.7915	42.2649	31.1644	-6.4854	19.2618	23.0375	21.7134	21.6753	45.1646	-1.3757	12.2249	13.4831	18.3156	24.4838	29.7628	19.7952	18.2203	21.9925	22.4409	21.9203	-4.1582	16.6102	12.1345	14.7692	9.9355	20.2918	8.1633	36.0231	14.1523	0	20.7692	19.7294	19.1228	18.4919	23.9706	0	17.7273	10.251	10.9959	15.5523	23.0481	19.258
2016/4/29	-0.8326	-0.3642	6.9628	7.8658	-10.0869	-1.749	-5.1365	-0.6012	20.4691	-12.2389	-5.9545	-10.2515	-7.4896	-4.8544	-7.9489	-4.2523	-6.7597	-6.7538	-0.495	5.9433	0	-5.928	-4.2735	1.9713	-1.3867	-9.164	-14.1902	-1.4815	0	-2.3468	3.2172	-1.2911	0.1103	6.0034	-2.3305	-2.3285	0	10.5096	14.3126	-22.6548	4.3939	20.4033	0	-6.3707	6.0721	-2.8037	6.478	-12.6396	0
2016/5/31	7.8358	-6.2865	-13.1313	-11.5282	-4.1868	6.0372	-1.8506	3.7638	-3.459	-7.1774	2.2346	7.2198	-4.1979	5.6122	-3.1611	0.6662	-2.4741	-2.8037	-1.2438	-5.5447	-5.6872	-6.7727	-4.4643	-0.8348	-7.6563	-3.8938	-1.1255	-0.5371	-3.7791	4.2339	0	-9.0369	-0.1101	-9.7087	10.0868	-11.7912	0	11.7195	-5.6837	4.286	-11.7562	-14.5813	0	-3.7113	-8.4079	-3.6538	-4.9025	-2.4985	0
2016/6/30	-5.7958	6.8643	1.1628	23.3109	2.9314	3.2117	-1.0475	6.7176	15.7442	2.0833	18.0719	-2.7136	0.7825	2.657	-0.3432	-3.923	3.871	-0.7212	-1.6373	7.3245	20.8543	6.0013	-4.6729	0.1821	-2.5381	0.9208	11.296	-2.4838	-0.5709	3.0948	0	1.4379	1.2128	-5.914	-13.8923	6.6472	0	-8.6844	0	11.3676	8.7993	-1.3841	0	-1.4989	-3.7109	5.988	-1.3043	5.3714	0
2016/7/29	-7.8972	0.3845	-1.788	0.885	-2.3545	-5.2334	-1.3653	-11.5403	-13.9214	-3.9622	-7.0213	-2.8926	7.473	8.6493	-0.1136	-0.2308	5.407	1.2107	13.4531	3.2383	-1.782	-9.2968	0.9804	16.1818	14.4097	4.557	12.9032	-8.7486	1.2346	-2.9081	0	-0.3866	4.793	-3.2381	-1.9495	-7.6712	0	-7.7213	-10.1322	-10.4899	-7.5586	-0.3509	-34.0727	0	-0.8114	-0.7533	-4.0906	-8.3948	0
2016/8/31	-5.7827	11.6371	8.4525	23.1725	-0.4689	5.6716	2.6163	5.3908	-5.2469	8.7418	12.3087	6.2766	3.3333	-2.181	10.0114	3.2382	1.6547	4.5201	1.1416	-4.266	6.5101	3.088	4.8544	6.8858	8.953	4.3783	-5.5052	-5.9466	5.6402	3.9614	0	3.881	5.0936	-0.3937	1.0526	14.3175	0	27.3469	19.8039	14.0351	9.8119	-1.0563	14.8924	21.7387	5.5215	2.277	6.2336	4.0248	0
2016/9/30	2.5397	-8.3039	0.8393	1.4243	1.4132	7.9096	-0.3541	6.1381	0.1303	-6.0856	6.4573	-2.9029	-0.561	-1.2263	8.1696	-6.4227	-5.4802	9.7156	3.9503	-4.0629	19.2385	-9.8152	-1.8519	-2.6354	-4.1783	1.0067	6.7109	-13.9355	5.772	-4.368	0	1.7435	-1.8793	4.3478	9.0278	0	10.4167	-1.3622	-7.7741	-5.6923	7.9672	4.9822	-11.8099	-1.7889	12.4031	-3.525	3.3972	-3.0357	0
2016/10/31	1.2384	0	-7.3722	1.8139	1.5926	-2.6178	-0.924	5.7831	-1.1061	5.2	5.9956	-3.0928	2.3977	-2.0316	-2.9637	1.7558	6.5442	-1.2959	4.8249	19.3989	-3.4454	2.4028	2.5157	3.0075	3.9244	2.1595	-4.1465	8.2459	-1.7735	5.345	0	0	4.8387	7.3864	6.3694	0	-4.7725	-1.2998	3.1943	5.5512	7.1034	-0.113	5.4981	5.8288	-2.069	0	3.1063	-0.9208	5.6296
2016/11/30	2.5484	-1.3487	-0.2567	-0.6322	0.1306	9.1398	9.6126	-1.5262	-3.6842	-4.7909	1.063	-2.766	7.438	3.6866	-0.9852	1.7255	2.6401	4.1575	6.8063	-4.0046	-7.0496	2.0704	11.0429	3.5036	16.0839	7.6423	-4.398	-1.2465	9.0278	-0.369	0	2.5704	2.6923	-0.8818	-7.5848	0	1.2821	30.9465	1.3758	-10.0652	-2.4469	3.0543	-12.5903	4.3029	11.4437	0	1.3905	5.3284	-2.3843
2016/12/30	-7.3559	1.1719	-1.0296	-6.3621	-2.544	-9.3596	-4.3194	-2.7296	-6.8989	5.8307	5.5707	-8.9716	-8.5897	-11.1111	-3.8806	-9.7147	2.8346	-4.6218	-2.3529	8.1645	-6.367	-9.6687	-6.6298	-3.5261	-4.4578	-5.136	12.368	10.7994	-6.879	0.5556	0	-3.4606	-1.2172	-3.2028	4.7516	1.233	-8.5155	32.621	2.4597	-14.8532	-5.9406	-6.9155	-12.1606	-8.9109	-12.6382	0	-8.0571	-9.5882	-8.6207
2017/1/26	-6.5451	-8.2046	-7.5423	-9.2032	-1.5395	-0.8152	8.2079	1.5933	8.2172	-0.6792	-3.8007	-3.8462	-1.122	1.25	-5.6936	2.1349	-5.9214	0.2203	11.5462	0.2755	-2.7	-15.494	-0.5917	5.4094	4.918	-2.707	7.2483	-3.7975	10.8071	-2.0258	1.1719	-0.1236	-2.8436	11.3971	-6.0825	-15.3846	-4.4025	-3.6019	9.9338	-6.9371	-5.6842	-2.1226	2.2177	1.2681	6.3291	0	-7.458	-5.0748	2.044
2017/2/28	0.5741	2.6288	-0.2813	9.5238	6.7981	5.4795	6.574	5.5712	-3.661	-3.3435	15.957	1.125	5.3901	3.4568	3.5126	4.2642	7.1622	6.3736	1.4401	-1.2637	5.3443	6.023	21.131	2.6352	4.4471	15.8756	8.4481	3.9474	14.0741	0.094	-0.1287	33.7871	5.7561	0.9901	2.5247	21.6667	10.8553	-5.6047	-0.6777	5.8413	1.7857	5.4217	-3.616	9.839	10.5442	0	5.91	0.2742	1.2327
2017/3/31	-0.2283	-6.0451	-4.3724	-5.4658	0	0.2597	-4.5077	13.969	1.689	1.3365	18.4254	-6.5513	5.9219	5.2506	-2.1209	-4.9719	16.557	-1.2397	-0.1775	-1.6694	-4.0976	-6.7669	0	1.7568	-4.4879	4.8023	-3.0006	2.5316	-3.7879	6.1972	-4.317	-12.2109	-3.8745	24.6732	-7.6017	5.1059	1.8991	-13.3333	-10.0834	-6.1779	0.5117	-4.3429	-10.9823	-7.4919	8.6154	0	-7.9899	-3.6227	-6.5449
2017/4/28	-7.5515	-8.506	-8.1121	-13.9947	0	-5.4404	0.4348	9.3969	-9.8962	-9.1544	-14.4413	7.0106	21.3469	-1.4739	12.4594	-5.0633	-18.6794	-6.0669	-0.2667	1.8676	4.9847	-28.6738	-7.6167	10.3586	-9.6386	29.2453	-16.2998	-18.3951	-6.1867	2.0336	-9.5623	-12.0126	-7.9655	-23.5911	-9.7335	-4.0284	16.191	-32.8125	-10.8769	-12.1159	-22.9091	-9.7969	-7.7395	25.5282	-13.0312	0	-10.2688	-12.8369	-15.3094
2017/5/31	-12.2525	-12.3957	-20.0642	-14.7441	0	-7.1233	-1.3605	-10.0684	-16.3979	-1.3664	-24.9755	-11.7429	2.6178	8.1703	4.0462	0.0889	2.4573	-2.2272	-0.5348	-10.2778	-17.8739	-15.3266	-10.3723	2.2864	-10.4	4.2753	-13.0064	-12.708	-5.3957	-18.3709	-27.1035	-13.8922	-4.5881	0	-13.6072	4.1975	-23.5107	-26.297	-13.1504	-20.5794	-14.0566	-19.6026	-7.8073	-21.0379	-13.6808	0	-9.7542	-3.1733	-5.7692
2017/6/30	2.8265	10.068	1.4056	20.4278	0	3.8348	13.0408	2.9201	3.2624	3.4632	3.8579	-1.6807	7.2449	-0.5319	4.6811	0	-0.6306	2.2779	18.2796	11.2074	2.3407	5.4896	11.5994	4.2746	6.3988	27.9254	2.9412	0.3466	10.846	8.1031	7.2455	1.1127	1.4208	0	4.4681	-1.2441	-2.5751	16.9903	3.3609	16.9811	5.2689	5.2718	11.1712	-5.8615	2.8302	0	-0.2553	5.042	2.6531
2017/7/31	3.5714	18.047	-2.7723	-6.1627	0	-8.3807	7.0736	5.6746	10.989	7.8661	8.5786	-9.9715	-11.6219	-4.0642	5.8559	0	-7.0288	6.6815	8.1197	-5.2127	-5.3367	19.128	7.2	3.8642	15.8042	-18.794	-1.3492	-1.3817	7.0602	-2.7778	-4.4976	9.6538	-3.0172	0	11.7143	0.5399	2.9075	-6.8465	2.7689	-6.6667	16.9969	-3.4429	-9.7245	-5.1083	9.5413	0	-1.4505	7.9197	3.1809
2017/8/31	6.8966	-9.9501	3.055	6.3923	0	4.186	-1.6112	0.1461	-4.4554	-2.0171	-9.0627	8.7025	0.1079	1.1412	3.234	0	2.0619	-1.0574	2.7104	-0.4135	1.4765	8.2645	-5.2239	-1.0147	0	7.7146	-8.7691	1.7513	-1.2973	6	16.4329	2.2727	4.3333	0	-3.7084	-0.6563	3.8527	17.5947	1.5544	4.6083	-5.7041	4.7002	0	8.9641	0.5025	3.2692	-0.8658	1.3403	8.8632
2017/9/29	12.0347	4.7786	5.7312	0	-16.1887	0	-4.1204	-6.6569	-0.1295	0.5542	-4.3015	3.2023	-5.0647	-3.3408	-11.2119	0	-2.8058	-2.3965	4.0278	-3.6773	2.1164	-2.9444	-3.4121	-2.3918	-0.3623	-9.4002	-1.5873	-10.1549	-2.5192	-1.6173	3.012	-2.963	-0.7455	-2.7444	-5.3121	1.0811	-3.0503	-2.6515	-4.7959	-8.8656	-4.0643	7.8947	0	-6.5814	-5.5	-0.7449	2.4454	-6.7597	0
2017/10/31	1.6611	-9.3437	12.7103	0	-7.4525	0	6.0055	2.3837	-2.594	4.4882	10.8144	-10.0141	-1.0216	1.6129	3.8997	0	-6.8707	3.5714	13.7296	-7.2044	-13.2124	5.0562	2.1739	-0.7001	-6.9091	1.7787	-11.2007	-3.4483	-0.1124	-7.9452	-9.5238	-6.8702	-2.7897	-2.6455	-4.6283	-2.0202	12.415	14.5914	-3.3226	-4.3458	-9.9507	1.1478	0	2.7397	-4.9383	-4.1276	0	-5.1221	-11.5044
2017/11/30	-7.6253	-6.7485	-14.9254	0	-3.3689	0	1.2994	-19.084	-11.1851	0	-20.8835	-11.2853	-6.5367	-0.1134	-7.9535	-14.2984	-18.4129	-5.1724	-2.515	-5.8394	-2.0896	-12.8342	-0.266	-6.463	-13.4115	-2.1359	-16.2462	-15.2778	-10.0112	-13.8393	0	-12.4317	-7.947	-13.4058	-13.9706	2.6076	-19.4402	-9.5076	-9.7561	-18.9413	-3.3917	-13.7589	0	-10.6667	-10.2041	-1.3699	0	-12.2924	-7.4
2017/12/29	3.184	-4.8684	5.653	0	-14.4558	0	17.2396	-6.6274	-9.1454	0	-7.6142	-10.7774	-5.8896	-1.2486	-2.5243	-6.5285	-6.459	1.5909	2.457	-7.0472	-4.1159	19.7546	23.4667	1.8844	0.4511	0.9921	18.6747	-5.8548	6.625	-8.8083	0	3.9002	-1.0791	0	-4.6154	0.591	-10.892	-2.2514	2.0885	4.0913	-5.3228	0.4934	0	-5.9701	5.1653	-7.7381	0	-5.1136	-3.2397
2018/1/31	-5.3714	-12.3098	-12.1771	0	-15.2087	0	-6.2144	-12.9578	41.4191	0	-5.7692	-0.9901	5.867	3.3333	8.0677	0.2217	-0.4874	0.4474	5.2758	-9.1736	-10.9698	3.6885	-1.0799	3.6991	-0.1497	-1.8664	-18.0711	-8.209	2.2274	-2.0833	0	0.6006	-7.3939	-0.8368	-5.1971	2.0564	2.2129	-4.4146	-6.1372	-11.5646	-3.5885	-5.7283	-8.3483	4.0816	-7.8585	3.2258	-18.5848	-10.8782	-2.4554
2018/2/28	-8.6957	-4.7319	-6.5126	0	-6.9168	0	-13.0191	2.4086	-0.2334	0	-10.3207	-8.8	-5.5419	-3.337	-10.9677	-9.5133	-13.551	-4.6771	-3.1891	-5.0918	-5	-5.6324	-7.4236	-5.5886	-2.8486	-10.7107	-3.2218	-10.0271	10.4358	-6.383	0	-7.6119	-8.7696	-8.6498	-5.6711	16.0046	-8.7629	-12.4498	-7.5641	-5.8974	-8.1886	1.5625	-12.9285	-7.1895	-5.3305	-8.5417	-7.5393	-9.6305	-2.5172
2018/3/30	-9.5238	0.4967	1.3483	0	26.1965	0	-10.2468	-3.202	-14.5029	0	15.2796	-1.9737	-4.824	-2.7618	1.2422	5.379	67.7998	-1.6355	-2.8235	-0.3518	8.6466	19.4764	-8.0189	0.3778	-5.8642	1.7937	15.621	0.3012	-7.5805	8.2645	-1.662	1.2924	5.7389	5.0808	4.2084	0.8437	-3.0508	3.6697	-0.2774	7.8111	19.1892	0.1709	0.3375	6.8075	-1.8018	0	13.3635	22.6766	0
2018/4/27	-12.1345	-4.1186	-27.9379	-19.6708	-8.982	0	-8.8464	-8.226	-14.3639	-23.4363	-17.4845	-6.4877	1.9178	-7.3373	-11.0429	-5.5684	-14.969	-0.2375	0.1211	-12.7979	-9.5156	-7.6249	3.5897	0.7528	-8.0328	8.7177	5.8693	-3.9039	5.5056	-12.2137	-0.6573	-4.7847	-8.0054	-6.8132	-7.5	-0.4429	8.042	6.6372	-1.8081	-22.4094	-0.7937	-7.5085	-7.8475	-9.2308	-7.5688	2.2779	-10.5894	-15.2525	-7.0423
2018/5/31	-7.1547	-1.5464	8.9231	-3.1762	-9.5395	0	4.5246	0.6292	-0.7987	-2.3622	-2.1873	1.4354	0.8065	4.9808	0.2299	-7.37	-10.3905	-0.7143	5.5623	-10.4251	-3.2505	-15.1803	2.7062	5.7285	-5.1693	4.9847	-13.2845	10.3125	3.3014	-1.9565	-14.2722	-12.7303	0.295	-12.2642	-2.7027	0.0989	-6.6934	-11.6183	0.2833	-11.1835	-0.4571	19.1882	-16.4234	-5.3269	-2.2333	-6.9042	5.1397	-6.1979	3.0303
2018/6/29	-10.2151	-14.4852	10.452	2.4339	-8.7273	0	-16.6876	-9.8691	-7.3148	5.6452	-19.0275	-28.3019	-12.1333	-5.7068	-12.3127	-15.5378	-10.23	-1.4388	0.2291	-11.545	-13.8898	-10.5145	3.163	-9.6043	-19.9248	-9.1085	-6.2726	-13.3144	12.0297	-16.8514	-13.892	-14.9419	-13.5267	-13.4409	-9.447	-12.3951	-11.462	-17.6056	-11.1582	-13.9364	-3.9036	-6.3467	-14.8472	-19.5828	-12.6904	-8.134	-4.7821	-11.4251	-8.8235
2018/7/31	0	2.8484	18.6701	3.8223	9.8559	-31.8452	-4.3786	0.8505	-8.8968	-2.0992	17.2324	4.9342	-10.45	6.4052	-0.8065	3.3019	15.0294	1.7032	0.3563	5.1216	2.3095	1.125	0	4.1551	4.9302	-9.3817	3.7323	3.268	8.2166	5.7311	1.9206	3.1963	6.2176	44.0994	3.5629	-64.2052	4.7556	11.396	1.7488	0.4261	2.7479	-10.5785	-4.9573	1.2821	13.6628	1.5625	0.6696	5.4755	-2.4194
2018/8/31	-21.371	-7.9681	-2.8017	-11.7413	-8.1212	-9.8253	-9.9034	-7.1328	-8.0078	11.2385	-4.6771	-10.6583	-5.2721	-0.1229	-4.5528	-9.1324	-10.9489	-2.7166	-6.2134	-8.8916	-6.772	-4.5735	-3.5377	3.7234	-11.5909	-4.7059	-5.8313	0.3165	-5.6083	-8.4399	3.6432	-2.8761	-9.1057	-13.7931	-4.1284	-23.7795	8.3228	-11.7647	-0.9375	0.4243	4.0698	-15.342	-12.5899	-6.0127	-7.9284	-10.2564	-4.5455	-7.5137	2.2039
2018/9/28	12.8205	0.4329	6.8736	1.3529	0.7916	11.138	5.8088	-5.1078	1.0616	8.883	3.1542	0	4.1293	3.69	-0.6814	5.0251	-6.8852	-3.3592	6.875	23.3957	1.937	-0.6477	-3.423	-0.8974	33.162	3.7037	1.8445	5.3628	-0.1828	-1.676	2.4242	1.3667	0.7156	3.5	-0.7177	19.8347	-5.9371	11.3043	-2.8391	-7.0423	11.2849	-9.3886	0.823	1.0101	5	-0.8571	2.5552	1.1817	-5.3908
2018/10/31	0.2273	-13.3621	-9.1286	-17.0189	-12.3037	-1.7429	-9.1216	8.4131	-17.8571	-53.5541	-2.9445	-9.1228	-14.4828	-9.7272	-13.8937	-11.6427	-8.4507	-10.6952	-10.905	0.5417	-8.076	-17.4707	-15.9494	-7.8913	-3.2819	-14.2857	-15.7827	-11.3772	-17.0504	-11.6477	-13.7278	-8.5393	-7.1048	-12.0773	-8.4337	4.3103	-8.7871	-18.2292	-6.1688	-6.5152	-9.739	-11.0843	-9.3878	-8	-12.6984	-9.2219	-3.624	-15.1825	-6.8376
2018/11/30	-14.7392	18.6567	-4.7945	-1.7426	8.806	-1.1086	2.5093	8.9003	12.7877	-1.5652	-0.8168	53.2819	0.6048	4.3364	1.7928	6.3177	4.1346	6.2874	0.9396	-3.556	5.168	2.8436	0.6024	5.8989	-3.1936	-0.9722	2.4578	0	-4.4476	9.9678	11.5226	20.1474	8.2218	3.8462	2.3684	13.5537	13.4328	-6.3694	-2.7682	14.7488	7.0078	18.9702	24.7748	18.1159	3.6364	8.8889	8.6957	10.4991	5.5046
2018/12/28	3.4574	-9.6436	-21.8225	-2.5921	-3.7037	16.5919	-4.0798	-3.1408	-9.2971	-16.4311	-9.6471	7.0529	0.2004	-1.8892	-9.9804	-4.2445	-5.4478	0.2817	2.3936	-0.6704	-5.1597	-3.0722	-3.2934	11.2732	4.3299	-7.4334	-5.6972	-2.7027	-8.8589	-3.2164	-7.0111	-10.4294	2.6502	-9.2593	-3.856	-12.6638	-15.7895	-13.6054	-7.6512	-9.0395	2.5988	-12.0729	0.1805	-7.6687	-4.386	-3.4985	-2.7027	-5.6075	0.5797
2019/1/31	-6.4267	-5.5684	-9.2025	-3.3613	9.5442	-8.0769	5.293	-4.7768	30	-7.3996	-3.776	-15.5294	0.2	3.5944	4.1304	7.4468	-2.7344	4.4944	14.9351	13.1609	0.5181	0.7924	0.9288	3.5757	-0.3953	-3.0303	0.159	7.2917	2.1417	-2.719	27.7778	-4.1096	-1.5491	2.6239	1.3369	10.5	-1.1364	11.0236	2.1195	-6.3665	-7.9027	-6.7358	-18.5586	2.99	-2.7523	11.7825	8	-10.231	-1.7291
2019/2/28	28.2967	26.7813	19.9324	17.3913	15.9948	13.5983	18.7612	23.9473	20.3846	25.1142	24.6279	84.6797	29.1417	18.4634	24.2171	24.5875	26.9076	12.9032	8.0226	9.841	16.4948	26.5723	20.8589	0.9206	17.0635	24.0625	28.5714	10.6796	18.2258	23.913	10.6625	20.2381	18.1818	16.1932	17.6781	30.0151	16.3793	25.5319	12.0755	41.2935	20.9021	22.5	35.6195	25.4839	19.8113	12.4324	7.8189	25.9191	30.4985
2019/3/29	-1.0707	30.0388	-1.6901	3.4568	13.565	-4.0516	12.774	3.2496	12.9548	6.3869	21.4984	-10.2564	4.1731	4.9163	16.3025	3.1788	6.1709	6.6667	23.954	-4.0724	5.9735	-0.7453	11.6751	3.5348	3.0508	-0.3778	8.642	15.4971	6.2756	19.5489	2.4322	4.1584	9.9112	15.4034	24.2152	11.8329	15.8025	0.8475	8.5859	0.2347	-0.6369	8.6168	23.6542	16.9666	7.6115	47.1154	3.1489	13.7226	24.2697
2019/4/30	-7.1429	-7.8987	-2.0057	-10.3819	-10.3653	-1.5355	-5.2279	-13.3619	-13.7226	-8.0617	-6.1662	-14.6218	-7.8635	-10.7677	1.8786	-4.6213	-2.9061	10.4911	4.2194	-7.6415	-3.9666	-7.8849	4.0909	-3.4141	-0.9868	-10.8723	-12.5	-14.1772	-5.6483	-4.4025	-9.6804	-8.1749	0.1346	-8.4746	-11.1913	3.6307	1.3859	0.2801	-8.062	12.5293	-1.5568	5.2192	-23.6148	-12.7473	2.6829	-10.4575	4.1628	-13.6072	2.5316
2019/5/31	-11.1888	-6.3107	0.2924	-3.4621	0.1101	-15.0097	-12.0934	-14.7622	-8.4602	-14.3657	-14.6667	-9.4488	-12.5604	-5.6983	-7.3759	-3.7658	-7.1374	8.4848	-5.2632	-7.9673	-5.4338	-2.7174	-6.5502	1.5964	-13.7874	-9.5035	2.8571	2.6549	-8.7351	-3.0702	-0.2022	-6.4263	-9.543	-7.4074	-3.6585	-8.8088	-10.1998	-15.6425	-6.4081	-12.1748	-2.5116	1.5873	-4.1451	0.5038	-11.4014	-8.7591	-21.492	-7.578	-7.7601
2019/6/28	-0.7915	-1.3817	-3.4985	-0.0096	10.2207	37.6147	7.5416	1.8874	-5.3604	-5.2288	-1.6921	-8.6957	1.103	5.3318	2.1739	-0.1403	-0.8194	11.9181	5.0427	1.108	-2.3095	-3.352	5.6043	-9.5603	3.6143	-2.6666	-1.8757	-1.4368	1.5244	-1.81	-3.1408	-1.1111	0	-2.5	8.0607	0.4391	6.8211	-1.9868	-1.0811	-0.4739	-0.0954	10.1562	-2.3423	-0.7064	10.992	-6	-1.0181	-1.2862	2.1033
2019/7/31	-4.244	-1.3984	10.2719	-6.1538	-4.6324	-13.5	-3.0899	28.1214	-3.125	-7.1394	-3.6655	-14.0476	-0.1832	5.897	14.3725	2.5281	-10.4237	2.6622	1.265	-4.6358	-1.4184	-16.0405	9.1928	3.9735	-5.0847	-2.269	4.0103	13.7026	1.6517	8.3829	6.6946	-4.0449	-0.4458	-6.4103	-7.0588	2.9508	1.6667	-7.7703	-0.3643	-6.6667	-10.0287	0.3546	-8.4871	-1.7857	-4.8382	-2.1277	1.1429	-2.6134	-5.8052
2019/8/30	-4.1551	-1.7094	-7.6712	-3.5768	8.0253	10.4046	-4.058	10.4348	0.2016	40.4467	2.1403	45.7064	12.2936	11.7899	-1.5929	11.7808	-4.6358	-10.6465	-4.848	-1.9676	-4.3165	-5.6799	-11.9097	-4.586	-7.3413	-6.3018	23.3831	7.1795	-8.8626	-10.3226	6.9608	-4.2155	-5.0746	-9.863	-5.4852	-11.6773	-1.5301	46.1538	0.9141	-7.7806	2.5478	18.0212	-2.8226	-8.0519	-9.949	-3.6957	-5.3107	-5.5276	-6.5606
2019/9/30	-0.8671	-4.1304	-0.2967	-5.5641	11.1437	-0.8726	2.5176	10.6435	-5.6338	-18.9046	-0.9313	-22.8137	-4.085	5.5609	-7.3741	-10.049	-3.2738	7.5472	-3.1088	-0.1181	-3.0075	21.8978	3.2634	3.0708	1.4989	-3.7168	-18.4476	-1.6746	1.4587	-0.7194	-3.9413	-0.489	1.7296	1.5198	2.6786	-3.726	-2.9967	-14.0351	-3.2609	2.0747	0	-6.7365	0.2075	-3.3898	-1.4164	7.6749	-1.3126	0.1773	-2.766
2019/10/31	0	3.4014	5.3571	-0.491	18.4697	10.2113	-4.7151	-7.9755	-5.1173	-9.8039	-2.8202	1.2315	-3.2368	-12.7157	2.7184	2.5886	-2.2564	2.6316	4.3592	7.3286	-0.2584	-8.0838	2.0316	2.0725	-1.6878	8.0882	-8.0346	-0.4866	0	-7.2464	-6.2977	-0.2457	0.7728	-0.2994	-2.3913	3.995	-1.8307	-13.7026	4.4944	1.084	6.5217	-1.6051	1.6563	2.3392	-2.0115	1.0482	-7.6179	-6.7257	9.8468
2019/11/29	2.3324	-1.9737	-6.7797	-3.7829	-3.415	1.7572	-0.6186	-0.7733	-0.4494	-2.8986	-3.7485	-7.056	-5.4577	-1.769	-4.7259	-7.3041	4.7219	1.7094	14.1003	6.7181	-2.0725	7.6547	1.3274	1.7766	-1.7167	4.932	-2.4194	4.6455	1.4377	-4.4271	-3.7678	-2.2167	-6.2883	0	-3.3408	-13.5654	2.6807	14.8649	-3.0466	-3.2172	-8.8435	-0.1631	-3.8697	-4.5714	-0.8798	-4.7718	-7.5916	-4.7438	14.9402
2019/12/31	3.4188	38.4787	3.0303	3.9316	9.1468	-3.1397	1.8672	9.4867	9.0293	2.9851	8.6683	9.1623	4.8417	3.4958	5.1587	5.8739	5.2104	12.2689	20.3942	11.1455	4.4974	3.0257	19.4323	2.9925	2.1834	-0.4862	4.9587	-1.4019	9.2913	7.0845	8.1481	5.5416	9.329	3.6036	5.7604	5.6944	1.5891	-6.1765	7.024	4.1551	5.2239	5.719	4.661	12.5749	7.9882	9.8039	5.949	5.7769	-5.5459
2020/1/23	-5.7851	4.685	9.1176	-3.4539	1.9718	-10.2107	-6.6191	14.1384	-7.8675	-4.3478	-6.3584	-8.1535	-5.6838	-7.5742	-4.5283	-3.9242	-7.619	-5.6886	-14.7985	7.5209	-5.0633	-2.6432	-5.1188	-2.3002	-3.8462	-5.7003	0.7874	-6.872	-4.755	-4.8346	30.137	-3.58	7.485	-7.8261	-3.9216	-9.067	-4.2458	-3.4483	-6.0449	11.3032	-2.8369	-5.8733	-3.4413	35.1064	-7.1233	0.7937	-1.3369	-14.8776	1.8349
2020/2/28	-8.7719	14.3519	-6.7385	3.7479	24.7238	-7.5812	-12.759	-4.5376	-6.5169	-10.6061	-5.3086	-11.4883	-12.9944	-10.6312	-6.5217	-9.8592	-14.2268	-0.3175	5.9128	2.3316	-2.9333	-20.2112	1.5414	-6.4436	9.5556	-13.1261	-8.2031	0.7634	-3.0257	3.2086	5.6391	-0.495	4.4568	-10.0629	-4.9887	-9.3931	-5.4842	-10.7143	-6.6176	-7.5269	-5.6309	-18.7192	-6.0797	102.7559	-2.6549	-2.5591	-3.794	-3.0973	-9.9099
2020/3/31	0.641	-20.6478	1.1561	28.7356	-19.9889	-9.7656	-3.625	-23.1809	-2.4038	-5.0847	-5.9974	-9.7345	-4.1126	-5.3284	-1.6913	-5.9375	-2.524	-9.3949	-16.5387	10.4641	-3.8462	-7.3724	-4.1746	-10.4636	10.5477	0.994	-0.9929	-5.5556	-2.3401	-3.3679	-4.2705	-8.4577	-2.1333	-3.1469	1.9093	15.63	11.9753	-6.9091	-3.1496	-9.5607	-6.9613	-13.3333	-4.9107	-9.9029	-3.6364	-3.2323	4.9296	-4.1096	5.6
2020/4/30	1.2739	11.5646	15.4286	16.3265	24.6367	9.0909	-3.6316	8.7977	7.8818	0.8929	6.5187	12.0915	0.2257	7.9843	37.4194	12.2924	-1.1097	12.478	12.0401	7.6394	-2.8571	-3.6735	9.901	9.4675	-4.9541	-0.7874	20.2006	-0.5348	9.9042	-9.6515	14.2007	0.5435	7.6294	2.5271	5.8548	-6.2069	8.8203	-24.6094	-3.8618	-10.8571	-1.1876	-6.5268	-2.8169	-21.2284	15.7233	9.3946	-6.0403	-2.381	9.6591
2020/5/29	-5.6572	5.1829	-0.7426	-8.114	-6.1077	-4.7619	-5.3836	20.2965	-2.968	-2.6549	-5.4687	-8.7464	0.2252	-3.2727	-1.9576	1.6272	9.7257	-0.4688	-2.6866	-9.4393	4.723	-2.1186	5.7658	-7.4324	-4.4402	4.9603	8.481	-0.2688	-6.9767	-3.2641	-5.1432	-1.0811	47.5949	49.2958	7.7434	3.0882	-8.0041	-22.7979	2.7484	-3.3654	-0.9615	1.995	-1.9324	-13.8167	-6.7935	-8.3969	23.5714	17.0732	-6.9085
2020/6/30	-1.6722	23.3333	-5.2369	-1.6766	29.1759	6.25	4.5356	11.3335	4.0192	20	1.9166	11.8211	33.3327	-3.0573	17.3175	1.3122	-1.3629	0.9419	5.2147	3.9118	-0.2825	-4.5455	0.6814	2.0438	-0.4041	0.0221	3.9735	-2.1563	0.9082	2.454	-5.5359	1.6393	-15.7804	-18.1604	-8.6242	3.709	20.4282	14.094	-0.6286	0.995	3.5194	-0.2445	3.202	-0.7937	0	3.3333	-12.0231	-2.7083	-6.8646
2020/7/31	3.4014	-1.6451	9.2105	18.1592	37.1494	1.7647	15.3527	20.0775	13.2723	-2.5253	8.8919	5.1429	41.5541	30.2872	24.0232	13.4588	10.8545	28.4603	18.0029	21.5909	17.5637	3.4014	8.4781	3.1474	15.2577	12.4046	19.0021	-0.551	13.7876	29.778	29.5538	10.7527	-3.3605	0.8646	12.5843	48.1431	11.825	14.7059	19.1667	16.2562	11.4889	17.6471	21.7184	6.8743	10.2041	9.1288	20.8936	13.4904	-4.7809
2020/8/31	0.3289	-8.3702	13.9759	4.5263	-21.8907	2.6975	5.036	-5.0467	-2.4242	-4.9223	1.7588	-4.6196	-9.5806	-7.7154	-8.8681	1.6582	-0.9375	3.1477	-7.6655	-2.0561	5.7831	4.6053	-2.2047	1.0998	1.4311	-0.6791	-2.2302	1.108	1.3928	-7.2093	14.5116	1.9417	-0.2107	2.8571	4.3912	-0.7428	-9.6586	11.2821	11.3636	5.5085	-2.5237	-2.5	-1.1765	-9.6386	0.7937	0.7449	-2.8261	12.2642	-6.4854
2020/9/30	-5.5738	-8.4967	-17.3362	-16.4149	-10.9442	-12.0075	2.2831	-12.4911	-3.1056	-10.8992	-7.284	-10.5413	2.5825	-7.2747	-11.0115	-7.7792	-6.7298	-4.8122	1.8893	-12.341	-12.0729	-7.5472	-10.628	-1.4535	-9.5238	-4.7863	-4.1058	-6.5753	-3.022	-9.5238	4.8323	1.6667	-8.3421	-7.5	-11.2811	10.7577	-10.3226	15.2074	-12.8728	-13.5207	-11.7584	-10.4701	23.2143	-15	-4.4619	-9.427	-16.1074	-3.3613	-17.4497
2020/10/30	-6.5972	8	0.5115	-6.1446	-2.2651	-6.6098	32.2545	0.1022	-0.8547	-0.9174	-3.4621	-1.9108	-12.8671	-6.5574	-1.5827	0.6803	-4.1714	-6.298	1.1416	2.2496	3.1088	-5.6689	-3.4234	0.59	-2.5341	-5.9246	-5.9943	-0.8798	-0.2833	-4.7091	-5.3622	-7.7283	-5.9908	1.2012	1.0776	-10.5574	2.7749	-4.4	4.5045	24.3034	-2.0782	-4.2959	1.4493	-2.9412	-3.022	-2.2449	-14.6667	1.7391	0.813
2020/11/30	1.1152	-1.5873	6.3613	0.3851	3.6489	2.968	24.3038	5.761	0.431	3.3951	8.5517	-0.974	11.0754	11.5288	0.5848	4.0541	4.4706	15.6757	10.3106	18.9496	8.2915	4.5673	1.4925	0.2933	3.6	11.2595	2.2267	3.8462	10.2273	11.0465	8.3499	4.8223	9.1912	3.8576	8.742	2.644	15.2	-2.5105	19.3103	27.8954	22.3471	6.2344	10.7937	-3.0303	8.2153	3.9666	5	-1.3675	11.828
2020/12/31	-6.6176	1.2097	-6.4593	-4.0921	-14.843	-8.8692	1.7651	30.5776	-4.0773	-9.5522	-5.2097	6.5574	-8.6705	-8.2022	-13.6628	-3.1169	-8.4459	15.6542	-5.3925	-13.7232	17.6334	-15.1724	-1.2868	-11.5497	-8.3012	-2.5729	-0.7921	-3.1339	-5.1546	27.2251	26.1468	-1.937	-8.3053	12.2857	10.1961	-2.4839	-8.8542	-15.0215	-13.1503	37.5852	-13.7755	-3.9906	-12.7507	6.25	-1.5707	-1.004	5.6548	-11.6118	-10.0962
2021/1/29	-2.3622	-8.6321	-4.8593	-16.5333	2.8492	-6.0827	-2.4683	0.4438	-8.7248	-14.5215	-8.5791	-16.9231	-14.7152	-4.1616	-7.4074	-13.941	-8.1181	25.6566	33.8822	-9.6819	-16.9625	-18.6992	-0.1862	-2.6446	1.2632	-4.2254	-8.3832	-10	2.1739	-27.572	-9.6727	-10.3704	-6.2424	3.3079	-10.4982	-6.1321	-15.2381	-3.5354	-12.3128	3.2555	1.3018	-21.7604	-25.6158	-15.6863	11.1702	-13.7931	-31.6901	-11.9608	-5.615
2021/2/26	-5.2419	40.6977	-3.4946	5.7508	39.1635	21.5026	-1.6416	-0.5155	4.1667	31.2741	0.7331	0.7407	4.2672	3.4483	10.1818	0	0.2677	15.5949	4.3046	3.0628	-1.1876	17	30.597	14.9406	18.9189	-1.2868	-1.634	-1.3072	21.5426	4.5455	-19.525	5.7851	1.9582	12.069	2.7833	2.1106	8.427	1.0471	5.5028	5.1405	5.6075	5.625	26.9316	-4.186	2.1531	3.0588	8.2474	3.5635	3.966
2021/3/31	-2.5532	-10.3306	14.2061	10.7251	-11.2022	-1.919	11.1961	1.0955	5.8824	-23.2353	37.7001	1.8382	6.0498	9.6296	5.6106	10.2804	29.1055	-11.6134	-12.7438	14.4131	7.9327	9.4017	8.4286	10.7829	8.3916	1.676	-1.6611	1.9868	8.0963	9.2391	-7.5538	7.8125	13.1882	-14.7253	11.9923	13.7795	10.0518	13.9896	-0.3597	11.3429	3.8717	1.1834	-19.6522	5.0971	1.4052	9.1324	9.9048	1.2903	4.6322
2021/4/30	-2.1834	21.1982	2.439	-6.0027	-13.5824	-9.3478	1.0632	4.6127	-5.7778	31.0345	-18.6047	-4.3321	-7.3826	-3.9414	-3.2813	-8.0431	-26.577	-7.081	-5.8732	-12.1429	-9.7996	-3.6458	-2.7668	-2.5333	-17.2581	4.9451	17.7928	2.9221	-3.0364	-6.7164	-8.0087	-5.7971	-4.8643	-6.701	-8.4629	-5.3633	-16.1017	-2.7273	0.722	2.4005	-6.6028	2.3392	11.4719	-5.0808	-5.3118	-3.3473	-6.9324	0	2.6042
2021/5/31	0.8929	-2.7567	-3.5714	11.611	1.3225	14.6283	-5.0743	-9.0719	2.5943	19.0058	1.9481	0.3774	-0.7292	-7.6202	2.5848	2.0186	7.1831	-8.9754	-1.6565	0	-0.9877	12.4324	-9.0786	-2.3256	-1.9493	5.4101	14.1491	0	-8.5595	8.8	10.4118	0.7692	-0.9512	0.8287	3.7736	4.8446	-2.1324	12.6168	-7.1685	7.7187	-2.0525	4.5714	14.9515	16.3017	-2.1951	-1.7316	9.8696	9.9788	0.5076
2021/6/30	-1.7699	78.5924	-1.2346	-2.8822	-4.4679	-4.6025	18.5137	3.9402	6.8966	-33.6609	11.3734	1.8797	1.4652	-1.3959	-7.3328	2.8919	-2.3653	-14.0465	0.3369	-5.681	-0.7736	-1.2019	-5.0671	0.4202	11.332	1.2018	-10.2178	3.1546	-3.1164	-4.902	0.5328	-3.3236	1.8022	-3.0137	4.9091	5.6804	-2.6964	28.6307	2.7119	-8.2803	-3.8417	-3.0055	-13.0068	-9.8326	-2.4938	5.9471	0.1695	10.2317	2.5253
2021/7/30	-8.1081	16.1467	-3.5	-2.3352	-8.4603	-8.3333	-12.4145	-9.7603	-6.2366	9.6296	-16.2225	0.738	-8.1227	-10.4247	-10.6691	6.9527	-2.5572	-14.5474	-4.197	12.4803	-9.0206	-1.9465	-7.0314	-1.8546	10.0327	12.8926	15.0187	-2.7523	-10.9756	-7.7556	4.4192	0	28.2816	-5.0847	10.9185	-11.251	-7.4699	-14.1935	-3.9848	38.1944	-6.4015	-8.4507	-16.1165	-4.178	-5.6266	-3.9501	23.5195	-5.7793	1.7241
2021/8/31	9.3137	32.1348	-2.5907	-4.9226	9.6441	9.5694	17.0498	-8.6915	0.2294	12.1622	6.5007	9.1575	7.2692	3.592	9.5142	7.1923	13.674	3.548	18.6393	40.4494	13.0312	39.9504	11.8353	2.6667	13.2231	8.0527	53.6902	4.4025	16.0274	5.8824	-5.1856	0	-3.5349	11.6071	5.7812	43.3302	1.4323	-3.0075	4.1502	-3.7688	8.1365	3.0769	21.0648	-2.4272	17.8862	13.6364	23.0137	-7.0632	7.5061
2021/9/30	0.8969	-31.5245	-2.1277	1.1834	-4.8168	14.6288	-2.7278	-14.9656	1.1442	-2.7108	5.8442	0.6711	-2.0147	2.7739	2.7726	-5.1613	-4.7388	4.6954	-14.4993	7.25	-1.7544	-17.0213	7.2086	7.215	-13.4307	-6.0976	-0.2111	-2.1084	-7.0838	-1.0582	-19.1957	0.7937	7.4253	-0.8	-14.6233	-19.67	3.0809	3.1008	-2.277	-8.3551	1.5777	-0.2985	-10.8987	0.2488	-2.9885	19.8095	13.363	0.4	14.6396
2021/10/29	-3.1111	9.0198	7.0652	-4.9708	-5.3905	-9.7143	-1.4021	31.3433	4.9774	11.4551	-7.8528	-3.6667	-3.1776	2.0243	-9.3525	-0.9524	-1.4031	-11.6364	-11.047	-7.5991	7.9082	-3.8462	-12.5894	-4.3069	10.9612	-9.9567	40.6663	1.2308	-5.5909	-6.6845	1.858	-3.1496	-14.7217	-8.3333	-8.8235	-9.7781	-7.2229	-7.1429	-6.4078	12.3457	-6.5711	-6.8862	0.6438	-1.9851	-9.2557	-2.3847	10.609	-7.9681	1.5717
2021/11/30	-0.4587	-15.208	-2.2843	3.2308	7.907	13.9241	-3.1286	16.4299	4.7414	29.4444	4.261	7.2664	-0.7722	-6.3492	4.1667	15.3846	0.1294	-4.2524	2.1854	36.1756	1.4184	6.2222	-2.946	-2.9536	-10.1824	2.2436	13.6842	1.8237	2.288	10.8883	6.5798	2.981	9.4737	5.2786	9.6774	18.7614	3.0872	9.3117	1.4523	-11.9611	30.6905	10.2894	6.823	4.0506	2.8796	25.4072	-15.8082	9.5238	14.7002
2021/12/31	35.4839	-18.6125	-2.0779	3.7258	11.7457	11.2963	0.7634	18.5848	2.2634	22.7468	9.5785	11.6129	3.1128	3.3898	11.8095	2.9762	9.9483	2.7221	15.943	-3.2975	9.324	5.4393	1.0118	7.2464	4.5685	1.2539	-11.8056	2.3881	1.4474	46.5116	2.0782	5.5263	1.5385	17.2702	1.2111	-4.7546	4.6875	18.1481	7.9755	19.3471	8.8063	6.7055	-2.5948	4.8662	8.9059	10	15.4008	6.917	-17.5379
2022/1/28	-13.2653	-11.2266	-10.8753	-4.454	3.6644	-14.4759	-12.1212	-17.3354	-11.0664	23.2517	-9.0909	-9.2486	-3.3962	2.3224	4.0886	-13.9884	-6.8155	-1.6736	-13.3594	-8.7356	-10.8742	-6.9444	-5.8431	-0.8108	35.5987	-7.5851	-31.0086	12.2449	-6.6148	-8.642	-11.3772	-2.2444	-15.0568	5.9382	-12.8205	-5.9581	-3.1095	-9.4044	1.3258	-17.5382	-17.1763	-0.8197	3.0738	-6.2645	-10.2804	-14.4038	-13.1627	-5.3604	-9.816
2022/2/28	6.6667	7.4161	8.631	15.0376	2.7442	15.5642	-0.3979	-8.4215	0	26.6667	17.1795	0.6369	4.8828	-1.8692	4.91	1.4785	15.3846	-0.1418	-2.1935	-7.0529	8.3732	2.3454	-1.9504	1.9074	-4.6539	3.8526	22.7717	9.8701	0.8333	-7.529	1.2838	6.6327	4.1249	13.6771	3.3333	3.339	1.027	26.2976	3.9252	-2	22.0413	3.0303	16.8986	3.7129	9.6354	2.8966	-4	23.4375	4.5351
2022/3/31	-6.6176	-18.6773	-6.5753	11.3725	-17.5192	-13.468	-7.5233	-16.8516	3.1674	-4.8152	6.7834	-6.6456	-4.6555	-5.7143	7.6443	-9.5364	-2.623	-5.6818	-11.9393	-13.8663	9.4923	-1.875	-6.8716	6.1497	6.8836	-6.9355	-0.3984	-15.8392	-10.6061	-2.714	-27.4183	13.1579	-6.1028	-17.357	-3.2258	3.5626	-4.8285	-14.7945	8.8129	-26.9288	7.5623	19.2513	-3.7415	6.4439	-4.9881	-19.437	8.2237	-5.0633	7.8091
2022/4/29	-12.2047	-19.571	-16.4223	-16.1972	-25.6312	-17.1206	-10.0072	-15.3364	-14.9123	-37.0588	-17.9545	-14.5763	-7.4219	-7.9365	-3.4783	-0.1464	-17.8451	-12.6506	-16.1798	-17.6717	-14.1129	-18.6837	-3.6893	0.1259	22.9508	-6.7591	-7.3333	-12.6404	-5.547	-22.7468	-17.3713	-1.4799	-18.016	-7.3986	-20	-23.2	0	-7.074	-13.2231	-17.5068	-15.2192	-22.6457	-15.1943	-19.7309	-7.5	-9.9834	-22.0871	-5.8333	5.4326
2022/5/31	26.4574	30.4444	25.614	26.7507	10.2583	29.108	7.44	23.6618	10.0546	-3.3645	15.9722	36.5079	10.1266	2.8213	6.7568	13.6364	141.8033	2.2414	8.2216	23.4395	17.8404	22.4543	6.6532	7.7987	-6.7619	18.5874	19.2806	7.717	4.0783	9.4444	27.5862	4.0773	17.8025	22.6804	14.951	10.7292	12.9377	125.9516	21.9048	14.2031	25.3659	22.3188	16.875	5.0279	35.4054	23.1054	8.1925	10.2655	10.3053
2022/6/30	-11.3475	14.9063	12.0112	-12.1933	0.9015	-2.8543	3.1273	19.8193	6.1611	-12.1857	1.1976	6.686	-0.1916	17.6829	-3.0942	2.2332	-26.3842	3.8786	2.9727	-0.4483	11.8097	1.4925	1.8904	-6.0677	-0.0629	-0.4702	17.2095	-5.0746	2.0376	15.736	4.0976	-5.1546	1.889	1.0504	8.9616	2.0696	-6.0533	-30.1685	-5	-9.1829	35.7977	11.3744	5.5258	6.383	3.7924	0	20.3125	0.321	-5.1903
2022/7/29	0.8	5.4855	-7.98	1.4267	-0.534	27.619	-4.9097	-2.3503	16.7411	21.8062	-8.6826	7.0845	-2.8745	-11.1399	-11.6108	2.1684	-2.7629	5.0002	-4.0096	15.2604	33.7615	9.4538	3.7106	1.9233	0.4141	-7.2571	12.8316	3.4591	1.2677	11.4318	-4.1946	5.4158	10.0811	-3.7422	7.0866	16.129	1.1598	34.4298	32.8947	-11.0669	1.0331	-7.234	-7.0946	5.008	3.6473	23.5173	-7.2927	-2.24	2.7372
2022/8/31	-4.3651	3.9324	-4.336	0.5115	-7.047	-14.6269	-2.751	15.5313	1.912	-14.4665	45.8225	-13.2316	1.5905	-1.3171	-5.5459	-7.7403	2.6046	-6.0261	-1.2789	-10.0768	-24.5542	17.4664	-6.7979	-4.5812	-6.4948	-2.0797	-6.9123	6.383	-4.0435	22.6824	-7.3555	-5.5901	9.4737	7.5594	-8.6397	5.3968	-2.0382	22.6754	-12.995	-0.3581	-22.0455	-4.3578	0.3636	-1.432	-15.0558	-4.4118	18.1034	-5.7283	-1.7762
2022/9/30	-8.7137	-23.9837	-10.7649	-12.4682	-12.4188	-18.007	-14.7965	-18.2586	-10.5066	-9.9366	-21.128	7.9179	-0.1957	-0.2967	-2.3853	-6.3599	-25	-3.9861	-17.2829	-16.3317	-14.3636	-11.6013	-9.8479	1.5089	-7.828	-9.3805	-26.8891	-3.1429	-8.4279	-17.3633	-5.9546	-7.8947	-13.4615	-2.8112	-10.664	-22.2892	-8.5826	-16.6223	-0.9957	-23.9892	-14.723	-6.7146	-0.1812	-10.6538	-10.7221	-7.0513	1.4599	-10.4167	-12.1157
2022/10/31	2.2727	3.0303	-3.4921	0	75.0206	2.9851	-3.7627	19.548	2.7254	-7.7465	-11.1237	14.6739	-10.5882	-5.9524	-3.3835	2.3121	2.6667	-3.4296	-4.7238	6.967	4.034	5.1756	3.3482	-4.8649	-16.1483	2.5391	-8.0537	-4.1298	3.3628	0.9728	5.2261	-1.1905	-0.3333	3.5124	6.3063	9.8837	0.9957	27.5917	-13.2184	-1.8913	-2.8205	0.2571	46.2795	4.878	0.9804	12.6897	-2.1583	1.5504	-1.4403
2022/11/30	8	13.3218	9.8684	10.3198	21.8559	9.1097	11.7293	0.4626	5.102	19.8473	19.2848	0.9479	8.5526	15.981	19.6498	7.3446	49.1508	9.1589	18.1718	22.5154	11.4286	-0.5272	13.8229	5.9659	6.7047	12.1905	4.1363	4	6.5068	-5.2023	-1.6237	20.4819	6.243	4.1916	6.5678	-1.0582	7.1831	-2.625	17.8808	28.7952	11.6974	34.8718	-5.4591	6.9767	9.9515	5.9976	15.3493	20.4198	6.6806
2022/12/30	-5.3498	-7.7099	12.2754	-1.054	-22.1106	-3.7951	-5.249	-12.953	-8.1553	-1.2739	-11.6702	-10.0939	2.4242	7.2306	-11.2195	-4.2105	-14.8024	-6.8493	-5.1258	-8.4785	0	-0.7067	-3.7951	4.8257	-8.1551	-4.7538	-8.2243	-3.5503	-5.4662	-8.9431	-8.835	5.4	-10.0735	-6.1303	-5.169	-9.4474	-2.8909	-13.7356	-10.9551	-12.4415	-12.126	-13.308	-7.2178	-2.657	-8.83	-7.1594	18.7251	-7.1315	-0.5871
2023/1/31	6.087	3.5567	-8.2667	3.4621	33.995	8.8757	3.267	9.3606	7.3996	4.9462	8.2424	9.1384	5.5227	-5.2163	5.6777	4.1209	1.9654	6.9853	10.1179	12.5689	15.0183	5.694	14.7929	-0.3836	11.7904	5.1693	16.446	1.8405	5.6122	7.8125	12.7796	6.6414	14.119	5.102	14.4654	19.3898	2.0298	5.0595	9.1483	3.0983	19.4444	8.5526	2.8289	2.2333	9.6852	8.7065	-6.0403	23.5495	2.5591
2023/2/28	3.6885	2.2364	-3.4884	6.6924	-3.6296	-2.5362	4.5392	-5.51	2.9528	-4.0984	10.8623	-4.3062	-1.8692	-0.2685	-0.1733	4.7493	3.6237	15.2921	10.9723	10.1868	-4.1401	-0.1684	21.9931	0.8986	5.3385	-0.8475	-0.8308	5.7229	8.8567	0.8282	4.627	-8.5409	3.681	-0.7767	0.1832	-1.6488	1.7241	-3.8244	1.5896	1.0363	9.9025	-4.4444	5.9147	7.0388	8.3885	5.9497	6.4286	0.1381	2.8791
2023/3/31	-6.3241	-11.1719	-15.0602	-6.0314	27.0561	-4.2751	0.1316	-3.4498	-7.8394	-8.547	54.0404	-11.75	-4	-1.8843	-6.9444	-2.7708	2.6786	-7.4516	1.3666	-5.5309	1.3289	1.0118	-2.3944	-3.944	-7.7874	-4.4444	0.7055	-5.9829	0.1479	-3.6961	1.5343	-6.6148	1.0848	-2.544	-5.4845	-6.7058	-1.4342	-5.5965	-7.2546	-8.4103	1.4334	-7.611	-15.1948	2.0408	-5.0916	-10.3672	4.0268	-1.6552	-3.1716
2023/4/28	0	-6.1566	-8.8652	-2.5674	-4.4162	-10.0971	-7.8844	-14.8456	2.935	-5.1402	19.0164	-5.6657	5.9524	0.2743	0	-2.2021	-10.7971	4.3478	-8.6439	-3.8462	11.4754	15.8598	-1.0101	2.7815	3.8874	1.7889	-20.4028	-2.1212	12.5554	3.1983	-9.8667	1.4583	-4.9756	18.8755	-5.4159	-7.0979	13.3598	-14.1966	-2.6074	-9.1825	-0.2692	-3.8902	-8.2695	-7.5556	-1.9313	8.3133	-4.9677	-12.3422	-3.0829
2023/5/31	3.3755	13.3083	-14.0078	-1.7128	9.6203	1.7279	-2.5678	-1.9491	-3.8697	-12.069	-17.135	-1.8018	-7.8652	-5.3352	-5.597	12.053	-6.4988	-2.3148	0.3472	3.1111	0.2941	11.9597	-12.828	2.4485	-10.3226	-0.8787	-0.9901	-5.8824	3.0184	5.3719	-4.142	-0.2053	1.9507	-6.25	1.0225	-1.6441	-4.6131	-2.1818	-2.5197	-11.9605	-1.2821	-0.2381	-0.5008	-1.2019	8.5339	1.7798	-7.3999	-0.32	3.1809
2023/6/30	-3.6735	-0.1654	3.1674	2.8015	-4.7981	-2.7601	0.8785	-0.7806	4.8729	8.9636	-0.133	-8.5627	-0.6213	0.4335	-0.3953	11.5839	13.901	6.6351	7.7855	-0.0002	4.5835	7.8507	15.9148	-1.3836	-5.2947	-0.6602	0.7786	-3.2895	1.9646	8.6275	3.2984	-0.0067	11.8832	-5.045	12.9728	4.2281	-5.1186	9.2937	-1.454	4.3417	10.4001	0.9547	1.1745	0.7509	15.1531	6.2295	0.9531	6.7416	-3.8536
2023/7/31	3.8136	-4.5568	38.1579	9.8383	-8.9058	18.1223	7.2569	-0.8503	4.4444	6.6838	8.7978	19.7324	5.7732	5.7554	30.4045	-4.9471	-2.9748	6.6582	5.939	-1.4751	-3.9017	-3.222	4.4313	3.4751	8.4112	3.4358	-2.4323	5.4422	1.1392	3.0779	-3.8	10.3306	-3.0465	3.7951	5.2065	-1.9811	8.0263	-5.102	10.9836	7.3826	1.1159	11.3475	18.7396	10.9223	-5.151	-4.6281	-2.7596	0.1504	-1.4028
2023/8/31	-3.6735	-7.2213	2.5397	-11.1656	-8.375	-4.6211	-2.2059	-11.721	-5.029	-15.9036	-9.7666	1.9553	-4.0936	-7.619	5.8442	-8.9686	-6.4465	-6.2409	-9.3783	-14.9273	-8.2707	-11.0974	-14.4272	-0.7833	-4.454	-5.2448	-13.5977	-6.4516	-9.7622	-5.4386	-11.3306	-6.5543	-9.5327	-12.0658	-2.2184	-5.6785	-4.9939	-1.0753	-4.579	-13.25	-8.2771	-7.2187	-8.9385	-9.1904	-10.2996	-6.5217	-7.5429	8.1081	-9.7561
2023/9/28	3.3898	-2.2514	9.2879	0.8287	-18.4996	8.7209	0.7092	1.3277	-2.0367	-14.8997	0.885	1.9178	2.2358	0.1473	-7.0552	-1.4778	10.7563	6.0372	6.1864	0.3623	-0.8197	-1.1096	5.2893	10.2632	-1.5038	1.6605	-3.2131	1.3793	-0.4161	-0.1855	0.7034	4.8096	1.1364	-4.5738	-1.0471	0.5102	0.8974	-2.7174	-1.0836	2.5937	9.1578	-3.4325	-4.6012	-0.241	0.2088	-3.4884	-5.3312	-9.5833	-2.4775
2023/10/31	-3.2787	-0.8637	16.1473	-0.6849	-14.0304	5.3476	-6.7606	1.9815	-3.9501	0.3367	-23.2119	-6.7204	-1.9881	-0.4412	-16.3366	-0.625	-15.8574	-6.2774	12.5312	-11.5008	0.1653	3.6466	-10.0471	-3.58	-10.9924	-3.0853	-3.3875	-1.0204	-10.585	7.6208	-1.1641	0.3824	-0.3064	-3.7037	-8.1129	-7.4112	-6.0991	-8.1937	-0.626	-0.7022	135.7624	0.4739	3.0547	-2.1739	8.125	-8.9157	-4.2662	-10.9063	1.3857
2023/11/30	4.2373	13.1655	-17.561	4.2759	1.2474	-8.4602	19.0332	-1.1595	-2.381	38.255	-3.4271	6.0519	4.0568	0.5908	0	0.1258	3.697	0.4673	7.3487	19.3473	2.3102	-1.8945	-3.4904	-0.6188	-2.2298	3.5581	4.2076	4.1237	-2.648	-2.418	4.947	3.619	8.4016	5.2036	21.4971	12.2807	1.7591	3.6511	1.1024	2.1216	53.7662	10.8491	6.5523	0.7407	-1.1561	5.0265	-1.1586	8.2759	1.5945
2023/12/29	-4.065	0.4277	-5.9172	-0.2646	8.7269	-8.6876	-2.9188	-7.2503	0.2217	-10.1942	2.0928	-3.8043	-4.8733	-5.58	-9.2702	10.5528	-1.4783	1.2403	-8.3893	7.2266	-5	-4.2759	-1.2658	5.3549	-1.0526	-4.8825	-5.5182	-8.5809	7.84	-5.4867	-6.0606	0.1838	-1.0397	3.871	-9.0047	-9.1797	-0.133	1.3699	7.7882	1.108	-16.0811	-2.766	-1.6105	-4.6569	-3.7037	1.3854	-2.5248	-2.0701	-7.1749
[truncated: 1,352 more columns]
