# Supplementary material for: Can systematic skewness factors predict future interest rates: Evidence from China
Source: PLoS One. 2026 Feb 5;21(2):e0334345. doi: 10.1371/journal.pone.0334345 (PMC12875505; doi:10.1371/journal.pone.0334345)
Supplement: S2 File — Data2.zip contains data including trading date, total owner’s equity, total asset growth rate, risk-free rate, return on equity and monthly stock data. (ZIP) [file pone.0334345.s002.zip › Monthly stock data/Monthly price change/Monthly price change:it.CSV]

	000004.SZ	000021.SZ	000034.SZ	000045.SZ	000050.SZ	000062.SZ	000063.SZ	000066.SZ	000070.SZ	000100.SZ	000158.SZ	000409.SZ	000413.SZ	000503.SZ	000509.SZ	000532.SZ	000536.SZ	000555.SZ	000561.SZ	000586.SZ	000636.SZ	000670.SZ	000676.SZ	000725.SZ	000727.SZ	000733.SZ	000810.SZ	000823.SZ	000829.SZ	000836.SZ	000938.SZ	000948.SZ	000977.SZ	000988.SZ	000997.SZ	001229.SZ	001266.SZ	001287.SZ	001298.SZ	001308.SZ	001309.SZ	001339.SZ	001373.SZ	002008.SZ	002017.SZ	002025.SZ	002036.SZ	002049.SZ	002055.SZ
	¹ú»ªÍø°²	Éî¿Æ¼¼	ÉñÖÝÊýÂë	Éî·ÄÖ¯A	ÉîÌìÂíA	ÉîÛÚ»ªÇ¿	ÖÐÐËÍ¨Ñ¶	ÖÐ¹ú³¤³Ç	ÌØ·¢ÐÅÏ¢	TCL¿Æ¼¼	³£É½±±Ã÷	ÔÆ¶¦¿Æ¼¼	¶«Ðñ¹âµç	¹úÐÂ½¡¿µ	»ªËÜ¿Ø¹É	»ª½ð×Ê±¾	»ªÓ³¿Æ¼¼	ÉñÖÝÐÅÏ¢	·é»ðµç×Ó	»ãÔ´Í¨ÐÅ	·ç»ª¸ß¿Æ	Ó¯·½Î¢	ÖÇ¶È¹É·Ý	¾©¶«·½A	¹Ú½Ý¿Æ¼¼	Õñ»ª¿Æ¼¼	´´Î¬Êý×Ö	³¬Éùµç×Ó	ÌìÒô¿Ø¹É	¸»Í¨ÐÅÏ¢	×Ï¹â¹É·Ý	ÄÏÌìÐÅÏ¢	ÀË³±ÐÅÏ¢	»ª¹¤¿Æ¼¼	ÐÂ´óÂ½	÷ÈÊÓ¿Æ¼¼	ºêÓ¢ÖÇÄÜ	ÖÐµç¸Û	ºÃÉÏºÃ	¿µ¹Ú¿Æ¼¼	µÂÃ÷Àû	ÖÇÎ¢ÖÇÄÜ	ÏèÌÚÐÂ²Ä	´ó×å¼¤¹â	¶«ÐÅºÍÆ½	º½ÌìµçÆ÷	Áª´´µç×Ó	×Ï¹â¹úÎ¢	µÃÈóµç×Ó
	ÕÇµø·ù(%)	ÕÇµø·ù(%)	ÕÇµø·ù(%)	ÕÇµø·ù(%)	ÕÇµø·ù(%)	ÕÇµø·ù(%)	ÕÇµø·ù(%)	ÕÇµø·ù(%)	ÕÇµø·ù(%)	ÕÇµø·ù(%)	ÕÇµø·ù(%)	ÕÇµø·ù(%)	ÕÇµø·ù(%)	ÕÇµø·ù(%)	ÕÇµø·ù(%)	ÕÇµø·ù(%)	ÕÇµø·ù(%)	ÕÇµø·ù(%)	ÕÇµø·ù(%)	ÕÇµø·ù(%)	ÕÇµø·ù(%)	ÕÇµø·ù(%)	ÕÇµø·ù(%)	ÕÇµø·ù(%)	ÕÇµø·ù(%)	ÕÇµø·ù(%)	ÕÇµø·ù(%)	ÕÇµø·ù(%)	ÕÇµø·ù(%)	ÕÇµø·ù(%)	ÕÇµø·ù(%)	ÕÇµø·ù(%)	ÕÇµø·ù(%)	ÕÇµø·ù(%)	ÕÇµø·ù(%)	ÕÇµø·ù(%)	ÕÇµø·ù(%)	ÕÇµø·ù(%)	ÕÇµø·ù(%)	ÕÇµø·ù(%)	ÕÇµø·ù(%)	ÕÇµø·ù(%)	ÕÇµø·ù(%)	ÕÇµø·ù(%)	ÕÇµø·ù(%)	ÕÇµø·ù(%)	ÕÇµø·ù(%)	ÕÇµø·ù(%)	ÕÇµø·ù(%)
1997/1/31	7.7052	16.8245	3.4274	10.0143	11.5556	92.8947						-0.198	-1.4672	21.8841	24.8588	15.4545	16.4855	9.182	9.4926	15.9302	9.8361	17.9683	-5.6827
1997/2/28	15.0855	7.2961	4.2885	8.4525	6.8725	10.8686						2.0833	-2.8997	34.2449	10.1056	16.7323	8.0871	22.1713	8.3707	1.3039	8.209	13.3796	-2.8951
1997/3/31	17.1622	57.1111	20.7477	18.705	27.1202	35.1518						30.1263	10.573	26.6608	12.6027	13.1535	16.1151	6.383	9.6552	11.8812	24.5057	13.8424	16.4384
1997/4/30	-22.2607	82.2348	-17.4923	17.0707	-5.4985	59.909						-5.8999	-18.8321	8.6014	-5.3528	-0.4471	-22.057	-8.9412	12.5786	1.5929	82.3117	52.8694	16.955
1997/5/30	3.8576	-11.3008	-22.4203	-7.2476	-7.758	-13.2663						-16.9841	-19.0647	-30.7791	-18.8946	-17.3653	-15.7393	-13.9535	-21.4525	-18.0314	-12.8216	-14.4064	1.3018		113.6364
1997/6/27	13.1429	24.66	14.3894	0.4651	76.8713	39.081		286.1702				-0.0956	-1.7778	-8.4651	3.8035	-8.6957	-3.5849	-13.0631	2.4182	-1.8066	13.197	0.0548	18.6916		-11.2462
1997/7/31	-17.0455	-21.7526	-19.7674	-21.6667	17.1788	-26.0856		-8.7367				-6.8504	-17.3077	-22.0528	-12.6717	-8.3333	-7.22	-4.4905	-7.3611	-1.7316	-2.422	11.7808	4.9705		16.8664	41.7414
1997/8/29	14.7641	-19.9496	-9.3544	-1.5603	-26.0305	-23.3716		-19.7499				6.2885	-3.6314	9.648	20.1923	8.4416	10.6157	2.7125	3.206	-16.7401	-3.7021	9.1667	-17.7684		20.9524	-10.2981
1997/9/30	-18.435	-10.2564	-18.6047	8.7896	-11.5687	-13.3333		-8.3826				-17.3086	3.8961	-24.8514	-23.36	-12.3752	-15.547	-10.2113	-2.9617	-11.3757	-12.9314	-7.2744	-4.2189		-11.6592	-4.8338				205.5556
1997/10/31	14.3089	50.2256	64.2857	13.9073	28.3562	55.2564		36.3636				16.259	-5	6.0127	5.428	9.1116	5	2.9412	12.5673	6.1194	31.5605	16.6102	12.2619		17.3868	31.6402		127.5654		68.8312
1997/11/28	-13.0868	6.3063	-16.413	-14.8837	-12.1665	4.3765	214.6843	-6.1075				-2.2277	-9.0643	-5.9701	-0.7921	-9.8121	-4.7619	-2.8571	14.3541	0.8439	3.7376	0.9551	11.0286		-6.2226	-2.8135		-15.473		-4.3846
1997/12/31	-3.1097	9.1337	-5.4616	2.459	34.2649	1.4636	20.392	29.0884				2.5316	5.9486	2.8571	4.3912	4.6296	1.3636	27.6471	-2.2315	3.3473	13.4559	14.3151	9.0258		14.5794	27.1299		9.8326	139.6	46.0579
1998/1/23	12.8378	-6.2123	-0.9629	-3.6	17.6471	-5.77	-1.3178	5.3584				0.6173	-7.132	3.3951	2.8681	1.3274	10.5381	-1.8433	30.0999	10.1215	0.0324	-2.8427	-3.2413		-6.5253	7.5472		5.5238	-6.9282	-1.0465
1998/2/27	-5.988	-4.7838	-2.3611	7.6072	-11.3846	-9.5159	-8.7196	-7.0394				-3.5583	2.7778	-5.2239	5.7621	1.9651	5.2738	6.8858	-8.5526	-5.2696	-8.6168	-11.5185	-0.2263		-7.8534	-5.7471		-7.6715	-4.9327	-6.0952
1998/3/31	8.2803	2.1578	-1.2802	-2.9563	17.2244	-0.0914	19.7935	9.1304				1.7812	-0.7949	3.622	8.4359	-0.2141	12.9094	3.3675	14.0584	1.7597	1.8753	9.7112	6.4428		-10.7008	7.8306		7.7224	-1.5094	-10.5513
1998/4/30	16.4706	8.6696	-6.6282	13.3775	11.4286	7.4142	25.1796	12.8486				98.875	11.6987	-3.0395	11.5073	16.0944	8.3618	36.9688	-2.4419	11.5735	11.2763	9.691	22.9125		25.3446	18.9286		17.1506	11.9732	12.4586
1998/5/29	20.3283	-7.7459	15.5864	20.5607	-6.25	7.2433	-3.6155	-3.7952				38.3407	7.1736	9.7179	14.8256	14.6026	22.0472	32.0579	-0.9535	19.1142	-3.7146	-4.6261	-5.8373		3.1303	4.4044		16.4988	16.7665	-7.749
1998/6/30	-20.6716	-14.9048	-14.2857	-8.9147	-9.6154	-2.1454	6.8992	-7.2399				-12.1308	-12.8514	-22.5714	-0.3797	-8.2258	-14.8387	4.072	-14.3201	-12.2218	3.1472	-7.0022	-1.8159		-6.8909	-11.0941	-86.2	-3.1915	-3.663	-4.3117
1998/7/31	0.5291	-6.9759	4.5171	-1.0638	-5.1525	5.9277	-0.0838	-12.1668				-5.3775	9.831	22.1402	24.1423	6.6784	0.7576	8.3521	-5.8989	-0.5797	5.6102	-9.3258	-9.3112		13.9207	-5.1769	-9.5652	7.8297	-13.0798	-5.7744
1998/8/31	-7.8947	2.8321	-15.6483	-10	-25.7789	-4.9061	-4.028	5.1395				-15.3005	-14.965	-0.6042	1.3306	-21.4168	-10.6767	-18.4028	-17.3134	-18.3673	-8.7294	-17.9384	-0.9142		-13.9985	11.8289	-13.6218	-7.3885	-13.4733	-0.921
1998/9/30	36.7143	-1.1249	4.417	19.4743	19.1605	12.6562	2.6	9.4041				9.8065	6.25	10.9422	23.0303	5.4507	15.8249	2.9787	11.3718	21.4286	10.1494	8.4829	-2.0448		14.2986	-5.533	20.5937	4.8146	13.2457	0.3218
1998/10/30	34.0648	-10.6316	-2.0305	10.8	-2.8409	11.9141	4.8744	-11.4043				-9.4623	16.7183	46.5753	10.6732	-2.1869	-6.8314	-16.281	-9.4003	-7.7941	4.2269	-7.7694	4.5421		-1.6522	-9.1301	5.2308	8.9192	23.3929	-2.3165
1998/11/30	-16.9135	4.472	5.5268	-9.7473	4.0936	8.8235	12.4648	5.6676				-8.209	1.1936	-1.5888	2.2997	1.0163	6.5523	-5.232	-1.4311	9.7289	8.6446	13.8043	1.4015		0.32	1.6114	-5.3363	0.6744	-6.657	3.9037
1998/12/31	-14.728	-3.3376	-14.239	-13.5	-4.7753	-2.457	-3.5379	4.1364				-14.4715	-32.5033	-9.2118	-15.0109	-10.8652	-19.3265	-17.8125	-11.2523	-13.2267	-9.1356	-4.1547	-3.3863		-13.2376	-11.3806	-1.6988	-13.8756	-0.155	-5.1966
1999/1/29	-12.8713	5.8876	-11.0687	-9.711	2.5959	-12.4505	-1.1685	9.7774				18.0608	-5.2427	5.3347	1.3652	-6.5463	-0.726	31.4322	5.9305	-2.0101	0.7568	-0.2491	-0.9299		-0.7353	-6.3158	0.9427	-5.5556	-7.9969	-1.1481
1999/2/9	-8.5859	-2.3829	-7.7253	1.9206	-9.7757	2.2606	-0.2627	2.4652				-14.0097	-8.6066	-2.4826	-1.8519	-6.2802	-3.1079	-11.9576	-7.722	-4.1026	-3.2189	2.7972	-12.2744		-16.7593	-7.3034	2.7237	-6.8235	2.7848	-7.943
1999/3/31	39.779	0.5996	23.2558	62.6884	1.3384	-0.4019	-0.0988	-6.9461				38.1086	37.6682	20.6721	10.4631	17.0103	16.6038	11.5005	6.6946	31.3725	-3.5477	-10.7386	-0.7407		3.4483	8.6001	-1.6667	1.5152	18.1445	-10.0529
1999/4/30	-24.4071	-7.7054	-14.3396	-15.9073	-13.0818	-23.3253	-12.8214	-1.2093				-19.3898	-0.4886	-0.5063	-10.3261	3.5242	-5.3398	-15.5206	2.7451	-1.2212	-2.4138	1.6331	-7.4627		0	-5.4871	-5.3929	-1.1194	-6.6018	-3.2579
1999/5/31	-11.634	19.018	-5.5066	3.3976	12.1563	23.0526	10.1323	14.0059				16.148	-7.2013	21.374	3.2035	4.0426	-11.9658	10.3488	17.9389	3.7088	30.6243	4.2314	19.6237		3.9785	16.3507	1.6287	11.8239	9.1518	7.2965
1999/6/30	19.6746	109.3463	106.0606	27.6199	21.5484	53.9489	89.8312	56.8974				35.8436	6.5256	34.8707	117.6174	16.9734	22.5243	2.2129	49.6764	56.6887	87.7367	24.1848	19.6255		25.4395	53.1568	46.4744	32.5463	50.9202	64.7777
1999/7/30	7.293	-19.7121	24.6606	-25.1914	-14.1698	-4.2991	-28.1931	-0.0664				-25.9595	34.106	15.7513	-1.1551	2.7972	1.7433	30.5155	-21.5135	-12.0879	1.9452	-7.8808	-2.0664		-12.9216	-2.2606	-12.4726	-10.7877	-18.7895	-4.3738
1999/8/31	12.212	-7.9307	-4.3557	24.7442	8.818	-6.5685	-10.5717	-4.5153				-5.6156	7.4074	-17.8156	-2.5161	25.1701	8.8785	1.8957	-14.0496	2.6923	-10.8363	-5.8231	-7.6087		5.9629	12.381	-1.875	-5.0864	-3.5039	-15.2717
1999/9/30	-6.9815	-3.9604	25.0474	-2.6846	-3.046	-5.3737	0.8465	-5.007				5.4157	-13.6782	18.5185	3.1212	-8.288	-3.0043	-7.2093	-1.4423	-9.7378	-0.5549	-1.6794	0.4844		10.3321	0.1211	-0.5096	3.1345	-2.0173	-0.1733
1999/10/29	-6.6225	-9.3471	-2.4279	1.9157	-3.0231	-9.8207	-9.6671	-7.5769				-1.1577	1.4647	-12.546	-6.461	-9.3333	-7.5221	1.9215	-8.7805	-3.527	-15.5839	-8.8509	-3.5813		-4.5151	-10.2177	8.4507	-7.9412	6.5882	-6.0069		216.4822
1999/11/30	-3.3097	-11.4102	-11.5086	-6.7669	2.2616	-11.0322	-12.9446	-8.5149				-7.8331	9.3176	-5.4125	-5.7872	6.0458	-3.8278	14.2623	-0.713	-2.1505	-12.1341	-4.2589	2.4286		-12.6095	-12.7946	1.5348	-10.2236	3.7528	-3.4725	309.7872	-4.5084
1999/12/30	4.0342	10.997	-16.1687	-13.7903	-5.9175	5.8542	5.668	8.2251				-6.4337	9.4838	4.2222	-9.5112	-14.1757	-5.3068	-13.1994	-6.8223	13.0769	21.7088	-15.6584	-4.742		-7.2144	0.1544	-7.6163	-4.0332	1.0106	16.6093	17.2378	5.8201
2000/1/28	57.4618	13.3385	18.0294	8.3255	13.0877	14.7813	13.9324	32.4701				11.9694	-5.5921	135.8742	26.8613	-5.5655	-5.9545	-7.438	-3.4682	7.0943	42.7815	1.7932	36.164		27.8618	79.6453	0.6293	23.6094	-11.7957	13.062	31.4438	29.0385
2000/2/29	1.1194	0.102	25.222	10.19	4.9438	-7.2273	1.4674	4.7574				4.094	9.8722	70.5085	18.3544	16.73	19.7393	1.6964	22.3553	20.5989	-1.0513	31.6062	-3.0108		0.4223	11.2876	21.8887	2.3254	16.0692	-0.1742	12.5876	-4.3815
2000/3/31	18.3764	-5.7764	27.5887	8.6207	-0.8565	-6.0434	3.0732	-0.3585				7.0648	11.2051	-23.1412	-2.6738	73.4528	31.2597	21.5979	35.3997	10.6095	-7.6563	3.937	0.6098		4.7939	-10.9911	9.2868	11.2438	25.9881	-2.2099	3.7587	1.4339
2000/4/28	-4.3017	7.7894	-20.0667	5.8442	5.2916	3.4673	1.7246	17.7211				-1.0204	-8.4601	3.5523	-7.1928	48.0751	-4.9763	-4.3321	-13.8554	-9.8639	18.8039	9.0909	2.8099		1.7657	-4.2461	0	2.7728	1.4181	6.1552	7.2796	-6.7916
2000/5/31	36.6124	-8.4644	8.6231	9.6796	7.5385	-5.4881	-3.7356	-2.8528	295.6962			-3.5052	5.919	-9.3589	6.2971	-12.8725	18.7032	-0.3774	-6.2937	-5.5094	-2.5803	-1.1111	24.3837		15.4044	-8.733	15.8216	12.4456	-2.0763	-2.3529	-4.2629	0.8868
2000/6/30	3.815	-2.1946	-9.0909	-8.3903	15.3076	9.2815	6.2806	-5.7313	-6.8778			-3.1339	-8.4314	-6.32	0.3038	17.1033	18.8025	8.9394	-2.6866	1.6773	13.92	3.7219	27.5312		23.2943	3.9663	-8.1475	4.8791	11.8567	13.9989	-4.601	0.0658	248.5084	309.9428
2000/7/31	26.1828	-1.6461	15.5634	3.0529	2.5519	-4.8204	11.156	-2.2222	1.0306		76.2136	6.25	8.137	-2.1965	3.3317	-18.0858	12.3784	15.4381	10.5828	10.762	4.5466	-0.5416	22.1959		4.5277	-9.1559	15.0044	0.8178	6.7208	-1.2079	5.2562	-4.2091	12.393	8.5325
2000/8/31	17.0732	-9.167	-6.6423	-3.2916	-7.3684	-5.2135	2.9109	3.3877	-6.3584		10.2847	9.3426	4.4554	8.0209	-16.4143	3.4901	-2.8324	-4.0361	5.1318	-7.305	-4.8431	-10.143	40.6691		-7.0588	-6.0367	8.4037	-9.292	-1.7993	-9.5517	-5.5307	-5.8359	-5.5298	-2.3633	128.8413
2000/9/29	0.6841	-12.9816	-3.0026	-0.0681	-8.9598	-5.7622	7.1597	-8.0879	-9.2229		-6.7444	0.3165	2.8436	-15.1685	-3.6236	26.0997	-0.2429	29.818	-4.0897	2.1423	-3.168	-2.197	-13.2861		-0.1551	-4.8045	8.3186	-5.5285	-0.5638	-4.7874	-1.5347	-4.5571	-5.2226	8.2661	-6.3016
2000/10/31	-15.7196	0.385	5.4509	0.8856	9.4575	-3.3908	4.6467	-1.9404	5.76		2.5893	6.877	8.6636	-14.1741	-4.8514	19.0698	-0.0812	7.4952	7.978	-0.2996	-3.1376	-3.6406	0.7253		4.6442	2.4061	-2.7778	2.2375	-2.0553	1.0944	-1.3854	1.2223	1.6642	15.8935	5.022
2000/11/30	17.1858	1.1026	5.2967	9.6556	1.2719	4.3728	2.4698	2.485	-0.4917		5.2219	14.6989	10.2629	21.4564	1.1472	-8.8379	-14.7847	18.8934	16.3057	7.7385	10.2159	6.672	41.2691		10.3078	0.2865	16.6753	13.6364	4.0521	7.519	5.9512	1.5094	3.2739	-2.126	-1.1465
2000/12/29	3.1895	-4.2674	-3.0303	4.4335	10.2642	2.0948	-2.3846	-3.1881	1.2163		8.6022	2.316	-4.3077	-10.0999	-10.712	-3.5886	-13.346	-3.2917	-10.1862	-2.371	1.168	-5.8026	-15.7694		6.2946	-6.8571	1.4551	2.963	-6.815	5.2517	-0.5709	3.0483	-0.7749	-7.6026	3.3098
2001/1/19	-15.1515	-6.3893	6.875	-3.7146	-9.9372	-1.7279	-5.7	-15.3525	-2.0278		-2.818	-26.2072	-5.7878	-7.503	-1.1997	-9.4444	-4.4004	0.7042	-1.4634	-5.7857	-8.4916	6.4	0.9077	15.119	-2.6862	-2.3926	5.5777	-5.6835	-6.1194	-8.8676	-13.2247	-3.355	-4.8988	-16.7029	-3.3406
2001/2/28	-10.7143	-10.8466	-0.1754	-10.3491	-9.2019	-11.5385	-6.0167	-7.5068	-11.1154		-7.837	-15.5419	-12.884	-6.7382	-12.7857	-12.0245	-23.3602	-11.1111	-15.8416	-20.7733	-8.2621	-10.8271	1.4618	-8.9452	-5.3952	-10.3708	1.2289	-5.4157	-13.752	-3.4326	-13.746	-8.7346	-8.1	-13.1533	-3.9943
2001/3/30	14.32	10.3264	3.3978	11.2705	11.2392	6.2733	6.9057	7.8791	5.2609		6.9728	15.0121	13.0264	9.2499	13.8411	17.0851	13.5135	10.1399	21.3235	25.5502	3.1943	4.4253	-1.4639	8.6882	-2.5862	6.5919	7.3858	6.6935	16.7742	3.6134	3.8357	3.1493	2.8432	3.671	-0.6197
2001/4/30	1.0147	-5.0565	-5.0425	1.2891	-1.5976	-5.2016	6.0161	-5.6562	-1.6796		-5.3259	8.1404	4.2461	-3.0329	-2.5899	0.7743	0	5.4365	-6.1818	7.622	-9.2003	-2.0408	1.6418	8.8297	1.2253	-1.9079	-2.0814	-1.8141	-12.2336	4.7633	-2.4309	0.4362	1.7378	1.3989	0.5048
2001/5/31	-0.3117	-3.3433	-1.0143	10.7879	7.8982	-0.4316	-5.7793	-1.6298	2.3608		8.185	4.8021	7.8969	9.861	9.7069	-3.1915		-7.7907	-1.5504	12.0397	-4.6622	5.0128	4.4328	0.048	-4.5287	-2.884	9.3346	2.3865	22.2122	-6.3329	-1.2457	2.3292	0.3054	1.1516	3.6041
2001/6/29	0.8339	-1.2934	-6.8716	7.0569	1.5453	4.1494	-4.2187	-2.77	4.3639		6.338	-8.7926	2.3883	-7.1174	-6.5085	-9.5849	13.4694	-3.6735	0.1312	-10.177	-14.2071	1.4388	1.259	6.9098	-0.3546	-2.0718	1.437	-1.0183	6.7697	0.8957	-5.0859	0.3118	3.4965	-5.389	-2.3691
2001/7/31	-15.5755	-11.8523	-23.6246	-7.1027	-21.1971	-16.3278	-15.4738	-18.1874	-19.5266		-17.5129	-10.7943	-14.5974	-19.1731	-18.7817	-17.4882		-10.1695	-13.3683	-7.8114	-21.691	-18.6761	1.2433	-19.2549	-19.9288	-13.3108	-8.2083	-23.0415	-0.1368	-23.2532	-21.8545	-19.1919	-19.4069	-15.0822	-15.5588
2001/8/31	3.0612	-12.2973	1.0169	-1.5402	-4.4547	-4.4317	-3.7024	5.5389	-3.6275		1.3381	-4.7184	5.9031	0.211	0.9826	4.7463	-7.971	-5.6604	-6.354	3.5115	-5.8824	-8.5271	1.393	-1.7548	-7.8222	0.0825	8.4884	2.1956	-9.1978	-9.291	-9.2437	-6.7308	-5.496	-13.0846	-8.8819
2001/9/28	-11.6832	0.1541	-0.3356	-8.4358	-3.9657	-8.377	7.0488	1.2766	0.4578		-10.8275	-5.8307	-10.8985	-4.7368	0.62	-6.25	-32.6209	2.4	-5.0081	-15.9292	-24.3671	-2.3305	-7.1765	-4.6644	-8.7753	0.4946	0.7531	-1.1719	0.457	-6.1292	-1.8519	4.3299	3.5485	5.5163	0.841
2001/10/31	-12.4664	-3.2308	-14.3098	1.4643	-7.3661	-2.8571	-5.3546	0.8403	-15.9494		-0.0987	-12.1289	-4.8553	-6.1878	-14.7007	-22		-7.9102	-2.551	9.7368	11.6109	-8.243	-4.436	-13.1265	-11.7336	-11.2387	-1.495	-7.1146	-13.4193	-13.8913	-16.3396	-12.5494	-15.7544	-6.7989	-12.1683
2001/11/30	12.5	0.5564	8.7426	-5.7727	4.6988	3.8655	1.95	-0.0694	6.747		-0.8893	16.1197	3.8273	8.3628	7.0175	15.9188	10.2273	3.1283	8.2024	3.8369	-2.7179	6.974	-1.1273	9.272	10.1796	1.8484	3.204	3.7234	28.5464	4.5802	3.7438	2.8814	2.1469	1.5474	2.3738
2001/12/31	0.3188	-7.1937	-10.7498	1.4678	-3.6249	-7.4434	-2.4532	-4.795	-9.763		-11.9641	-18.1214	-8.9792	-13.0978	-1.1572	-8.6636		-6.3753	-12.7419	-16.3202	-10.6936	-10.9392	-8.719	-13.1364	-10.1087	-4.7187	-2.2876	-3.3846	-16.485	-5.5961	-10.3043	-6.7545	-7.2456	-4.7075	-5.3541
2002/1/31	-5.2202	-18.3135	-22.4696	-18.8679	-12.9552	-20.1049	5.1151	-15.5474	-12.2577		-17.5538	-15.0254	-17.0301	-24.3902	-22.0488	-4.44		-5.9857	-20.7024	-22.7231	-7.0119	-15.0124	1.7634	-4.9928	-9.3108	-11.5238	0.5435	-15.4989	5.1387	-8.5567	-5.1381	-13.0742	-8.3482	-16.3621	-4.8998
2002/2/28	6.705	4.171	5.483	0.3876	2.4691	7.8775	2.8386	-1.9015	0.3564		11.2637	3.7037	8.3855	13.0687	2.378	5.1742		-2.3949	7.6923	7.619	7.0766	3.0657	-1.8051	0.2285	4.4	4.8439	3.3264	3.7688	3.8014	2.2548	-5.5187	0.813	-0.1952	-0.9901	-0.4215
2002/3/29	-1.7953	6.006	15.7178	18.9189	7.9652	2.7383	-4.2192	-4.9339	4.6165		0.9877	12.3272	2.8868	6.5106	7.4572	8.0321	27.8505	9.5153	9.9567	9.1814	12.7844	5.949	5.3676	5.3951	7.5351	7.7002	0.9453	8.9588	3.8864	4.9063	-0.8653	10.2151	4.0417	9.2759	2.1637
2002/4/30	0.0914	6.0434	5.3476	2.5974	2.2939	10.464	-4.6521	2.6877	2.7834		10.0244	2.4615	9.5398	3.3654	2.9579	5.948		0.2732	6.4961	23.3029	7.4928	4.9465	9.7697	0.2163	7.2705	2.7645	0.0538	5.1111	7.554	3.1529	3.3824	1.1585	-4.1353	3.124	3.0847
2002/5/31	4.0639	13.5352	-13.5025	-7.0253	-7.6364	0.8043	-7.7049	3.3394	-8.1902		-6.8889	4.004	-9.2213	-4.0532	-8.2873	-0.8772		-0.8174	-7.9482	-13.3114	-0.0894	4.0764	-11.2744	-11.295	-13.2139	-7.3284	-3.9806	-12.3679	-16.5886	-1.6811	8.3905	-10.5454	-8.1046	-10.6181	-5.4935
2002/6/28	-14.8428	23.7647	19.4836	5.9224	8.2677	22.8723	12.3881	12.8384	9.4085		7.5179	13.0895	6.0948	14.2659	8.9157	19.3819	38.1313	0.2747	22.2892	3.128	14.1324	1.9584	11.8705	11.5977	21.5484	16.2119	-10.7563	14.5794	6.8966	4.5132	7.0594	10.9898	13.3001	2.7046	15.1871
2002/7/31	1.6012	-12.1966	-5.1081	-4.6915	-4.4848	-8.6914	-16.1777	-5.5416	-7.4587		-3.4406	-7.8298	-1.1702	-3.3333	-9.6239	-1.7857	-16.5448	41.6986	-9.5238	-5.9743	-10.9036	0.3601	5.5305	-5.8986	-8.9172	-8.094	3.7665	-6.383	-3.2298	-8.0702	-8.322	-7.2571	-5.8545	-5.6	-6.3697
2002/8/30	-7.1683	-2.971	-2.381	4.9225	3.722	-2.8662	-10.65	-0.4996	0.5706		-1.8643	0.3693	9.042	-0.8777	15.7895	0.2273	-4.3812	2.7842	-0.5445	6.9404	-8.0318	-11.6029	12.1877	1.0853	3.0303	-1.1364	7.32	-3.2955	-0.2329	1.4722	-2.5298	7.2281	0.5369	0.3547	5.7359
2002/9/27	-2.8478	-6.8708	-5.3022	-5.3342	-1.853	-10.8197	-12.7029	-6.6109	-5.6738		-6.9905	-7.2677	-4.9358	-5.1233	-2.8541	-8.3144	-12.142	-0.7524	-6.0219	-5.6673	-6.238	-11.6373	3.6393	-0.6902	-6.9005	-1.341	-4.9605	-4.4653	-7.2374	-4.8361	-5.8524	-2.8448	-7.8772	4.5358	-3.0278
2002/10/31	-15.3326	-5.4531	-2.7996	-3.2587	-13.5305	-4.5037	-2.9487	-2.2401	-8.3459		-0.1274	-10.3175	-6.1267	-0.5333	-9.9021	-7.2722	-5.9974	-4.2077	-3.1068	-11.6279	-4.6059	-5.3599	-6.3417	-9.2664	-7.8979	-8.7379	-0.6524	-6.6421	-17.7013	-9.6556	-0.8108	-6.5563	-5.2899	-7.5932	-5.6808
2002/11/29	0.3995	-9.2451	-13.1336	-10.9474	-9.8981	-11.2608	0.2642	-8.1577	-6.3167		-12.2449	-10.0664	-8.7389	-0.6032	-5.9179	-2.659	-15.9501	-5.0653	-11.022	-12.1711	-7.5107	-5.5016	0.7834	-12	-17.6781	-9.7872	3.1045	-1.581	5.0968	-4.625	-10.8447	-7.7657	-4.7437	0.1467	-23.4483
2002/12/31	-0.5968	-5.3271	-4.5093	-8.5894	-9.6123	-9.2191	-15.3491	-8.1836	-11.7338		-8.8663	-3.69	-13.0909	-5.6642	-5.1348	-4.038	2.9703	4.5019	-6.982	-2.6217	-4.0603	-8.3904	-0.6663	-8.5106	2.0833	-6.4858	0	-13.7885	-15.6159	-7.4705	-8.4963	-6.2777	-9.3976	-4.652	-6.7267
2003/1/29	-1.1341	23.692	24.7222	9.569	19.3923	16.368	30.2724	12.1739	14.0873		13.3971	15.3257	12.4128	22.0157	4.8714	11.3861	13.4615	-3.6697	13.3172	14.1026	13.7848	12.8972	-3.2979	22.1987	18.0534	11.7276	-24.9566	11.9565	18.1609	5.8074	9.1516	8.353	14.3617	7.4914	8.4997
2003/2/28	5.2632	-0.6385	-0.7795	1.1015	-0.5988	1.848	0.5974	-1.7442	0.2609		0.2813	-0.3322	0.2481	-10.9549	0.3871	-1.5556	-0.4237	-2.7329	-2.1368	1.3483	-5.3135	9.9338	3.815	7.526	0.3989	0.6772	-2.1605	0.2774	0	-0.3347	-0.8568	0.1455	1.4729	12.3302	1.2463
2003/3/31	-8.2692	-8.5141	-7.9686	-5.6809	11.0693	-8.9718	3.6223	-7.1006	-7.6323		0.7013	-10.4444	-6.6832	8.2237	-10.6684	-8.6907	-4.2553	0	-2.8384	1.3304	-9.9888	-6.3253	0.3898	-6.5165	-5.0331	-7.6233	-1.2618	-7.0539	0	0.0672	-7.716	-5.1561	-2.0626	-2.4499	-2.4033
2003/4/30	-2.1663	-0.878	-11.5854	-15.5116	-5.1525	-13.6213	11.2321	-5.5202	-16.9953		0	-28.0397	-9.4164	-3.1003	-10.5036	-7.4166	-16.1481	-3.3206	-16.4045	-15.4267	-10.3491	-15.5949	2.0521	-8.5198	-5.4393	-6.5534	-30.8307	-7.8869	0	-13.6913	-8.2943	-15.6968	-11.0764	-4.1939	-7.7477
2003/5/30	0.6429	38.7068	5.2414	0.4883	7.2194	13.8462	14.913	25.1685	14.7059		-4.0224	12.069	2.6354	38.143	8.1994	10.2804	5.3004	1.1008	1.8817	-0.5175	14.0473	-5.7143	1.0326	8.7488	4.4282	4.9351	7.8522	5.3312	0	3.1882	3.7929	9.4676	6.8421	16.1312	1.3021
2003/6/30	-18.272	-13.3461	3.8008	-4.3732	-11.2667	-9.009	-5.9207	-5.386	-11.6371		-3.9764	-2.7692	-0.8559	-21.2534	-2.2288	-6.4165	-3.5235	10.1916	7.6517	-8.3225	-9.1463	-5.0505	-0.8097	5.2417	-8.8571	-10.7673	-12.6338	-11.2337	-18.677	-18.9148	-10.1897	-7.8547	-3.0968	-5.4149	-3.2134
2003/7/31	5.9182	10.6388	-8.0808	-12.0935	-4.1322	-1.2037	14.6651	10.9936	-3.0134		0.9202	-22.1519	-1.7266	13.6101	-6.8389	-6.6169	-8.5217	-16.0474	-11.0294	-4.8227	-3.5017	0.8511	2.1219	13.6095	-0.7837	7.4896	-5.0245	-2.6042	-10.5263	-5.3903	-1.0172	-5.9578	-3.1624	-0.3734	-11.5413
2003/8/29	0.6574	-8.8531	-1.0989	3.4682	0.3135	9.6447	-4.4814	-10.6179	0.1151		-10.458	0	-7.1742	-6.9543	-11.4192	0.4184	-8.7452	-6.3559	-2.4793	7.7496	-0.9763	-6.3291	-2.3442	-0.3472	-1.1058	-1.9355	4.2581	-6.0606	3.6096	0.8841	2.2134	0.7797	-5.2957	-10.8682	-2.6054
2003/9/30	-13.9592	-13.0243	-15.5556	-3.0168	-12.8906	-3.588	-3.9009	-10.8082	-4.023		-4.9734	-7.1138	-2.8391	-11.0202	-4.2357	0.4167	-1.6667	-1.458	-2.8249	-13.0014	-5.9155	3.6036	0.7092	-12.9791	-14.377	-3.0263	-8.7871	-6.8311	-8.5161	-5.9396	-1.2374	-6.7698	-8.1081	-8.8297	8.4972
2003/10/31	-25.5218	-10.9137	-15.9539	-10.1382	-4.7534	2.6411	-1.3165	-8.4061	-15.8084		-7.6636	-19.9125	-15.5844	-24.5248	-11.9231	-0.4149	-15.2542	0.8163	-11.0465	-10.4928	-16.3174	8.4783	0.3792	15.4154	-7.6493	-11.2619	-5.6988	-12.22	-5.7828	-15.4244	-15.5834	-16.0788	-14.503	-12.0676	-10.4423
2003/11/28	9.5541	13.1054	11.1546	0.7692	3.8606	-3.9766	-4.2802	7.7473	-0.1422		9.1093	-12.2951	-4.6154	16.0845	7.2052	-4.3056	-9	-3.3401	-2.2876	-6.2167	6.7979	4.2084	0.9714	5.8977	4.0404	-0.9174	15.6835	6.4965	17.8144	6.12	0.1855	-1.3597	4.5077	-0.4371	18.7854
2003/12/31	-2.5581	-8.6482	0.3521	10.8142	6.8903	-3.0451	8.5947	-7.4115	-8.2621		-8.7199	-16.8224	-11.4919	6.2981	5.0916	0	-16.7582	-1.0471	-23.4114	-4.3561	-7.8727	17.6923	0.481	15.9705	-11.4563	-2.1605	-13.9303	-10.6754	-16.7726	-9.9193	-5.5556	-4.1353	-5.4484	0	3.9536
2004/1/30	4.6539	22.7941	21.0526	2.2962	44.6141	4.0201	37.3262	18.8769	17.0807	78.169	15.2439	11.236	26.8793	25.7406	7.9457	14.5138	13.2013	-2.8042	5.2402	30.495	45.6364	-1.3072	0	16.5254	20.614	19.7161	7.8035	36.3415	15.5725	5.8899	17.0588	11.2418	15.4862	13.6084	3.4754
2004/2/27	14.8233	2.8443	4.7826	56.7901	1.4663	13.285	-0.7399	3.5176	29.7082	7.5099	2.8219	16.1616	3.2316	40.2618	0.3591	8.365	33.8192	2.7763	23.2365	10.0152	4.4944	-1.4901	0.0532	-3.6364	26.7273	6.0606	2.681	5.5456	9.9075	13.5429	25.6281	21.3866	31.7048	11.2056	12.3574
2004/3/31	30.8838	2.4017	2.9046	2.5054	25.0867	4.4776	12.3186	13.1068	7.9755	-9.1912	6.518	-11.0145	15.4783	-9.3318	7.1556	11.2281	10.0218	-3.125	-12.4579	-0.1379	5.7348	12.2689	-1.6481	9.3711	3.4433	-0.7453	6.7885	6.9492	3.3654	15.016	19	1.8393	-2.6835	11.2578	12.0699
2004/4/30	-20.8649	-6.1834	-24.4624	-20.0419	-6.793	-13.1633	-10.0244	18.3691	-20.0758	-8.7719	-13.0435	-7.4919	-5.5723	-3.6229	-16.5275	-11.5668	-15.0495	-0.4921		-5.1105	-12.5424	-9.7305	1.8919	5.2329	-4.577	-12.8911	-9.4132	3.8035	6.8605	-19.4444	-15.9664	-16.635	-16.0584	-17.2346	2.3654
2004/5/31	5.9444	-0.2273	6.9395	2.7948	-6.0475	5.8754	-0.1808	3.7708	1.1848	3.1065	12.963		23.9234	1.1555	-6.4	4.6373	-3.2634	1.6484		11.2082	13.4367	3.1509	0.7443	-0.929	9.3023	2.4425	-2.4291	13.7405	4.679	0	12.4667	6.4994	1.7391	6.2192	-7.7679
2004/6/30	-25.7919	-11.1617	-18.9684	-12.4044	3.481	-9.101	-3.8752	-22.7114	-17.4473	0.045	-26.8852		-24.5817	-6.4461	-14.1026	-22.6136	-19.5181	0.5405		-12.4346	-19.4761	-15.4341	-1.5336	-3.1721	-20.7447	-21.7391	-14.9378	-18.6577	-24.1164	-22.6437	-25.6134	-17.4518	-17.3789	-6.5056	-1.4925									215.2174
2004/7/30	-12.6829	-7.5	17.8645	7.9503	11.7227	-8.7013	11.2586	3.6166	-3.9716	-19.3033	-4.0359		-6.6553	-1.5413	3.9801	-10.5727	4.7904	-0.9677		-5.8296	-5.0909	11.9772	-0.3222	-0.4274	5.0336	-2.3297	-3.7398	7.2607	9.863	-3.2689	-2.486	-12.9683	-2.7586	-12.8231	0.3247									-7.4828	51.4861	98.7143
2004/8/31	-13.8268	-6.9897	-13.5889	-1.3699	-33.3029	-13.9566	1.2815	-15.7544	-6.0561	-16.1871	1.3969		-7.8611	-16.5746	-8.8517	-14.3358	-1.7143	-1.1944		-11.9048	-6.7568	-14.9406	2.0474	-25.3219	-8.9457	0.5505	-8.4459	-12.6154	0.1247	-7.3733	-0.3289	5.2632	-4.4917	-11.0604	-4.9622									-29.7056	-18.9873	-2.0848
2004/9/30	15.7212	2.8056	-13.1048	8.1944	23.119	5.0394	16.5358	11.0763	6.1321	2.1459	9.6471		-2.9762	43.3775	1.0499	3.5088	0	-12.7473		-0.3604	4.5089	0.3992	-1.8479	12.069	-2.2807	3.4672	2.952	3.169	11.208	8.9552	4.538	6.8571	9.2822	4.1026	8.5131									23.807	10.9375	24.8164	37.0717
2004/10/29	-5.7423	-4.0936	-13.9211	-5.1348	1.3333	7.1964	1.0857	3.7629	-9.1852	-8.1933	-14.1631		-1.0225	2.2325	-11.4286	28.4369	-12.5	0.7557		11.5732	-5.547	-20.4771	1.7214	-14.9744	-4.1293	-0.8818	-21.8638	11.4334	-9.258	16.895	8.6819	-7.754	-11.325	-8.6207	-3.9749									-13.4904	-0.8451	-6.6471	-5.5682
2004/11/30	12.9272	1.9309	18.0593	4.6008	3.3991	4.1958	2.4074	-3.6265	6.6884	-2.0595	2		7.2314	5.1958	4.3988	-2.6393	2.99	-0.9375		0.8104	3.9152	6	-3.8604	0.3619	2.0599	2.4911	5.2752	0.3063	1.9802	-6.3802	-2.9049	4.4928	20.0511	5.6604	12.963									0.7921	3.4091	4.5999	1.444
2004/12/31	-10.3947	-6.8794	-21.0046	-6.8564	-8.4836	-16.2416	-3.472	-16.3688	-10.0917	-15.6542	-7.598		-13.2948	-11.3099	-12.9213	-14.006	-5.8065	-3.6593		-11.0932	-7.6923	-9.1981	1.7602	-28.0048	-17.7982	-8.5069	-14.5969	-11.7557	2.3301	-26.8428	12.3411	-6.38	-11.1702	0.6378	9.7396									-8.6444	-6.456	10.1807	-12.4555
2005/1/31	-13.8032	-18.4154	-0.8671	-30	-8.1112	-7.0513	3.7093	-1.2373	-1.3605	-8.5873	-9.2838		-12.6667	-4.9233	-5.8065	0.1751	-6.1644	-22.1349		-2.8933	-11.7347	-16.3636	0.3243	-3.172	-6.0268	-6.4516	-11.7347	-12.9758	-2.4668	5.8935	-19.0413	-1.3333	-11.7365	-2.7883	-8.6116									-18.0645	-20.4112	-18.0426	-14.2276
2005/2/28	11.5843	10.3675	0.8746	11.5079	13.7453	8.2759	12.4639	14.2369	8.9655	17.8788	9.0643		8.3969	13.6672	13.0137	13.986	13.8686	-5.9714		5.2142	8.0925	1.8634	0.5388	21.3793	14.9644	7.9108	16.185	9.9404	9.7276	9.5153	11.102	0.9009	12.2117	7.4316	7.5962									16.4698	15.3137	15.0767	12.0063
2005/3/31	-15.4198	-15.3389	-19.3642	-8.1851	-11.1973	-13.3758	-3.8869	-11.4656	-17.8797	-12.5964	-16.622		-16.1972	-19.1187	-16.6667	-32.0552	-18.5897	-42.0394		-19.646	-19.0731	-20.7317	-0.8574	-13.3523	-13.843	-23.1203	-16.1692	-19.7107	-17.1986	-15.5738	-15.322	-20.6845	-19.1052	-18.4466	3.2172									-11.4366	-18.24	-7.5942	-12.976
2005/4/29	-20.2166	9.691	-29.3907	-1.5504	-23.3458	-14.1544	-10.8623	3.3784	-23.1214	-24.7059	-9.9678		-0.5602	-30.5633	-22.1818	-9.7065	5.5118	-46.7593		0	-15.1982	-12.3077	-4.3243	-35.5738	-25.1799	-5.6235	-5.0445	-6.3063	-13.0621	-23.8835	-18.1818	-13.3208	-12.1076	-12.3512	-10.9957									-10.4326	-1.3699	23.4039	-13.0997
2005/5/31	4.5249	-3.7132	-16.7513	-6.1024	3.0945	-1.9272	-9.4488	-9.8039	1.7544	-12.8906	-3.9286	-37.3239	-0.8451	9.1755	2.8037	4.75	-15.6716	-11.3043		-10.793	-1.2987	2.6316	-2.0904	-0.2545	-0.641	3.3679	-1.5625	-6.7308	3.9409	4.0816	0.8547	-1.9481	10.034	0.1698	-14.6707									-4.4744	2.2817	-7.9755	-7.1017
2005/6/30	-3.0303	0.349	-10.3659	-2.0964	1.4243	-3.7118	-4.5963	-2.7077	0.9852	-4.0359	4.0571	-15.1685	-1.4205	17.296	-9.5455	-13.1265	4.4248	3.5948		-1.4777	-10.2632	3.4188	-78.1881	-0.0496	-7.4194	0	-0.3175	-4.3814	-2.6066	-6.3725	6.0221	-1.9868	-5.8733	5.2632	23.2384									4.6432	11.1332	18.4	19.6281	119.0377
2005/7/29	-10.9375	8.9189	-25.8503	-2.7837	-7.5949	-8.055	8.4061	4.5103	-16.3541	-9.8131	-14.2336	-26.4901	-18.1556	1.973	-9.5477	-15.1099	-22.0339	-25.5521		-27.5253	-1.5744	-18.1818	-7.9503	6.3032	-14.2857	-14.2857	-5.0955	-15.0943	-20.2466	-12.5654	-7.5453	-3.0316	3.4483	-18.3144	0.2433									-4.2208	-18.4258	20.5518	-8.4629	2.0057
2005/8/31	18.2957	2.6055	48.6239	39.0493	12.5	19.4937	2.834	13.0703	27.0588	10.6383	45.9574	37.8378	16.5493	17.4134	16.1111	22.0065	26.087	24.1525		20.9059	6.6667	31.8182	9.9415	6.1594	15.2957	18.4211	21.4765	15.2381	27.9141	21.8563	12.1872	17.6887	13.4921	14.2857	18.8107									25.5367	6.5789	6.9594	25.0943	8.9888
2005/9/30	0.4237	2.9021	17.284	-2.5641	-3.0441	0.4237	9.9606	-6.9793	-2.3148	2.4038	-12.2449	11.7647	2.1148	-29.4883	-2.3923	-8.2228	8.6207	16.041		-6.3401	-6.5341	-3.8314	57.7128	7.8498	2.8777	-3.4568	6.6298	5.2342	-9.1127	6.1425	-0.291	-3.2064	-11.4685	2.9514	9.0909									21.9622	5.3498	19.1703	5.5807	-11.4261
2005/10/31	-5.6962	-2.8202	-3.6842	-4.7697	-12.0879	-9.9156	-3.6878	-9.3787	-6.872	-8.4507	-3.6545	-6.4327	-13.3136	2.583	-17.6471	-9.2486	-7.1429	-17.0588	-35	-4.6154	-9.7264	-8.7649	-5.3963	-5.3797	-9.4406	-7.6726	-3.1088	4.1885	9.7625	-21.5278	-10.1167	3.7267	2.2117	-0.1686	11.236									9.9631	-5.0781	24.148	-2.1429	-0.8729
2005/11/30	0.4474	-7.2551	-6.5574	-6.3903	2.1429	-1.171	2.974	-2.5873	3.3079	20	3.1034	1.25	-2.3891	0.4796	4.1667	3.8217	4.2735	3.1915	7.1006	6.129	5.3872	-2.6201	-6.2389	-2.6421	0.7722	1.385	2.6738	-5.5276	-3.125	5.6047	5.7359	-5.3892	-3.864	5.554	-15.2399									9.1779	-4.0278	-3.1508	5.2409	15.5822
2005/12/30	-7.7951	4.3025	-5.848	-1.476	4.021	5.4502	25.361	6.9057	0	0	6.3545	0	-2.4476	1.1933	-4	-2.1472	1.6393	-2.0619	-9.9448	8.2189	2.5559	-0.8969	-4.1825	2.439	-6.8966	4.6448	0	6.383	5.7072	6.1453	-2.0471	-1.4768	-1.2862	8.4112	17.1429									-12.9461	-1.5919	11.1238	-5.2434	-4
2006/1/25	1.2077	17.875	0.6211	5.0562	13.9496	19.7753	15.1908	7.5776	6.7291	0	14.6227	-5.5556	5.0179	2.5943	-1.1905	10.9718	-9.2742	-7.3684	0.6135	10.8527	31.1526	10.8597	8.1349	38.5714	11.5226	9.3995	21.875	25.5	27.6995	0	25.2874	8.137	14.658	15.7328	15.9117									29.552	8.8235	3.8053	-0.3953	4.0476
2006/2/28	3.3413	6.5748	10.4938	-1.7825	-4.8673	-9.7561	-10	-3.1178	0.9554	0	7.7778	5.8824	8.5324	5.7471	10.8434	3.3898	15.1111	9.0909	18.9024	-0.3497	0.4751	5.3061	-0.7339	12.0275	25.0923	-2.864	-10.8974	-5.5777	-5.5147	0.4929	1.7515	-0.9901	0	-0.7449	-9.4188									-9.4187	-2.2973	-9.7424	19.246	-7.5515
2006/3/31	-4.6189	0.398	-12.8492	-2.3593	-2.3256	2.9106	6.3542	-2.6222	8.2019	0	5.8419	3.7037	7.0251	-18.913	-16.3043	-13.388	-7.3359	-0.6944	-4.6154	-17.5439	-4.4917	-10.0775	-4.6211	-4.908	11.5044	0.7371	-2.6379	5.853	-1.751	13.3127	-17.0082	-4	-4.0284	-5.6285	6.5265									7.2299	6.3624	4.0981	6.4892	-9.4059
2006/4/28	-21.7918	11.7939	-14.1026	7.8067	45.619	14.9495	-17.3686	10.4039	19.8251	2.5641	-2.9221	-4.1667	-15.9664	0	-7.7922	6.6246	-2.9167	0	-4.3011	-12.766	55.0495	-30.1724	-11.6279	-19.3548	4.2328	49.5122	23.6453	25.0689	45.3465	-4.6448	15.4074	7.0833	-4.9213	-7.3559	-4.8806									28.0303	10.6632	41.0553	12.9687	-10.3825
2006/5/31	46.13	15.2482	29.8507	40	17.2662	15.3778	2.2521	2.439	1.2165	27.6042	12.0401	33.5404	0	50.563	24.6479	22.1893	31.3305	23.0769	8.427	28.7805	10.6322	50	49.7807	20	31.3299	27.2431	23.506	8.1498	52.3161	31.8052	12.837	28.5992	26.9151	43.5622	28.7118									10.6853	20.7727	-3.1955	19.2565	39.4817
2006/6/30	1.6949	6.7625	4.5977	-4.6798	9.7006	0.198	10.5487	-2.8505	2.1635	0.4082	0.6856	11.6279	10	-3.9352	7.9096	6.7797	7.1895	17.3295	7.2539	10.9848	-4.1558	4.5267	-8.0761	10.6667	1.5306	-2.6923	1.9355	2.0367	-4.5617	21.3043	1.1377	2.8744	-6.5253	-2.2422	-9.059									22.7642	1.8963	-0.8544	29.5707	4.918
2006/7/31	8.3333	-12.5571	1.0989	9.1921	-14.0647	6.917	-10.4285	-15.0769	-5.1765	-10.9756	-9.3093	10.8333	37.2727	-6.0241	-3.1414	0	7.9268	27.1186	-3.8647	-4.4369	-6.2331	0	-14.9003	-11.1446	-14.5729	-19.9203	0	-5.5888	9.6532	-18.4588	-8.5489	18.0883	9.5986	-16.208	-3.9813									-17.6821	-13.7717	-21.4649	-15.092	-1.9216	97.335
2006/8/31	-9.6154	5.7441	0	-13.0952	12.1113	19.5441	10.7171	1.087	1.9851	2.2831	5.6291	0	12.9139	1.1538	11.8919	0	0.2825	-11.2	-0.5025	20	-1.7341	-1.5748	2.4938	9.4915	-3.2353	12.685	-9.3354	-2.7484	-9.4017	8.3516	3.321	-15.0749	-7.6433	1.6423	-0.6098									5.5511	-2.0144	3.7905	9.3931	16.3441	2.3794
2006/9/29	3.4574	0.7407	23.913	1.0178	0.5839	17.5824	13.7722	4.3011	7.2993	0.4464	3.4483	-7.1429	1.7595	2.5349	0.4831	12.4898	21.9718	7.2072	10.6061	-2.0833	3.8235	26.4	2.9197	-8.0495	0.9119	9.3809	0	0.8696	35.9849	6.4909	7.619	13.9013	4.8276	13.465	-3.9264									12.9573	17.4743	13.407	14.6631	2.2181	-4.7111
2006/10/31	-0.7712	-5.5147	7.0175	-10.1338	0.7257	-3.8718	6.8502	-7.2165	-7.483	-1.3333	-0.303	-9.3117	-11.5274	-3.7083	0	0	-0.4619	0.2801	7.7626	-2.4316	-3.6827	-15.1899	-6.6194	-6.0606	-9.3373	-10.9777	0	-3.4483	2.1853	-6.2857	-7.4115	-0.1969	-6.5789	-3.9557	-2.4266									11.2686	-9	-12.7119	-8.9862	5.9675	-6.526
2006/11/30	7.513	6.7445	0.8197	-4.4681	-2.0173	12.3611	14.6956	-1.8519	-4.1667	2.2523	3.0395	12.0536	-7.8176	19.7689	-4.3269	-4.4872	-4.4084	-4.7486	-4.661	-6.2305	-2.0588	-9.7015	9.6203	-5.3763	2.3256	-2.8902	-3.6649	4.6875	21.4713	-2.2358	-0.4779	-4.5365	-2.1127	-5.6013	-11.6492									4.7908	-1.7857	2.0388	-6.0759	-5.1195	3.1735
2006/12/29	-1.2048	1.2151	-2.439	-6.4588	26.4706	0.1236	-0.2042	3.2075	-1.5345	3.9648	19.469	-9.9602	3.5336	-8.896	1.005	-5.0336	17.233	-9.0909	-2.6667	-6.3123	7.8078	-14.0496	-7.1594	-4.5455	3.2468	-3.1746	5.7971	16.6311	47.8873	3.9501	-5.6423	0.4132	-7.0144	-0.5236	-2.5185									19.6759	0.2797	-4.5195	7.2776	5.7554	-4.2379
2007/1/31	14.6341	32.0528	31.6667	29.0476	2.3256	6.7901	8.9003	21.755	22.0779	38.9831	17.7778	49.5575	24.5734	21.1765	50.2488	37.4558	0	23.871	27.3973	28.0142	30.9192	20.1923	18.9055	19.0476	20.1258	28.0738	9.7603	31.2614	53.2381	32.2	28.2443	27.9835	24.9516	44.0351	39.0578									4.352	15.0628	27.6532	26.8844	12.6701	9.7787
2007/2/28	22.3404	15.5455	95.2532	16.0517	18.2955	72.3699	9.3941	11.5616	25.3191	26.8293	14.8847	3.5503	12.8767	11.165	45.3642	18.7661	0	38.5417	41.5771	21.8837	51.5409	24	23.431	45.3333	35.0785	19.84	24.181	14.7632	19.7017	8.9259	10.2183	9.3248	10.6811	14.4945	9.5082									-5.3753	11.3939	0.3513	23.9604	8	11.5735
2007/3/30	32.5217	6.2943	17.9903	20.0318	9.9904	-4.7619	-5.7535	15.074	43.4635	13.2212	22.2628	32.8571	32.5243	12.6638	25.2847	22.2944	0	19.3609	48.3544	29.7727	5.6417	22.2581	13.8983	33.0275	11.4341	8.9453	18.593	20.587	3.3229	35	14.0414	13.5294	17.3427	10	5.988									14.3976	32.2089	5.0953	44.2492	6.0098	4.7203
2007/4/30	19.4226	29.0896	30.2198	27.0199	16.8559	5.2817	5.6948	52.7485	52.3077	9.3418	26.8657	24.7312	63.0037	19.0698	33.2727	45.1327	0	30.0787	38.0546	62.5219	52.2029	24.5383	30.2083	19.8276	51.4783	34.5588	25.8475	20.3074	-3.0245	30.0412	20.3631	27.7202	29.4398	43.1335	29.7552									33.1336	12.3457	1.1843	103.7233	1.5162	20.089
2007/5/31	16.5714	-2.1216	21.4135	-9.3848	-6.8759	-2.9431	14.4612	2.6799	14.9961	36.3107	31.5294	33.7931	12.1348	6.3151	31.6508	20.8537	0	-1.2107	22.1261	-6.4655	0.7018		-1.3714	17.8417	3.9036	-2.6412	7.4916	-4.7445	38.6494	4.3513	-3.3443	-5.071	-5.2486	-16.5541	-11.8792									-3.1349	-2.5807	22.2385	-14.6422	-3.7564	-2.6157
2007/6/29	-37.9412	-13.4084	-31.7116	-31.4154	-22.4018	-30.0482	2.4289	-24.6831	0	-30.7692	-31.6568	2.0619	-38.7776	-26.6381	-51.0881	-24.6216	0	-20.4657	-46.3563	-26.7281	-27.0035		-38.4705	-39.3162	-36.5746	-30.7764	-30.2271	-17.3372	25.5152	49.0523	-22.5916	-19.1239	-28.2799	-14.4939	-16.9154									13.6364	-20.9517	-20.4369	-11.7308	-20.7084	1.1229
2007/7/31	39.0205	13.9599	-0.1272	33.3893	20	25.9113	5.0211	28.3168	-27.5	8.8477	40.6579	-6.8182	25.3682	25.626	29.8729	32.3963	0	8.4746	34.717	15.4088	42.6014		30.1484	23.34	35.8885	30.0117	38.0471	12.8621	4.1791	4.0183	18.142	24.4246	19.9187	10.6061	12.6946									21.7582	25.534	5.0771	34.2048	14.8625	18.9389
2007/8/31	11.3636	10.9157	29.5541	4.7799	30.0877	11.948	1.5447	12.7138	10.904	1.1342	30.1216	25.3388	15.1436	-5.7807	43.23	10.4146	0	17.8977	26.3305	26.4305	35.8159		18.1287	28.0587	11.5385	16.5263	6.5041	11.9097	-5.2722	1.6137	31.9733	8.2265	9.6045	22.6027	20.085									9.639	6.9606	1.539	0	5.7592	-1.3485
2007/9/28	-4.1837	-1.3122	14.061	2.8812	-6.2711	-1.4035	-4.2524	-7.8675	-5.7143	10.8411	-14.45	20.4324	-7.8231	8.6037	18.1093	42.7656	0	11.5663	27.4945	0	-6.6543		-9.0347	40.1274	6.2069	-5.6007	-7.7099	4.2202	-8.7417	-5.4379	17.032	20.0395	4.2268	-4.3994	17.1681									-5.1366	-3.1092	-4.1241	-21.526	-5.0919	20.5573
2007/10/31	7.7742	-0.277	-27.1552	-15.5193	-9.3525	24.911	-1.3179	-15.7303	-13.5472	-13.1535	-17.9832	-25.763	-16.4822	-22.6623	3.8573	-21.2316	0	-23.4341	-32.6087	32.0043	-19.604		-17.8231	7.2727	-24.7835	-19.6172	-10.67	-16.4613	-17.7328	-23.5623	-21.4697	-22.9441	-20.0791	-19.5763	-4.4562									-12.3568	-4.4776	-16.25	-20.5627	-10.2086	0.2181
2007/11/30	-10.5731	-20.2222	8.5207	-3.0387	-0.7937	-26.5527	-10.5379	-4.9778	-8.866	-6.4078	-2.1516	10.2781	-1.3255	-8.4803	-8.6351	13.2736	0	16.5021	-1.2903	14.2041	-15.6814		-3.3113	-12.5424	0.7194	-0.2381	-6.9444	-3.0558	-15.7937	-4.3276	-2.5076	-6.0832	-0.9901	-5.3588	7.3518									6.7327	2.8125	0.878	-14.375	7.0539	-12.9678
2007/12/28	10.0552	16.922	15.3762	21.7949	12.72	23.8169	30.2454	14.3124	18.7783	21.1618	15.9162	0	24.6269	17.5229	12.2967	14.5219	0	6.6586	9.281	8.2916	22.3953		17.637	22.093	34.2857	16.8258	11.7413	17.7174	26.1244	23.5212	31.9322	19.5455	19.75	31.382	11.9293									13.9147	26.2918	16.5796	28.3455	19.5349	25
2008/1/31	-10.8434	0.8934	-3.8752	1.7544	9.2974	-12.9073	11.7601	4.2553	1.8095	-8.2192	-2.439	0	-5.3892	-1.7174	-11.4932	11.7389	0	-2.7242	-9.689	-25.6766	-8.5123		-7.278	-9.2857	4.2553	-1.3279	9.0828	-11.0803	-12.4431	-18.5915	1.379	13.0228	5.2192	-2.2644	-3.75									-12.3779	0.361	-15.0429	-27.2038	-12.2568	-12
2008/2/29	7.3198	1.4758	12.1927	5.5172	3.3766	5.9712	-4.2428	3.9246	2.5257	9.7015	11.6667	40.6798	0.3797	6.8308	6.8507	19.8315	0	8.2847	12.053	3.5524	17.8261		15.0706	-0.5249	6.9388	13.9752	-0.2449	7.4766	2.7296	27.474	21.7167	24.6426	12.4008	15.1719	10.0478									11.8959	7.9137	6.8981	3.8411	8.8692	-2.2727
2008/3/31	-14.0609	-22.8621	-2.2787	-15.0327	-35.2387	-31.2288	-13.615	-28.852	-23.5401	2.381	-14.5937	0	-20.4288	-28.6245	-5.933	-12.8458	0	-14.7629	-24.7045	-25.3859	2.952		-17.1896	-4.3096	-26.7176	-1.7257	-25.1227	-16.8116	-36.1029	-22.8013	-34.6821	-19.0283	-18.7114	-25.6976	-25.0311									-23.2226	-20	-6.2885	-13.7304	-22.4711	-21.7674
2008/4/30	-11.4774	-16.0633	0	-6.4103	6.6925	-18.46	5.0442	-12.4204	-10.0239	-10.7973	-8.7379	0	21.7116	-13.5417	-20.6511	-23.1307	0	-14.7914	-3.9246	-15.8621	-42.7957		-14.3328	-3.5846	-0.7812	-26.525	-19.0164	-11.0337	-3.2628	-5.5556	16.6962	42.4867	-8.1433	-0.4498	-14.3138									-8.2996	-3.5761	2.4123	-14.9709	-14.8862	-11.415
2008/5/30	-4.6897	-8.2659	0	10.411	-6.3636	1.2107	12.0938	-4.8485	-3.9788	-0.9311	-7.8984	-9.7428	-12.7604	0.3614	-11.2821	-2.9391	0	0	3.5948	13.6612	-9.4138		5	-17.4452	2.6247	-6.2893	-6.7476	-6.0052	-6.8796	0.0745	11.0718	-10.5882	-4.4917	6.2802	-2.6471									-1.5175	-0.6554	-4.8103	-1.8803	-2.1455	-4.0268
2008/6/30	-31.4038	-31.3706	0	-28.9082	-31.332	-34.9863	-9.7072	-31.0874	-32.1823	-23.3083	-33.4992	-20.9845	-34.0299	-31.5726	-35.1156	-34.0303	0	0	0	-31.3702	-28.5714		-29.1209	-31.5242	-28.0051	-12.4832	-24.4573	-29.7954	-36.1478	-26.7113	-30.198	-24.2763	-24.6287	-30.1818	-35.9517									-12.7119	-34.967	-24.5709	-21.4286	-22.0085	-7.8978
2008/7/31	22.5738	12.1076	-44.837	16.5794	23.9598	7.2356	-0.8617	9.3541	7.943	6.8627	13.4663	-5.7923	26.6968	33.6842	16.9265	4.918	0	0.8902	0	17.6883	-4.6602		7.4935	6.5767	9.5915	-2.1472	11.1111	11.245	8.4711	24.8731	3.0759	5.0391	12.4795	4.9479	8.3333									9.9735	9.4203	26.8263	17.0294	13.6986	-5.1536
2008/8/29	-16.6954	-29.2	-41.9192	-20.509	-15.7407	-26.2976	-31.3703	-20.7739	-23.2075	-25.4587	-26.3736	-22.0418	-11.25	-21.5223	-29.3333	-34.1667	0	-37.6471	0	-44.494	-18.5336		-25.2404	-38.6076	-40.5186	-20.0627	-16.2069	-9.7473	-35.619	-18.6992	-31.0476	-37.3036	-21.0219	-23.201	-26.5602									-10.4334	-17.351	-22.8517	-9.847	-4.9398	-31.7659
2008/9/26	-17.7686	-5.6497	-19.5652	-18.8324	-22.1154	-3.5211	-1.4521	-9.5116	0	-11.3846	2.6866	-37.0536	-21.5292	-11.3712	-16.1725	-3.6392	0	13.6792	0	-18.2306	-13		-4.1801	-16.7526	-14.4414	-12.9412	-0.823	-11.4	-7.3964	-24.5	-14.2726	-9.8945	-5.7301	-4.685	-15.6126									-12.0072	-5.4487	-16.7687	-30.0106	-6.4639	-15.7734
2008/10/31	-32.4121	-26.1477	-29.1892	-14.1531	-34.9206	-13.382	-43.2016	-25	-24.0786	-27.0833	-28.1977	-58.3924	-23.3333	-27.9245	-29.2605	-41.5435	0	-50.6224	0	-29.5082	-20.6897		-22.4832	-38.0805	-28.0255	-20.2703	-21.9917	-9.2551	-4.4728	-2.1192	-30.29	-28.6969	-21.3725	-22.7119	-34.4262									-47.7597	-28.8136	-38.0882	-13.3333	-23.3062	-2.5455
2008/11/28	17.4721	13.2432	17.5573	12.1622	18.6992	21.0674	25.5896	14.0152	13.9159	18.0952	13.7652	13.6364	34.4482	20.6806	20.4545	22.191	0	35.2941	-43.5331	46.5116	5.7971		25.974	19.5	25.2212	18.6441	4.2553	0.7463	9.3645	10.4195	14.1757	15.4004	13.4663	13.1579	18.2143									5.4581	16.9048	29.2162	-21.6783	8.488	-5.4104
2008/12/31	12.6582	-1.1933	18.8312	16.6265	5.137	-3.9443	27.6995	9.9668	12.5	5.6452	4.2705	44	3.7313	-7.8091	13.9623	32.8736	0	25.7764	17.0391	26.3492	-5.4795		-0.3436	12.9707	3.1802	0	10.7143	7.4074	2.7523	10.5392	17.274	16.9039	7.2527	8.3333	-0.3021									8.1331	31.7719	15.0735	31.0268	14.1809	16.1736
2009/1/23	18.2584	16.4251	13.6612	7.6446	11.7264	14.9758	6.6912	24.1692	14.6465	8.0153	18.43	17.7083	8.6331	16	26.4901	23.5294	0	1.2346	16.9451	4.2714	23.5507		8.2759	3.3333	35.274	16.9048	9.2166	33.3333	7.4405	29.49	23.9356	40.7915	15.9836	18.4258	24.8485									15.8974	7.4189	17.4121	31.1755	17.9872	17.1477
2009/2/27	5.4632	32.3651	24.0385	1.5355	5.8309	8.6134	0.1034	-4.6229	4.4053	14.4876	15.2738	29.2035	-0.6623	11.359	-7.0681	2.6611	79.2961	-6.8293	35.102	-7.2289	13.783		9.2357	18.638	-2.0253	5.0916	12.8692	-0.8621	16.0665	-2.3973	21.6342	-7.027	7.2438	-5.5891	32.0388									-0.4425	-0.7194	1.9048	-9.0909	5.8076	-3.3333
2009/3/31	24.0991	12.8527	27.907	36.1059	25.3444	17.4081	21.6523	20.4082	18.9873	11.1111	16.25	14.1553	29.3333	17.122	39.1549	28.9222	0	27.7487	14.8036	22.0779	28.6082		17.2012	30.8157	28.4238	17.6357	15.8879	26.2609	11.9332	29.2982	6.1832	53.4884	14.168	22.08	19.8529									29.9259	17.5362	22.964	38.2857	19.554	25.1874
2009/4/30	15.245	16.8056	5.7576	12.3611	12.5275	17.6277	8.0928	49.1525	23.227	3.3333	3.0108	8.8	1.2027	3.7325	31.1741	2.1164	137.2979	25.8197	40.5263	22.5532	9.018		31.3433	0.4619	-5.0302	6.425	16.129	-5.6474	27.0789	14.5862	-6.3264	-3.5606	27.1284	31.979	3.681									7.1836	55.3637	15.9609	-3.719	0.4304	11.7365
2009/5/27	7.0866	30.321	17.4785	21.8789	5.0781	18.6275	-7.0157	18.75	2.1583	0.5376	3.7578	24.8162	1.8676	2.5487	1.5432	20.1036	-2.9927	-5.5375	0	-11.9792	17.8309		4.1667	4.5977	11.6525	12.0743	-2.3611	4.9635	4.5302	-2.6691	3.2233	-5.3417	2.1566	-0.7036	4.7337									-6.1244	-8.8095	4.1199	1.6514	3.7298	14.791
2009/6/30	18.9706	3.5896	31.7073	-5.572	-3.9033	14.1677	3.7206	27.6316	4.0845	2.4064	11.0664	21.7968	37.5	1.0234	12.462	-5.9534	5.9443	25.3448	0	20.7101	-0.156		10.9091	11.4286	3.2258	3.5912	5.9744	0.6954	-0.1605	10.8398	0.5948	-6.6794	-5.0036	17.4524	-4.9435									-6.5367	-0.3481	-5.9353	-3.0351	21.1189	-9.3733
2009/7/31	-1.4833	11.7857	14.2593	13.4989	13.1528	15.9255	21.5302	6.9353	5.1421	11.7493	26.087	-17.0496	4.7273	8.6831	0.8108	8.0734	21.804	4.6768	0	19.7712	16.0937		32.623	9.4675	36.3971	45.3333	26.1745	18.5154	14.791	7.489	5.9867	9.6102	19.4607	4.7822	27.6374									9.2025	0.3493	18.5468	11.5321	6.9284	14.094
2009/8/31	-15.0565	-16.5335	3.5656	-25.3092	-25.641	-25.5285	-3.3675	-13.1464	-16.6023	-21.028	-22.9885	-20.1166	-12.7315	-20.6391	-16.8901	6.3667	-33.7609	-18.5283	0	-10.5048	-3.9031		-17.0581	-26.8468	-12.8032	-8.2569	-15.6383	-22.3404	-21.1485	-30.8197	-12.6918	-19.603	-30.422	-17.2779	-15.8324									-21.4607	-22.2802	-13.7097	-9.3058	-14.7948	16.3529
2009/9/30	19.0547	7.3684	15.8059	28.6624	22.5287	2.8881	15.697	3.2291	1.8519	2.6627	6.5299	11.4964	15.1194	35.906	13.871	-4.15	1.7606	10.9677	-17.191	-1.2195	3.2213		2.8316	9.8522	-4.6368	3.9	3.0265	2.8919	6.0391	1.4218	-4.3131	0.1029	11.0014	8.2265	70.4011									9.1559	25.4199	-2.243	-2.1173	3.0418	8.4934
2009/10/30	10.794	8.9127	12.1622	-5.4455	3.94	4.4444	-2.1739	28.739	14.697	11.5274	17.338	19.1489	17.8571	19.8765	16.0057	13.9051	5.3633	8.7209	0.4975	5.4012	10.1764		1.4493	2.4664	16.5316	14.3407	17.1359	15.0888	13.9028	3.8551	4.424	6.7831	7.751	7.1429	19.3994									13.1062	9.4643	2.5813	4.8253	7.6261	15.7502
2009/11/30	11.9821	10.1473	0.241	26.911	18.0505	18.1411	5.1941	9.5672	16.7768	25.323	6.4179	11.5385	-5.5718	8.3419	5.0061	-2.8509	33.3333	7.6203	11.8812	5.8565	13.1773		9.4286	11.1597	16.8289	5.3872	8.255	4.1131	25.2941	14.9606	6.5548	12.8008	9.316	3.0476	-4.1468									1.3905	57.4225	22.6468	21.9048	11.2	12.0773
2009/12/31	0	-4.2348	5.7692	13.5314	1.682	-3.6019	14.2021	11.5731	10.8597	5.7732	30.7153	6.7734	-4.3478	6.2738	10.1163	-7.2235	21.3054	12.0497	2.323	-6.3624	-0.9793		-8.3551	2.3622	2.381	10.2236	3.668	24.8148	57.1596	-5.5773	12.6782	33.6177	10.2481	36.8762	6.0993									23.6571	15.9547	1.3678	0.651	16.0329	9.4828
2010/1/29	0	1.1637	0	-0.7267	5.1128	-11.1111	-3.2093	14.5963	5.2041	5.653	-5.2575	-10.496	-11.9048	-6.8873	1.4784	-10.219	-10.7107	-1.4412	-7.1351	-1.034	-8.2418		-12.6781	-7.1154	-5.2326	-3.6957	-4.9348	4.3521	7.2442	2.6943	1.265	-6.1303	39.8239	3.106	-10.0267									4.6211	-0.8161	-1.4993	-4.3984	0.8857	-4.1995
2010/2/26	3.6	0.0767	0	-6.369	10.5866	6.3053	6.2399	-2.2222	4.4617	4.797	14.6093	12.8866	4.914	8.5495	18.3143	0.7227	5.0597	13.9483	9.7788	13.8806	3.5928		10.9299	1.0352	4.908	-2.5583	4.7992	9.0047	-0.9749	6.8618	4.931	6.8027	15.8852	7.0072	4.9034									5.3004	5.8694	5.0228	9.2016	6.1457	5.4795
2010/3/31	9.8456	9.8851	0	6.6458	0.7762	5.2029	-7.889	0.4435	5.8496	-4.5775	6.2253	-2.8539	6.2061	-0.885	5.0132	6.3677	6.4935	15.0049	4.1357	1.5727	6.8208		2.3529	-0.6148	7.3684	-2.3938	5.8879	13.4783	2.0394	6.2323	0.3133	7.3248	-8.1522	6.12	15.2975									-0.5872	16.0104	-4.5652	29.6159	17.5352	15.9091
2010/4/30	-8.9631	3.0683	0	-11.3636	-11.4249	-1.7804	-12.3529	5.1325	-16.5789	-17.1587	-22.3256	-7.6381	7.9383	-5.0893	-9.8827	-9.7808	16.8699	-9.6996	0.8147	-11.2258	13.3117		-19.2529	-11.7526	5.6645	-5.2215	-0.7061	10.8812	-7.9945	-9.7778	12.6796	-18.635	-19.7896	17.0704	-17.8133									1.7722	-19.6516	-4.328	4.3977	-11.3495	-7.1148
2010/5/31	-13.1274	3.9242	0	-1.5715	-2.6087	-14.4008	-5.906	-0.1886	-9.0431	-9.5768	-2.3952	-5.9796	-4.4944	-15.8043	-14.4052	-17.2897	-16.9565	-7.7947	-8.2828	-12.2093	-5.6351		-16.548	-10.2804	-18.6598	-4.6745	2.5778	-3.1099	7.3408	-12.0098	-22.949	-11.7433	-9.8361	-10.9485	-6.7858									-6.2189	4.333	-11.8722	-0.5495	-1.2	10.1207
2010/6/30	-6.3333	4.7862	0	-9.4118	8.9286	-6.5337	-16.8814	-19.7674	-10.9827	-7.6355	-7.9755	-4.6008	-7.1658	-6.5922	-16.721	-18.7571	-2.7225	-9.5876	-19.2731	-6.7881	5.8704		-7.0362	-25.5208	-20.4056	-18.6515	-15.724	-26.6762	0.9072	-12.5182	-15.5708	-10.5403	-4	-22.3026	-6.3864									-1.5098	-13.373	-12.5341	-13.3517	1.5385	-13.4286
2010/7/30	14.2349	11.4259	0	17.9963	21.1749	13.7975	18.2432	6.4559	14.026	9.0667	15.0667	16.7376	22.4654	9.9282	11.6037	15.4897	9.1496	7.8677	16.2347	9.7691	31.4402		12.844	8.042	11.7834	12.7018	38.1198	17.8016	15.6985	13.8103	13.0472	9.833	8.0492	15.6764	5.4404									15.4193	4.6875	16.0955	19.7761	0.9569	18.0693
2010/8/31	17.4455	9.8305	0	6.9969	3.6077	7.6752	9.1868	-0.8663	9.2255	-3.912	4.7509	-0.9721	23.4243	29.2709	2.6869	2.4184	5.2761	3.0655	12.7934	12.6214	-11.3553		7.5203	-1.2945	15.2422	17.0965	19.6709	6.1107	11.2971	8.6257	7.4412	18.75	6.3979	2.104	7.1253									11.7187	15.1045	9.1234	3.4081	13.9021	26.8344
2010/9/30	0.7073	20.5247	-19.4318	4.9229	17.519	-4.2355	-0.7649	27.216	-1.9812	-4.5802	-16.1504	-2.8221	6.25	-5.0505	18.8851	-1.5348	-12.5527	8.7179	-4.2664	8.908	-6.3636		1.1342	-0.9836	1.3597	-5.7912	-12.875	-8.6381	-11.8153	0.2692	-1.6254	1.707	12.3558	0.2424	-1.5291									-6.6434	-11.3071	13.6885	-9.1934	-3.19	-12.1763
2010/10/29	5.4434	-13.9565	13.2581	-2.6611	20.3704	8.0906	12.1704	-0.5888	10	5.8667	0.6596	0.6313	4.1607	7.7128	-8.3254	12.3501	-0.6427	-4.9057	5.2174	-6.4644	23.4775		6.729	14.9007	12.3171	6.3203	2.8694	41.3969	-8.039	12.0805	16.1638	9.8601	41.0557	16.6868	28.7267									25.6929	13.6842	7.9308	11.6523	0	16.7503
2010/11/30	7.0774	-4.3899	12.9514	12.0863	29.0769	-8.2834	-3.906	-3.0602	1.9342	-10.5793	1.0485	-6.2735	-15.2893	8.8889	13.4656	-2.2412	39.6226	3.869	-2.5826	-0.2821	-5.361		2.2767	0.2882	16.721	2.9316	-3.9052	1.5663	-15.2318	12.3353	-2.5974	15.5952	40.4886	-6.7358	33.5947									1.0131	26.9547	-4.6092	16.852	74.0688	41.7517
2010/12/31	-6.3764	-8.6381	-8.71	4.3646	-10.8462	-7.617	2.7475	-1.7312	5.5977	-3.3803	-13.489	-4.8193	14.3089	-5.9713	-0.552	0.2183	-6.1776	-0.5731	-14.7402	-7.2136	-5.9668		-2.5685	-9.1954	3.814	-11.2342	-1.3062	-3.3808	-8.125	8.4222	-6.7302	-16.2996	-19.1269	6.8889	-10.9707									32.1534	2.9173	-9.5938	4.6852	11.5226	3.9803
2011/1/31	0.9136	-8.7734	-1.57	-15.8672	-16.9786	-6.3604	-3.37	-19.0674	-10.602	16.035	-11.0945	1.9691	6.6856	-11.254	-5.1804	-10.1307	-13.4979	-4.8031	-2.8607	5.1829	-13.4137		-7.9086	-5.6962	-16.4875	-10.8734	9.7059	-10.9269	4.5068	-25.5654	-5.1736	-7.0395	-12.9003	2.131	-14.0467									-9.4196	-24.4488	-6.8164	-13.4266	-21.0332	-10.7182
2011/2/28	13.1687	10.4575	9.4479	6.7251	21.5781	15.8491	22.4412	7.5544	11.4573	21.1055	12.6476	6.8966	4.4667	21.8297	5.2683	18.4242	7.8497	4.9445	10.3713	5.942	10.1113		5.7252	3.0201	26.073	10.9	5.8981	20.6065	16.192	11.6248	26.4178	13.3758	33.3508	19.1858	12.8024									19.2213	22.3033	16.1264	13.2472	20.7944	3.2666
2011/3/31	-4.1455	-9.552	0.1121	-11.2329	-16.0265	2.4973	-7.1207	6.6667	5.5906	-8.9212	12.2754	2.4516	-10.3382	-1.4126	0.278	24.0532	13.9042	3.5577	0.9281	4.5144	2.9486		1.6245	3.9088	-8.5957	1.2624	-4.557	-14.1714	-14.6359	5.7988	-9.7672	-9.3009	-10.5947	-12.5107	-9.7803									-11.079	-1.1504	-6.0129	10.913	-0.1934	-19.5334
2011/4/29	-4.78	-5.7009	-4.4793	-1.7747	-12.4606	-11.4407	-8.0667	-6.0268	-9.9061	28.9294	-3.6	1.7632	-4.5552	4.6003	-2.403	-18.2343	-15.7058	-4.5497	-10.2299	8.2461	-8.9198		0.5329	-1.8809	-10.4283	-9.528	-4.7745	-2.3099	-11.4848	-12.9754	-3.8389	-10.8052	-5.7709	-4.3436	-7.7101									-12.5988	-16.4655	-2.2848	-6.8167	-15.8915	-7.6658
2011/5/31	-2.1514	-13.8751	-15.9437	-12.8044	-3.8739	-8.0646	-5.765	-11.9952	-8.5308	-4.3885	-9.8202	-3.9604	-3.2066	-21.8457	-5.2083	2.8254	2.4715	-12.1595	14.5967	-10.8827	0.5391		-9.0106	-2.2364	8.316	-8.3661	-2.507	-12.62	-9.3605	-8.9974	-9.0969	-6.4043	11.8747	-5.7867	-9.108									-6.2766	-8.747	-8.1839	4.6774	-3.8571	-7.9536
2011/6/30	-0.0814	-2.9558	-0.9763	-5.045	1.5933	6.9372	8.8111	-3.5144	-4.1451	10.3321	-2.3006	3.9948	-0.3082	1.4205	22.4775	21.1007	8.3528	-0.5537	-1.5642	17.3677	-4.7156		-2.1359	7.1277	19.3858	6.9817	0	14.1287	-6.544	-1.6949	-0.288	-6.3285	-16.005	1.3058	3.801									7.6665	2.8391	4.7339	8.3333	-4.2389	16.4638
2011/7/29	9.78	6.1594	10.1408	6.2619	-2.0295	-1.9584	-7.303	-2.2535	13.6216	-9.699	2.8336	-4.9566	13.9104	-1.7467	9.1354	-1.4646	4.0052	3.3408	5.4484	20.3468	1.3384		2.5794	-8.7912	3.4566	-3.3133	0	10.1788	-6.3457	-5.0287	-0.9386	0.1768	-2.8856	-2.8464	-9.1877									-1.1218	8.5276	8.5037	17.094	-3.8732	13.6884
2011/8/31	-10.3192	-16.9511	-9.0793	-10	-5.3672	0.2497	-13.7373	-10.0865	4.5671	-12.963	-4.7473	-4.3025	-4.5455	-1.6667	6.1286	-13.6251	-6.1698	-2.1552	-8.2885	-20.269	-12.8302		-1.1605	-5.6225	-5.2059	-3.4268	0	-9.3009	-11.5654	-4.9924	-10.3338	-1.3239	1.5369	-2.4323	-10.1906									-20.3404	-11.1928	-7.9879	-1.2513	20.1465	-12.5219
2011/9/30	-13.9073	-8.6301	-11.955	-14.6825	-5.0746	-13.9477	1.3405	-10.2564	-6.2784	-9.7872	-17.6849	-12.8065	-9.0974	-23.1638	-5.7746	-3.2505	-18.7996	-7.0485	-10.6808	-17.9518	-15.5844		-6.2622	-9.7872	-17.623	-12.3656	0	-3.3723	-10.9643	-10.828	-6.7048	-10.2862	-15.0353	-17.4504	-7.9184									-10.9868	-20.5602	-8.2719	-25.5016	-21.2979	-13.8138
2011/10/31	3.9423	4.1979	3.9936	-3.6047	-17.5052	4.4863	-5.7672	7.3214	2.0388	4.717	11.3281	-2.6562	0.3127	15.8824	-4.7833	13.7352	-3.6413	3.673	-9.1984	-2.2026	-0.1282		-5.428	2.8302	-9.4527	1.4724	0	-21.0114	8.6053	4.1071	10.6047	3.1904	13.5392	-0.6863	27.7482									-6.4	-2.1635	7.7679	4.2523	12.8943	21.3705
2011/11/30	-0.0925	-8.2014	-12.4424	-3.4982	-8.1321	-5.6787	-2.4705	-1.4975	-5.2331	-9.9099	-11.9298	-4.0128	11.8472	2.7919	-6.5149	-9.6438	-3.6661	-4.9143	-4.0521	-0.4505	-3.7227		-7.5055	-7.3394	-13.7363	2.1765	0	-9.2876	-8.0601	-5.8319	-7.8447	-6.3768	-10.5649	2.2806	-11.5892									9.768	1.3104	12.9246	0.2719	6.3725	1.6268
2011/12/30	-25.0926	-19.5925	-31.4035	16.375	-13.9696	-14.8311	-2.7058	-16.0473	-29.4177	-8	-20.5179	-19.7324	-24.3902	-24.321	3.0227	-26.7308	-21.5457	-30.8894	-4.5249	-13.1222	-14.8		-28.8783	-15.3465	-27.8981	-25.6805	0	-21.0736	-10.2526	-18.0328	3.3534	-17.0279	-11.345	-13.1081	-15.0706									-27.03	-2.2635	-5.5026	-16.1356	-14.5161	-6.7797
2012/1/31	2.225	4.8733	31.9693	5.3706	-7.8778	-11.0345	-12.426	-1.2072	-0.569	10.3261	-2.2556	6.875	2.765	-1.7945	0	4.7244	2.4627	6.087	2.5276	-8.5069	2.9734		6.0403	5.848	-4.7703	-0.1592	0	11.335	0	-1.7778	-8.985	0.7463	1.1214	6.2208	0.0924									8.0793	-6.2862	-5.3571	-17.1382	-9.7574	-20.6566
2012/2/29	14.0266	13.197	1.5504	-1.9368	46.4223	21.124	15.8784	8.1466	11.1588	13.7931	14.8718	19.883	11.9283	16.7774	5.9495	5.7644	27.6038	11.1475	3.8521	31.3093	21.7325		9.4937	7.7348	31.9109	11.3238	-1.9565	23.5294	10.4305	14.0271	10.1463	17.5309	11.546	14.0556	11.542									16.5021	18.0053	12.7153	43.0244	16.6069	17.1229
2012/3/30	-13.7858	-7.5534	-12.4046	-15.9044	-19.1895	-13.6	-4.1983	-12.806	-11.1969	-11.6883	-13.3929	3.7398	0.1603	-17.6387	-21.3846	-7.346	-13.7557	-5.7522	-2.9674	-16.9075	-5.618		-12.1387	-10.2564	-15.1899	-9.5989	-21.1382	-3.2967	-12.1439	-3.9683	3.9004	-2.416	-9.4152	2.3748	-13.9073									-15.1332	-14.5101	-4.294	-12.0055	-8.4016	-8.6957
2012/4/27	4.92	11.1901	21.5686	0	5.6047	17.4074	2.3737	2.8078	17.1014	2.9412	12.1134	0.1567	7.2	11.399	-10.274	19.6931	21.4765	7.9812	17.737	4.8696	2.381		4.9342	3.4286	0.3317	15.2139	-6.1856	19.0341	9.5563	5.5785	6.23	-2.3408	3.938	4.6395	8.1731									4.5649	14.1732	0.5323	14.4186	12.3673	1.7857
2012/5/31	10.0821	-3.8339	-8.4229	2.1014	-0.419	12.9338	-9.2152	-2.3109	-2.104	6.2464	-4.3678	2.3474	1.194	-6.9767	3.4896	-4.0598	9.1368	-0.2899	-4.4156	2.1559	16.0207		1.5674	1.6575	1.9835	-2.0633	4.1958	10.5807	10.9034	-3.3268	4.6617	6.4792	6.2112	-2.157	-1.0667									-1.91	-3.3716	1.5885	14.6341	8.3542	-4.8467
2012/6/29	-9.7977	-9.021	-9.589	-4.1162	-8.4151	-2.933	-8.5789	-15.2688	-13.5272	-6.8807	-10.0962	-11.7737	-12.1681	-3.1667	-1.8967	-8.1292	-6.112	-3.4884	-7.4728	-15.9091	-17.5947		-2.1605	3.8043	-21.5559	-7.3034	-2.8662	0.3597	-8.427	-13.1579	-11.6123	-5.8553	-14.6146	-15.6767	-8.805									-10.0335	-10.7851	9.1409	-8.0969	2.2622	-15.204
2012/7/31	-5.7851	-7.4349	-10.8225	-27.5253	-15.1608	-24.1727	-16.8056	-13.4518	-4.9708	-8.867	-11.4973	3.2929	-14.1058	-0.8606	-13.2116	-3.1659	1.7505	-15.2108	-11.1601	-15.6371	-12.4324		-11.9874	-10.4712	-17.9752	-9.8485	-27.0541	-17.5826	-21.0123	-6.2937	-9.7143	-15.6098	-17.9876	-14.721	-18.6207									-8.5987	-16.5333	-7.1478	-11.4877	-7.4041	-16.1808
2012/8/31	-0.5013	-2.2088	0	21.9512	45.1264	13.852	-13.0587	0.885	8.4615	0	-1.2085	0	8.6999	14.0625	15.4703	9.0794	-0.6989	7.46	2.4793	3.4325	9.375		1.7921	4.6784	17.6322	9.8138	8.7912	5.7018	-7.5728	6.2189	5.1537	6.7919	9.8319	5.6799	2.5424									32.5784	7.7742	-5.2554	-4.6647	1.609	14.7826
2012/9/28	2.267	1.4374	2.6699	-12.5714	-5.7214	-2	12.5	8.1871	-1.2766	2.7027	-2.1407	10.2349	7.554	9.2846	23.4727	-5.3179	10.7201	9.4215	-1.7742	13.0531	-3.4286		3.5211	6.7039	-4.9251	-2.9276	-2.399	-2.3237	-1.2605	14.5199	-5.0731	-2.7064	1.2242	-4.5603	2.4793									-2.2339	7.4111	0.4687	-9.0214	14.8752	-4.2424
2012/10/31	1.3547	-4.0486	-1.4184	7.5163	7.9156	9.6939	-25.8065	-7.2973	-0.8621	4.2105	1.5625	27.7017	-0.8361	6.546	-16.059	-1.3431	-2.8851	1.2085	-7.225	-3.1311	-3.1065		2.0408	14.1361	0.4505	-1.2698	2.458	-12.9142	-12.766	-6.135	0.6341	-8.7622	6.576	-4.9488	0.9217									9.0054	-3.2199	-5.21	-11.2605	-15.1211	-6.3291
2012/11/30	-12.0292	-12.6582	-17.0264	-11.2462	-21.6381	-15.6589	-6.401	-12.828	-16.5217	6.5657	-5.5385	0.2384	-9.5278	5.7516	6.1013	-14.7277	-11.5811	-11.6418	-21.0619	-14.3434	-19.2366		-9.6667	-5.5046	-13.0045	-10.7717	-11.8687	-22.2439	-16.5854	-13.0719	-16.3816	-11.4329	-14.8936	-17.5943	-18.379									-14.4266	-18.5361	-19.6062	-27.3674	-11.4173	-16.8919
2012/12/31	12.9834	13.7681	17.9191	11.1301	23.4009	10.8456	25.8065	11.7057	14.9306	3.7915	10.4235	73.8407	11.6496	17.1817	4.6784	15.2395	10.9909	12.8378	17.4888	10.6132	16.8242		11.0701	10.1942	11.0825	10.6306	11.7479	19.4479	14.9123	12.0301	13.1324	9.6386	18.0833	20.6972	13.2867									17.8674	12.4854	15.7143	17.0795	21.2778	16.6667
2013/1/31	13.9364	-0.6369	1.4706	25.7319	15.6764	12.1061	11.6923	1.1976	8.6103	9.1324	5.8997	27.7018	1.7529	16.5612	-9.7765	13.728	6.5675	11.3772	30.916	7.4627	11.8123		4.9834	4.8458	2.3202	18.8925	14.7436	5.6723	12.7226	4.0268	12.1789	2.3548	9.1037	28.1588	19.2593									28.9731	5.8091	10.4056	-0.2227	-0.8704	7.6655
2013/2/28	7.8326	-0.8547	2.4155	5.2696	16.7213	-1.1834	-10.0092	-1.7751	8.7622	2.5105	10.585	7.6058	-1.5587	30.1357	5.3664	2.1041	-6.1146	21.1022	6.9971	9.9206	-1.5919	116.5254	4.7468	-5.042	5.6689	0.137	0	7.4553	9.7065	9.8925	5.598	3.5276	23.9327	12.2535	5.4865									11.564	8.9216	7.0288	13.5045	17.3752	4.3689
2013/3/29	-5.0746	-4.3103	-5.8962	-13.9697	9.4569	1.3473	14.2857	-3.6145	0.8951	6.9388	6.2972	-6.0727	-1.0833	-13.2823	-3.8198	2.4946	-2.9744	1.6648	-10.4905	-9.0253	1.4706	30.9198	22.3565	6.1947	-4.721	6.156	0	-7.9556	-11.1111	2.3483	-8.3534	2.963	13.309	-17.9423	11.2856									10.1954	-9.721	-15.2985	-16.3225	1.9685	17.3643
2013/4/26	11.5304	-7.4324	0	6.7659	-0.4277	-10.2809	1.25	-5.9375	3.2953	10.7835	-8.5308	-20.1908	-4.3808	12.2694	7.943	-7.8307	24.2948	5.6769	-5.7839	-3.7698	-13.7681	-13.9013	-11.358	-0.8333	-9.4595	-1.5464	33.5196	-14.7739	-11.5741	-8.2218	6.7485	-14.6763	-7.8305	-7.9511	11.2875									-9.3292	-4.2871	1.1454	-8.6957	5.9073	11.3606
2013/5/31	10.2444	39.6594	3.7594	22.5602	51.89	8.7542	11.3757	19.2691	14.7239	1.3986	6.2176	1.5936	16.3877	24.1429	40.6604	22.2732	15.8168	5.3719	6.3005	15.4639	15.1261	23.6111	10.8635	13.0252	15.9204	12.0419	13.3473	23.8208	17.801	42.7047	15.2709	24.7892	45.3773	23.0897	19.7306									16.1062	25.3513	23.1707	18.4041	9.5516	58.447
2013/6/28	-14.7485	-22.1965	1.4493	-30.9204	-33.3964	-17.9567	0.9501	-15.8774	-14.2328	-21.7241	-21.4634	-21.5033	-6.2074	-18.9873	-16.8343	-12.6761	-4.1045	0	-20.3647	-13.5714	-22.0438	-16.0815	-19.3467	-17.4721	-15.8798	-24.2991	-25.3886	-21.1756	23.5556	-14.8094	0	-8.5107	-16.4647	-22.4199	0									-16.8648	-16.4441	-26.9448	-32.0652	-9.367	-22.9323
2013/7/31	0.9	16.6292	-9.2857	9.8802	-3.7511	58.6792	20.7059	7.947	11.1389	-4.8458	4.3478	12.7394	33.5755	35.1563	13.871	19.7569	-4.5136	0	5.916	21.281	5.4277	1.7573	4.0498	-5.8559	13.7755	16.391	22.0238	12.2399	17.2662	7.7453	19.6569	14.5185	14.9525	6.9686	0									4.9151	22.5774	6.4068	10.3004	21.2233	26.3415
2013/8/30	20.5154	12.5241	14.9606	8.0381	14.969	13.3175	6.5627	31.2883	30.9685	1.8519	14.5833	2.2895	3.6858	-4.2039	10.9065	12.3535	18.1337	117.2549	-0.3604	5.6218	6.7857	5.5921	12.5749	0.9569	-2.2422	2.6667	12.5203	-6.9793	28.0675	8.3067	46.356	6.2096	35.7887	1.1401	-10.5123									-6.4736	6.9275	7.8413	5.9942	11.5502	-7.8764
2013/9/30	4.6875	3.0822	0	0.1261	0	16.3694	1.2195	0.7009	-2.2356	3.6364	19.4805	0	-1.4569	11.3549	3.7676	35.313	11.0038	29.5126	-0.3617	-2.0968	-2.8428	23.2866	5.3191	0.4739	8.7156	5.5844	8.815	-2.2274	14.3713	-8.7021	9.7143	1.4616	35.3533	3.7037	16.5799									-4.7359	29.497	6.1591	5.1034	7.3025	-8.6337
2013/10/31	-8.3268	-11.4618	-3.8813	-5.2897	0	13.165	-8.5542	-14.1531	-14.8637	8.7719	5	-5.4152	8.8114	-3.7931	-0.1846	0	-12.8341	-16.3066	-2.5408	11.8616	-8.9501	-0.6317	-1.0101	3.3019	-7.173	-4.428	-8.1673	3.717	-20.733	-5.9774	-10.6027	-5.6423	-12.434	-4.8137	-1.0842									0	-16.4214	-8.1386	0.9186	4.8756	-12.2936
2013/11/29	7.1979	2.6266	4.038	0.3989	-10.1695	6.6932	7.3781	2.4324	7.8512	-4.8387	2.4845	2.8244	2.7717	21.3518	0	-10.261	-10.5169	10.1166	29.7952	10.0147	6.2382	-8.773	2.2959	-1.8265	20	14.9292	-13.9552	-3.815	2.2457	4.6392	17.2285	3.5623	10.9623	11.4192	2.5145									22.4665	17.3239	29.2982	10.7932	34.8184	8.682
2013/12/31	-6.8745	-3.4735	-3.8813	5.9603	-3.1732	-11.5011	-19.816	0	-2.4904	-1.2712	-16.3636	-4.3059	-10.4707	-11.8143	-13.6252	-6.9399	7.5299	-3.8185	-16.0689	-19.411	-0.7117	6.0627	-9.7257	0	0	-1.4558	10.084	-1.2019	-8.7855	-5.4187	-2.2009	-5.2826	-8.994	0.8785	3.4591									5.3084	-6.4226	-10.787	-5.0469	-11.3147	0.8662
2014/1/30	5.5794	26.3258	-2.3753	5.5	21.4349	16.6245	1.5302	12.9288	6.1886	7.2961	4.1063	-2.2498	35.7944	11.3397	-21.0564	1.2074	-11.1523	8.294	1.7094	-0.3322	0	0	5.2486	-0.9302	-13.0682	2.2727	5.7252	17.8832	26.7705	-1.0417	11.7604	8.1712	-1.9677	0	10.4559									14.1586	24.6312	0	-10.3832	-6.2373	10.9733
2014/2/28	14.6341	-7.7961	-0.2433	0	-7.2939	-14.3994	-0.9043	-2.1028	-4.4403	11.2	9.7448	-6.746	-13.0492	4.856	29.4304	9.5439	-4.6706	0.4356	7.395	9.8333	15.0538	0	0.7874	13.1455	23.3115	18.1111	10.9025	10.7327	11.0615	9.6491	-4.1897	12.5899	20.7939	25.5443	32.4711									-1.2987	-1.5955	16.73	-0.5517	-4.9676	-2.5795
2014/3/31	-9.4326	-8.7805	19.5122	16.5877	-3.0685	7.2697	-3.8783	-8.3532	0	-6.9007	24.5243	-12.6809	0.3002	-14.7541	-8.5575	-5.3171	-3.3246	-17.4919	-2.5039	-1.214	-2.1807	0	34.6354	-6.639	-9.1873	3.3866	4.7526	-6.3374	-25.5533	-12.16	-21.8644	-7.7742	-7.0202	-0.3468	-29.5804									-12.8947	-17.7824	-5.8632	-0.5548	-14.8636	-14.0335
2014/4/30	5.4033	-8.5561	-12.6531	0	4.4643	10.7959	4.2722	-8.8542	-9.0997	-5.9289	-16.8081	-7.2125	18.5037	-13.9423	1.3369	-0.406	9.8643	-2.3215	-5.1364	0	-12.4204	0	-16.2476	-3.5556	-8.1712	-2.1838	-16.1591	10.1493	4.4595	-8.1967	-8.8503	-4.4977	-3.494	-5.1044	-5.8407									12.5378	-6.1069	-4.0138	1.5342	7.9018	-11.3963
2014/5/30	-2.3031	4.4834	2.8037	0	-3.4188	10.7558	-0.2276	22.2857	-0.9585	-1.2605	-6.5306	-0.105	1.8108	8.5475	-4.4855	-1.4946	-4.86	0	5.0761	12.7496	7.8182	20.9593	3.6952	-0.4608	3.178	6.3256	2.5204	3.0714	12.5485	6.3492	20.99	-4.4848	53.0688	4.1636	4.6992									17.2483	5.1205	5.119	0.9578	19.0252	6.4032
2014/6/30	5.5513	11.0043	8.8636	-25.6098	0.5632	2.7559	-0.2281	-1.4019	2.0454	-2.9787	18.7773	-4.3113	-6.9479	0.3603	60.221	0	0	0	7.7295	8.9918	5.2277	0	8.9087	0.463	7.8029	13.2108	14.389	7.2081	-2.7586	-0.3731	0.584	0	-4.22	10.3408	3.8899									0.446	12.3842	7.6132	6.8493	-1.0841	5.2574
2014/7/31	5.2594	3.3898	30.2714	17.623	34.96	-1.5964	5.9576	13.0332	6.6596	6.5789	0	24.3956	2	-1.3333	-17.069	-1.107	0	41.704	14.0508	4.125	11.3782	49.9185	10.4294	5.9908	11.8095	16.9256	10.1185	-3.2152	-2.0095	8.427	2.547	0	7.2484	-2.8754	9.1449									-0.8074	2.6987	16.1356	7.1795	2.6947	12.487
2014/8/29	-0.6845	4.918	12.5	19.0476	62.1825	5.5159	0.6489	35.2201	1.3875	2.8807	0	-0.6184	5.6209	16.2162	16.4241	1.8195	17.8355	14.2405	3.0144	22.6891	13.8129	27.1739	6.8519	-0.8696	25.5537	-0.1324	10.4598	11.1584	3.8601	3.9724	9.6676	31.8528	7.0236	8.2237	7.8307									14.8837	13.9416	2.9461	1.3158	15.6212	1.9426
2014/9/30	29.0145	2.5	1.2821	5.0732	-7.4632	3.7515	8.596	-7.7519	7.6246	8	9.9265	16.3556	-0.1238	-3.7567	13.9286	6.5979	-10.6647	15.651	42.8753	0	7.7118	8.9744	39.1681	7.0175	7.8697	24.5858	3.2258	0.5364	14.1696	32.392	12.3693	31.3763	0.6191	12.2594	30.2257									-1.0628	5.5734	14.4708	25.3837	19.9291	14.9728
2014/10/31	19.4444	3.2012	0.9845	-4.9211	-4.1319	-2.9638	0.2639	19.6639	0	17.7778	45.1505	-14.6677	-5.7001	6.645	-10.1881	-4.9645	-7.5938	-11.3772	-4.1852	0	-6.8075	-1.4902	-9.7136	8.1967	-2.1384	-10.1064	1.5121	-8.6128	-5.6968	-7.5282	-4.8062	24.3956	-3.4457	10.4693	2.0723									-9.7187	0.4854	2.7358	6.3331	-5.411	11.6811
2014/11/28	0.1789	19.0547	2.6462	15.1367	-4.8902	4.1539	3.1579	-7.0225	0	2.5157	29.1475	-2.5962	0.7884	23.1373	-2.2688	5.9023	-5.8911	28.6757	-7.2491	0	17.6322	5.0955	12.5517	3.0303	2.5707	-5.1479	-6.7031	-1.0842	3.5599	7.0556	-4.43	-4.5936	1.504	10.7843	5.4633									-1.6997	-7.0652	-7.0248	-8.2661	-9.0653	0.636
2014/12/31	-30.4911	-10.9181	-7.1913	-20.017	-16.5142	-11.0264	15.1786	-13.4441	0	16.5644	-14.4514	-6.3419	0	10.6865	-13.5714	-7.7514	-16.9385	-19.1346	-12.5251	0	-5.1392	-24.9242	0	23.5294	-4.6366	-13.1004	-13.2517	-7.9258	-16.3542	1.5209	-0.7157	-16.4815	3.4154	-11.9469	-1.5051									-7.9539	-14.425	-6.6667	-10.6593	-17.4974	-20.2949
2015/1/30	11.4322	21.727	-1.0234	10.4984	15.7098	16.6117	6.2016	32.1117	0	2.3684	20.2294	15.4073	4.5632	17.1355	0	14.6528	6.7764	20.9091	3.7801	0	5.8691	13.0172	0	-7.4405	3.6794	18.3058	25.9509	5.4029	5.3549	23.4707	0	13.4516	10.0049	2.6801	4.833									6.9505	9.795	10.0529	5.6581	27.3333	15.7709
2015/2/27	7.8963	3.3181	21.418	-0.3839	2.3906	32.3347	7.195	16.1162	0	29.0488	25.2385	2.1259	1.995	15.393	10.124	7.2078	10.0237	19.1192	11.0375	28.865	0	22.0536	0	1.6077	8.2383	34.2233	11.057	5.126	8.747	19.0091	0	18.6971	10.3753	6.4437	32.0339									6.4988	24.0664	5.5288	0	12.9908	9.0563
2015/3/31	28.0983	26.9103	11.9221	14.2582	17.0925	16.6595	6.323	98.2935	0	17.5299	16.8975	27.144	44.2543	8.8694	23.0769	29.9435	16.496	12.4436	20.3777	8.2005	0	0.7315	0	27.5316	25.644	15.7324	46.5789	17.0248	99.4565	28.887	0	38.9133	17.3	22.6054	-0.2054									14.0737	13.2107	13.9863	0	12.3661	137.1947
2015/4/30	5.6297	19.6335	0	31.9562	1.2039	0	42.4977	-10.3844	106.267	6.7498	11.019	25.8022	-0.0847	9.9935	37.0427	-3.6522	-2.5914	18.765	9.0008	6.5263	35.6077	0.2905	0	12.1588	2.5163	-7.8125	40.6792	4.8023	2.9973	5.4713	0	43.5401	22.8485	-0.125	-3.7047									30.3614	7.2871	10.3118	0	-2.4485	5.9135
2015/5/29	33.4781	9.4092	0	4.2812	3.6431	78.1765	-0.8668	39.8848	40.3347	2.8939	75.8805	16.8662	9.8176	23.2471	6.8966	14.3051	12.019	25.9959	37.8788	24.5718	4.4025	23.4613	0	11.5044	15.0909	40.2542	35.9128	15.1617	19.8942	65.5	46.3783	15.5794	22.534	35.0438	47.7959									14.8561	48.6921	44.3116	61.1176	41.6116	36.731
2015/6/30	13.8716	1.9581	0	9.0074	-15.8178	17.2832	-22.8951	-1.4188	-34.2956	-11.7187	-33.5558	-35.6347	-23.7724	-21.4744	-3.0177	17.3184	-25.7846	-19.7792	-23.6264	0	-6.0241	-13.1965	0	2.9762	20.0632	-18.4592	-21.988	-20.7617	-34.466	-35.9139	112.2186	-11.3656	-32.9932	-17.4064	-13.4538									-6.9647	-19.362	-14.0863	53.1826	-10.2684	17.6901
2015/7/31	-23.5065	-21.9016	0	-38.5048	-12.9842	-27.3322	1.5853	0	-2.2445	-14.5133	-32.3288	-37.2318	-13.4969	-27.0612	-32.7253	-43.6511	-28.0571	-21.123	-5.3237	-11.5812	-24.1	-21.0811	0	-28.7091	-39.1447	-11.2314	-31.8548	-22.9569	-2.0202	-0.1179	-29.5364	-43.414	-3.9594	-15.8899	-0.9398									-10.6894	-28.2889	37.0992	-17.5083	-11.1042	-40.2557
2015/8/31	8.5229	-26.9521	20.9783	-7.1298	-20.4534	-17.4596	-16.1662	0	0.0212	-15.3209	-15.4521	-16.9791	-9.9291	-30.7499	-17.2249	-22.6539	-8.1017	-34.7119	-22.3404	17.7632	-15.0265	-6.9349	0	-17.027	-11.4595	-23.1926	-10.1183	-17.0685	-38.1443	-10.5015	-11.9717	-21.5202	-23.3615	-11.8825	-28.7287									-17.3489	-17.0622	-27.0323	-14.9886	-20.5531	-36.9578
2015/9/30	-20.6508	-8.9655	3.2345	-10.4331	-13.9405	-14.3359	-6.8657	0	6.1614	-7.824	6.9433	-6.7729	-3.937	-2.7475	10.79	4.5595	-14.6067	28.7376	-22.7006	0	-2.2416	-13.2475	0	-9.1205	-8.1807	-4.951	-28.1106	-5.4651	-6.6667	12.3929	24.5226	-2.9661	16.092	-16.8939	2.3429									-8.1132	-4.4857	-19.153	3.4993	-9.4395	20.1835
2015/10/30	28.1546	38.6364	37.0757	38.9011	33.3333	54.1667	14.4231	0	21.6029	5.8355	24.3284	26.2108	18.1694	45.617	13.7391	25.7945	32.1862	29.1532	30.2532	0	24.7134	0	276.5931	6.81	23.6702	36.0046	16.0256	24.7232	25.2381	12.2581	32.2918	47.4735	18.297	61.7138	29.9168									29.2608	26.4777	28.3624	16.71	6.4821	22.9771
2015/11/30	22.5846	34.3352	17.0794	2.8481	30.5076	-15.9504	-2.0728	0	3.2576	-3.0075	4.0216	5.5305	19.3064	-6.4479	31.6514	38.2491	17.9173	-1.9669	2.6239	0	4.5965	46.3415	21.0869	-1.3364	2.7957	0.0842	0	18.6391	16.1597	20.6374	7.5298	34.5178	-5.9926	-8.9628	-7.8895									-5.3217	6.4661	-4.4853	92.8134	86.5096	11.4525
2015/12/31	15.2108	-18.2373	51.5727	8.5385	-12.2466	-3.5319	6.5789	0	17.7183	10.0775	17.4264	37.1123	-12.0155	2.1348	-0.1161	17.6371	-4.2857	34.0764	34.2803	0	11.4258	14.9275	-10.6154	1.3652	3.6611	5.1304	0	-3.1588	0	0	-0.8766	-20.4088	12.9274	31.1455	10.087									8.599	16.6566	0.0385	-11.0084	-1.3449	7.658
2016/1/29	-38.9978	-34.1625	0	-32.6719	-28.6186	-36.0383	-23.0274	0	-37.4883	-15.0235	-42.0639	-22.5429	-32.5991	-33.2039	-41.6279	-42.1965	-23.7449	-39.1924	-32.3695	-14.7791	-32.2524	-37.5158	-27.3903	-23.2323	-37.8406	-34	-14.3646	-32.9614	0	0	-31.3275	-36.8629	-34.3109	-37.441	-36.1769									-21.2823	-33.9691	-31.2428	-36.039	0	-41.076
2016/2/29	-3	-1.7632	0	2.7368	-4.2272	-9.8249	-4.6025	0	10.668	3.0387	-8.3969	-10.2719	10.1307	-13.2767	0.7968	1.875	-2.5801	3.9062	8.9677	-8.8796	-7.1151	-3.1282	-12.7122	3.5088	-6.1688	-6.8485	13.2719	-2.3047	0	0	-18.28	26.9086	-6.8651	14.1132	-4.3936									-10.6477	0.8587	1.2871	12.1827	0	7.8139
2016/3/31	35.6038	18.3333	0	30.3279	30.5517	32.9228	10.0877	-34.5404	3.2883	2.681	13.9815	14.3659	14.5401	22.9381	11.8577	1.7791	16.7123	9.6992	25.1675	25.0491	23.5376	17.0833	35.4364	8.0508	25.2595	18.6077	67.6159	17.3001	0	0	15.5588	-4.8817	31.9072	26.1905	9.8382									22.1856	16.7183	25.8564	14.4796	-27.448	29.9674
2016/4/29	0	-2.2752	-29.3023	5.1101	-3.645	-13.1504	-5.5113	-14.6099	10.99	-8.1472	13.16	0	-1.029	21.9287	0	-7.2333	2.3474	0	-9.8624	26.569	0	10.7651	-23.1874	-6.2745	-10.4972	-6.6374	-14.3689	-5.0279	9.0016	0	-4.953	-7.6205	-9.8867	-9.9057	0									-2.2472	-10.0133	-1.4925	-19.6443	-11.7782	-6.109
2016/5/31	0	-4.9889	-4.9089	-5.3104	15.9539	5.3018	-3.1623	-8.7209	-4.7151	-1.1628	4.4508	0	4.6235	36.1761	0	-3.4438	18.1193	0	-6.4461	-4.3802	0	-14.1365	-16.6439	-0.8368	4.784	22.0917	3.1746	7.0588	-1.2763	0	1.3358	-0.6734	3.3669	8.6678	0									6.749	-1.8423	-5.7487	-7.821	6.5974	-2.0687
2016/6/30	0	29.2183	19.7445	7.267	-1.3239	5.6751	4.0639	16.0146	8.1237	-3.2353	-4.2625	0	8.4596	1.5404	8.4806	22.4084	4.0777	11.1531	0.816	-4.9265	0	-17.1188	10.0109	-2.106	-2.7982	8.4231	-0.1764	10.1062	1.5209	-19.7403	-0.9276	9.358	-1.3877	7.5123	18.5676									-0.6957	8.3521	17.5873	24.92	7.2376	4.3271
2016/7/29	0	3.9964	26.6667	-7.8792	-7.5228	-4.8889	3.2811	-2.8235	-4.5887	6.383	-2.0158	0	40.0466	10.8431	-14.658	-10.9031	-15.5473	-1.5437	2.6079	-12.7273	5.4299	-3.7246	-14.371	0.8658	0.9091	-11.2444	4.8146	-9.3	-2.6217	2.4272	9.5139	12.2734	3.1983	-7.4314	-4.6906									-0.2627	5.625	-6.1563	-16.8931	-10.9215	2.2861
2016/8/31	0	-4.0175	8.2105	6.3949	-1.3506	-1.6745	0.8242	-2.7441	4.3617	-2.2857	-1.1756	0	20.6983	11.5773	24.8092	3.2756	9.1311	-1.5992	9.816	2.5521	-2.0386	0.7034	1.2195	4.721	11.1111	-0.5008	-0.5808	4.2999	-6.5385	9.0047	-5.1313	1.3838	1.6529	-0.9698	2.9843									-0.3512	4.7337	4.8338	26.2481	-1.6092	2.0434
2016/9/30	1.7106	-5.0045	-7.1012	0	-0.843	-4.0792	0.6812	-6.971	16.7945	0	-0.0743	32.8754	-0.0689	-4.6853	11.6208	-3.1119	-4.5884	-14.914	-6.3847	13.5094	7.7766	-6.17	23.8669	-2.8689	-3.7838	-3.9255	-7.6474	27.6956	-7.1605	16.3768	-0.8382	-14.2857	6.3415	-6.42	-7.9309									-5.9912	-2.7621	3.7464	8.2348	-7.4766	0
2016/10/31	6.5136	0.6705	5.9337	0	0	7.0603	3.5183	3.3006	-2.1011	0	-6.4732	33.0133	-7.7188	4.6414	-3.6986	33.7245	-1.8388	-0.824	15.0895	3.2215	4.065	-6.8238	-11.2089	4.2194	-7.8652	0.3667	-1.7251	7.2848	0	-6.9738	-1.7544	2.4947	-10.6269	-1.1047	3.6996									5.717	1.3557	0	-9.0019	2.0202	0
2016/11/30	5.7143	3.6156	-11.6639	0	0	17.3544	10.0654	12.867	-6.271	0	9.9443	-16.7685	-3.3607	16.6935	16.643	9.4688	4.611	0.0378	-2.963	-3.5544	-0.7813	5.992	2.9212	17.4089	2.7439	-0.1044	-5.1492	-3.1636	0	4.1499	3.0844	-1.8125	-0.8127	-1.7637	-1.1715									2.5709	-2.4841	0	-11.2169	-1.6227	-14.5494
2016/12/30	6.4486	-13.4068	-16.7475	5.1841	0	-6.6382	-5.285	-4.8202	-9.517	-3.5088	-9.5514	-5.2702	-12.983	-27.3497	-2.9268	-21.1814	5.1653	-19.8565	-6.9466	-4.2697	-3.937	0	0	-1.3793	0	-6.7398	-13.2017	-0.9562	0	-7.9692	-9.622	-6.6456	-8.5813	-6.3435	4.6875									-2.3336	3.0699	0	-10.676	-7.9117	-13.182
2017/1/26	-14.7216	0.5302	-2.3297	2.9286	0	-3.2383	-5.0157	-26.5273	-0.5536	5.4545	-8.96	-18.3099	-9.325	6.3971	3.392	-5.9422	-20.2358	-4.8516	6.9729	-0.0939	8.9139	0	-10.9478	19.2308	0	0.8403	-4.6198	-1.5286	0	-5.3073	-4.9312	-8.1356	-6.5094	-3.8978	-6.176									-0.8407	-12.8644	0	-6.7328	-6.1931	-14.6352
2017/2/28	1.8543	3.1646	12.9358	2.2207	0	0.5093	4.2904	19.8031	1.7495	4.5977	-1.5817	5.9483	0	-4.7832	-6.1968	4.4394	-1.4778	7.1782	22.316	0	1.317	-8.794	2.6181	-4.1056	-2.3739	0.8889	5.8867	6.6993	0	10.9145	3.0975	1.7835	6.8618	3.0585	0.4937									7.3182	3.5636	0	8.2261	-0.0647	7.9051
2017/3/31	-7.6923	-5.317	-0.6905	-13.6456	-9.0861	-6.0803	7.3418	-7.7626	-5.9398	-3.022	0.9821	11.7168	11.0676	-19.7418	-4.6632	-6.049	-7.6667	-8.6374	-9.906	-8.8346	-5.0139	14.1873	-12.8674	5.1988	-4.8632	3.6344	-7.178	11.026	0	1.9947	1.1378	-6.1027	-10.2927	-4	12.7183									9.2308	-6.3904	0	-7.9628	0	-0.2289
2017/4/28	0	-13.9309	0	-15.2516	0.7013	-8.9403	4.717	-4.3564	-0.2908	-0.5666	24.7569	-10.3615	-7.1429	-3.773	-11.413	-8.2947	-6.2274	-9.1001	-19.4154	-15.5155	-15.2493	-28.5887	-7.0656	17.1512	-10.5431	-13.6557	-8.3397	2.4828	-10.2837	-13.5593	-8.3319	-15.1866	0.7368	-2.621	-2.2276									11.9528	-12.2281	0	-4.2135	0	-4.8646
2017/5/31	0	6.0226	0	3.525	-4.0046	37.6553	9.9662	-13.6646	-13.25	0	4.1814	-15.8033	-3.4188	-24.2249	-1.8405	-12.4605	-11.5356	-8.5122	-19.6028	11.5924	-5.6564	-17.5676	2.8082	-4.2184	-0.3571	-4.6146	-9.3466	-13.2571	-0.1976	-8.7481	0.3452	-10.3187	-6.9999	-6.6363	-1.4364									6.0864	-10.0855	0	-6.9208	0	-11.4327
2017/6/30	-28.75	2.1227	0	7.5269	24.3652	-17.7874	21.5566	8.0336	13.2809	0	7.483	2.5026	11.0663	0	-3.125	4.263	2.2887	1.7052	8.8077	7.053	4.2892	6.9672	-0.2665	7.772	1.4337	2.8461	11.7554	12.7039	6.9307	0	16.7972	3.3222	-2.5324	8.0741	14.0201									11.712	6.0857	0	4.232	0	23.9381
2017/7/31	-13.0214	-1.8648	-31.3292	-9	17.0855	-3.9201	-3.3277	3.2186	-6.383	6.9971	-15.2215	-23.6012	3.0303	0	-1.2903	-11.4127	-6.0241	0.1796	-0.4936	9.142	9.0482	4.4061	-8.7508	-4.3214	-1.0601	-1.3836	-8.6562	-5.4092	-1.6667	0	-9.7784	-8.1414	5.582	4.1124	0.5813									3.3487	-6.7385	-18.0361	-2.8485	-19.3056	-1.4518
2017/8/31	3.7651	9.2637	17.3317	13.2784	-1.9151	9.2585	3.9651	-9.5699	-1.2727	-2.7248	1.9493	0.2663	-11.9377	0	0	5.4203	5.3114	0	1.8849	1.0763	1.5086	7.3394	0.2928	-3.038	1.4286	2.4235	-0.6318	10.9238	0.9416	0	5.6494	7.3411	3.8806	4.74	5.7557									9.4693	4.2389	6.0636	19.8378	13.3896	0.6696
2017/9/29	3.9741	2.6087	9.6447	-5.2546	-4.4567	-2.6212	18.6085	2.3781	17.3112	-0.2801	1.5296	-2.2576	11.1984	0	0	2.608	-0.6957	0	10.8082	-6.9444	0.5308	28.2051	0.146	14.8825	-0.7042	3.6737	-1.5441	1.3219	-4.8507	0	5.7428	3.4195	10.2874	6.0968	-6.3149									11.2529	7.2089	-0.7838	7.9646	31.844	9.49
2017/10/31	-1.7034	-1.9068	0	-6.314	11.9502	-9.6239	14.0989	-8.7108	-13.1083	21.9101	-7.9096	-5.2989	-8.6572	0	0	-9.3682	-4.2538	0	-17.3989	-3.2338	-3.2735	-18	6.3411	41.3636	1.0638	-5.4655	-0.0923	4.4357	1.6667	0	2.6992	-7.8226	-7.6081	6.6351	-6.2084									9.7248	-10.1724	-0.6506	-8.1967	-12.6412	-5.7918
2017/11/30	8.0304	-1.9438	0	-5.2823	-13.1349	2.8152	2.4466	-13.9949	-8.2204	-3.6866	-15.8487	-10.4735	-7.7369	0	0	-8.734	-7.2626	0	-11.8085	-2.3136	44.4323	-0.1626	-21.8643	-14.1479	-10.5263	-7.1792	-18.0055	-6.9332	-10.8968	-16.3636	5.8106	-7.2616	5.8658	-6.3889	-13.7116									1.4005	-12.6679	-5.2385	-1.5231	47.5677	-7.2657
2017/12/29	-12.4413	7.1586	0	-6.25	-9.9589	-6.7857	9.9154	7.8402	-8.0709	-6.6986	-3.5237	-16.0256	-1.6771	73.1247	0	-7.9017	-0.8032	-29.7669	3.0157	-5.6316	-10.2041	12.3779	-2.4561	8.427	-6.6667	1.9849	-21.7342	-9.0604	2.8139	-17.5889	7.7809	-3.3019	5.9137	-1.6024	-1.7534									1.8347	-4.0659	11.4018	-13.44	0.1252	-5.2851
2018/1/31	-9.7408	-8.222	0	-6.5641	-12.8869	-5.1937	-14.4114	-1.0974	-1.8201	-8.4615	2.3929	13.9313	-12.8998	-8.5264	0	6.959	-9.1093	-8.9362	-12.0609	-1.8405	-14.2256	-24.058	9.8022	5.0086	-1.2605	-11.4765	-1.295	-16.0886	-6.2105	24.7002	-15.9239	-6.439	-15.0905	-8.8661	2.0636									-0.1215	-8.2474	-1.9495	-7.5786	-23.7549	-11.7964
2018/2/28	1.9802	-2.6876	0	-13.5016	-0.4659	-11.181	3.599	-9.154	-2.9444	5.042	-6.7651	-5.5276	0.612	-9.0679	0	-15.2406	-8.9087	-5.2336	-6.7909	-4.375	17.2718	-2.2901	-6.552	-6.9079	-0.8511	-5.8378	-6.2682	-13.3685	-5.3872	2.3077	-0.0991	-6.1522	10.9005	1.1913	-6.2842									15.3628	-9.4881	2.1238	12.2667	16.4253	3.7736
2018/3/30	10.9223	0.5754	0	15.9898	-5.4418	-0.7078	-6.4826	25.1908	6.7416	-7.4667	6.8602	3.9007	-5.8394	9.8886	-37.0915	52.0505	-0.7335	63.215	8.8571	-15.2109	21.59	17.3828	5.4338	-6.0071	3.8627	9.4203	37.6361	-0.9137	11.5065	-10.5263	20.4132	27.5556	31.5705	1.1118	21.0496									-3.9002	20.4138	16.9912	-2.9097	21.9953	3.369
2018/4/27	-8.7527	6.865	0	-12.5821	-8.0164	11.3544	3.8474	10	-1.1579	-6.3401	-0.2469	-27.9863	1.1628	1.3942	-13.5065	-14.592	-9.1133	-3.6858	2.6247	-28.0308	-7.02	5.1581	23.3583	-18.797	-5.3719	9.6394	-1.5819	-10.8607	-9.5745	-9.0336	-1.1393	1.0453	-6.0089	6.9211	-9.4412									-14.6252	-5.7274	-2.8366	-6.8502	2.2705	-8.1738
2018/5/31	8.1535	-14.2398	-15.3061	-6.7584	10.2027	3.8169	0	-12.4169	-9.093	-1.1599	15.7178	0	-3.0651	-6.3	-15.015	-12.9555	-12.78	-23.0912	-15.8568	14.1188	0.148	-8.0696	-13.6792	-4.6296	-7.8603	-7.4497	-2.2962	-5.6322	-1.4118	5.5427	-6.5537	-7.069	-4.6303	-0.484	-8.617									18.2108	-13.148	-9.6146	-9.5863	-8.7034	2.8017
2018/6/29	-13.082	-14.2114	-12.4863	-3.7584	-12.8142	-12.3043	-58.3839	-10	-14.7059	-6.7524	-25.9606	-22.5118	-20.1581	-15.2081	0	-8.186	-12.1406	8.5854	-10.0304	-8.2765	17.962	-6.5404	-3.3568	-12.8029	-10.9005	-3.4808	6.698	-12.9522	-12.3206	3.9678	-6.9837	-4.0862	8.2123	-11.973	-8.3236									-3.2909	-12.7809	0.5655	-4.7204	-8.9934	-12.3626
2018/7/31	-6.4286	1.173	-4.5056	0.1395	0	6.7857	12.0491	4.9522	5.1034	3.4483	-12.2271	19.2661	1.5643	-11.8628	15.1943	2.2552	1.4545	-10.9187	4.3919	4.093	22.9849	-20.442	-6.2256	6.2147	0.5319	1.6632	4.8458	8.7819	16.9168	-7.839	7.8189	0.3876	5.4088	1.1765	-1.6698									-9.4003	4.6699	11.9048	-7.2449	0.9293	-14.7335
2018/8/31	-5.2345	-10.2899	-9.7641	-7.7994	-16.737	-8.2656	30.7534	-12.973	-0.3937	-5	-11.1111	11.0256	-11.8421	-29.4181	-9.5092	-13.3201	-12.5448	-0.5072	0	-18.0518	-16.1802	-10.4167	1.1226	-9.3085	-7.4074	-6.5282	-26.9958	-5.3385	-2.8005	-5.977	-6.3476	-5.5019	3.9379	-6.2244	-9.2148									-9.3588	-7.6923	-0.9671	-11.7162	-2.4253	-11.9853
2018/9/28	-8.5155	-1.454	8.2062	-3.3233	2.6182	4.7396	-4.1383	2.0186	-5.6653	-1.4035	5.2239	-4.8499	1.1194	1.568	-4.4068	2.1789	0.4098	-4.8428	6.3107	-0.4362	-8.1246	-7.7519	-1.3664	-7.6246	-2.2857	7.7778	-6.4748	-7.0151	-21.9688	8.0685	-6.3778	-5.618	-7.8454	7.221	1.644									-2.9991	-1.5	6.9531	-7.2897	-13.2336	-6.934
2018/10/31	-2.2642	-11.6393	-8.9262	-12.5	-13.4979	-12.2824	-7.4863	-22.5266	-10.7542	-12.0996	-19.5035	-1.9417	-13.0996	-27.9382	2.4823	-8.4175	-18.3673	-11.3393	-14.3075	-17.6342	-8.5106	-6.4426	-12.2944	-12.6984	-18.7135	-13.6966	-12.1538	-3.8462	-17.5385	-19.9095	-21.22	-4.329	-24.7508	-26.7347	-3.7271									-25.9854	-9.9831	-6.9394	-10.3831	-18.0902	-14.4524
2018/11/30	4.3758	12.8015	9.6536	2.8571	0.8563	3.5147	17.3656	4.1257	12.3631	0	15.859	21.0396	-0.2123	27.8507	4.4983	29.7794	10	3.7261	2.6643	13.1649	-14.8256	5.988	-0.4936	1.0909	10.0719	-3.413	9.6322	15.8462	5.7836	18.9266	5.3631	10.6335	-3.0905	10.3993	14.244									7.2066	8.4586	-2.4333	1.7998	3.5946	21.9307
2018/12/28	-1.1714	-5.4276	-9.6102	0.5208	-7.4528	-8.7623	-1.4092	-10.566	-1.1142	-0.8097	-0.7605	15.7464	-4.2553	-14.1622	-10.596	-6.7989	-15	-9.3204	-2.9412	35.9577	-8.3618	-10.1695	-5.8532	-5.3957	-3.9216	-3.3569	-11.1821	3.5857	-1.0582	-7.601	-10.6091	-2.454	-9.3394	0.4205	-6.3939									-9.6966	61.3518	-13.7973	-4.9724	-9.6593	-16.7814
2019/1/31	-6.4255	1.3913	-22.3048	-7.5993	-5.9123	2.0408	2.6544	13.0802	25.7746	12.2449	-10.1533	-19.4346	-8.8889	-12.8463	-12.2222	-13.1712	-10.1604	-3.9615	1.6043	-20.5704	-4.8417	-4.4025	-7.1654	-2.6616	-0.6803	1.9196	16.5468	5	-17.2906	-0.2571	-1.9834	0.8386	6.4698	-1.8425	2.459									3.9855	-6.6595	15.8656	1.2791	4.2561	12.6163
2019/2/28	29.6667	26.2436	26.5072	30.2804	70.4225	18.8235	48.185	29.1045	88.8018	17.4545	23.8806	8.5526	38.2927	46.3873	33.3333	32.5554	105.3571	28.7625	18.9474	26.9859	36.3014	27.6316	20.7719	58.9844	57.5342	21.435	18.8272	20.0244	31.4655	17.5258	28.8512	33.6798	26.9617	25.4266	15.1333									25.974	75.1351	12.2433	34.3284	25.5891	26.079
2019/3/29	11.4139	27.4457	19.289	11.6212	-1.5893	10.0495	-2.0134	52.7457	-13.7604	25.6966	17.7281	17.7778	6.5256	37.9566	-4.1139	7.3063	-1.7391	13.6797	10.3245	-9.1688	11.7014	52.5773	-0.3759	-4.1769	17.8261	13.7371	48.3117	3.2553	7.7049	3.7281	10.4103	28.4603	16.171	5.034	2.4899									6.1101	30.625	-0.4665	17.094	19.0011	5.244
2019/4/30	16.659	-11.7271	-1.2262	-5.3985	-9.1731	-3.4638	10.1027	-17.2185	0.2751	-9.2856	-14.1813	12.8645	2.1523	-20.5367	13.8614	-7.3011	-15.3392	-6.3214	-2.6738	-0.4717	-13.5604	-43.5811	-7.0755	-7.6923	-12.9151	2.2078	-9.8074	3.3498	-7.1537	-0.4228	-10.4841	-16.0135	2.1942	-3.6917	1.3559									-7.346	-18.7201	-5.2992	-3.5766	-7.6394	-18.3391
2019/5/31	-14.9525	9.2995	-16.5688	-6.25	-3.1441	-1.4619	-10.5443	11.7714	1.3195	-7.7994	-3.0664	-9.4225	-18.9627	-17.9199	-22.3188	-5.4867	-5.9233	-6.5041	0	38.2938	-5.6168	-23.9521	-10.7614	-3.6183	-8.4746	5.9085	-8.932	-12.0114	-5.5738	-5.9448	1.9989	8.4586	-5.5708	-1.7485	-6.6332									-14.7492	0.2908	-6.7377	-14.8372	8.6223	-6.7797
2019/6/28	-1.3023	-9.0729	0.86	2.1739	-0.8118	-7.6442	13.1085	5.1125	-0.4072	0.6042	-4.7452	-3.8591	2.8	-5.8694	2.2388	-3.8365	-6.6667	-0.7794	-5.2198	-16.1755	-2.4194	-10.2362	2.6166	0	-3.2407	-0.8318	-5.7569	2.5956	1.0417	0.4515	-3.7443	-10.312	-0.8725	8.4909	0.8358									3.773	-8.0882	0.1143	6.0206	-2.2168	-2
2019/7/31	-12.8181	0.369	3.7984	-3.4043	9.2262	-0.0752	1.1989	-7.2065	-13.0008	2.1021	-1.107	-16.7539	-4.9076	-3.8462	-8.0292	-3.8086	21.8254	-8.2601	0.2899	10.5478	-13.0579	-12.7193	-9.3537	17.7326	4.3062	-6.3714	2.3756	10.032	-3.7801	-9.6629	18.7156	0.4831	-10.394	4.9305	3.3156									-14.9215	-11.04	9.3109	21.7486	10.0657	-1.1063
2019/8/30	7.2432	33.0882	4.481	9.3979	-7.7657	2.5602	-12.4848	12.3288	12.1241	-5.2941	-2.4254	11.1111	-5.6017	-5.0909	0	-2.2335	-7.1661	0.0958	7.2254	-14.0533	17.3004	-7.5377	-5.2632	-9.6296	-3.6697	8.2955	-8.1768	7.6625	-5.7143	-10.4478	2.4111	-2.5	19.2703	4.9398	0.1047									5.9829	16.5468	8.0675	-0.7181	9.9897	-2.8302
2019/9/30	-5.2419	2.4862	13.2237	-2.4161	2.0679	6.1674	11.1073	21.0131	1.1735	10.559	2.6769	6.7925	24.8352	12.0051	-2.381	-1.6615	-3.1579	20.1914	-9.1644	2.3236	15.9643	28.8043	0.5051	2.459	2.8571	-4.9671	4.1598	-5.6757	8.7121	7.2222	-4.9804	1.4793	0.7843	8.9552	-4.5455									14.6774	17.4383	-9.8611	28.3906	-4.3258	-0.5825
2019/10/31	-3.2447	-8.6253	-0.2525	-5.7772	-0.2894	-4.1494	4.3424	12.2481	-12.0961	-7.5843	23.0912	-4.5936	-16.0211	-13.3409	-1.2195	18.2682	-5.0725	7.5637	-5.7864	-6.3078	-12.1593	-11.8143	85.2596	-4.8	-5.5556	3.2746	16.8998	-4.298	5.0523	3.6269	-6.5438	6.6084	2.6848	5.1633	-5.0672									6.8917	-2.4967	-2.5424	-0.9859	-0.2545	-2.9297
2019/11/29	9.4557	-5.8997	5.1266	3.6496	11.2482	-4.2569	-8.0539	2.5552	-2.7333	16.7173	-12.5567	-14.4444	0.6289	10.8553	-6.1728	2.5893	1.5267	-10.2887	3.7795	-11.5799	5.4893	11.4833	-24.5931	9.2437	1.9608	-7.378	3.7886	0.0998	-2.9851	-7	-8.0557	-5.5606	13.4521	-9.0681	-3.8585									-7.9211	5.2561	-1.2648	-0.0711	-12.0879	-3.4205
2019/12/31	13.4606	27.2727	19.5063	4.9296	6.2622	7.3097	15.2393	4.7811	5.1357	16.4062	17.9931	4.329	-30	1.6024	5.2632	3.4813	1.5038	22.1947	10.7739	3.0457	12.2926	-8.5837	8.3933	16.4103	0.4808	12.9032	15.1777	34.6959	7.1795	-0.2688	16.8207	1.834	0.5344	11.7906	6.2207									14.3184	-4.5455	6.3651	21.0676	13.4821	11.875
2020/1/23	1.0181	22.4138	14.6599	-1.8792	1.5347	-1.8961	10.681	-8.8689	-4.424	13.1991	2.7859	10.166	-9.2262	-4.4393	-10	-6.9807	-7.037	9.6556	-9.726	-1.1823	9.7381	-15.0235	3.9823	3.9648	-5.7416	10.7872	18.432	-0.074	-2.8708	-4.0431	4.6203	2.1801	13.3887	9.0192	17.5693									8.65	-6.774	-5.1562	11.1111	9.8348	7.0764
2020/2/28	78.3523	16.7673	13.5325	5.7456	-2.0556	-7.6593	27.6487	-1.3399	-2.893	16.2055	71.8973	-14.1243	19.3443	-12.2861	10.1852	0.6329	-7.1713	3.5714	-4.2489	-2.991	47.6132	6.0773	-10.6383	3.8136	-3.5533	23.5789	-5.2817	0.5926	-7.3892	1.4045	37.3866	1.2059	23.2054	-4.4756	-2.4103									-12.3562	-5.4676	-2.7381	-9.4709	3.7787	48.3478
2020/3/31	-25.0369	-1.2062	-2.7477	-11.2549	-17.716	-7.5194	-14.4	-14.6533	-9.3347	-29.5918	-27.9668	-8.3333	-17.5824	-12.4739	-22.2689	-10.8715	-17.5966	-10.8205	-3.4865	11.9219	-32.4212	17.1875	-13.5714	-24.2857	-14.2105	-20.017	-13.6803	-16.863	-7.4468	2.4931	-22.2369	1.7415	-0.3703	-6.5783	-13.2272									-25.9911	-9.9696	-0.816	-21.3326	-13.8913	-28.0188
2020/4/30	-9.2756	18.0233	-0.3199	-2.1866	6.3766	5.5323	-3.9953	-0.9213	0.2191	14.7331	3.5714	7.4163	-7.3333	-12.8981	-35.1351	8.1653	-19.7917	0.6	6.0755	-7.7135	24.2331		2.7548	1.3477	-18.4049	8.2002	-9.1301	6.5545	4.5977	-9.4595	17.9502	3.1532	7.0139	5.8764	4.6806									7.4849	-1.7751	10.037	0.4458	23.4068	-4.1531
2020/5/29	4.3353	10.8867	-7.9371	0.2981	-3.8698	-3.9462	-12.2658	16.0609	-5.6831	12.5	2.3359	-8.4633	-0.3597	-2.6508	-10.8333	5.5918	-9.0909	-7.2896	6.0372	-3.1841	20.5432		11.3941	-1.3298	9.7744	2.6083	2.9384	-0.9975	6.4103	-3.5821	-8.1373	1.5721	-7.0036	-7.0335	-3.6254									0.396	-0.4303	4.0748	3.6996	11.887	13.339
2020/6/30	3.3241	-2.7618	6.5208	18.425	13.3579	21.6736	11.3176	-3.8602	13.4559	18.7739	13.4783	-1.7032	-3.6101	4.6009	46.729	5.667	15	10.2363	3.7956	-2.6721	19.5821		2.7677	25.876	8.2192	7.8657	12.2324	17.761	13.207	2.1672	12.3073	11.6939	1.687	25.7334	0.1881									18.1788	3.2857	31.9815	15.848	5.5878	12.8936
2020/7/31	-3.8874	15.7581	-2.0953	24.3413	9.4401	11.2792	-2.3922	39.4738	17.3868	0.9677	-9.4828	3.9604	4.8689	17.2352	47.1338	3.6013	2.4845	8.3875	19.5499	1.9007	24.0151		-2.2569	0.4184	41.7722	64.8467	5.2152	-4.7448	32.5191	13.9394	1.9079	3.8173	-3.1138	-4.0862	8.1352									11.7225	0.3356	25.0137	-6.16	74.4573	12.8818
2020/8/31	-10.8089	0.7123	-7.1758	-10.4945	-2.2606	-7.5402	0.0924	-3.224	1.8405	13.099	0.5291	3.3333	12.1429	-7.3507	-1.2987	9.8626	21.8182	9.6581	2	-3.1088	-10.4696		-3.3613	17.773	8.4821	21.4865	-12.2738	3.3208	-15.4378	-6.6489	5.1874	4.9107	-4.8999	4.1488	1.0289									-7.007	7.8595	6.1229	6.3939	-1.2141	13.2941
2020/9/30	-9.7342	-18.8998	14.1501	-9.5829	-10.1035	-9.9599	-15.1282	-9.4297	-16.5232	-13.1356	-20.2105	-4.8387	-3.5032	-9.0909	-17.1053	-15.011	0.4975	-10.8315	-6.3437	-18.7166	-17.0009		-11.1801	-10.7273	2.0576	-0.3337	-13.9013	-5.5515	-11.9891	-8.8319	-22.4695	-14.539	-15.8172	-6.2834	-8.8286									-11.4639	-13.9535	9.046	-13.3013	-5.2035	-17.7051
2020/10/30	15.2014	2.6647	1.4257	0.4988	-3.4529	2.8211	-2.5076	-5.5486	2.0619	-1.9512	-10.1583	-3.1477	-9.901	-6.7273	8.9947	8.2251	-1.4851	6.6871	-13.9163	1.3158	0.7807		-18.042	-3.666	-3.629	-6.808	-9.375	-6.7285	6.0372	-3.125	-13.488	-7.4689	0.362	2.0158	-0.1266									22.1884	-6.7568	-13.9645	-6.9316	-9.6481	-9.0221
2020/11/30	3.8346	-2.9259	-6.638	-4.7146	7.5035	-1.444	7.6232	-4.8185	4.6465	16.2521	1.4684	4.25	-5.8608	5.848	6.3107	5.12	11.0553	1.3801	3.4335	4.4156	21.3574		3.7543	14.3763	1.2552	10.7784	1.1494	1.9071	3.3577	-0.3226	1.6364	-2.1525	-8.1967	5.9278	-3.0418									-1.6418	3.8647	17.7026	15.0943	-6.4014	1.9417
2020/12/31	-25.0543	-7.5839	-10.2468	-6.6406	-3.8487	-8.8645	-3.1097	31.6921	-11.1004	0.9986	-10.275	-2.3981	-0.3891	-23.0203	22.8311	-10.8067	32.1267	-12.0817	-0.8299	-9.7015	2.4316		9.5395	10.9057	-2.4793	27.2432	-9.2045	-6.6721	-6.7797	-7.4434	-8.542	-7.9743	-4	-5.9611	-0.1307									8.1184	-14.9767	21.6272	-10.7852	33.2106	-10.1361
2021/1/29	-2.1256	8.7849	-17.288	-5.9972	8.8195	-8.6013	-4.3388	-8.7941	-18.8925	21.3277	-14.6774	-8.3538	-15.625	-14.9522	-14.1264	-14.1638	2.3973	-11.2258	-5.5788	-10.3306	-5.0445		-23.8739	3	2.5424	6.3721	-10.1377	-14.1238	-5.4545	-18.8811	0.6357	-9.3625	-3.4598	-1.7249	-14.9215									0.2573	5.1422	-16.1246	-3.2882	-9.6779	-11.5064
2021/2/26	-6.9595	0.0967	-0.1127	7.5668	-6.3591	4.4855	-1.3358	-0.2887	0.2677	-4.1909	4.3478	14.7453	-6.0185	1.6878	4.329	1.9881	-3.6789	1.3081	-3.1019	6.4516	-3.6875		7.4951	-1.4563	11.157	-10.1438	3.2033	0.5076	-5.4487	7.3276	4.4218	0	20.9249	-6.7573	11.1538									0.5833	23.4131	0.0183	4.7	-8.1582	-5.7314
2021/3/31	-9.3369	-7.5845	4.3993	13.3793	-6.7909	0.1684	-7.6826	-13.9548	-8.9453	13.4872	-9.2391	11.6822	2.9557	1.3831	1.6598	2.729	4.8611	5.4519	-0.1524	6.4935	1.1032		1.8349	2.9557	10.0372	-2.9333	4.5884	-1.2121	-3.0508	-4.8193	-7.678	7.5824	-12.747	-2.2118	-2.0761									-1.7397	-11.4671	-13.9356	-4.68	-3.6126	-7.804
2021/4/30	-6.7876	-9.7229	-7.6824	0.6083	-0.7143	24.5579	-1.2619	-20.5249	4.1056	-3.6403	13.3733	-10.251	-9.0909	11.1869	8.9796	4.2694	-1.9868	-6.7347	-1.374	-4.065	-9.3068		10.0901	16.9059	-3.7162	-11.4103	5.0323	7.8732	20.979	-6.7511	-7.9133	3.5751	-1.3514	-2.8874	-1.3428									-5.17	2.4762	-6.0348	11.2224	9.4588	-0.3937
2021/5/31	0.6905	3.9375	6.8639	4.8507	-0.5036	6.7808	8.601	29.3819	3.9437	-8.9739	85.2113	10.0233	3.1579	3.0675	-5.618	28.2075	-9.7973	6.8563	0.6192	-1.2712	-9.448		8.1833	-13.779	-3.8596	17.8003	4.5455	0.1896	17.9191	6.7873	10.3448	31.1637	8.6628	4.6581	7.3782									-6.1068	8.3643	20.1945	11.8018	18.9497	8.1028
2021/6/30	15.7107	7.5902	20.9856	3.8194	2.5307	8.467	5.6934	-4.4503	10.0271	-5.3218	9.2205	7.839	6.1224	-11.7857	22.2222	4.5481	-0.3745	-0.9113	2.9231	4.8641	18.3007		-8.1694	0.337	-3.6496	7.178	1.1779	7.5349	1.6518	-0.8475	9.0139	0	-3.7962	11.6515	10.6738									7.7067	-1.7323	-5.2379	6.1361	10.8005	18.6472
2021/7/30	18.4806	-3.7095	-14.1876	2.4526	-0.7983	-2.6611	16.762	9.9163	-9.1133	-3.3987	-26.98	-5.6974	-0.9615	-7.5574	-11.6883	-0.4775	-6.015	-10.2281	16.8909	9.4134	19.722		-11.8616	-8.0128	-7.197	34.6477	-3.1727	5.1647	1.9417	-3.8462	20.4753	-15.451	8.3541	19.2602	-4.969									-8.8141	-7.5241	24.7758	32.3194	23.9185	-16.1017
2021/8/31	-12.4602	-13.4563	-15.7867	-1.3058	1.0714	-8.4447	-13.9588	-7.8997	0.813	-3.5183	-15.1371	-0.4167	7.2816	0.8759	15.0735	7.1282	1.2	0.3849	1.4066	0.9975	-19.403		46.5421	1.3937	7.7551	39.9854	-6.6748	-3.1329	161.9048	7.5556	-9.9014	16.4286	-1.6076	-3.9572	6.4161									21.8029	-4.9196	8.099	-3.7356	17.0775	-6.4279
2021/9/30	-1.4026	-11.9122	-2.5966	3.3076	-4.0989	-6.2376	-0.2108	-10.211	-5.6452	-12.202	3.7921	1.8828	0.4525	-2.8944	5.4313	-22.3289	-6.3241	-3.7577	-10.3405	-6.9136	-4.3553		-17.2194	-13.2302	-6.0606	-12.7232	-10.2731	-8.3042	-24.7727	-2.4793	5.0105	-6.5951	-4.9016	8.4261	-6.3946									-15.671	-6.8657	-8.6744	-1.3731	-7.5548	-0.5888
2021/10/29	-11.5385	5.3381	-3.1209	-8.111	-9.2852	3.3263	-1.5394	1.9712	-14.6724	-3.1949	-12.1786	-1.0267	-10.8108	-8.3458	-11.2121	-8.5667	-9.2827	-11.1554	-1.4065	17.5066	3.3704		-6.7797	-2.7723	3.629	3.3726	4.9275	7.245	43.9275	2.1186	11.1468	4.7619	8.9762	-1.4036	-1.8868									13.2963	6.9444	15.356	22.8208	-2.0068	-7.0089
2021/11/30	12.0905	4.3919	5.5034	13.8211	1.5435	11.0274	-5.9473	4.5353	13.8564	1.3201	10.4777	8.2988	10.101	20.3252	1.7065	8.1982	17.6744	11.5695	12.8388	2.9345	2.2893		17.8512	-1.833	2.7237	16.8243	23.2044	23.3778	-1.3434	9.9585	-6.71	25.3135	4.5689	4.1667	17.9045									5.343	41.4585	14.9109	4.2878	13.9354	49.5754
2021/12/31	3.1881	2.5243	0.6997	-3.0612	4.16	6.2924	9.1917	0.7112	-4.6921	0.4886	-3.4868	27.3946	3.211	128.3784	-2.349	-0.8326	-2.7668	2.2508	6.0683	-2.193	1.0512		8.9762	4.7718	14.0152	2.6853	10.426	-1.8732	-21.5319	6.7925	-11.6396	-10.8193	10.2462	-7.1333	1.9123									19.6013	7.1328	2.478	14.6503	-2.551	3.6906
2022/1/28	7.4665	-16.0985	-4.9905	-13.8947	-8.679	-13.581	-10.0299	-10.3107	-6.1538	-9.0762	-11.9942	-5.2632	-8.4444	-34.497	27.1478	-7.8925	-10.9756	10.6132	-16.8057	-7.8475	-23.8926		-14.8005	-3.9604	-9.6346	-9.8326	26.4975	-13.5095	-26.2473	-2.4735	-7.7899	4.3478	-5.7494	-12.2398	-9.7682									-12.7037	-4.944	-22.299	-23.9901	-4.6667	-10.4723
2022/2/28	3.3541	2.4831	8.1782	2.3227	-1.6821	-0.0672	-3.5833	4.5669	0.8197	-0.8913	17.5698	15.3968	-0.9709	12.4661	17.5676	9.1158	0.9132	6.1123	10.6017	8.1509	2.6014		13.7462	-3.0928	-1.8382	4.5601	4.9759	10.6961	14.8529	11.9565	4.3664	11.3575	-2.4874	0.409	8.0734		44.0041							3.2669	-0.5548	5.7489	1.0304	3.1748	4.2049
2022/3/31	-7.2323	-16.7401	-11.4321	-6.6906	-10.6074	-15.2554	-17.7564	-13.3283	-8.1301	-11.6906	-7.4022	-15.4058	-4.902	-14.7791	-10.8046	0.0835	-5.8824	-16.008	-7.513	-6.5242	-11.0443		-7.7025	-8.2979	-8.9888	-3.2175	7.9511	-15.6442	-17.9898	-1.9417	-11.096	-14.0616	-17.5524	-17.8411	-4.6972		-23.6691			-14.1687				-21.1997	-10.251	-10.8002	-20.2899	-7.5776	-19.4424
2022/4/29	-37.1314	-14.0212	-4.5108	-17.7977	-12.3445	-10.7851	0.9623	-21.6334	-18.0531	-14.8676	-21.1161	-19.8374	-13.4021	-26.1074	-13.6598	-17.3623	-12.0192	-15.5502	-14.1457	-16.9675	-20.2899		-25.6115	-11.8329	-14.8148	-6.7813	-12.5354	-20.0909	-30.3669	-19.802	-13.0435	-26.6152	-9.1713	-16.5592	-29.6318		-20.7587			-17.0324				-26.447	-26.8842	-4.3068	-23.367	-10.5309	-12.8415
2022/5/31	-23.2114	12.5128	10.6117	15.109	3.8452	12.0358	2.1521	12.6386	29.1577	8.6124	8.9866	16.6329	5.9524	5.7398	20.597	16.6667	6.5574	3.4939	23.6542	14.4928	3.6364		4.6422	5.3672	8.6957	12.8559	28.469	7.5085	9.9776	9.465	4.7059	8.4211	0.5262	21.5092	5.1477		8.8611			10.322				7.2302	34.8565	12.6868	15.9051	-3.0601	10.3448
2022/6/30	-7.764	7.5299	1.3991	2.5886	5.6144	3.5045	4.9322	6.4961	16.2207	9.17	5.2632	-5.5652	10.1124	8.3233	9.1584	8.1137	10.2564	3.2929	7.2559	4.1772	9.883		2.7726	3.9578	0.8889	13.9732	2.986	10.4971	22.1624	10.9023	8.9888	9.0027	7.4239	13.7275	6.0193		36.0011			0.7948				11.1372	-4.6474	5.5213	16.4519	6.9448	17.803
2022/7/29	3.367	0.945	21.4192	-1.992	-2.5075	-2.9921	-4.3478	-10.2695	-4.6043	-7.3069	7	25.4144	-1.5306	1.1136	-15.1927	-5.8776	-2.7907	-0.5319	2.952	4.8603	-6.4884		5.5755	-1.269	-1.3216	-12.802	13.2634	1.4507	-10.9992	3.0508	-4.2784	0.1626	-8.3459	-4.7475	17.4595		0.5961			27.6997	137.792			-4.256	10.4564	0.845	14.9265	11.2007	5.7074
2022/8/31	1.4115	3.7447	-4.8701	16.8022	-2.8807	7.224	0.3276	-6.0041	-1.9608	-6.5315	-5.296	-1.909	3.6269	19.2731	9.0909	-5.7314	3.3493	-6.6845	-9.08	-3.2445	-2.6361	318.6667	0.8518	-4.8843	-3.5714	-5.1488	8.9869	-1.7159	16.4151	-1.9737	-6.3502	0.6494	-4.3675	-4.1232	-11.7686	55.1819	-20.1416			-1.3691	-15.5918	28.2918		-5.9584	-6.9121	4.346	-7.7098	3.6647	-18.8593
2022/9/30	-9.636	-13.8638	-8.76	-10.6729	-9.8517	-9.6896	-12.6531	-5.9471	-14.9231	-12.5301	-10.1974	-11.5269	-5	-15.8818	-14.4608	-10.0726	-13.4259	-7.8319	-4.0736	-10.8982	-17.1866	-25.5839	-12.8378	-11.6216	-16.6667	3.3782	-20.1399	-15.4219	-27.9579	-9.7315	-8.3237	38.5484	-14.9074	-12.6654	-9.7615	-18.9671	-2.5541			5.6614	-5.2187	-6.8886		-12.6383	-6.3761	-2.0008	-15.7862	-7.6982	-15.6514
2022/10/31	3.5545	8.9524	67.02	3.2468	3.8778	-8.969	3.5981	30.5621	14.6474	7.7135	14.652	12.1827	-2.6316	12.843	10.0287	5.0454	5.3476	19.5855	11.2329	12.7688	-2.4165	39.6576	6.3953	2.1407	14.4444	16.27	-6.7584	8.6009	-0.4499	6.6914	8.1337	44.7031	16.557	-9.2532	13.5425	9.5971	-5.4605		19.9604	-11.1025	7.2292	20.1589		-2.878	23.1034	11.6389	-2.1882	13.9653	6.1111
2022/11/30	16.7048	2.2727	-16.1254	46.6667	3.6199	7.0902	10.5097	7.1749	8.5174	2.8133	-4.7923	2.8658	3.2432	4.8638	5.2083	8.4534	5.0761	-6.7591	-2.0936	9.2968	14.155	-14.6067	3.4608	7.1856	4.8544	-15.343	1.0738	4.1183	13.4463	1.3937	10.0875	-1.0056	-3.5621	3.5778	-2.8364	-5.9492	15.5179		-2.1241	3.0426	7.2405	-7.7273		4.8992	-5.5322	-14.8296	-4.2506	-19.8769	0.733
2022/12/30	-5.098	-8.6325	-2.3587	-4.8885	-5.4585	4.9871	5.551	-14.6444	0.5814	-7.4627	-5.7047	-6.0117	-7.3298	-5.7514	-5.9406	-4.6058	-9.1787	0.0929	14.2138	-9.7056	-4.7527	-16.0287	-6.8662	-5.5866	-8.7963	0.0613	-7.4369	-5.7809	-2.988	-6.8729	3.3369	-15.2377	-3.0631	-5.5268	-2.6198	-4.6198	-11.8		-13.9619	-12.7109	-8.6118	-8.9118		-3.3898	-2.5204	-3.2282	-3.6604	0.251	-10.395
2023/1/31	7.1281	8.6997	11.577	3.6069	8.8915	1.638	3.0162	19.3137	4.7688	12.9032	5.8719	14.3526	5.0847	3.5433	2.3684	14.8561	4.7872	8.2637	20.815	14.4928	16.2508	31.339	6.4272	17.7515	6.599	-0.7003	9.3974	8.7191	5.0308	14.7601	17.8883	17.7852	9.9442	14.3205	9.1468	14.3443	15.7218		18.3016	14.9807	25.3487	29.2527		8.9669	12.9278	-0.2415	10.5093	-4.5668	11.2529
2023/2/28	-4.7252	7.5731	8.7827	-1.7406	1.4846	1.3699	21.021	6.9844	14.069	5.7143	7.395	4.502	0	-1.9962	5.1414	1.2126	10.6599	7.0326	-6.5634	4.9578	-2.8422	-8.6768	7.46	4.7739	3.8095	-8.3135	2.9508	5.7426	10.2639	2.8939	10.4348	-5.4945	64.8352	6.1834	12.1831	1.5314	6.1724		-8.7657	2.97	-8.1492	11.9437		5.0089	-0.404	-2.7084	-4.316	-11.8442	0.5214
2023/3/31	0.2024	33.76	18.2501	-4.6058	9.8224	10.7313	0.9926	-4.9155	22.2491	-0.2252	42.41	28.4595	0	5.7226	-4.89	-9.1054	0.4587	12.2596	-8.6829	13.3668	8	0.9501	11.405	6.4748	5.0459	-13.4038	20.7643	5.8052	0.9752	7.1875	15.315	-2.3686	-10	27.5602	5.0847	13.7677	-11.904		3.2199	3.102	33.3934	-1.0873		3.4072	3.6511	-10.591	-2.2171	0.2074	0.8299
2023/4/28	6.0606	6.5191	-15.3382	-6.8709	-6.1846	-9.9224	9.398	-6.3005	-16.9139	-9.7065	-23.956	-12.8049	-8.0645	-1.5596	-5.3985	-5.0967	-10.9589	-3.783	-5.7692	-3.7234	-12.7142	-14.1176	-2.6706	-9.4595	-9.607	-0.211	-13.4494	-15.5752	-3.2485	-10.2041	1.1608	-14.9978	17.094	31.1295	-4.4803	-10.6065	-11.1383	114.899	-14.7673	-2.4746	-16.1001	-10.8897		-13.9374	3.3268	13.0805	-26.9742	-4.6162	-13.3745
2023/5/31	27.4286	28.5233	8.0187	13.4596	-1.927	-3.102	0.0408	3.7931	6.3095	6.1769	-2.7457	2.4476	-1.7544	19.9441	-2.9891	1.2963	-4.1026	-8.6795	3.6281	19.337	-0.57	-8.4932	15.7012	-1.2438	-0.4831	2.5926	2.6755	1.6771	-8.5299	-4.8701	10.0911	0.9341	8.4185	4.4745	16.3227	7.0369	5.1081	22.9926	5.3365	2.1277	37.6773	8.8697		-6.7327	-1.1995	-1.7235	-0.4283	-13.066	4.8694
2023/6/30	13.9761	-12.6693	-6.1088	-2.8353	-5.0672	-3.7911	29.4486	14.8671	8.1747	2.0725	20.208	13.6519	2.381	-6.8376	-9.8039	1.9251	-3.2086	0.1522	26.5864	12.8858	-1.6827	-7.485	-7.6416	4.6199	2.9126	5.4104	-2.8245	-1.1976	-10.0473	1.7065	-2.3605	-12.8815	9.1316	9.5705	1.6129	-0.6698	9.4377	-11.1324	1.4344	-3.0367	-1.2005	5.2128	40.477	8.4437	9.5802	0.425	4.4086	1.1937	8.2673
2023/7/31	16.9836	-2.0043	-5.4156	-4.6364	2.0697	4.8161	-14.0316	-11.3561	-15.4244	8.8832	-11.1248	-12.5125	8.1395	-0.0834	8.0745	6.4022	9.9448	-6.6667	-16.7675	0.4101	4.2373	7.9288	-7.5606	3.423	8.4906	-6.7814	-4.329	0.1055	0.885	-1.0067	-14.3485	6.1538	-5.7526	-5.3407	-3.2275	-9.8198	-6.1274	-6.8754	-4.6061	-0.5098	12.7354	-11.5268	9.3504	-6.4885	-12.8146	-11.1599	20.0819	0.0322	0.6276
2023/8/31	-7.6794	-8.222	26.3618	-3.5272	-8.2177	-7.853	-9.4508	-11.102	-5.1408	-4.4289	-4.4506	-8.0092	4.3011	-6.2604	4.3103	-9.9153	4.5226	3.8328	-4.9844	-3.676	-9.0682	-2.8486	-5.8642	-5.2009	2.6087	2.6077	-10.989	-4.9526	-7.6754	-6.4407	-1.283	7.748	-14.3951	-12.5903	9.0213	5.4279	-2.3469	2.0487	-1.0165	-7.9429	-3.2504	-2.9333	-2.0027	-8.7755	-3.6745	6.3867	-17.5107	-0.5896	-4.7817
2023/9/28	-2.6715	-3.6394	-13.1215	6.6206	7.2093	1.6319	-7.8138	-3.6731	7.3548	-0.4878	26.2009	-1.8657	-1.5464	-4.7195	-3.8567	2.2578	130.2885	-1.9295	-3.0601	5.7244	1.0316	-6.9444	5.9016	-3.7406	8.4746	-11.6819	-0.9441	2.2173	0.5938	-0.3623	-12.4768	-11.7951	-3.8845	7.0588	-4.4634	-2.7164	8.4491	-9.3182	24.1763	-0.9543	4.1891	2.8257	-2.6866	3.2662	-0.3633	-5.4063	-1.0406	-5.9636	1.0917
2023/10/31	8.2346	-0.1743	12.5317	5.5607	6.1822	2.3194	-19.9816	4.6711	6.7308	-3.6765	21.9146	-3.1686	14.1361	-3.4579	7.4499	-0.552	-20.8768	4.3627	-2.7057	-4.2781	3.744	8.4577	24.7678	1.5544	8.5937	-17.3645	-11.5836	0.8677	4.3684	-2.1818	-16.801	-4.6921	-21.8559	-16.3944	-8.918	-2.2727	-2.0083	-10.8187	8.0289	-4.456	23.5669	-11.0687	-3.7282	-7.0191	-2.7347	-9.3619	12.8286	-13.6468	1.8359
2023/11/30	0	-0.4657	1.9955	5.2678	11.0317	1.7437	-1.9885	1.6393	-0.4505	6.3613	-10.9745	3.6649	3.211	36.8829	5.6	4.7179	-1.5831	-2.1311	0.3476	-6.2849	-4.1995	8.4098	-1.1166	-1.2755	-4.3165	-3.4225	4.3118	3.2258	42.9864	8.1784	3.0597	-2.1538	19.8707	5.1155	3.3314	14.0532	13.2509	0.4215	-5.9649	7.521	-1.0846	18.0258	1.7157	1.9571	1.4995	0.5803	6.2442	-3.7849	10.2863
2023/12/29	-7.0317	-5.2047	-5.6169	-1.5847	-2.0239	-3.0003	3.3164	-9.319	-10.181	2.8708	-8.3953	16.9192	-2.2222	-6.7893	1.2626	5.9187	4.8257	-5.4439	-3.0023	-6.2593	-6.4384	-4.3724	9.5358	0.7752	0.7519	-8.9446	24.8808	-0.3125	-24.5253	-7.9038	-4.2553	-5.2201	-5.7621	0.5745	10.9163	3.6994	-8.5803	-2.8451	1.1533	9.3396	3.0181	25.0182	8.0723	-5.3016	-3.8781	-7.6538	-10.4386	-6.9013	-5.9615
[truncated: 1,026 more columns]
