# Supplementary material for: Can systematic skewness factors predict future interest rates: Evidence from China
Source: PLoS One. 2026 Feb 5;21(2):e0334345. doi: 10.1371/journal.pone.0334345 (PMC12875505; doi:10.1371/journal.pone.0334345)
Supplement: S2 File — Data2.zip contains data including trading date, total owner’s equity, total asset growth rate, risk-free rate, return on equity and monthly stock data. (ZIP) [file pone.0334345.s002.zip › Monthly stock data/Monthly price change/Monthly price change:material.CSV]

	000012.SZ	000060.SZ	000301.SZ	000401.SZ	000408.SZ	000420.SZ	000422.SZ	000426.SZ	000488.SZ	000506.SZ	000510.SZ	000545.SZ	000546.SZ	000553.SZ	000565.SZ	000592.SZ	000603.SZ	000612.SZ	000629.SZ	000630.SZ	000633.SZ	000635.SZ	000655.SZ	000657.SZ	000659.SZ	000672.SZ	000677.SZ	000683.SZ	000688.SZ	000691.SZ	000698.SZ	000703.SZ	000707.SZ	000708.SZ	000709.SZ	000717.SZ	000731.SZ	000737.SZ	000751.SZ	000758.SZ	000761.SZ	000762.SZ	000778.SZ	000782.SZ	000786.SZ	000789.SZ	000792.SZ	000795.SZ	000807.SZ
	ÄÏ²£A	ÖÐ½ðÁëÄÏ	¶«·½Ê¢ºç	¼½¶«Ë®Äà	²Ø¸ñ¿óÒµ	¼ªÁÖ»¯ÏË	ºþ±±ÒË»¯	ÐËÒµÒøÎý	³¿ÃùÖ½Òµ	ÖÐÈó×ÊÔ´	ÐÂ½ðÂ·	½ðÆÖîÑÒµ	½ðÔ²¹É·Ý	°²µÀÂóA	ÓåÈýÏ¿A	Æ½Ì¶·¢Õ¹	Ê¢´ï×ÊÔ´	½¹×÷Íò·½	·°îÑ¹É·Ý	Í­ÁêÓÐÉ«	ºÏ½ðÍ¶×Ê	Ó¢Á¦ÌØ	½ðÁë¿óÒµ	ÖÐÎÙ¸ßÐÂ	Öéº£ÖÐ¸»	ÉÏ·åË®Äà	ºãÌìº£Áú	Ô¶ÐËÄÜÔ´	¹ú³Ç¿óÒµ	ÑÇÌ«ÊµÒµ	ÉòÑô»¯¹¤	ºãÒÝÊ¯»¯	Ë«»·¿Æ¼¼	ÖÐÐÅÌØ¸Ö	ºÓ¸Ö¹É·Ý	ÖÐÄÏ¹É·Ý	ËÄ´¨ÃÀ·á	±±·½Í­Òµ	Ð¿Òµ¹É·Ý	ÖÐÉ«¹É·Ý	±¾¸Ö°å²Ä	Î÷²Ø¿óÒµ	ÐÂÐËÖý¹Ü	ÃÀ´ï¹É·Ý	±±ÐÂ½¨²Ä	ÍòÄêÇà	ÑÎºþ¹É·Ý	Ó¢Âå»ª	ÔÆÂÁ¹É·Ý
	ÕÇµø·ù(%)	ÕÇµø·ù(%)	ÕÇµø·ù(%)	ÕÇµø·ù(%)	ÕÇµø·ù(%)	ÕÇµø·ù(%)	ÕÇµø·ù(%)	ÕÇµø·ù(%)	ÕÇµø·ù(%)	ÕÇµø·ù(%)	ÕÇµø·ù(%)	ÕÇµø·ù(%)	ÕÇµø·ù(%)	ÕÇµø·ù(%)	ÕÇµø·ù(%)	ÕÇµø·ù(%)	ÕÇµø·ù(%)	ÕÇµø·ù(%)	ÕÇµø·ù(%)	ÕÇµø·ù(%)	ÕÇµø·ù(%)	ÕÇµø·ù(%)	ÕÇµø·ù(%)	ÕÇµø·ù(%)	ÕÇµø·ù(%)	ÕÇµø·ù(%)	ÕÇµø·ù(%)	ÕÇµø·ù(%)	ÕÇµø·ù(%)	ÕÇµø·ù(%)	ÕÇµø·ù(%)	ÕÇµø·ù(%)	ÕÇµø·ù(%)	ÕÇµø·ù(%)	ÕÇµø·ù(%)	ÕÇµø·ù(%)	ÕÇµø·ù(%)	ÕÇµø·ù(%)	ÕÇµø·ù(%)	ÕÇµø·ù(%)	ÕÇµø·ù(%)	ÕÇµø·ù(%)	ÕÇµø·ù(%)	ÕÇµø·ù(%)	ÕÇµø·ù(%)	ÕÇµø·ù(%)	ÕÇµø·ù(%)	ÕÇµø·ù(%)	ÕÇµø·ù(%)
1997/1/31	10.1861	139.375		15.1855	-1.3578	-5.2862	6.3807	14.2857		3.599	12.4668	8.3333	40.4255	10.0478	38.1699	2.2044	-2.3542	14.1517	-7.8788	0.4085	-5.44	-5.3942	3.9242	-3.7178	-9.7241	-6.6498	-7.0761	128.18	203.4413
1997/2/28	-0.5333	-9.9217		2.9963	11.7409	-2.0408	9.123	1.4583		31.0174	3.184	7.5549	7.5758	-5.7391	7.3794	14.2157	-2.5205	2.3973	2.193	8.3808	-3.8917	-2.2807	-1.6927	15.13	6.9519	-2.9757	-3.5201	27.7873	-2.4683	182.7642	82.1875
1997/3/31	18.4093	12.1739		9.8182	16.5942	15.8333	25.4332	17.0431		0.7576	5.0286	15.5811	32.6761	10.7011	-4.9339	21.2876	30.1395	31.5719	16.0944	9.9099	22.1831	27.0197	25.8278	0.4791	13.2143	11.4312	10.0521	46.1074	29.1382	25.3019	12.7787	1718		114.8276
1997/4/30	13.1321	-4.5478		-3.245	-10.6899	-6.6187	12.9834	-21.0965		-10.7143	27.0947	-18.453	11.5711	6.5	-0.9268	-12.3142	5.8244	30.8083	-9.427	6.0792	8.9337	-0.212	32.4737	7.5613	9.7161	1.5847	14.2084	23.4727	-16.1547	29.4172	-4.3346	-2.8603	213.8158	-5.0294	86.1171			193.3539		166.3317
1997/5/30	-16.0107	-7.9589		-14.7159	8.652	-19.4145	-18.7775	-8.6159		-12.2105	-6.9762	-16.8022	-21.313	-10.8764	-4.7708	-20.1776	-7.2868	-21.9277	-16.8179	-8.5641	-17.328	-15.3683	-4.7676	-21.5892	-5.6929	-22.3996	-14.6919	-7.6637	-11.2445	-14.539	-11.7647	-17.5538	-20.6289	-16.9014	-10.5478	58.8918		-19.9157		-3.5849
1997/6/27	1.9063	-6.4706		3.6116	39.6758	-11.0899	6.5021	2.0197		-4.5564	2.0518	-12.0521	-8.1016	-3.5996	-11.9843	-4.0445	-3.01	-13.3513	-7.375	9.9296	-2.8	-2.7615	-15.1226	-8.9422	2.6829	5.5021	-1.0417	1.4504	13.1201	12.5726	-10.8108	-2.6099	-2.5885	8.4746	-7.8176	-10.5434	324.5198	-0.3289	50.1348	-6.8493			59.0816	133.1754	101.0118
1997/7/31	-15.1457	-8.0946		-4.1012	-7.9213	-8	16.4561	20.3279		10.5528	-9.418	0.9259	-13.9474	-9.0913	-11.1607	-9.2186	-6.7241	3.516	-6.8826	19.9872	-2.8807	17.9002	25.0442	-7.7844	-18.0523	-5.7366	-11.7565	-6.1954	12.516	-22.3313	-10.303	-6.763	0.3796	-7.0625	-6.1484	2.9918	-21.2137	-7.0627	17.7738	-9.8214		145.3623	-8.2745	-3.9295	4.698
1997/8/29	-13.5163	-20.1249		-11.9586	-8.4932	0.2805	-6.4039	-7.3569		11.3636	2.5701	-0.5505	-5.5046	9.3264	25.6472	3.4483	-13.6784	-8.4915	8.5507	-0.6941	-2.5424	-19.4161	13.0927	1.5584	-10.5797	1.3831	-2.148	4.9111	-3.0647	11.2903	-6.0811	26.4503	-3.0254	2.152	10.5422	16.5493	-35.473	-4.5455	-0.9146	-1.1066		-31.2463	3.986	4.3724	13.3814			76.8362
1997/9/30	-15.6287	0.7819		-14.3316	-8.0136	8.951	-14.1353	-11.9412		-3.0612	-21.754	-14.2066	-16.9903	-19.5261	-19.3548	-13.5802	-7.9229	19.9782	-17.8905	-3.5484	-17.913	-7.6087	-12.5782	-9.2072	-17.342	4.7749	-11.9512	-16.1421	-9.0164	-16.5388	-5.7554	-14.2302	-9.1365	-19.5459	-18.3924	-19.9396	-14.495	-12.7976	-10.3846	1.0012		-10.1375	-9.5494	16.6216	1.1307	69.0141	81.6092	-11.7146
1997/10/31	30.0836	7.1552		7.3658	7.2917	-3.2092	40.1051	30.7281		11.5789	27.802	3.4409	10.3314	9.3051	16.6897	14.8592	9.186	-4.9136	6.6667	12.5975	27.2246	15.6863	11.5963	8.169	39.2157	2.8646	7.3407	9.7209	19.6911	12.0531	1.7812	19.2203	16.3703	9.6933	16.6945	14.5283	26.9969	10.1536	20.4292	28		23.5182	25.1301	31.5759	37.5262	9.4444	18.1013	10.9771
1997/11/28	-14.7837	0.6436		-7.5581	-11.9417	-12.069	-6.5625	11.4461		7.1698	-13.0979	6.237	-7.2438	-8.6207	-12.8842	-10.6061	1.065	-12.1531	-9.7561	-17.4257	-4.9126	15	-4.2976	-4.2969	4.7887	-11.3924	-4.3871	-10.5263	15.4839	-6.4722	-7.75	-7.3764	4.1096	-9.1723	-10.8727	-2.8007	3.3155	-5.2672	-3.2787	-6.8513		7.7399	-10.9329	1.1889	-8.8415	-8.8832	-4.0729	-8.8043
1997/12/31	-5.6417	24.1407		6.9182	-0.4598	3.9216	15.4084	4.7685		-3.8732	-3.0144	33.8552	15.0476	5.1887	8.5482	-3.3898	-0.5269	-1.3072	3.8851	3.2374	11.4711	16.4333	16.555	8.1633	13.7097	1.7143	2.4291	2.2549	-7.2626	-9.9415	8.5366	5.0082	15.7895	0.3695	4.7352	0.7627	20.1038	18.6427	10.9801	14.241		2.1552	8.072	7.3977	7.3021	-5.1532	4.6927	6.6746
1998/1/23	-0.8969	-0.5795		-3.8824	1.9473	-2.0319	-3.5496	-5.1075		32.6007	-0.2703	6.1404	-7.2848	-2.4664	-5.75	14.1813	-0.2119	-4.415	-2.2764	-1.2776	17.989	5.6962	0.8626	-4.4025	19.6809	-2.2472	2.7668	7.2867	-3.4639	0.6494	2.9963	-1.6419	-5.9003	-4.4172	-3.7548	1.3457	-6.3261	-0.7581	-8.0345	-4.4521	13.8889	-6.4698	1.4198	-21.637	-1.3506	4.9927	6.7236	6.5922
1998/2/27	9.2006	-11.2694		10.2815	-1.3483	1.7778	-16.3071	-4.8133		-2.4862	0.9485	-6.6116	8.75	-2.1839	-0.7958	-3.7132	-2.017	-2.4249	0.3328	-1.004	11.4477	12.8743	-9.179	-1.4474	5.9259	2.7299	0.8974	-7.9535	-9.1264	-1.828	-1.9394	-5.6439	-12.68	-1.7972	-1.8312	-1.9087	-12.7517	-9.0278	-6.2094	-8.2437	-4.065	-1.8797	-9.4948	-10.6515	-4.792	11.1888	-4.2	-1.6771
1998/3/31	-2.0718	7.0073		19.5339	-6.2642	-1.7467	1.4405	3.6617		0.2833	-4.8322	3.8348	12.9721	-3.9953	-3.7433	-0.7979	-10.5092	-6.5089	-0.995	-2.4691	27.1762	12.2016	-4.457	6.275	3.3566	18.042	8.0051	-10.6796	-11.6738	-10.5148	-1.9778	-2.2746	-4.7872	-8.2353	-1.8654	-10.0677	1.4904	-9.0076	8.545	0.4687	-5.0847	-2.1456	-5.0437	0.1157	2.3783	27.673	-5.7411	-2.9851
1998/4/30	0.8463	25.2387		23.8626	6.6829	6.3704	12.855	17.4937		-7.7684	8.6037	-4.9716	19.0407	1.3464	10.6944	27.4799	21.3075	4.4304	35.8459	20	25.8208	1.9491	11.2352	12.3116	27.5803	19.6682	31.8824	0.9783	12.7308	10.0367	8.4489	20.6897	11.3408	0.5698	0.8264	4.6096	6.7601	12.4161	19.8582	15.6299	4.8214	7.9875	7.2946	21.6185	23.879	5.9714	6.2016	19.1209	67.3469
1998/5/29	28.951	8.8235		2.9985	13.8952	14.9025	11.7219	-0.1851		-11.1792	35.0649	34.6786	8.4249	9.058	8.6575	4.1009	17.9641	12.8485	17.7559	-7.2785	9.7302	8.0442	3.6031	18.5682	3.119	7.7228	27.7431	4.6286	-1.5517	5.4505	13.4884	7.5	-6.5535	3.1161	2.459	1.1691	-4.0946	6.8657	0.3536	19.3006	-1.7036	7.9768	9.505	-2.8517	-3.8814	6.6351	25.5474	58.0258	-2.0732
1998/6/30	-15.8351	2.1021		0.2689	-7.4	-11.6883	22.1103	-8.3536		-11.7241	-22.4038	-23.0855	-19.5946	-11.9601	5.0808	-7.4035	-4.2301	-11.0634	0	-8.6462	39.7823	7.8102	-7.6397	-24.5283	1.6871	-10.5699	-2.5838	-5.2469	-11.0333	-13.8186	-6.1475	1.794	-2.4109	-14.9855	-13.6	-11.6444	-3.187	-3.6022	-4.9514	9.3304	-6.5858	-3.8952	-9.7649	-17.6125	3.4901	-9.4815	0.3548	4.5534	-9.589
1998/7/31	-2.0619	-13.6765		-5.8981	-3.7797	-1.4959	-3.1068	-11.0619		2.3438	-7.9306	10.9668	1.8207	-3.1447	20.5495	-7.0922	-0.4417	6.2802	0	-12.2042	32.6779	-15.627	1.6049	12.375	-7.8317	17.8828	3.9943	-2.2801	-3.0512	-4.2481	1.8559	-14.295	-12.2143	3.6184	7.4074	-2.2615	-0.4969	-1.1304	4.6512	7.0984	2.0511	-6.1495	1.7368	-4.5507	-12.6376	0.982	-6.15	-16.3596	-1.1019
1998/8/31	-15.2632	-16.5247		-9.4017	-14.0292	-19.3548	-13.6774	-14.5274		-14.6947	-24.6299	-7.4122	-18.0193	-12.7856	6.928	12.5191	-28.4827	-20.5682	0	-6.8085	9.381	-25.7191	-10.6318	-9.7887	-9.2697	-8.1081	-3.6558	-4.3351	-12.5888	-17.0573	-5.895	-1.9802	-25.2244	-22.2222	-16.6379	-18.9873	-16.1673	-16.3872	-5.4222	-10.5467	-23.3028	-6.7759	-16.0294	-17.2544	-19.8982	5.5105	-22.1724	-4.3391	-18.9415
1998/9/30	3.4161	14.4218		-0.3145	15.7963	11.8182	1.451	20.0233		11.6331	18.75	20.2247	30.8725	9.9388	26.1722	-1.0855	28.9082	8.7268	0	8.2192	13.181	19.59	7.9538	50.3083	-0.1548	8.9184	17.5494	5.6977	9.5563	10.675	-6.7359	-4.1181	10.084	3.4694	-0.1034	2.474	26.5823	-1.9143	23.2143	-0.8653	11.7225	9.9042	-0.4827	5.7839	1.8433	5.6836	23.4141	6.0712	11.512
1998/10/30	3.9039	8.2045		-12.6183	5.9752	-6.8293	-2.6651	5.2376		3.6072	11.2782	-13.6682	1.0256	8.2058	-19.8649	-6.5844	7.796	-0.7895	-28.6798	-5.7665	4.9068	5.5238	-0.5038	5.3322	-10.9302	33.4495	35.844	-8.1408	24.73	3.4043	-3	0.1621	-7.9607	-10.6509	-8.0745	-8.2592	6.5882	11.2454	-0.0763	-4.3099	-11.1349	21.0029	-13.0234	-3.8849	1.4867	-11.6279	8.5047	-1.1184	-1.5408
1998/11/30	-5.7803	-1.0989		3.9711	-3.8298	6.2827	13.0634	-4.2396		5.029	-10.1351	0.406	-1.6497	-2.6992	1.1804	-2.2026	7.5893	2.122	20.8511	2.6866	-6.0983	-13.4477	0.3165	0.0779	0.9574	-11.5535	-4.2079	-1.4371	23.7229	-0.1372	-0.3866	2.589	-1.4218	2.2075	1.9144	6.7826	-4.6358	21.1362	1.145	16.5906	0.9639	1.982	4.1588	1.7964	0.8917	-5.0987	1.5504	3.3267	-3.5994
1998/12/31	-13.3436	-5.5556		5.5556	-10.7301	12.8079	-6.7568	-13.3782		-18.6004	-14.8872	-16.3073	-14.9677	-11.4927	-20.25	-10.5105	-15.3527	-15.4545	-2.1127	-8.1395	-1.6393	-13.1387	-3.7224	-11.6732	-13.2759	-21.0332	-5.478	-16.6464	-13.5059	-9.2033	-2.9754	-18.2177	-12.0192	12.527	1.326	-5.2561	-7.6389	-14.6897	-12.8302	-5.6724	5.0119	4.4759	-8.9837	-8.0882	-9.0278	-0.6932	-9.3299	-16.2267	-10.0649
1999/1/29	-6.9027	-6.4178		-3.125	3.5936	-8.2969	-3.6232	4		5.6561	-8.3039	0.6441	3.6419	-1.0448	0	1.8456	-9.5098	-7.3733	20.1439	-1.1076	-1.4423	-0.7203	4.0629	6.4317	-9.9404	1.3084	11.4817	-5.6851	-2.1036	-2.8744	-1.7333	-1.8322	0	2.1113	5.6707	-2.1337	0.1253	0.5659	-11.1688	-4.9248	6.3636	26.1556	-1.2961	3.04	-14.018	-0.8726	-3.6483	-9.9923	4.3321
1999/2/9	-1.3308	-0.2288		-6.4516	-5.0239	-9.2063	-4.1353	-4.3803		-6.8522	-11.5607	-3.68	9.6633	-7.3906	0.418	-6.2603	-11.4843	-0.3317	-9.7305	-4.8	3.5447	3.3857	-3.9673	5.9603	-7.5055	1.845	0.049	-10.8192	-7.1074	-4.2056	-2.171	-11.4931	-7.2404	-11.8421	-6.8111	-6.3953	-5.2566	-9.7267	-8.2846	-2.2901	-7.0513	4.0214	-7.3737	-9.6273	-7.9903	-8.4507	-11.5534	-9.9061	-5.1903
1999/3/31	8.4778	21.1774		1.0889	14.1058	5.5944	2.902	11.7318		18.1609	28.3224	23.4219	15.4873	7.1661	19.8751	5.6239	14.9327	11.3145	6.4677	7.7311	14.9497	10.5263	-6.4918	5.4068	1.6706	7.7899	-7.9706	6.5858	17.3488	16.2602	9.8474	10.9878	13.2548	8.5288	15.0609	10.0932	2.3778	21.9056	-8.6079	-1.2835	11.7241	7.9038	15.3762	1.0309	22.1053	6.1538	10.8672	19.7156	8.7591
1999/4/30	5.8615	-2.776		4.3088	-6.7329	11.2583	-13.6433	0.7		-8.9494	-15.6197	1.7497	-25.4335	-5.3191	-6.25	-11.8136	-3.5144	-12.2571	-2.648	7.6443	4.5401	-7.619	-7.6438	-4.3353	-9.0376	-11.5126	-13.4228	2.9268	-7.1266	-11.7483	6.4394	5	1.3004	-3.1434	-9.5284	-1.4104	-7.2903	1.0226	-9.0698	-1.3002	-5.5556	-3.1155	-5.9546	4.932	-10.5603	0.5435	-2.7723	-9.8971	-9.2282
1999/5/31	5.0336	7.6446		9.3804	-1.6568	-3.125	7.767	-0.3565		-4.4872	0.6036	4.6296	0.9302	4.1734	18.5185	-12.4528	-11.1479	-2.0443	8.48	6.8846	23.6124	3.2073	2.8094	17.8248	4.3871	0.6648	6.3123	4.8973	11.7841	3.0111	4.8636	-2.8571	1.1553	0.4057	6.1702	8.4406	19.5546	12.7388	-3.8363	14.433	9.1503	9.0196	6.0302	-4.5381	5.8218	10.6306	11.5338	4.4815	-4.8059
1999/6/30	22.0447	36.747		31.9355	30.3249	32.7189	21.2121	40.6699		42.2819	68.4	24.3995	58.679	25.5778	22.5953	34.0517	19.7516	38.6087	31.7109	20.9722	23.0213	24.8613	23.7814	39.7436	44.9938	26.1321	56.6667	25.753	52.5324	32.6154	54.3494	16.8627	40.736	25.2525	41.984	26.3852	32.6542	16.8643	24.0691	17.0336	27.7445	15.1799	31.731	35.4839	29.4989	18.8925	16.0298	14.1134	35.1456
1999/7/30	-8.377	-1.7621		-18.3374	-12.7424	-3.9352	-13.6486	-6.2075		-13.9937	-25.4157	-15.2439	-22.1684	4.1718	-8.3573	-8.1994	-2.4896	-3.3877	-12.5465	-3.2147	5.9388	-8	-7.9356	-20.9174	-20.1006	-0.5236	-26.1968	-7.8236	-10.4247	-11.4849	-11.1372	-11.3255	-20.1984	-8.0645	-11.5209	-15.2401	-11.4524	-6.5389	-1.7149	-12.7235	-12.8125	-3.7477	8.8015	-12.0301	-14.8637	-4.2466	-0.0803	-2.1302	4.3851
1999/8/31	-2	15.2466		2.994	23.4921	5.7831	7.1987	-13.8713		-1.4625	5.0955	-7.0743	2.2388	1.4134	4.2977	14.711	10.5319	13.2468	-11.8421	2.6097	-8.0584	5.1208	-5.8976	1.9335	-2.6172	-1.8797	-4.0541	-8.6957	-2.3276	2.228	1.1873	8.2308	3.2768	3.8596	-2.8357	3.9141	-5.52	-4.1013	-6.2159	-18.9125	16.3082	-9.9935	-6.1102	0.7123	-4.1322	5.5794	1.0973	6.6505	-6.6667
1999/9/30	-3.207	-9.7276		-5.5233	3.5133	-6.7198	-6.4964	-1.6842		-1.8553	-8.3333	-0.5161	-5.2311	0.4646	-5.4271	7.4809	-1.3474	-12.3853	-4.3284	-6.3584	7.4944	-5.6066	-1.9284	-3.6419	1.5677	5.0575	8.4507	-0.5952	-3.9718	3.2051	-3.5202	-4.7203	-4.814	-4.223	-4.2918	-7.6549	-2.0717	3.6478	-2.093	-5.7337	-4.9307	-7.6424	-6.9661	-0.4243	2.694	-5.8266	-1.582	-6.576	8.7798
1999/10/29	-8.1325	-7.6724		-2	0.9934	-7.2039	-7.26	-3.4261		10.586	-8.595	-7.1336	-7.7022	-2.5434	-9.9894	-7.8125	1.7561	12.0419	-4.5242	-4.6914	-1.0931	-4.9659	-3.5112	-2.7559	0.2205	-5.1787	-5.368	-5.6886	-3.4926	-7.5776	-6.0811	0.1835	-3.7931	-5.4674	-7.5336	-6.5789	-2.3442	-7.4029	-4.3943	1.7526	-8.752	6.4793	-6.8966	-6.5341	2.7282	-8.0576	1.6074	-8.2524	-3.8304
1999/11/30	0.4918	-1.774		0.6279	-9.2623	-4.7368	-4.2929	1.9956		-3.0769	-0.3617	-5.5866	-6.815	8.1851	-10.8619	-1.849	-7.5743	2.9206	-6.5359	-1.4249	0.687	0.6148	3.3479	-2.834	-2.8603	6.8462	-6.4044	-1.746	-6.0952	-8.871	-8.4892	-2.1062	-1.1947	-2.2388	-7.1775	-5.7746	-8.3724	-11.0092	-4.0994	-3.5461	-7.8153	-5.3519	-1.9048	-1.9757	-0.9193	-3.2864	13.572	-2.5132	-5.2632
1999/12/30	-11.9086	-15.8745		-17.9407	-7.8591	-8.9779	-10.0264	-3.587		7.5838	-1.9964	-11.3905	-14.4776	11.0746	-5.4387	-18.9953	-8.195	-7.2645	-11.3636	-4.5992	1.8985	0.611	-5.6338	-2.1568	-7.9275	-8.5673	-17.2043	-5.1696	-6.998	-7.0796	-12.4214	-8.6997	-8.3434	-9.542	-6.9358	-7.3244	1.278	-7.0692	-10.6218	-18.0672	-8.0925	-19.5198	-9.3851	-8.3721	-13.8144	-3.5615	-16.7155	-15.4681	-10.2102
2000/1/28	-6.4815	22.0339		-2.8517	9.4118	12.2914	8.6999	-2.9312		22.7869	1.4815	12.3539	0.8726	28.5291	30.8017	-3.6822	2.0339	12.6071	0.9862	7.1625	9.6943	14.4737	-2.6119	1.1976	22.7552	37.0079	6.0213	-3.5775	15.9215	-2.381	-0.3591	3.8934	-6.0686	-0.8439	1.5819	15.8065	14.7634	6.8146	23.1884	59.8718	2.3061	6.4729	29.6429	-1.0152	9.8086	3.5117	14.8768	14.7673	7.8595
2000/2/29	25.5446	-0.0926		12.7202	30.1971	4.5946	8.9928	10.2207		16.0214	18.2482	26.1516	9.3426	-0.2304	35.2688	20.5231	25.2492	20	30.0781	1.0283	14.7558	62.2458	5.124	-0.2536	2.6052	11.954	12.6949	7.4205	32.4553	18.6992	9.1892	4.3393	46.2079	4.4681	3.4483	0.4178	-3.7933	5.638	6	16.5196	3.8934	8.5714	3.0303	34.0171	71.024	12.9241	14.1762	9.9301	7.7519
2000/3/31	164.511	20.6673		5.026	-6.9511	5.5556	-0.8251	9.7998		4.9482	9.2593	5.8893	12.1835	-2.1555	-8.1876	19.8664	10.6101	18.6594	-6.4565	11.9593	-12.1184	-17.7112	40.7517	12.6271	8.4961	32.1355	2.0751	15.9539	9.9432	47.5342	12.5413	21.4556	15.4659	10.5906	8.6022	5.5479	57.3143	11.236	13.8735	4.8176	21.6963	11.9694	5.0802	2.1684	5.0955	1.4306	2.2819	24.6819	18.705
2000/4/28	53.9654	3.7634		9.4118	6.8047	-0.9039	-2.4958	14.6833		-17.4342	11.7232	-6.0067	-6.9111	-8.8906	-2.5974	-3.2033	3.5172	-3.4404	2.7287	3.75	-11.8421	-7.2848	11.8325	6.3205	-2.4623	-2.4864	2.5169	1.4184	-12.7907	-9.1922	0.5865	3.8911	1.9135	-2.3941	22.1782	5.3644	9.2626	0.3788	-2.5341	-10.3086	-4.376	2.3503	5.5131	5.4931	-6.9091	2.3977	21.9816	4.7959	-4.6061
2000/5/31	-12.897	2.3039	193.3014	4.3011	11.1496	5	1.6212	16.2343		1.1952	-1.7699	7.4556	-0.7576	-2.2453	-3.8222	16.5468	3.7066	-3.5373	13.75	-0.2191	2.8358	6.2857	-1.264	0.4246	3.2822	-6.1355	7.5543	2.2378	-1.1852	2.2495	5.6851	0.2996	-3.2653	10.9434	2.3501	12.532	-2.2911	4.2767	-1.2648	-4.612	8.4746	30.2222	1.4943	-0.5917	-2.3437	9.9174	8.3916	-4.0896	8.528
2000/6/30	2.2677	-1.4208	0.2447	2.9455	-1.0592	-4.8995	6.1293	-2.1598		6.9554	2.9601	9.141	2.1374	1.8551	4.2514	-1.7284	4.5421	7.334	-2.7473	10.9169	20.7134	-5.578	-13.1342	20.155	9.0317	19.2699	6.6725	6.9767	15.4423	-4.5	15.4483	-4.3316	9.2827	-1.0204	-3.2296	-5.61	-4.9728	9.047	28.4528	0.3026	1.875	3.8111	12.5102	0.7143	-5.3472	0.7229	-4.3246	2.4365	7.0406
2000/7/31	-13.2174	15.8537	-0.5696	5.3105	8.8161	12.192	-2.3734	11.4054		8.7117	17.25	-3.1282	16.5919	1.5126	-7.7128	26.3819	4.8433	-0.1847	16.3047	9.7068	5.5556	3.7011	-2.2926	-1.2317	3.7575	-3.3452	9.3827	9.9744	16.8182	10.2618	7.2879	7.8064	-2.8571	16.1512	8.5079	21.175	7.5269	-2.2124	1.7785	1.2289	19.7853	9.4795	3.2703	3.5629	8.156	13.3333	-6.1331	3.0723	13.3779
2000/8/31	26.2525	-7.6555	0.491	4.5134	-10.3513	-0.6936	-1.7018	-7.7279		6.6591	11.7271	10.2083	11.4103	0.7759	4.9952	-0.5964	3.6005	-6.938	-7.4906	-5.9908	3.1442	-1.8531	-3.1844	9.2637	-4.1152	-0.5891	-1.4296	-8.3721	-2.0567	-2.4691	4.6771	7.8928	6.6773	4.8817	-2.2919	-6.1616	-9.2	1.2658	4.8451	5.2352	10.6274	-10.9109	-6.8966	-1.9495	0.4459	5.6604	-2.8239	-5.412	1.2783
2000/9/29	6.3889	-7.8756	-4.7231	-14.4399	-5.9133	-6.9849	-7.0074	-0.859		6.3492	14.5992	-7.845	-6.9045	-4.0205	2.1043	-4.7	-4.918	-0.497	-9.7166	-8.7255	-1.4911	-3.7762	-5.7126	-12.6087	-12.9614	1.7037	-4.5802	-9.6447	8.3428	-5.6475	-15.4255	-2.6174	-11.4754	-15.2327	-6.4198	-10.6566	-6.8282	-10.3409	-7.9355	-10.31	-10.9954	-2.0787	-10.4308	-2.924	0.2623	-12.2899	-6.7236	-3.4375	-7.2816
2000/10/31	-6.9377	3.2621	1.1966	4.1009	3.7709	1.0013	3.1028	1.444		10.4478	27.2273	12.1026	9.8888	-6.0606	6.6308	-1.574	4.3448	5.4945	9.417	10.4189	8.1736	9.9564	1.8972	2.6741	3.8462	1.4202	11.6	4.2135	4.5574	12.0743	5.9119	11.2336	2.7778	2.995	1.0554	3.6145	1.3396	3.0418	-0.1079	-8.2797	0.5202	-3.9013	10.0422	-0.241	0.2616	28.024	0.9774	3.8835	6.178
2000/11/30	4.5691	1.8519	8.4459	6.6667	13.3917	5.3284	6.9647	2.3488	1.1538	21.8018	22.2513	10.3385	9.8988	3.3207	8.5714	11.6205	4.957	7.6705	2.1858	6.2257	-2.1144	8.4468	2.8228	6.4204	7.8822	14.3627	-4.8746	6.469	-5.5611	13.9963	8.5511	7.1871	6.4701	9.0468	7.0496	11.6279	11.5863	2.091	4.5356	3.9439	7.7254	1.4925	2.3773	12.6812	2.4136	12.2544	10.8288	9.3458	5.5227
2000/12/29	-2.3764	1.3904	-1.0903	1.7045	14.8961	-3.4118	-3.0547	6.0501	-5.6084	-7.9142	0.3747	-2.8192	-17.4002	-1.7447	11.7647	0	4.9118	8.4433	-2.9412	-6.5439	0.0953	-0.1951	4.4977	9.0495	-0.4401	-7.0958	5.2751	8.481	-6.7905	2.9887	0.6565	-3.815	4.9231	-1.037	-2.439	-4.0625	-1.6725	-0.1205	-0.5165	-2.9511	-3.681	-3.2941	7.2659	-1.3934	5.6051	-1.25	3.2751	7.1225	0.5607
2001/1/19	-8.0487	6.7511	1.9685	3.9106	-6.9215	6.3337	3.1509	-4.3279	0.7049	5.7028	-5.3333	-2.2184	-8.6741	19.5327	2.0776	7.8319	-4.2017	-4.9473	11.4325	0.4211	-1.9994	3.6482	-7.2107	-14.1441	0.6189	-16.4646	-1.5032	7.9347	-1.309	-16.7059	4.8913	-9.4952	3.0792	7.0359	3.5	3.1488	0.2835	1.4475	3.1153	-1.1146	5.0955	3.2847	2.6536	5.8696	-4.3426	1.3502	-5.3911	-0.1773	1.6729
2001/2/28	-5.2946	0.9881	-4.556	-7.2581	-5.5494	-4.811	-6.0289	-6.7147	-11.55	2.5076	5.9155	-10.9075	-19.5387	-19.7811	-5.9701	-13.1089	-10.401	-3.3276	1.9778	1.9916	1.4896	-8.7995	-8.9759	-13.4347	-6.3269	-6.1708	-4.9419	-8.4324	-5.6527	-7.1563	8.9119	-6.9057	-2.1337	-5.1748	2.1739	5.7895	-4.5936	3.2105	7.9557	-8.2374	-1.0909	-3.9458	7.7551	-9.4456	-10.0883	-5.1624	-6.3687	-6.8384	4.2048
2001/3/30	-8.3859	3.5225	3.5599	7.1014	18.3797	5.0542	10.0941	6.9169	9.1012	2.0015	-4.7872	11.5573	14.1653	10.3314	15.873	7.3394	9.7902	6.2665	7.0303	4.9332	-3.0632	9.7174	6.0887	12.3596	8.6304	12.1622	5.4281	9.327	15.8122	14.8073	7.2312	8.1312	11.77	3.0973	5.6738	8.9552	6.5185	15.7834	-1.6791	5.1158	2.5735	-2.759	-0.7576	4.9887	5.8205	12.5549	6.4439	11.1535	7.3684
2001/4/30	1.378	-7.3724	-1.1719	-5.0068	-0.9193	-3.7801	-1.3209	1.0323	-2.5389	-2.689	20.5028	-2.1071	5.9084	9.9823	2.3661	1.3295	0.3822	-4.8173	-8.3805	-5.2889	0.7242	-2.0101	-4.4292	-9.0625	-5.6995	13.5743	-0.6526	-3.7797	1.5467	-4.3286	-10.0266	6.3984	6.7808	-2.7182	-6.0403	-6.5753	-4.175	-2.6866	-1.3283	-6.5197	-6.2127	6.4943	-8.5242	-2.0518	-0.5302	-10.3126	-4.7085	-6.0034	-6.781
2001/5/31	1.068	-2.7551	4.2688	3.9886	10.4124	6.0714	4.0945	3.8424	2.1265	-0.7468	11.5977	20.0897		32.4498	-3.7713	5.9044	13.4518	-3.3465	-2.3486	-1.7921	0.0327	17.7564	11.7493	5.7045	1.6484	-0.1584	9.635	2.8058	3.4664	9.6953	0.5084	6.1376	-2.2724	-1.4706	-1.5476	9.1887	2.3392	4.7035	-2.4038	8.5462	-1.0191	5.3272	3.5466	-2.7563	5.9294	7.3814	4.1176	6.2956	4.8759
2001/6/29	0.9759	8.2599	4.7033	0.556	-5.6022	3.9223	5.2194	-1.1561	4.633	0.7524	2.7243	2.2405	-4.6269	-3.0928	-5.8154	-3.0973	4.4743	3.643	4.6586	1.9149	2.6135	-6.8006	-2.204	-0.5202	0.5067	-6.6596	1.6644	-3.0568	11.7081	-2.1886	1.9763	-2.6285	-9.3656	6.5672	4.1112	-12.4697	-2.0714	8.0804	-2.7586	-2.7133	0.2574	-6.0214	-1.5447	9.8639	3.0665	-3.6007	1.8756	1.6309	-1.6225
2001/7/31	-13.3971	-18.5955	-13.0814	0.6944	-10.1879	-18.8184	-16.58	-12.4269	-16.4179	-2.3898	-2.1992	-19.6494		-5.6946	-17.7852	-14.0639	-14.0792	-11.0721	-15.1177	-17.0146	-1.1143	-14.5199	-13.5021	-22.6797	-17.9745	-10.4757	-14.9312	-17.5676	-14.9306	-13.6833	-20.9302	-12.6697	-13.1111	-12.465	-10.1695	-10.219	-8.0233	-20.8295	-24.6201	-15.3271	-16.0462	-9.1617	-9.3452	-12.7967	-2.6494	-12.309	-16.6667	-17.3986	-9.9826
2001/8/31	-18.5083	-6.6829	3.01	0.8276	-0.3304	-9.973	-5.1641	2.0868	0.812	0.153	9.6561	1.9091	8.1081	2.5216	-0.7347	-0.2125	-0.4361	-3.1621	2.3358	-6.5409	5.2479	-7.6712	0.6272	2.5359	-5.3393	9.6142	-1.0778	0.1366	0.0816	-6.1815	-8.2108	-0.4838	-12.0205	-5.44	-7.1429	-8.2462	-10.1507	5.1222	-4.7043	-7.7263	-8.4098	-6.9216	8.7284	-12.426	-8.6709	-18.2962	1.3514	1.8405	-5.7859
2001/9/28	-4.7458	-6.5104	-3.8961	-10.5335	-6.1326	-4.3413	-3.6212	-8.2584	-10.7662	-6.1879	-1.93	-9.9911	-43.75	-24.1424	-5.8388	-13.738	-6.1327	-16.2245	0	4.3069	0.0918	-0.0742	-7.41	-1.6488	-1.7626	-0.9233	-7.6265	-6.9577	-14.0294	-6.4825	-3.2043	-6.9444	-2.7616	-4.3993	-2.4673	0.5063	-11.7387	-6.0908	-0.4231	-3.7081	1.8364	0.5666	-12.9152	-1.385	-9.009	-1.8957	-4.4	-1.6064	1.6377
2001/10/31	-5.3381	-2.7855	-8.7838	-3.6697	-8.6521	0.4695	-10.4046	-10.3387	0.2961	-18.4039	-3.936	-8.226		8.8737	-16.5939	-11.358	-2.6667	-6.6991	5.5635	-7.6129	1.3753	-14.3281	-9.5737	-12.8248	12.799	-8.5614	-6.9082	-1.4663	-10.2467	-3.6364	9.931	-6.7164	-5.8296	-4.0708	0.744	4.4081	-8.3	-9.1981	-3.6827	-9.3168	-4.918	-7.9577	6.801	-0.6897	-8.4539	-0.4831	-8.2985	-16.6327	-4.5317
2001/11/30	10.6767	10.0287	-4.4444	5.873	11.2113	1.2461	3.0108	5.169	2.214	2.3952	4.9296	6.6955	27.8422	-6.348	8.9005	10.3064	1.3699	13.577	-2.2973	6.7039	-1.0853	5.286	10.3391	5.3846	-1.3786	0	4.0724	7.2917	12.685	4.4811	-4.5169	2.8	2.5397	5.7196	-0.4431	0.4825	11.6685	25.0649	2.7941	10.274	3.7931	-4.0551	11.8711	5.5556	14.7255	8.3738	16.451	6.7319	3.903
2001/12/31	-17.2554	-10.8073	-8.4302	-7.3463	-10.8922	-7.0769	-2.5052	-1.5123	-4.2599	20.9552	-12.7517	-7.3887		-14.2259	-4.8077	-21.8434	10.1351	-8.046	-3.1812	-6.2827	3.1698	-13.0864	-6.5217	-4.4275	-9.1398	-7.8981	-12.6957	-7.6283	-4.2214	-11.5124	-8.5414	-9.572	-9.9071	-5.2356	-2.819	-3.7215	-6.3477	-12.2534	-8.1545	-9.3168	-5.1495	-9.1707	0.0703	-7.6316	-6.744	-8.9586	-1.66	-6.6514	4.467
2002/1/31	-15.353	-19.4161	-13.0159	-13.2686	-11.0533	-26.1589	-10.2784	-13.7236	-8.2956	-18.6946	-14.1259	-15.6284		-33.0732	-24.0404	-25.2019	-32.5153	-11.625	2.7143	-10.3352	-1.3885	-27.2727	-4.9719	-14.7541	-21.1834	-13.0705	-14.8406	-17.2673	-14.8874	-7.5255	-19.3966	-19.8795	-6.8729	-4.0516	-2.9008	-0.6234	-18.561	-9.9408	-17.6012	-21.6438	-11.0333	-8.9552	-3.0899	-20.0855	-9.8756	-13.8991	0.7427	-17.0762	6.8027
2002/2/28	9.3113	1.6304	0.7299	2.6119	0.0731	5.3812	-2.3866	2.6696	5.2632	-2.6759	-9.4463	2.0725		16.035	4.5213	20.0864	12.7273	5.5163	-0.8345	2.3364	-4.9431	8.0729	-0.6751	13.4615	4.5045	-1.2729	5.614	2.9038	2.8769	0.6897	3.0303	6.2299	5.9041	-1.3436	2.3585	11.4178	4.4814	0	8.8847	6.4685	2.7559	2.4108	1.4493	6.0606	0.3451	3.7143	-1.7426	10.2222	-1.7288
2002/3/29	16.4153	10.3387	6.8841	8.1818	7.3776	9.3617	6.7237	6.8256	11.0938	15.8859	5.6655	11.6751	27.619	12.1859	8.3969	6.1151	-0.7258	8.311	-2.1038	8.6758	1.6703	1.8072	9.5157	2.4925	7.6149	11.2812	12.2924	8.8183	0.4474	0.9589	12.9758	8.3923	2.7875	3.1128	9.5238	-5.0676	15.474	6.0447	6.7708	5.2545	18.3908	5.4614	13.5	8.0672	34.3938	3.168	-2.1146	7.9301	-5.3704
2002/4/30	28.7348	6.462	2.051	4.7197	5.1701	11.284	6.5292	10.7505	-5.0633	-1.406	-16.0851	1.25		4.4793	14.2019	7.6271	4.6304	1.7327	2.0057	1.1204	1.8909	14.0828	3.6462	10.8949	8.9453	1.0138	6.1144	1.7828	-5.2339	8.2768	4.9005	9.9813	1.3559	16.6038	0.8415	4.1518	8.6247	2.8501	0.3252	5.1482	3.2362	6.5179	2.6417	8.7092	0.4479	1.0681	5.784	11.8306	0.3914
2002/5/31	12.0782	-8.0425	-18.4152	-12.2349	-5.3687	2.4476	-13.2258	-10.0733	-1.7778	-5.1693	-6.8966	-6.8462		-14.2551	-12.9496	0.7874	-10.559	-8.7591	-10.1124	-10.2493	0.4868	-2.4896	-9.1317	-12.2807	-8.8235	-13.3333	-14.4981	-3.6624	-3.9953	-2.2556	-12.4088	-13.0619	-1.3378	-5.8252	-10.2921	-10.8463	8.9056	-10	-2.7553	2.5223	-12.5392	0.3353	-11.3487	-6.2947	-11.7834	-11.9213	-11.5942	-10.3563	-8.3821
2002/6/28	-8.2409	35.6436	24.3502	21.0037	2.5974	18.0887	19.7455	11.4053	4.8265	11.8421	2.7233	12.2892		28.25	13.4593	2.9687	-0.8681	21.0667	17.4057	15.7408	3.3909	8.4043	8.1549	12.5	20.3724	5.2881	12.7174	19.3388	18.6047	19.2308	13.1667	9.0732	16.4407	13.0754	15.969	13.6913	4.5801	11.7805	9.5	21.9971	19.5341	-7.0175	14.9351	10.8397	14.8908	22.6586	17.071	10.4354	9.8936
2002/7/31	-0.464	-11.5572	-4.9505	-9.063	-8.994	-2.3121	-2.0921	-4.479	2.446	-4.2857	-1.5907	-3.4335		-4.4834	3.0177	0.3035	-0.613	1.9824	-5.7613	0.271	0.2343	-5.103	-2.1345	-7.5556	3.5068	-0.8811	-4.3394	-7.0637	-10.3199	-7.4194	-0.8837	-3.1306	-7.8603	-5.9361	-4.1172	-5.1948	3.1731	-2.3031	-4.14	-11.1507	-2.3393	-8.2676	-3.632	0.5274	-8.7342	-9.7291	-2.8662	1.2401	-3.8939
2002/8/30	-5.2448	2.4759	-1.7361	1.8581	2.3429	1.6272	0.641	-2.3015	7.3736	-4.0386	4.9569	3	5.53	1.6327	8.9899	-1.059	12.5991	-1.8359	0.4367	0	1.5776	-4.0331	0.905	1.9231	0.8743	-3.3333	1.129	-0.7452	1.611	-1.8583	-0.7429	0.6464	0.4739	-2.9126	3.0702	2.1171	3.9143	-1.9851	-1.28	2.0027	1.735	0.1961	1.5075	4.1265	-1.5257	1.6371	0.459	-0.3341	2.1784
2002/9/27	-13.0996	-4.9664	-10.0118	-7.4627	-17.4069	-12.6638	-6.2633	-5.8893	1.4388	-1.4639	-2.4641	-7.0119	-14.1194	-7.7309	-9.1752	-18.1957	-9.3114	3.9604	-4.2029	-8.2432	0.5752	-10.2371	-1.435	-5.0943	-6.8256	-10.5747	-10.978	-7.2072	-6.4553	-1.5385	-7.9341	-7.3394	-6.1321	-8	-4.3972	-5	-3.9462	-9.6203	-8.9141	-7.0681	-5.7364	-10.9589	-4.9505	-6.8692	-6.9014	-7.5168	-4.5954	0.5587	-5.5838
2002/10/31	-14.2958	-6.4972	-6.2827	0.5376	-11.7086	-6.5	0	-7.2591	8.2527	-0.8357	-4.3158	-9.6288	6.4407	-12.9489	-5.4082	6.729	-1.8982	-3.5979	-2.4206	-3.8292	0.6577	-8.5234	-12.8298	-3.8767	-1.1628	-7.3265	-2.1628	-7.4434	-5.8111	-11.4183	-7.3171	-8.2178	-7.2027	-3.6232	-8.1602	4.878	-6.0691	-7.7031	-4.8043	1.1268	-0.8224	-9.8901	-2.691	-3.5461	-0.6051	-3.7736	-9.2319	-2.7778	-6.2366
2002/11/29	-7.6796	-7.5529	-11.1732	-9.6257	-9.4303	-9.9822	-11.8913	-8.0972	-1.1316	-2.9963	-0.5501	-12.9653	-21.3376	-9.875	-11.8662	-19.7898	-13.8962	-15.2539	-6.2016	-5.0536	1.25	-16.6667	3.0271	-5.6877	-7.0588	-9.4313	-8.9727	-6.2937	4.3702	-6.7843	-6.4912	-9.3851	-5.9567	-4.8872	-5.1696	-3.06	0.7952	-7.739	-2.6168	-14.0669	-8.2919	-8.5366	-0.2676	-11.4706	-14.4597	-11.7647	3.6491	-5.6	-6.1927
2002/12/31	-20.3041	-6.5359	-5.5031	-3.7475	-7.8091	-8.1188	10.5398	-5.7269	0.4217	15.5405	0	-7.9646	-3.0364	-13.3148	-6.9767	-4.1485	30.7457	-8.0519	-8.4298	-6.9355	-0.5612	10.0787	-20.8713	-4.9342	-4.1772	-5.8193	-4	-8.5821	-13.0542	-8.8792	-9.0056	-3.4524	-6.9098	-9.2885	-5.7922	-3.6616	3.5503	-9.2105	-9.7889	-7.6175	-7.9566	-7.6	-7.1556	-7.6412	-2.3132	-5.1282	1.6479	-12.8329	-1.2225
2003/1/29	31.4254	12.7622	17.97	9.0164	15.4118	12.931	-3.4884	10.4361	0.24	-3.3417	-6.8584	19.2308	13.7787	20.8	9.0789	21.8679	-3.2813	14.1243	9.3863	11.4385	1.693	12.1602	10.8835	5.1903	7.7939	13.0081	9.2262	13.4694	8.2153	9.2652	12.1649	9.4945	15.6701	11.1111	13.2007	9.3054	5.4286	12.1377	15.1064	17.193	11.1984	12.5541	4.2389	12.9496	8.9253	9.5495	3.3161	11.9444	3.9604
2003/2/28	-1.7079	-0.155	-0.8463	2.0677	2.1407	4.3893	2.2892	4.2313	-1.4363	-4.9265	-1.1876	-1.6129	0.5505	-3.3113	3.2569	9.1589	-0.727	0	0.8251	2.3328	-0.0277	-2.1684	1.1547	1.4254	2.451	0.4317	0.545	0.5396	-0.5236	0.5848	-0.9191	1.1261	7.3084	1.1765	3.3546	-0.7194	-4.336	1.6155	-2.7726	1.497	5.6537	-0.1282	-0.1848	4.7771	2.6756	0.1645	2.4964	-1.1166	2.8571
2003/3/31	1.9983	-5.2795	-5.5477	-1.4339	-6.986	-6.3985	-4.3581	0.8119	1.3358	-5.4545	-15.625	-5.3279	7.4818	-7.8082	-2.2196	-6.8493	0.8137	8.5396	5.0736	1.9757	0.6106	-11.734	-5.9361	-2.7027	-0.5981	-7.0201	-5.1491	-3.5778	4.3421	-4.2151	-3.7106	0.7795	0.9967	-1.7442	1.7002	12.8019	-0.7554	-4.2925	-7.2243	0.7375	-3.1773	-6.932	7.6852	-6.079	-5.2117	-4.7619	8.9074	-2.7604	-3.7037
2003/4/30	-13.2879	1.8033	-8.2831	0.381	-12.8755	-3.5156	-8.6207	7.1141	12.7022	-9.8077	-10.5413	8.2251	-4.584	-10.9955	15.4122	-9.1912	-12.1872	3.5752	10.2804	4.5737	0.0552	3.2496	10.0728	-6	-4.4765	-22.6502	-6	4.8237	-3.2787	-18.8164	14.4509	-15.2486	-14.1447	-0.1972	1.3678	22.591	-17.3168	8.804	0.4098	-3.6603	5.6995	2.069	2.3216	-7.9288	-3.9519	-3.4483	1.7252	8.2581	-2.7644
2003/5/30	2.4558	6.9243	3.6125	3.9848	2.3399	1.2146	3.7736	6.5163	4.4891	11.7271	6.6879	3.4667	-1.2456	-3.3389	-1.9669	-0.6073	-0.6434	2.8777	4.9435	10.951	0.1654	6.1516	2.3153	6.0284	7.8981	13.1474	-0.304	1.5929	10.8214	10.0935	-2.6936	10.5606	4.2146	4.7431	0.8996	18.952	3.7947	-1.5267	6.7347	2.7356	0	-2.8378	1.9181	0.8963	4.2934	-0.3571	7.3469	-4.0524	-1.4833
2003/6/30	-11.7083	-9.1867	-7.3864	-4.562	1.083	-5	-6.4179	-14	-8.1726	-5.916	-12.9901	-11.5979	-10.8108	-4.4905	-7.9197	-5.9063	-12.5809	-6.8182	-8.1424	-5.4545	-0.0275	-3.504	-13.4767	-9.5875	-12.5752	5.9859	-6.5549	-9.7561	-12.5882	-10.5263	-12.2837	-1.6509	-7.5368	-1.8868	-2.8926	-10.793	-7.832	-10.3876	-5.9273	-7.1101	-9.8039	-10.0139	-6.0997	-7.4074	-2.0832	-3.405	-10.1754	-9.9379	-2.133
2003/7/31	0.5513	-7.5513	5.0173	6.8834	-12.2619	-5.6842	-0.1406	-3.2832	4.5	-7.5051	-4.9217	-1.0204	2.0202	-3.9783	0.9174	-12.5541	5.9259	-1.8762	-0.1497	-3.7088	0.7434	0	-8.016	-1.3564	3.75	-7.309	1.9576	-3.4749	7.8062	10.6262	-3.1558	0.2398	-1.3917	-2.5	-0.4124	4.856	0.7389	-6.7474	-6.5041	-5.178	-3.442	-6.8006	2.1043	-4.7619	-0.885	-9.3236	-5.7292	-7.0345	-4.6925
2003/8/29	-2.193	-3.9855	3.1301	-5.0089	2.0353	-4.0179	-1.9718	-5.9406	-4.9761	-9.6491	-4.4706	-3.3873	-7.5248	-5.2731	4.4318	-2.4752	-3.4965	-5.3537	-5.6972	-2.2825	0.082	-5.4469	-5.2288	1.1234	-5.4886	-7.8853	-6.56	-8.8	-1.9975	-5.6604	-3.8697	-0.7177	-4.0323	-7.4951	-9.1097	-8.5557	-1.1002	-2.9685	1.7391	-3.413	-3.94	-1.3267	-6.7204	-0.6	-3.9286	-2.2634	5.1105	4.0059	-5.1676
2003/9/30	-10.6502	-3.7736	-5.7508	-8.0979	-8.9096	3.4884	-7.9023	5.8647	-8.6606	-8.1311	-10.3448	-6.7073	4.9251	-4.5726	-2.1763	-5.0761	-18.2195	4.0404	-4.1335	0.7299	0.3004	-1.4771	-5.0575	-2.2388	-1.4164	-8.7549	-0.3425	-3.9474	1.2739	-10.9091	18.6441	-14.0964	-7.9832	-0.2132	-1.3667	-10.2376	-4.8208	-8.6042	-3.2051	3.7102	-7.4219	-5.042	-13.3525	-5.4326	-6.1338	-1.8947	-4.5992	-2.1398	-2.7982
2003/10/31	-8.1556	4.5098	-14.7458	3.6885	-11.8248	-1.7978	2.8081	-5.2557	3.6384	-5.9445	10.4396	-15.0327	-16.3265	-10.625	-6.1179	-11.4973	-17.5949	7.5728	8.7894	9.2754	-2.5456	-6.1469	-7.5061	-7.7608	-12.3563	-11.9403	-2.5773	-8.9041	-13.5849	-8.1633	-13.75	-13.324	-8.6758	3.4188	7.1594	17.8203	-2.5974	-7.7406	4.415	-1.1925	7.173	6.1947	9.0909	-6.5957	-5.1485	4.5064	2.7548	-9.621	7.4242
2003/11/28	3.6885	5.2533	4.3738	1.3834	-3.1457	12.357	-2.5797	-2.2489	-2.766	14.8876	7.4627	1.7308	25.8537	4.662	-15.6398	-4.8338	-7.3733	0.361	6.8598	2.122	-2.8533	-4.6326	6.5445	-5.2414	-0.6557	1.6949	17.8131	3.0075	-6.9869	-2.8889	12.4224	2.9126	8	7.2314	6.681	9.5	8	10.6576	6.9767	-2.4138	1.378	-10	7.4187	2.2779	0.4175	7.1869	1.0724	-3.3871	-0.5642
2003/12/31	-3.1621	29.2335	-4.1905	9.9415	-6.8376	0.2037	6.8536	2.1472	9.628	14.0587	-4.1667	-5.8601	-19.3798	12.9176	-3.9326	-17.7778	-7.6285	13.1295	4.7076	14.5455	0.5874	12.3953	1.7199	6.6958	4.2904	-10.2381	7.7844	5.5961	-16.4319	-3.8902	0.5525	-10.8491	-3.7037	-5.7803	5.8586	23.6301	13.5802	-4.918	9.0909	17.4912	6.9903	16.2963	7.0956	-1.3363	-2.2869	5.1724	19.3634	0.1669	8.5106
2004/1/30	24.6259	-0.4138	6.9583	4.7872	12.844	5.2846	6.5598	3.3033	7.8842	-16.3987	12.5604	10.0402	4.8077	2.9586	-3.2164	8.8803	10.772	-0.6359	5.9946	2.0408	-1.5459	2.5335	11.5942	0.955	6.6456	9.0186	11.1111	0.2304	21.7228	8.5714	13.7363	8.1129	3.8462	15.5419	2.0992	1.0157	3.3696	9.0517	3.2609	12.0301	1.9964	-1.5924	4.5936	4.2889	9.1489	0.9107	1.6667	2.5	1.4379
2004/2/27	6.5502	13.1579	5.5762	6.3061	10.4065	11.583	11.7647	3.7791	-0.4625	3.3333	18.2403	11.4964	9.4037	8.2375	14.6526	14.8936	26.4182	11.2	0.5141	30.3333	-1.3608	15.843	0.2165	8.5135	14.8368	32.1168	19.25	8.9655	28.1538	9.6491	14.1707	7.5041	10.8796	62.4779	6.729	7.9525	9.1483	13.4387	2.807	-0.1342	12.2776	7.767	-5.4899	6.0606	3.8986	35.1986	10.1639	4.3902	21.5206
2004/3/31	10.7582	8.9351	6.162	19.0236	4.8601	8.3045	-2.0808	3.2213	9.8513	-14.268	-5.6261	1.964	11.74	-0.531	-7.9051	3.0864	-3.4615	30.9353	1.4066	-2.2165	-4.6693	11.9197	4.1037	2.2416	10.8527	-1.4733	9.8532	6.1181	2.521	3.8	0.7052	1.5175	17.5365	0.3268	3.3275	8.6367	6.6474	1.0453	2.0478	10.8871	-0.1585	0.7508	1.6086	2.6531	16.8856	14.5527	17.1627	1.5576	4.0297
2004/4/30	-3.7003	-21.236	-8.6235	-20.0849	-6.4607	-8.9457	-6.375	-10.4478	-3.4687	-15.3401	-7.6923	-13.9647	-15.5722	-9.9644	-12.4464	-15.5689	-2.2576	-22.2108	-15.7629	-17.3496	-75.8071	1.5695	-14.7303	-12.7893	-6.6434	-4.1121	0.5725	-19.8807	-16.6276	-23.6994	-10.9244	-3.438	-4.2629	-27.253	-12.5424	-27.9034	3.6134	-10.5172	-12.5418	-0.6061	-11.746	1.6393	-11.8734	-6.7594	-13.3226	-12.2378	0.5927	-6.135	-10.3976
2004/5/31	-7.781	2.8531	-5.2632	-5.0808	-4.2042	-8.2456	-1.6379	-1.9697	-2.8046	-8.8889	-8.3333	-2.0522	3.5556	-1.581	-3.1046	0.3546	-13.9946	-7.1531	-4.491	10.654	-16.7178	10.2649	1.2165	3.9106	-7.6155	-3.5088	-1.6129	0.9926	-4.4944	-15.404	-11.6352	12.0743	-0.5566	9.403	-0.5814	-3.6757	-6.3526	-2.1195	-3.8241	-7.9268	-7.9137	-8.0645	-2.6946	1.919	-6.8519	9.2807	-6.5657	-1.3072	-3.3196
2004/6/30	3.2806	-16.5964	-12.2605	-10.2662	-16.9279	-14.5315	-4.8143	-6.1824	-10.7304	-20.4503	-9.7727	-13.9048	-7.0815	-13.6546	-23.7774	-19.0813	-11.2164	-16.0247	-5.0683	-12.6787	-19.7053	-10.4104	-15.3846	-24.5968	-5.8108	-22.4242	-11.4754	-12.285	-21.0294	-20.8955	-9.9644	-20.3039	-14.5522	-27.9673	-10.067	-2.6322	-8.3734	-25.1969	-20.8748	-5.9603	-8.2031	-14.5136	-6.6667	-11.0879	-9.0938	-20.7362	-5.9147	-7.2848	-20.6581
2004/7/30	5.7554	10.9612	-4.023	0	-5.8491	13.5069	9.8266	-10.2142	-1.0101	-8.2547	-5.5416	-3.9823	-7.1594	-0.2326	-8.1858	-10.0437	-3.2028	11.9266	-0.6826	8.5186	-3.6697	-1.1173	-3.6932	-1.7825	-1.4027	4.4271	17.7673	-7.0028	7.8212	-7.1698	1.9763	6.0659	-12.6638	-4.5455	1.171	1.3158	11.3445	-2.6316	12.8141	-2.5662	-3.0898	7.0896	-8.9011	3.5294	0	5.5728	0.2924	-8.2143	2.3041
2004/8/31	-8.7464	-3.6474	0.2309	-13.1356	5.2104	-4.0241	2.5	-9.9083	-2.082	-11.8252	0	-6.682	3.2338	-6.7599	-1.4458	-4.8544	-17.2794	-18.3607	6.1856	-6.6057	-9.2857	-2.9379	-8.5546	-5.2632	0.4651	1.4963	-12.987	-3.6145	-8.6356	-6.9106	-2.1318	-11.9281	4	14.6825	1.6204	3.5419	-0.3774	1.0811	-5.7906	2.1882	1.6018	-5.5749	0.2413	0.9091	-7.1111	-15.5425	-1.6035	-5.8366	-5.8559
2004/9/30	10.8626	4.4164	3.2258	3.6585	-4.5714	9.8532	1.2837	3.2587	11.4737	4.3732	6.4	14.0741	-1.4458	4	1.467	2.0408	0.4444	2.4096	-0.3236	11.099	1.3123	9.8952	1.2903	4.7893	14.3519	-7.8624	11.0874	3.125	6.8053	5.2402	9.703	2.5974	-3.125	9.6886	1.3667	5.1311	6.9129	0.5348	5.4374	11.5632	6.3063	9.9631	3.6101	15.991	-0.2392	16.6667	13.7778	1.8595	4.3062
2004/10/29	-4.611	-4.5317	-14.7321	-8.2353	-15.1697	-11.0687	14.6784	-12.0316	2.644	-20.9497	-3.7594	-12.7706	-29.0954	-11.0577	-18.3133	-20.5	-23.8938	-19.4118	-11.039	-19.6195	-16.8394	0.8475	-14.9682	-12.7971	-4.8583	-12.5333	-16.6027	-20.6061	-1.7699	-24.8963	-10.2888	-14.4665	-4.7146	-15.142	-7.8652	-20.282	3.0115	-17.8191	-18.8341	-11.3244	-9.9576	2.349	-1.7422	-2.1359	4.5564	-15.0298	16.5365	-18.2556	-0.9174
2004/11/30	-7.3515	-0.6329	3.9267	4.6154	6.3529	-2.3605	5.3004	6.5022	4.4158	4.5936	0.5208	7.9404	5.8621	6.4865	9.7345	6.2893	19.186	1.9465	0.7299	-1.6484	3.1153	1.6807	8.2397	1.4675	3.4043	4.2683	1.9563	12.5954	-0.5405	11.6022	3.6217	4.4397	4.6875	15.4275	-0.4878	1.3605	-1.2898	16.1812	3.0387	11.2554	4.7059	1.4754	-3.1915	-0.9921	3.6697	12.6095	-0.1117	26.3027	-3.7037
2004/12/31	-4.8913	-3.5032	-8.5642	-14.4608	-22.3451	-12.5275	-6.264	4	-5.5507	-15.5405	-15.285	-8.046	-4.5603	-10.6599	-13.4409	-11.2426	-5.122	-18.1384	-1.2681	-0.7449	-20.2417	-2.376	-5.5363	-6.405	-6.5844	-15.7895	-0.7835	-15.9322	-2.8986	-12.8713	-13.3981	-9.3117	-23.6318	-14.4928	0.9804	-0.9396	-6.1847	-3.8997	-3.4853	-3.5019	5.1685	-12.9241	-4.1514	-9.6192	-9.0708	-29.86	-4.1387	-11.1984	-8.4135
2005/1/31	-16.9143	-2.9703	-12.9477	-5.7307	-3.1339	-12.5628	-18.7351	-18.4211	-7.556	-1.2	-9.4801	10.25	-4.7782	-8.5227	-2.795	-5.3333	-5.9126	-11.3703	-1.2844	-10.3189	0	-10.582	-4.0293	-2.2075	-5.5066	0	-8.9245	-11.6935	-13.0597	-7.3864	-2.0179	-7.8125	5.5375	-20.5273	-0.7282	-7.1816	-7.5209	-12.4638	-8.0556	-15.7258	-9.8291	-7.2356	5.6051	7.7605	-12.6521	-12.1951	4.4341	-6.6372	5.5118
2005/2/28	16.9188	15.3061	15.8228	8.8146	16.1765	12.069	7.6358	16.6253	4.44	7.6923	11.4865	1.1338	4.3011	9.6273	9.9042	14.7887	10.929	4.6053	6.1338	23.2218	7.5758	8.7574	9.542	6.0948	0.6993	4.8611	19.0955	4.5662	1.5021	14.1104	2.9748	8.2324	14.1975	22.5118	6.1125	6.2774	9.9398	13.5762	14.5015	15.5502	9.7156	24.2	12.6659	4.7325	10.3064	11.1111	9.8324	13.7441	4.9751
2005/3/31	-5.1765	-7.5221	-20.765	-15.3631	-16.4557	-12.3077	-3.9563	-11.2766	-11.4976	-18.0451	-12.7273	-20.1794	-22.3368	-12.1813	-18.314	-13.4969	-15.5172	-14.4654	-8.2312	-16.6384	-26.4085	-3.8085	-17.4216	-16.383	-14.8148	-18.543	-11.1814	-10.4803	-23.0444	1.0753	-12.8889	-17.0022	-14.5946	-23.2108	1.8433	-19.5055	-7.2146	-10.2041	-7.6517	-9.5238	-10.1512	-15.2979	-7.2805	-8.2515	-5.5556	-22.9545	4.5778	-16.25	-7.8199
2005/4/29	-15.1365	13.8756	-21.3793	-21.7822	-6.3636	-18.7135	8.8068	-8.8729	12.9913	-24.7706	-4.8611	-19.1011	-22.5664	-11.9355	-17.0819	-21.9858	-26.8222	-7.3529	-2.4809	2.444	-22.9665	-8.8235	-15.1899	-2.799	-9.5109	-17.0732	-25.6532	19.0244	-27.1978	-25	-18.8776	-19.9461	-0.9494	-18.3879	-7.4661	-11.9454	4.5276	-9.0909	-1.4286	6.6362	4.3269	-2.6616	-11.1986	-27.8373	-13.1016	-14.7493	13.6187	-19.403	-12.3393
2005/5/31	-14.5305	-18.3146	-0.4386	1.3789	6.4725	-4.3165	-16.787	-3.1579	-10.524	-1.8293	-3.6496	4.8611	-2.2857	-2.9304	5.5794	-5.4545	2.3904	1.9841	-3.4722	-15.1027	3.7267	-5.4591	-1.4925	-4.712	0.9009	1.9608	2.5559	8.1967	-2.6415	-4.2553	-0.9434	1.6835	0.639	-0.9259	-0.7046	0.3876	-21.3748	-5.3571	-7.5362	-8.1545	-3.2258	-2.7344	-9.0776	-10.6825	-5.8462	-5.1903	-17.5514	-2.1605	-4.3988
2005/6/30	-3.2086	5.4196	0.8811	-2.1739	-3.6474	3.3835	-5.1146	5.9783	-9.6563	-1.2422	-5.0797	-2.649	4.6784	-0.3774	4.4715	-9.6154	-3.5019	-7.393	8.2452	5	2.994	-6.1502	-4.0404	1.6484	-4.1667	-7.2115	7.1651	0.3788	-5.0388	-1.4815	0.3175	-9.2715	-2.5397	-8.4112	3.352	9.8456	-2.7581	-4.1509	-3.7618	5.3738	4.2862	-10.4418	4.3478	-12.1164	5.7133	0.365	6.3236	-3.47	-2.454
2005/7/29	5.2486	-2.4876	-12.6638	-12.8889	-0.3155	-12.7273	-9.2937	-3.0769	1.4493	-9.434	-13.8211	-26.5306	-13.4078	-14.7727	-17.1206	-10.6383	-8.4677	-7.563	-2.7344	6.3492	-4.0698	4.4218	-11.0526	-8.1081	-4.8584	-2.5907	-1.4535	-4.5283	-5.7143	-9.7744	-18.3544	-9.4891	-16.2866	-7.483	-0.8108	19.7745	8.2031	-14.1732	-3.9088	-0.1468	-3.1026	-13.4529	0.463	-11.9231	-5.0314	-9.4545	-3.7186	-8.4967	-0.9136
2005/8/31	24.4094	14.2857	28.5	22.449	13.2911	21.6667	9.0164	5.8201	-1.4286	18.75	10.3774	18.0556	92.9032	19.1111	35.6808	30.9524	22.0264	10.4545	5.0201	2.7719	15.7576	16.4495	32.5444	8.8235	3.6545	21.8085	7.9646	13.4387	31.6017	39.1667	26.8128	26.6129	21.0117	31.6176	0.8174	2.4817	-0.9627	22.0183	10.5085	12.1005	14.2857	23.3161	9.3702	24.8908	16.8874	22.8916	8.3507	15.7143	16.1972
2005/9/30	4.8523	9.0774	-4.2802	15.4167	7.5419	-5.4795	-1.8797	5.5	-4.8913	1.1696	-2.9915	2.3529	-5.3512	2.2388	-4.4983	49.0909	7.5812	-4.5267	-0.1912	7.0539	14.6597	-21.3986	37.0536	5.4054	3.2051	4.8035	7.438	6.9686	-13.1579	16.7665	0.6211	10.5096	4.1801	-12.0112	-3.7838	-6.4103	4.2527	-0.3759	-1.5337	5.2953	-1.0776	3.5714	0.4213	-6.2937	12.1813	-13.0719	12.0424	-8.0247	8.4848
2005/10/31	0.6036	5.8663	-5.2846	3.2491	-7.5325	-12.3188	-2.4904	-11.3744	-17.7143	-15.0289	-6.6079	-16.4751	-15.9011	-5.4745	-13.0435	0	3.0201	-11.2069	10.728	-9.6415	-15.9817	-6.2278	4.5603	-12.3077	-12.4984	-11.25	-14.359	-8.1433	-14.7727	-12.3077	3.3951	-18.732	-19.7531	5.3968	-7.5843	-18.4932	-4.662	-1.5094	-7.7882	-0.5803	-12.854	2.8398	2.5175	-2.2388	16.9192	-10.9023	-3.5254	-0.6711	-15.6425
2005/11/30	-14	1.9381	4.2918	3.8462	6.4607	0.4132	-2.947	0	-3.0093	4.0816	3.7736	3.211	-0.8403	-4.2471	18.3333	-26.2195	-3.5831	20.8738	-18.0637	-2.1448	3.2609	-0.8634	3.4268	6.7251	9.0909	2.3474	0.5988	5.3191	0	-18.1287	3.8806	3.1915	1.9231	0	5.4711	-2.1008	-9.1687	1.1494	2.3649	-2.5292	-3.75	2.5641	-7.5989	-5.7252	-5.8315	3.3755	-7.5758	0.6757	1.6556
2005/12/30	7.4419	0	4.5267	4.7138	-7.3879	-1.2346	2.834	1.8717	3.3413	-3.9216	0.9091	-1.7778	-0.8475	0	2.1127	-14.0496	-3.0405	11.6466	8.2278	11.7808	-6.8421	4.1344	0	1.3699	4.1667	0	6.8452	2.6936	-4	-0.7143	19.8276	1.3746	1.8868	12.0482	7.6513	2.5751	4.4415	-1.1364	-2.3102	6.986	12.7273	10	7.8695	-4.0486	11.0092	1.2245	11.4754	-4.3624	16.6124
2006/1/25	23.5931	46.9256	10.2362	6.1093	2.2792	7.5	14.5669	11.2861	32.3326	6.1224	7.2072	-5.4299	11.1111	10.8871	0.6897	-10.5769	-0.3484	33.4532	16.3743	18.1373	10.7345	23.5732	7.5301	22.973	1.2	-5.9633	5.1588	16.0656	1.3889	35.2518	0	1.0169	31.4815	0	11.6183	10.0418	11.2113	21.8391	32.0946	25.9328	0	34.6154	8.7189	8.4388	2.686	-2.0161	20.1557	15.0877	67.5978
2006/2/28	-6.4799	-1.7621	10.7143	28.4848	5.0139	0	-0.3436	5.4245	-5.9337	2.5641	0.4202	11.4833	-0.3846	-0.7273	23.2877	32.2581	5.2448	29.1105	-1.005	1.4523	11.7347	-5.8233	22.409	12.967	5.5336	3.9024	1.049	1.4124	0.9132	5.3191	20.3837	3.0201	-7.3239	1.0753	1.487	4.1825	-7.416	-0.6289	-10.9974	-7.8519	15.6682	11.4965	-1.3093	5.8366	-5.2314	11.1111	-2.8798	-5.7927	-11
2006/3/31	8.427	25.8969	2.2581	0	-6.1008	1.938	16.8966	-6.4877	2.6234	-7.5	-0.8368	-6.4378	-6.9498	2.1978	-2.5	-19.5122	-10.299	16.9102	1.269	11.6564	-13.242	-1.2793	0	7.0039	-6.367	-7.5117	-2.7682	1.3928	-21.267	-4.0404	11.8725	0.3257	10.3343	-1.3298	10.6227	-2.9197	4.6308	4.1139	3.4483	13.0225	24.6573	31.1538	-6.4677	4.0441	1.6985	-9.2593	20.6079	6.8608	19.6629
2006/4/28	34.1969	69.3026	0	8.0189	0	-6.1445	30.7153	31.7703	-2.9613	-16.8919	-1.6878	-11.9266	0	-5.0179	28.7749	-31.3131	11.8519	46.9643	14.6415	15.5678	-17.8947	11.2311	0	113.2727	4.4	-17.2589	-4.2705	29.3956	-35.6322	14.2105	12.5	2.2727	3.0303	13.2075	0.9934	-8.2707	1.555	2.5836	85.8277	21.3371	-16.9165	-1.0264	1.5957	11.6608	9.1858	-5.7143	4.118	-7.874	46.962
2006/5/31	81.3642	7.037	6.3091	7.214	10.7345	33.1551	26.2341	24.5833	25.3521	32.5203	28.7554	62.5	37.0954	35.8491	21.9159	0	40.7285	1.9441	34.5638	8.8748	32.6923	21.9417	0	41.347	10.3448	11.6564	23.4201	39.3843	10.7143	27.1889	11.3248	39.6825	43.0481	34.2857	33.4426	24.1803	28.2686	21.6	25.3102	33.7478	19.2407	56.2963	19.4996	33.9384	21.4149	34.632	35.242	31.6239	-1.0359
2006/6/30	-15.8122	-7.7509	19.8813	3.2258	13.2653	-1.2048	9.4923	-3.8363	-2.6217	4.2945	-10	5.1282	0.7143	9.1667	13.2762		41.1764	-11.7998	-8.4788	-6.1135	6.2802	-5.0955	27.46	-19.6019	9.0278	18.6813	8.7349	0.9901	25	14.4928	9.5969	-5.2273	5.7495	-4.9645	6.6272	9.886	0.6428	6.5789	-6.3366	-5.7675	10.6335	2.8436	-4.1538	-4.2254	6.4545	5.4662	7.1947	-0.6494	-11.7562
2006/7/31	-21.3785	-8.6272	8.6634	-2.0833	-12.8941	-4.1753	-8.125	-9.8404	-14.7482	0	9.3333	-1.1171	6.0284	16.285	-17.3913		-11	-14.4595	-10.6267	-3.6446	22.2727	-3.0201	0	36.3841	-8.6842	15.2778	-16.6205	-12.1569	10.3226	6.3291	7.3555	-1.6787	-7.9186	5.2239	-17.4242	-9.4512	1.1532	0.6173	8.4567	-9.6386	-17.9959	-17.235	6.0995	-2.5735	-13.0268	6.7073	-10.8374	-4.902	-9.0461
2006/8/31	18.5736	3.6946	-2.2779	3.7234	7.1429	4.386	8.39	-3.5398	-0.4619	21.7647	1.2195	-1.2876	-0.6689	2.2451	9.611		-3.7453	27.0142	1.5244	-0.6667	-4.8327	3.9792	0	-15.4015	0.3546	-4.0161	-1.6611	-0.8929	-11.6959	0	-10.7667	-0.9756	-1.2285	-0.5319	8.2569	-1.3468	12.806	-3.681	5.0682	3.0667	4.2394	3.8976	-1.6641	-4.1509	-0.8811	-6.7714	4.9724	-7.2165	8.4991
2006/9/29	1.5038	-5.7799	1.1655	5.1282	3.9216	7.9832	0.8368	4.893	2.7842	26.57	-1.2048	7.3913	2.3569	0.5222	1.2526		6.2257	-0.5597	-3.9039	-3.6913	8.9844	5.4908	7.3609	0	4.2403	16.318	7.7703	-6.7568	22.5166	0	2.3766	12.8079	-5.4726	-3.9216	-1.9774	-2.0478	3.4224	-2.8662	-8.1633	-5.0453	-1.4354	5.1447	0.4546	2.7559	9.5556	6.7729	-3.1579	-0.7407	1
2006/10/31	-1.4815	19.7479	3.6866	0.2439	7.5472	0	-3.527	-5.5394	-0.9029	6.8702	1.626	-3.2389	0.3289	-1.039	-1.6495		-7.326	24.2276	12.8125	5.9233	-6.81	-7.2555	32.107	-7.6437	5.0847	16.1871	7.5235	2.1739	-4.3243	-5.8036	1.4286	1.5284	-5.7895	5.0093	29.1066	12.892	-0.7264	-0.3279	-0.404	5.4496	10.4369	-12.5382	10.8295	4.2146	-9.3306	-0.3731	8.4239	-8.209	32.1782
2006/11/30	15.1629	26.6667	3.7736	31.3869	1.4035	-3.5019	1.9355	7.716	13.8952	0	3.2	1.6736	-5.2459	-1.8373	-7.9665		-3.9526	2.7178	5.8172	5.0987	7.6923	-4.5918	-14.557	14.2857	3.871	14.8607	-2.6239	-4.7281	-10.1695	-2.8436	-3.8732	1.0537	7.2626	0.3534	9.5982	4.321	-3.0894	-2.3026	10.3448	4.7804	8.7912	34.3823	15.5925	-5.5147	7.1588	5.618	19.5489	-2.0325	7.2409
2006/12/29	19.6953	-3.9889	26.5455	-7.5926	-0.346	1.2097	-1.4768	2.0057	4.8	-32.1429	-0.7752	-7.8189	-2.4221	22.9947	-3.4169		0	9.8039	12.0419	5.7903	18.5714	-4.0998	-6.963	4.5833	-3.1056	5.6604	13.7725	2.9777	-13.8365	-11.7073	0.1832	10	1.5625	3.8732	14.053	6.5089	1.9295	1.6835	2.2059	1.7263	9.0909	7.2853	-1.259	4.6693	-5.428	16.3121	-1.2159	4.1494	24.0978
2007/1/31	16.2727	24.5239	23.8506	13.0261	18.4028	23.1076	23.1263	29.7753	38.9313	10.5263	30.0781	17.8571	31.9149	26.087	30.8962		28.3951	28.0952	18.2243	12.8698	0	26.2082	48.8854	24.502	26.2821	-3.8265	13.6842	39.759	8.7591	29.2818	30.3473	12.7764	31.2821	32.7119	26.4286	30.5556	27.6543	33.7748	30.036	28.4848	20.3704	16.8149	28.9617	23.4201	24.9448	21.3415	18.0815	63.3466	18.1989
2007/2/28	13.3698	17.1455	34.5708	35.2837	22.5806	31.7152	16.5217	15.8009	7.4176	20.9524	35.1351	38.2576	21.7742	43.9655	33.3333		21.7949	20.1673	25.4941	37.7457	0	18.4094	21.7112	19.84	32.4873	10.8753	20.3704	24.8276	29.5302	34.188	11.2202	26.1438	13.0859	19.4125	8.3333	27.6596	0	21.0396	23.0982	31.2264	24.4615	17.3702	20.1977	26.2048	16.9611	33.9196	-2.5521	12.1951	21.4286
2007/3/30	2.7586	7.5158	5.6897	7.0773	33.2536	29.2383	23.7313	25.0467	14.7059	31.1024	41.1111	65.2055	24.7241	30.6587	26.7568		51.5789	10.2862	8.3465	6.3749	27.4096	7.9602	15.2021	-3.7383	71.4559	38.2775	28.6538	10.6354	54.4041	47.1338	6.3052	52.7557	12.9534	21.6043	9.5176	3.3333	49.5177	18.4049	27.191	20.0575	5.686	-8.0189	4.9354	30.5489	34.8943	25.8912	3.4305	52.1739	12.2876
2007/4/30	13.2215	15.894	34.2577	44.798	50.0898	66.9202	81.1821	37.3692	27.6477	33.3333	39.8425	31.5091	51.8584	33.8222	14.0725		40.1042	47.2651	48.9826	41.771	151.773	59.9078	37.2998	28.8488	24.2458	71.263	63.0792	21.4732	26.8456	34.1991	38.0783	39.51	36.5443	17.7661	40.9524	37.7419	17.6807	51.468	26.6784	61.497	56.1404	18.5897	43.897	62.7057	26.3158	38.301	29.1726	29.8571	49.1971
2007/5/31	-12.2703	11.6375	76.6359	29.745	17.5837	11.8451	-0.1332	19.9823	-3.9301		0.2252	10.4666	83.683	39.2466	18.2243		0.9913	10.0952	32.5854	18.7185	31.1737	29.9712	14.4444	-9.7955	-7.1942		12.4656	27.9548		31.4516	23.7113	-5.708	0.6719	11.2771	13.1757	-9.8361	31.0219	13.2953	46.9317	46.422	4.0449	33.8378	24.0689	-10	30.3191	-4.9569	13.6941	3.6304	1.4594
2007/6/29	-8.3936	-6.5391	0	-9.7705	-26.5514	-35.5397	-6.8897	-42.016	-19.7486		-24.6067	-38.0137	-52.2208	-1.82	4.2688		-42.3313	17.3908	-26.4001	2.5351	-38.9406	-19.6231	16.9417	-31.3842	-1.2881		-25.9169	-27.2289		0	-21.6667	-17.8114	-6.4516	-20.7383	-2.0748	-7.8679	-22.377	-18.8406	-6.4547	-35.9331	-32.3205	-37.8029	-8.6115	-35.4557	-29.9526	-6.576	7.7708	-38.7473	0.1251
2007/7/31	25.6255	39.5904	0	10.8285	12.0499	43.2859	21.9336	38.21	11.2385		17.0483	32.2284	42.0983	38.477	43.2904		23.8298	35.9659	19.8307	24.9342	24.7362	31.931	1.5359	48	10.6614		25.7426	32.4503		-17.0552	10.8156	4.5326	10.3448	24.8095	26.7606	20.8511	13.3373	26.1905	18.1126	36.4628	52.6776	29.6104	11.0299	17.9884	9.668	12.0146	-6.671	33.9688	20.862
2007/8/31	26.4333	18.8264	0	20.3279	16.5637	4.5204	14.6746	5.604	43.7113		30.3457	46.2396	26.5421	-12.0839	-10.7407		22.3368	34.715	11.6044	18.3158	20.2068	-0.575	0	57.4618	17.3952		8.0742	28.0833		12.1302	28.72	62.1951	12.069	28.9009	29.0123	47.0657	7.6517	2.2406	7.9897	12.2093	2.9349	39.8798	2.5658	19.6047	11.0419	34.6696	18.5771	26.5201	48.7855
2007/9/28	14.5585	31.6872	-3.9877	19.346	19.8303	29.7468	16.7183	21.6981	9.3974		-12.7701	18	-10.192	-13.4156	-3.3788		9.5506	14.17	0	12.4555	40.344	50.368	61.5699	11.8657	11.1702		66.3961	23.9427		11.3456	-8.9497	18.2957	25.4808	-0.5789	25.4545	6.9433	-0.4902	7.8431	0	32.0984	8.4145	22.4928	-4.8749	-5.1034	-2.2454	1.4481	20.9583	-10.2249	7.0163
2007/10/31	-7.875	-6.25	-19.1693	-10.274	-17.2566	-10.3252	-16.4456	-8.3333	-8.3934		-17.3423	0	-27.3849	-12.9278	15.1534		-16.0256	-6.9326	0	5.4747	7.5209	-3.1469	0.7085	9.4396	-24.2652		-7.0732	-14.1207		7.8199	-16.8601	-18.0085	-15.6322	-14.6109	-20.4805	-15.2985	-0.7882	23.3155	0	8.4526	-10.1988	-19.7368	-16.6554	-18.8953	-13.0435	-15.1467	26.1626	-22.0957	2.0123
2007/11/30	-15.6038	-37.9333	-2.2727	-17.5573	-15.615	-15.5938	-16.455	-13.1078	0.9306		-3.8147	0	-15.855	2.1834	7.3522		0	-28.3483	-5.5154	-29.763	-25.3886	-18.7365	-24.7487	-44.8644	-9.7473		-17.5853	4.89		0	12.89	-25.7537	-6.6303	-16.987	-17.9856	-17.8855	-11.2214	-27.32	-39.8568	-39.2224	-5.8571	-25.7195	-11.4078	-0.8961	-6.4151	-16.3551	-19.727	2.4854	-29.8441
2007/12/28	14.1479	19.334	21.5369	28.0864	11.5336	20.7304	45.7251	36.253	14.539		17.4221	-5.004	26.5141	26.6026	57.072		15.8779	19.197	29.6651	8.3298	19.5833	27.3212	18.6311	17.7446	18.4		47.3248	18.2984		0	3.2	26.2181	32.2957	20.5377	46.0819	23.8197	29.698	21.1217	14.8148	14.8765	11.5326	24.1785	15.8904	11.9349	24.5968	23.6872	32.449	23.2525	11.2018
2008/1/31	-14.3662	-21.0621	-21.0483	-2.6988	0	-9.0747	14.5589	-16.7857	5.3251		-3.3776	-33.305	5.1064	-10.0422	10.2686		-6.7194	-7.205	-17.3432	-18.9669	-23.4611	-9.6301	-7.4303	7.6526	-12.1622		-8.7332	5.1232		0	-5.8492	-1.6544	13.5294	-15.4275	-17.7342	-14.0381	8.6244	0.9852	-27.477	-22.8179	-9.5918	-25.3555	-10.3231	1.9386	-4.288	-4.2457	15.5624	-14.8148	-6.199
2008/2/29	25.2741	13.854	8.4299	14.4131	0	4.8924	8.1184	-1.6094	4.468		9.2385	27.3885	-12.4494	15.197	43.553		9.0395	15.5529	18.75	8.9051	4.3247	26.6409	16.4488	-26.2102	1.8269		12.9323	3.5614		0	5.6138	2.3364	12.0466	5.9341	5.0608	1.8145	17.9436	18.9268	13.1851	8.5906	13.544	18.3069	1.1424	12.6783	13.8631	13.2075	-0.7444	10.0543	-1.1739
2008/3/31	-21.0503	-22.7341	-13.9942	-26.7965	0	-34.9813	-8.5965	8.8332	-15.363		-14.4	-6	-12.1387	-23.5342	-24.5709		0	-44.2688	-19.8496	-24.933	-7.4909	-14.6341	-26.0052	-39.1253	-28.0453		-27.2232	-28.371		-26.3736	-19.2062	-33.3333	-10.4046	-22.545	-26.0306	-14.0594	-24.6255	-31.9114	-29.3333	-31.8603	-28.6945	-30.0089	-15.2911	-19.2686	-16.9265	-12.5	-4.1755	-20.1235	-36.3836
2008/4/30	7.9823	-4.1478	-11.5254	1.0053	0	-26.3989	-11.1324	0	15.1596		-12.1495	-7.3404	-4.6053	-2.0234	5.5306	1079.5592	0	19.9701	-7.4109	1.6071	-5.0314	-2.8473	18.5956	-16.1165	8.2677		-1.7862	-3.5376		-28.5075	25.8772	-12.4658	-0.6452	-2.2321	18.3469	-6.682	-3.5714	6.506	-17.4777	-3.4467	-3.9033	-2.1345	-5.1282	-3.6585	7.5067	-10.8571	1.6355	-12.8284	-2.5588
2008/5/30	-3.6448	-7.2684	-11.2388	-12.7527	0	3.8986	-1.5464	7.2144	-8.8915		-16.7173	0	0	-10	-23.1695	-16.8558	0	-17.5171	3.9514	-11.8816	0	2.952	-4.0762	-5.5556	-15.7576		-14.4706	32.5475		-7.3069	14.216	-3.1299	-8.5714	-5.5291	-13.1217	-12.0988	-19.6296	-7.6923	-6.6185	5.0728	-4.9323	10.3398	-12.8649	10.3074	-2.5769	10.0427	2.0575	-4.6099	-7.0297
2008/6/30	-20.3879	-27.5006	-27.7698	-15.8784	0	-30.0188	-24.0035	-45.6075	-34.0938		-21.1679	0	0	-24.1546	-34.0731	-26.3158	0	-28.995	-10.4288	-25.7566	0	-33.9427	-28.9702	-37.2549	-31.0791		-37.0014	-28.0632		-34.4595	-8.2977	-30.6947	-19.6733	-29.1339	-35.1401	-25.065	-28.5714	-24.8775	-25.9021	-37.1534	-31.8413	-28.637	-25.5583	-35.9016	-32.8886	-37.3786	-0.7546	-12.8253	-26.6968
2008/7/31	7.0898	-0.6419	21.9124	-16.7068	0	6.9705	5.3613	40.8935	2.3898		8.1019	46.3835	-17.1034	29.4586	3.4547	10.3175	0	3.8043	-2.1763	6.5217	0	20.8899	10.393	24.6094	17.9278		16.1572	-4.1896		21.3058	-14.9701	8.3916	3.6251	12.7778	-3.8242	-5.104	9.9355	35.5628	1.5652	-1.2178	1.7118	28.5583	13	7.4169	2.9337	15.814	0	0	4.4444
2008/8/29	-23.8335	-24.1206	-26.9608	-27.676	0	-23.3083	-22.7876	-33.5366	-13.8095		-30.9524	-9.9608	-28.1198	-21.0332	-48.7746	-28.777	0	-30.4188	-9.5662	-24.2347	0	-31.1041	-37.856	-14.2633	-19.678		-29.8872	-32.9032		-25.779	-13.3803	-25.3763	-30.0341	-15.0246	-26.2561	-18.5259	-25.8216	-26.4741	-29.4521	-39.0863	-20.092	-27.6429	-12.7106	-25.9366	-39.4052	-23.6948	0	-28.7846	-27.1868
2008/9/26	-13.4934	-1.3245	-9.6197	1.6	0	-7.8431	-8.8825	-17.6147	-19.6685		-14.1066	15.5052	-24.7685	-5.7632	2.6266	-10.7744	0	-16.1776	-0.984	-9.2031	0	-23.3225	-4.0102	-14.4424	-5.1225		-16.8901	-15.9188		-21.7557	-26.5583	-13.2565	-13.2927	-10	0	-1.7115	-14.557	-0.6547	-8.4951	-1.4286	4.0307	-11.846	10	-10.4575	-3.8855	-14.386	0	-12.5749	-13.3117
2008/10/31	-40.4785	-38.0633	-29.4554	-26.1155	-45.8078	-25.5319	-42.6887	-30.9577	-33.7001		-26.6423	-35.1433	-18.1538	-14.7107	-45.8867	-10.1887	0	-44.7038	16.0248	-28.5538	0	-44.7749	-48.2759	-36.5385	-18.7793		-27.7419	-34.6887		-26.8293	-40.2214	-25.5814	-34.4585	-39.6135	0	-32.8358	-19.2593	-45.14	-37.1353	-40.4589	-34.1328	-31.6909	-32.5359	-32.8467	-27.0213	-30.3279	0	-16.7808	-26.9663
2008/11/28	18.4887	14.5511	11.5789	84.9023	31.3208	7.619	9.6022	8.7097	4.3568		31.8408	-5	45.8647	0.1938	28.0405	7.9832	0	27.2727	-5.9957	18.1661	0	16	16.2821	12.1212	16.763		24.1071	13.4241		8.6667	15.2263	22.3214	15.8798	30.4	0	16.2963	32.1101	15.6156	22.3629	41.3793	23.5294	31.3115	25.7683	16.8478	34.1108	50.8824	0	8.642	19.4872
2008/12/31	15.3324	5.4054	6.9182	-4.8991	15.2299	-0.885	-3.2541	-6.8249	2.1869		-3.3962	-21.0526	82.9897	3.2882	-8.3113	3.8911	0	-5.6122	4.5558	-2.6354	0	11.6711	5.7332	13.5135	3.4653		-2.518	5.3173		18.4049	5.1786	-2.5547	-2.2222	-8.18	-18.9011	-0.6369	10.9375	7.013	-5.8621	-5.3085	-7.0295	-4.6192	5.4511	7.4419	-2.3913	-11.501	-34.3879	1.8939	-3.4335
2009/1/23	30.5882	35.2564	7.3529	18.8889	7.2319	13.3929	30.7891	14.0127	16.537		11.3281	9.4574	-19.4366	17.4157	27.482	18.3521	0	22.5676	0	18.0451	0	25.0594	31.3869	9.5238	6.2201		45.0185	10.9121		0	30.0509	14.9813	27.0833	20.9354	13.0081	20.5128	14.0845	6.7961	15.3846	21.2121	16.0976	82.7225	22.4599	10.3896	14.4766	17.1806	-30.9486	17.1004	17.5556
2009/2/27	-5.4054	5.4028	10.9589	15.3781	30.2326	10.6299	8.9021	20.6704	6.01		11.9298	8.4986	-4.3706	13.2376	32.167	20.2532	0	24.5865	3.3769	16.4331	0	-2.2792	11.5079	35.5072	2.027		-6.1069	7.0485		10.3627	-5.3525	18.8925	-2.8316	7.454	17.9856	-6.117	-2.6063	6.5909	44.4444	17	5.8824	9.1691	-12.6638	9.8039	9.9222	30.0752	24.3779	5.7143	10.775
2009/3/31	64.4762	48.1115	22.4691	1.9882	17.3214	18.8612	21.4351	29.1667	17.6378		47.3354	11.6188	18.0987	16.4789	28.0102	28.1579	0	15.4867	0.7376	45.186	0	23.4208	52.5979	17.4688	13.4658		37.1274	49.9314		0	38.6207	19.4521	22.8528	14.1623	15.4472	15.864	10.1408	16.2047	39.1209	34.188	22.619	31.8241	24.5	17.8571	56.6372	12.2832	17.9869	18.6186	27.9863
2009/4/30	8.2803	-5.4038	-0.8065	18.4838	3.3486	18.5629	-14.8841	1.0753	-0.5355		-0.2128	-4.4444	13.1579	-0.7255	-12.1414	-5.7495	0	-10.3448	1.4644	16.0512	0	-2.6772	-9.6082	3.7936	-1.5564		5.1383	-19.0302		63.3803	-15.1244	14.4495	-11.3608	7.7156	-0.1761	-5.379	-1.9182	1.1009	-19.1153	-5.7325	-5.9871	-11.4983	0.1339	16.6667	23.7288	14.8005	-5.3469	31.1392	-2
2009/5/27	-3.4759	22.7214	9.5528	-17.1237	1.4728	3.0303	3.4271	32.6241	-0.5384		5.1173	5.9976	-0.8208	5.3593	-2.3538	8.2789	0	2.5641	-15.6701	28.2774	0	1.1327	6.1404	3.8012	2.7668		10.9023	31.1864		29.8851	6.0961	5.01	3.5211	1.5449	24.6914	3.3592	3.2009	3.2668	0.7812	21.4527	5.6799	29.3588	10.0267	5.1948	-5.0228	-11.0987	-8.958	11.9691	2.0408
2009/6/30	-13.1856	12.3954	13.6999	1.4706	-2.7576	-0.9804	-1.4388	30.7487	4.1949	128.6487	14.8073	6.6975	29.931	-2.4477	4.4323	-3.4205	0	9.0798	-0.1222	6.9282	0	11.753	25.3768	35.9155	9.452		-7.6271	-15.0732		-4.646	6.5698	20.8015	0	9.8435	10.6082	20	1.8018	5.2724	10.0775	22.5103	29.0385	5.5652	3.4022	3.7037	11.54	-1.0088	14.0763	6.7241	14.9333
2009/7/31	8.6566	41.1563	15.7025	13.8515	39.403	19.802	35.7205	5.726	13.6603	21.1436	33.5689	-5.5195	12.7389	5.1251	16.3068	6.0417	0	72.5596	4.4064	16.1505	0	64.9211	56.3604	17.0984	9.5406		44.7706	34.6856		22.2738	27.8155	22.9068	17.9592	29.9745	35.6777	66.6667	35.6511	7.8464	23.4155	23.2791	25.9212	1.8534	60.282	19.5238	33.2756	7.6433	9.6482	10.0162	94.4965
2009/8/31	-18.9716	-30.6954	-22.1429	-19.1667	0	-16.3223	-11.1969	-8.6074	-14.9425	-22.393	-21.4286	-6.071	-4.6139	-20.1814	-22.4712	-4.5187	0	-23.118	-3.0768	-33.388	0	-16.9133	-36.4579	-28.7611	-12.7419		-3.1686	-14.1566		-18.9753	-23.0361	0	-19.8385	-21.1973	-38.6428	-32.25	-20.9692	-21.9814	-24.5364	-26.9543	-36.226	-24.3429	-27.1261	-15.9363	-21.5215	-26.5089	-13.4965	-7.6358	-30.2228
2009/9/30	5.4705	8.5523	3.6697	9.2784	-18.4154	3.2099	10.8696	-6.1376	-2.027	0.4243	-1.1785	9.7561	15.3998	-5.2557	7.1016	-6.1728	0	3.4183	-3.8037	-0.6773	0	-22.4633	-3.5782	7.7019	9.427		-4.4503	-4.8246		3.9813	-0.6897	8.4833	-1.0072	8.3437	-5.53	-3.1365	-1.533	-0.7937	0.5671	-9.0341	-5.538	13.2015	1.4085	1.6588	21.2096	-0.8052	-5.1052	20.8267	-1.9845
2009/10/30	10.0968	17.3415	7.7876	1.4514	13.6483	12.9187	16.2092	20.8568	3.7241	18.4507	24.8722	2.5556	20.6159	5.2474	12.7217	9.2105	0	26.6667	0.3827	11.7793	0	16.112	12.6302	21.684	6.7568		7.9452	29.8618		11.036	6.9444	4.2654	18.314	11.0345	2.6016	9.3333	2.994	5.4	9.0226	14.8205	3.8526	6.1379	11.9048	26.3403	3.4176	5.5195	-0.0604	21.1842	11.1796
2009/11/30	28.2035	1.9505	10.509	29.113	12.7021	17.5847	14.117	31.9963	8.7766	3.9239	16.7804	17.7681	6.6667	12.8205	6.2927	41.3655	0	-0.7077	1.7789	24.792	18.9239	15.7655	18.9595	-14.4076	15.5063		30.7107	18.9496		6.0852	17.5325	15.5682	9.5823	28.1573	13.1537	15.8537	11.2791	19.7343	20.6897	9.7804	17.4194	10.3648	9.1312	23.6162	6.8077	17.2308	18.7298	-2.063	4.5131
2009/12/31	-3.9686	2.649	4.0119	6.9252	-8.709	1.6216	5.2242	8.4806	4.6455	-6.0641	10.8645	-2.0239	-5.984	5.4293	10.0386	2.983	0	24.7216	-4.1199	-1.5556	-15.0077	5.2335	-8.2604	4.9834	7.1233		-14.6602	2.685		10.325	-9.1713	-6.293	16.9283	-1.7771	-0.7003	0.6015	-2.8213	-1.4263	-2.2857	-6	-2.8846	-10.3587	0.9748	-6.8657	-2.4752	-2.0997	-3.2264	-9.5344	2.9545
2010/1/29	-6.8878	-19.0681	-11.2857	-16.0104	-12.6824	-2.305	-2.3419	-15.3746	-5.6075	-14.3727	-3.5827	0	-8.7694	14.1317	4.6784	-8	0	-13.2143	6.7708	-18.781	-16.6667	-4.5989	-12.0233	-12.1308	-7.8005		-11.7179	-12.7833		-0.8666	-9.3674	8.8143	-17.6414	3.4539	-19.1819	-18.6846	-4.8387	-12.3794	-12.7193	-14.7647	-13.7199	-3.2824	-1.8504	-4.9679	3.9975	9.5174	-6.1239	-6.1275	-12.2149
2010/2/26	6.9041	3.3215	3.8647	5.8606	-0.2571	13.4301	2.7338	-4.8499	4.4554	6.2589	-0.8743	-4.8826	3.1008	2.6233	6.8715	20.6897	0	1.07	3.6585	3.4464	7.7838	-0.5605	3.5521	-3.9616	6.9348		2.8351	4.8634		10.8392	4.698	94.9855	3.8417	-0.3975	-0.6981	2.7574	1.3559	2.0183	2.5126	5.5219	2.9508	1.8596	0.3279	19.3929	10.6772	25.459	0.8411	4.5692	2.0956
2010/3/31	11.6863	12.0017	0.7752	1.3986	13.5309	-1.44	-6.1158	1.7799	2.9621	17.9384	0.2205	5.923	21.3534	6.4417	0.0523	-8.6957	0	4.9267	-1.8824	2.4718	2.006	-3.1003	17.5581	23.75	7.393		1.2531	2.4778		-4.7319	5.1282	-5.6874	-1.4574	2.3144	-5.9754	-2.5045	-0.4459	10.7914	4.2484	-0.4301	0.7962	2.6016	-2.451	-3.2486	-3.7486	-10.1463	-5.6719	8.6142	0.3284
2010/4/30	0.7343	-7.8071	6.6154	-13.2759	-10.6697	0.974	-12.8792	-4.2925	-5.7537	-21.1124	-0.9901	8.3877	10.0991	-9.7022	-19.5402	-10.2041	0	-8.8087	1.199	-5.4536	-7.473	-14.8362	4.4016		-6.6425		-21.0396	-6.1996		-3.9735	-2.8049	3.1987	-6.2571	9.3604	-11.9626	-14.4954	-13.9775	-13.3117	4.232	11.3031	-5.2133	22.331	-4.3551	-6.7153	-24.8568	-12.3779	-9.0502	-4.023	-12.0295
2010/5/31	-6.9656	-5.9213	-19.4805	-4.7714	-4.3202	-10.7717	-3.0822	-7.9734	-10.2564	-15.8273	-12.3333	-10.6621	9.4541	-5.5319	-12.3377	-13.9394	98.1865	-16.9135	-2.7251	-12.8305	-21.254	-15.1059	-21.9801		-11.1255		-15.047	-21.9762		0	15.1819	-13.2622	-19.7816	-16.7618	-12.9512	-13.0901	-11.0236	-6.9288	-2.2556	-9.8935	-13.3333	9.4545	-16.7434	-17.3709	-6.8598	-16.233	-1.9394	-6.7066	-14.7907
2010/6/30	-22.5233	-11.3699	-16.4875	3.7578	-2.9216	-11.7117	-24.5031	-18.7726	-8.3367	-4.4444	-11.7871	-17.3244	-33.4704	-15.4279	-12.6667	-11.6197	-18.6275	-12.7901	-2.5579	-7.1063	-7.5574	-11.5942	-21.4936		-13.0408		-13.4686	-22.2363		0	-21.6776	-17.5161	-16.0363	-10.4769	-9.5122	-11.8519	-15.9292	-15.6942	-2.3077	-14.7376	-6.7308	-15.2824	-13.931	-16.8561	9.4647	6.5089	-13.3333	-21.6945	-14.2289
2010/7/30	30.2732	16.9243	10.3004	22.0657	15.3215	6.1224	31.4757	7.5556	13.4675	13.5957	5.1724	11.4086	13.2921	15.0466	23.1552	12.9482	11.1647	25.0739	4.625	12.9566	13.5766	21.5847	20.2832		14.5763		14.2857	30.2288		0	14.0473	17.1875	16.3964	19.7866	13.2208	17.3669	16.8421	16.9451	7.874	16.6105	13.4147	12.1569	18.5897	16.4009	9.8113	8.1944	10.9744	16.2295	18.0077
2010/8/31	29.8658	5.2875	-2.3346	22.5275	2.4911	5.1923	7.9403	12.1901	-1.7735	-1.8898	25.1366	7.21	9.0041	4.3981	0.8953	12.8748	35.4769	-1.7494	-1.0753	2.7456	3.856	9.8127	9.5299		5.3254		1.306	16.6876		0	14.2683	40.2424	6.5015	11.5789	-3.9024	3.1026	13.8138	12.2449	26.4234	37.021	6.3985	27.1678	2.7027	8.8063	-7.2852	14.8909	32.2782	55.1481	-0.1082
2010/9/30	2.0672	6.7169	-4.3825	-5.426	18.5185	10.0548	2.8761	22.1915	7.0833	-10.1124	-7.6419	3.2164	1.7522	0.7761	-2.9352	36.875	21.6533	-0.6256	3.8647	8.0166	12.2525	-3.1378	1.4109		-3.2303		13.8122	6.6667		0	-2.8815	19.7494	-1.7442	-1.5965	-1.5228	-4.6296	-10.9499	16.9091	16.5127	12.7177	-2.921	9.9808	-2.6316	2.518	-1.5567	-2.5698	6.8996	3	3.792
2010/10/29	19.4304	32.8824	7.9167	9.0564	9.4727	6.4784	21.3978	21.1756	9.2088	23.3929	17.8487	-6.9877	0.123	2.0902	-0.1406	13.242	7.5844	24.1162	1.0465	46.2342	3.7486	11.5493	37.7391		6.6763		16.1812	9.2742		0	15.1648	19.8484	41.716	17.9941	8.5052	7.767	10.2222	0.311	13.0823	68.118	16.2832	11	22.973	7.0175	6.8524	4.7018	10.7516	58.782	34.1336
2010/11/30	17.1171	-15.0952	11.7761	-8.913	12.6673	13.2605	-17.0505	3.5448	-13.3017	57.5977	-5.3159	-3.7563	-7.4939	-1.8319	-2.4648	-4.3347	5.3382	-15.7238	3.9125	-4.8872	11.2646	-9.5328	-9.7643		12.9252		-16.156	-8.1181		0	-11.4504	-4.6974	-13.8831	-5	-9.7387	-7.4324	-0.672	3.2558	-17.6161	-22.1665	-6.0883	-18.6036	0.8791	-6.2295	6.0606	5.1479	-14.429	10.3947	-9.3385
2010/12/31	-10.6335	17.3097	-11.9171	12.7924	-6.73	15.8402	0.6407	3.9039	-3.2877	3.3976	-9.8517	-2.1097	-13.0146	-6.8057	-7.4368	-6.9547	12.9594	0.9259	27.7962	38.5375	-4.3935	6.4201	9.1884		-4.8193		-13.4551	-8.5341		-9.8276	-8.6207	43.4439	-10.4242	1.0526	-1.8421	-8.5158	-11.2314	-8.4084	-2.1277	12.8444	1.6207	3.4864	-2.7233	8.2168	-1.5282	28.9583	14.2069	-8.7613	2.4893
2011/1/31	-3.8987	-14.7111	-10	-5.5015	-12.5637	-12.1284	-4.8806	-6.9364	3.5411	-5.3286	-7.2855	-16.4871	-2.4427	2.0024	-4.2122	-14.043	-21.4041	-9.0826	3.4662	-20.1997	-7.5924	-3.3443	-5.724		-9.2405		0.9597	-11.7453		-6.1185	7.0755	-19.3172	3.6536	8.7891	1.8767	-3.7234	-2.5915	-12.459	-11.9565	-14.9017	8.6124	-20.8289	6.6069	-0.3231	-14.9798	3.7157	-15.6099	-6.181	-11.6415
2011/2/28	17.8082	8.7546	7.1895	15.5396	9.4175	19.0798	20.3569	18.7578	12.7223	43.4334	13.815	17.5484	4.7731	8.6605	17.4267	15.1515	18.1264	4.1372	10.3015	8.5091	7.8919	23.4735	12.1432		15.6206		12.3574	17.6617		7.943	12.3348	22.7136	9.2689	8.9168	1.5789	3.8674	10.1721	30.1498	11.7284	13.5991	-1.1747	14.8261	0.6303	14.5867	21.8254	32.0093	3.3453	26.8824	20.3791
2011/3/31	-7.8712	-0.3354	1.2195	8.5271	6.3886	-1.8182	-1.0195	2.9812	-3.1553	-1.8313	-7.5724	0	3.9582	-8.6079	11.0559	-9.0389	6.9347	2.9554	4.1762	-7.8748	-9.7194	-4.2857	-12.202		29.0712		2.7073	-2.6427		10.3774	-1.9608	-2.4917	-1.9116	-4.4505	3.3679	5.5851	2.2727	0.8633	22.2099	17.2516	11.5899	10.2941	12.6305	-13.0127	6.3192	2.4779	-9.7975	1.9935	3.0709
2011/4/29	-10.2427	-8.4615	-4.0161	-6.7143	10.1751	-14.3519	-1.03	14.7791	6.5163	11.5923	-6.747	-2.3052	-9.6264	2.907	-8.0453	-11.0692	22.387	-5.4118	-2.6796	-9.3705	13.5405	21.1251	-2.2089		10.5607		-8.5667	0.4343		4.4444	9.5	14.5791	1.0962	-1.3226	15.0376	3.7783	-4.3056	-17.689	-18.3544	-7.4126	13.5819	-13.4667	0.3707	29.1057	-8.9461	-2.5907	3.6653	-15.9091	-1.2987
2011/5/31	-13.5749	-13.8806	-8.159	-8.9587	-13.4746	-5	-15.7994	-36.5929	-13.8824	-26.7463	-5.2972	-1.3483	-10.6518	-5.6497	-11.6883	4.2433	-23.4216	-13.3333	-17.9758	-9.0371	3.7146	-13.1114	-11.2471		-12.0879		-4.3243	-9.4054		-19.1489	-16.2557	-14.5759	-3.1325	-6.2937	-1.9608	-8.9806	-5.3582	-11.7851	-14.6179	12.8399	-22.7433	-5.2388	-7.1099	-12.4685	-6.9987	-18.6254	0.074	-11.6757	-16.6409
2011/6/30	5.5647	5.5556	-7.0615	5.0883	2.6247	-0.9957	18.2486	17.9344	-0.0713	0.978	21.4188	13.8952	8.5409	0.2395	-2.4768	4.6133	10.6367	2.411	1.9337	5.0212	0.8483	5.8986	1.3256		1.5385		-13.936	6.8019		37.247	3.0534	7.8788	33.8172	-1.8206	0.4444	2.1333	0.6221	4.5187	1.297	-5.3548	0	7.9024	5.904	1.5827	16.3718	27.8102	9.138	0.3672	-0.0929
2011/7/29	-2.303	-1.8045	-3.294	-13.0852	-1.7903	-10.3448	0.86	13.6095	-4.1369	-1.6142	-9.7753	12.6	-5.5738	-4.8984	-1.5079	12.8405	14.2715	8.8004	10.0271	12.8631	5.6075	-4.4248	0.1931		10.3761		4.3764	-3.0168		17.2566	-1.3757	-6.3959	-3.4547	-1.8289	-3.9823	-3.3943	12.5193	4.8872	-4.9936	3.5097	-6.3599	3.255	-6.6351	-5.2408	-1.8228	-1.9417	-6.6441	9.6951	17.1823
2011/8/31	-2.0471	-8.193	-5.4124	-11.6022	-3.9063	-7.3718	7.7688	-8.125	-5.506	4.5939	-10.0872	0	-1.0417	6.407	-8.1386	-1.6092	-1.9214	-12.3132	-17.8982	-13.0882	4.0708	-1.9608	-5.0919		-15.4412		1.0482	-7.0276		-4.7799	-9.0129	4.5476	-1.4507	-9.7804	-5.2995	-3.5135	-0.8242	-5.7348	-13.8814	-6.8264	-9.5395	-6.9177	-4.9746	-7.164	-7.1703	-5.0087	-4.9201	-7.0595	-12.4095
2011/9/30	-10.4497	-13.8449	-14.1689	-16.875	-28.0939	-13.4948	-15.3407	-20.5215	-9.2913	-20	10.2493	-31.2611	-5.0877	-19.5986	-12.0175	-19.3925	-11.4277	-10.7521	-19.8	-17.7242	-8.9286	-14.8333	-8.9602		-22.7826		0	-5.5762		-24.5707	-11.4387	-11.04	-12.1688	-6.7109	-10.9489	-7.2829	-8.0332	-4.5627	-18.3099	-22.8954	-9.8182	-21.6682	-12.8205	-10.6969	-10.069	-13.9178	-17.1281	-11.3038	-15.8205
2011/10/31	-12.3762	2.5169	14.2857	12.4687	17.8392	-4	9.3458	1.9971	2.4306	-5.9804	1.2563	3.7468	-12.4769	6.1674	-3.1904	-8.4058	-12.0979	-1.0533	-8.2294	9.4087	-8.2166	0	-0.5468		5.1802		0	7.874		17.5131	-3.1957	4.3931	25.8101	-5.1383	5.1913	3.0211	21.8373	-0.5976	4.023	-1.8273	13.5081	6.8455	0	0.5445	6.6718	4.2023	-3.8018	10.3844	-7.5736
2011/11/30	-15.8999	-11.6147	-5.5556	-15.376	0.3198	18.5417	-8.8319	6.2937	-8.4746	-4.5881	-5.7072	0.8717	-1.056	-9.4053	0.309	21.519	-14.1822	-10.845	-11.8207	-13.4398	-1.6277	-9.7195	-2.2602		4.9251		0	-10.9489		-6.5574	-11.2792	-7.1564	-12.2558	-6.25	-10.6494	-9.3842	-8.2818	-11.2224	-7.7348	-11.1215	-10.8348	-7.6433	-15.0735	-9.9278	-12.2933	-14.5591	-4.6707	-7.9414	-6.0698
2011/12/30	-13.0518	-12.0726	-16.1765	9.7433	-27.2051	-35.5009	-8.0729	-36.5789	-13.3333	-5.5738	-33.8158	-23.0864	-26.0406	-24.2748	-36.653	-34.6354	-31.0973	-18.8806	-3.2357	-8.7405	-39.4002	-8.5983	-7.5		-29.5918		0	-21.4481		-41.4673	-13.9535	-22.6889	-22.9757	-13.6	-16.8605	-12.6214	-15.0943	-20.9932	-19.3613	-9.7906	-7.1713	-18.9452	-7.7922	-18.8377	-10.4918	-16	-19.6734	-19.3762	-20.517
2012/1/31	9.0508	15.9174	3.1579	7.0786	7.7372	2.7248	6.6856	26.8672	4.2735	18.5185	30.4175	5.4575	-10.5339	7.8629	3.0794	-1.992	23.5332	22.2631	7.9618	19.0363	10.7509	5.5336	0		-7.5362		0	8.1739		25.0681	1.0811	16.9261	11.3009	2.8807	4.5455	1.1111	7.7778	7.4286	22.5248	15.4382	-0.8584	10.1602	6.1033	3.9506	-3.1136	20.9524	1.8142	11.1111	13.8211
2012/2/29	9.919	12.1593	8.1633	7.2269	8.8076	4.7745	3.983	11.4473	7.7869	7.5195	2.2866	6.5449	21.2903	7.6636	17.4528	28.8618	32.5678	6.3205	7.3746	9.2454	13.5593	10.7116	14.3919		16.6144		0	15.4341		7.8431	16.0428	17.9603	7.438	15.2	8.0268	9.5238	7.511	10.3723	17.5758	12.3177	7.1429	13.6756	8.2596	8.3135	15.9735	2.2047	15.1459	4.5185	12.3214
2012/3/30	-17.4954	-18.8785	-8.4906	-12.6959	-13.4496	-5.8228	-6.5884	-10.5649	-9.3156	-8.356	-8.4948	-0.4286	11.3032	0	-8.8353	-26.4984	-8.3465	-11.5357	-7.8297	-13.312	-2.0353	-18.4709	-16.1252		-13.7097		-4.9793	-12.3955		-2.4242	-11.6743	2.7432	-10.7692	-8.2465	-10.8359	-11.7057	-4.2466	-1.9277	-15.8076	-2.8648	-8.8889	-1.8785	1.7711	-0.2193	3.6675	-17.4114	-14.8879	-4.3232	-10.9698
2012/4/27	8.2589	8.871	16.8385	12.8665	4.3165	-2.4194	9.2947	24.5283	1.4675	1.3875	2.443	-11.0473	-2.6284	0	28.4875	33.0472	6.9158	4.88	17.1386	13.6675	-4.1551	2.5726	-2.6761		33.6449		-31.8777	12.2417		2.0704	2.7826	-1.7217	-0.6158	0.2838	5.9028	3.7879	7.4392	12.7764	-11.6327	6.9585	4.6563	5.6264	5.3548	3.2967	8.3333	15.9515	5.3918	5.037	19.2857
2012/5/31	3.6254	-0.5291	-4.4118	-0.1591	21.5172	-7.989	2.7232	4.1502	-2.4793	-3.7146	-2.5437		-3.681	8.3333	-7.5429	23.6323	3.7439	-2.746	5.2163	1.4856	5.0578	-2.3463	-2.4602		-16.7832		-17.3077	-4.3909		16.0243	-8.7986	-11.3869	-3.9653	-2.2642	-0.3279	4.3796	4.1897	21.5686	-18.4758	1.4631	4.8729	-6.3298	1.3977	-0.4255	4.717	22.6725	-6.2463	12.1298	-0.7485
2012/6/29	-8.7221	-8.2979	-8.3077	-25.3319	-6.3564	-4.7904	-14.3357	-6.7808	-7.4153	-16.2437	-17.4551		-9.172	-14.5833	-12.979	-7.2881	-22.5463	-8.9412	-20.4353	-11.2888	0.9629	-18.3099	-16.6914		-5.3221		13.9535	-14.9905		10.6643	-7.4212	-8.6766	-16.5161	-8.3687	-9.2684	-14.3357	-12.5819	-1.0753	-6.7989	-19.1045	-12.59	-11.2213	-10.6281	-12.1795	-8.4316	-12.6676	7.6759	-16.8553	-10.741
2012/7/31	-10	-2.3573	-5.0336	-6.899	0.9697	-23.2704	0.4082	-12.9588	-7.2449	-12.8485	-8.8933		0.7013	7.1295	-4.5455	-22.4863	-8.0407	-8.8717	-16.0442	-10	-23.5695	-12.5761	-15.6723		-16.3065		0	-6.1947		-0.7899	-13.0261	-15.454	-11.4374	-7.8947	-5.1282	-8.9796	-2.6987	-11.7754	-22.4924	-12.2826	-10.8747	-1.8156	-6.4275	-10.9489	2.0093	-11.2049	-2.2801	-14.2209	-15.7895
2012/8/31	-11.2346	-9.8204	2.1201	-18.2582	12.8451	19.6721	-4.3902	3.1842	-2.8133	4.5897	15.6182		-10.0279	0.7005	2.8274	0.9434	11.5108	-4.0643	1.087	-4.0875	2.139	-1.9722	-3.3791		-3.1915		0	-5.6604		-4.1401	0.2304	-7.1835	2.8057	-5.5952	-5.0193	-4.4843	-3.0817	-8.6242	-7.451	14.3029	-5.8355	1.2802	-4.9521	1.3204	-8.7121	-9.6802	-7.0303	-1.7637	1.8145
2012/9/28	-1.3908	9.0305	1.0381	11.6822	-4.2553	0.3425	3.2313	13.5113	-2.3684	23.9362	-4.1276		0.1548	-7.1304	0.5789	4.6729	23.1266	5.2217	1.8817	18.4274	-0.5236	-1.3018	17.4863		-2.5641		0	-0.2		-11.9601	-1.8391	-11.6475	3.1034	1.0088	-5.2846	-1.8779	-0.159	0.2247	3.8136	13.9853	-3.662	4.6348	2.3529	-2.7248	6.0581	12.1531	-5.6063	0.0898	1.7822
2012/10/31	-0.141	-8.1608	4.1119	-10.3766	-8.6667	0.3413	-12.7677	-6.4658	9.434	-11.8026	6.0665		7.2643	-0.9363	4.8921	-12.5	-16.7674	-3.839	-1.847	-10.3903	15.0877	-1.4388	-2.7907		8.2707		0	0.2004		3.0189	8.6651	-3.4692	-5.6856	-11.236	1.7167	4.3062	6.051	27.5785	11.8367	-11.5314	0.8772	-10.3356	-3.9409	0	6.7293	0.6826	-13.7086	-9.5067	-3.8911
2012/11/30	-3.6723	-1.4589	-4.6358	9.2437	-14.8418	0.3401	-14.7309	-20.9741	-10.5911	-13.382	-11.4391		-12.2478	-14.5558	-7.9561	5.8673	-17.5787	-11.6845	-15.0538	-6.957	-8.5366	-15.9367	-13.11		-14.9306		0	-12.4		-1.0989	-15.7328	-16.1725	-18.0851	-12.9395	-1.2658	-0.4587	-9.6096	-1.2302	-7.6642	-11.2096	-10.1449	-22.006	-7.1795	-10.6443	2.6393	-12.2881	-8.3633	-21.4073	-8.0972
2012/12/31	20.9677	21.8035	7.2917	17.9487	11	6.7797	23.0343	24.3539	14.876	9.9719	20		17.2414	14.6018	20.1192	15.1807	13.2785	19.4046	30.3797	14.8936	4.6667	24.3126	36.5639		12.6531		10.2041	10.274		7.5926	7.9284	19.3998	12.5541	19.3861	14.5299	5.9908	20.4319	20.1068	3.1621	19.7886	9.6774	18.714	18.9687	9.4044	24.9286	19.3237	17.0306	31.5259	16.0793
2013/1/31	4.9697	13.2597	3.2362	12.4638	0.9009	16.5079	3.6004	3.9968	-2.3981	5.2363	43.5764		-4.902	22.2008	-1.3648	10.4603	10.9959	1.4774	-3.1553	3.9683	3.3439	3.7253	-0.6452		-0.7246		30.2469	16.9772		-2.7539	9.9526	-1.2567	5.3846	2.977	0.3731	-1.3043	24.8276	6.6667	17.2414	-2.549	12.0588	0.8892	-3.2508	5.1576	7.1469	0	3.0597	5.7526	2.4668
2013/2/28	-0.3464	0.4878	-1.5674	-9.6649	-5.6122	1.0899	5.0391	-5.9185	-0.2457	-5.2184	-0.2418		-0.7364	0.6319	2.2642	4.1667	-7.3832	-4.0036	-7.2682	-8.5496	3.8521	-2.0202	-3.4091	39.2929	-1.4599		-5.2133	0		-0.531	3.6638	7.5455	2.1898	-0.7884	-2.974	-6.1674	13.5912	8.4722	13.3987	-5.8853	0.7874	-3.0449	-0.16	-3.2698	-0.8004	-3.0769	-1.3758	-5.7117	3.5185
2013/3/29	-13.0939	-12.5243	-5.414	-12.1255	2.8378	1.6173	-14.8056	-12.8268	-6.1576	-9.347	-8.2424		-10.6825	29.3564	7.6261	-11.0909	-14.2281	-10.9953	-8.9189	-7.9021	9.3472	-3.8946	-12.521	-16.7513	-8.8889		-2	-16.9912		1.6014	-6.4449	-17.2443	-7.5	-11.7881	-9.5785	-5.1643	16.7315	-9.6031	11.8156	-10.4742	-13.0208	-12.8099	-4.3269	3.662	-11.7805	-13.1161	7.9295	-11.3462	-11.2701
2013/4/26	0	-3.6626	-1.6835	-6.6558	-11.4323	-6.366	-15.4369	-7.1228	3.937	7.3446	-25.4954		-1.6611	9.7087	-11.4286	-10.2249	-6.1176	1.3845	-8.0119	-8.8218	0.5427	-6.6746	-3.8425	-5.1394	-5.6911	38.3877	5.102	2.7719	178.8624	-1.7513	-2.8889	-14.1982	-16.4093	-3.3033	-3.8136	-1.9802	-1	-22.6629	0	-13.5962	-3.5928	11.564	-2.5126	-6.5217	4.8171	0.2885	-17.1769	-6.0738	-0.6048
2013/5/31	49.2018	4.7235	11.9863	-2	9.9407	0.2833	6.8886	10.2926	4.5455	-1.487	21.8085		9.4595	4.0929	11.0138	12.5285	3.3835	9.8739	3.5484	1.5251	-7.8273	16.1146	0.4995	17.0799	6.4655	-7.9057	17.9612	0	-2.1687	8.7344	3.2037	9.2857	8.3141	4.6584	0.8811	2.0202	6.9865	19.4139		14.3981	3.7267	14.5285	2.921	12.2093	20.0116	4.3145	-3.614	14.3187	2.2312
2013/6/28	-16.0326	-27.1727	-16.8196	-27.063	-28.61	-15.2542	-27.4973	-23.6048	-13.7681	-30.4839	-22.9985		-17.7469	-18.449	-25.2632	-27.3279	-22.5455	-19.0249	-26.7913	-29.1721	-12.7379	-22.3451	-26.4414	-24.3137	-21.8623	-24.8494	-2.2634	0	-31.0345	-24.7541	-13.969	-5.0886	-21.9616	-20.7715	-19.214	-16.3366	-33.4286	-28.681		-29.7529	-20.9581	-14.6142	-16.6431	-16.0622	-13.0953	-22.0006	-26.4783	-1.7172	-26.1905
2013/7/31	-6.7961	2.1148	10.8614	-13.9328	10.775	-4	-3.9098	-3.312	13.1218	12.993	10.775	85.3226	0.1876	28.7025	7.5117	18.9415	14.7105	3.5419	-7.234	-2.5974	0.3356	8.8319	-2.1622	26.0104	2.0725	-1.6032	-22.9474	-18.75	9.4643	-6.3181	3.0928	-16.6086	3.8251	-1.6854	-1.0811	-1.1834	-1.6847	2.7957		27.6407	-3.059	4.5178	-5.7026	27.4691	-4.1998	4.1667	-4.6045	-2.1583	-4.3011
2013/8/30	0.463	8.2768	5.7432	7.8684	12.4573	9.375	9.2332	11.2175	6.0453	7.8029	-4.4369	-7.8329	11.4232	0	16.7394	16.1593	9.5416	3.7628	9.633	8.1905	4.1806	9.6859	11.6022	-2.1382	23.8579	10.998	0	3.8462	9.2985	19.0698	0	13.649	6.5796	15.2381	4.918	7.1856	0.4896	5.6485		1.0828	11.4173	3.4913	3.8877	-2.667	4.2654	20.5714	10.8292	-2.521	7.5712
2013/9/30	-1.3825	-4.1209	2.5559	1.7241	0.3035	6.6667	-0.5731	-2.706	5.7007	-0.1905	10	-1.983	0	12.831	-5.4863	1.6129	-6.6094	3.7363	-0.4184	2.0246	0.1605	1.074	-2.104	-0.084	6.5574	-0.5505	3.8251	0.9877	-8.3582	3.7109	0	1.7157	-3.7129	-1.9835	1.5625	1.676	15.1035	10.297		1.4537	0.3534	-4.739	7.4844	2.25	-5.4545	-5.1185	3.5734	-1.1853	9.4737
2013/10/31	3.6215	-6.1605	6.2305	13.5593	2.4206	-6.25	-6.6282	-7.0796	2.9213	-8.5878	-11.8506	-8.8632	0	-8.3032	1.5831	13.8889	-5.874	17.4788	-4.6218	-8.283	-7.8526	8.1464	-3.1383	-4.9622	-2.6923	-6.6421	-11.0526	-6.357	-2.6059	-8.4746	3.25	9.2771	-4.1131	-1.0118	-2.5641	0.5495	-1.3757	-9.1562		-9.4268	7.0423	-6.3238	10.6383	-7.0905	4.988	-1.8981	-12.2372	-8.8332	-5.0481
2013/11/29	3.2694	1.5267	-1.7595	8.8404	-1.9202	7.3016	3.3951	6.3946	9.3886	6.263	3.6832	7.3996	0	10.0394	6.6234	6.446	2.3308	-3.9773	2.2026	0.7526	-1.5652	4.8035	4.3593	7.6106	7.1146	0.9881	1.1834	5.2219	0.6689	7.4074	-1.6949	-11.2459	3.2172	10.2215	3.6842	2.7322	-1.5021	1.1858		1.6653	3.6184	0.9901	7.3427	0.7895	1.5455	3.2587	6.6339	1.1962	-3.038
2013/12/31	-11.1354	-5.5639	-3.8806	-10.5485	-10.0904	-6.8047	-6.4179	-4.2199	-6.1876	-10.0196	-5.3286	-7.874	1.8487	2.415	-6.2119	32.8969	-5.2902	0.8651	-7.7586	-6.4426	-10.2473	0.5208	-4.4304	-0.5757	2.583	-7.4364	-11.9883	-0.9926	-3.9867	-6.705	-5.9113	-7.0807	2.0779	-11.1283	1.5228	-3.1915	7.7342	-6.6406		-11.9574	-4.127	-5.8824	3.7459	1.3055	-1.3529	-6.7061	-3.629	-7.3286	-11.2272
2014/1/30	-2.457	-12.2611	-3.4161	-12.2642	5.3601	-6.3492	-9.7289	-4.6729	-3.4043	-7.6419	-3.1895	-5.1282	-0.165	4.8908	-3.3766	-14.4089	-7.6028	-7.2041	-10.2804	-10.6786	7.4803	-8.8083	-10.1987	-15.6328	-14.3885	0.4228	-7.9734	-8.0201	1.7301	-2.0534	-1.5707	-5.4813	-8.1425	-6.2609	-12	-4.3956	-9.6057	-11.7155		-8.5581	-8.6093	-3.5985	-17.5824	7.4742	-14.6857	-2.9598	-10.9384	-7.398	-6.1765
2014/2/28	0.5038	7.9855	2.5723	-0.8065	5.7234	2.3729	-1.5901	-0.2801	-4.185	-0.4728	12.2093	11.8243	-1.8182	-8.9092	2.1505	-1.7266	10.7473	1.1091	1.0417	-0.6704	10.0733	-1.1364	0.885	3.2353	10.084	-1.6842	-1.444	-0.8174	-1.8707	1.0482	2.6596	12.8713	2.7701	7.9777	0	-0.5747	-1.3423	-2.3697		3.0519	1.4493	22.0039	3.0476	17.2662	-1.7415	-2.5054	0.4698	8.4022	2.5078
2014/3/31	-1.2531	-3.1933	1.5674	21.4092	-7.5188	9.6026	-7.0018	-2.5281	2.7586	8.3135	14.6805	-1.8127	3.0303	4.7532	3.6842	11.713	-10.6141	11.5174	-0.5155	0.3375	0	-4.3678	-0.2924	7.5973	1.5267	4.0685	13.5531	4.3956	-4.5061	8.7137	-0.2591	-13.4085	2.6954	2.7491	9.6591	4.0462	-11.3379	0.4854		-3.4551	-3.2143	-8.132	0.7394	-3.096	4.09	1.8994	-0.0668	0.7624	-0.6116
2014/4/30	-3.5533	-5.7292	-4.9383	-9.5982	-2.439	26.8882	-4.4402	-0.8646	-3.5794	-12.5	-12.1988	-14.6667	-1.634	6.8416	4.0609	12.3198	-11.2807	-0.3279	-0.5181	1.6816	-5.1581	-2.0433	-4.9853	-5.0309	-15.7895	0.4115	-10.6452	-5.7895	-7.9855	-3.0534	-5.7143	-8.5384	-0.2625	-7.8595	-6.2176	-6.1111	-19.1816	-8.9372		-5.6237	7.7491	-7.4496	-0.367	-1.9149	-1.8991	4.7149	-3.7433	-1.3871	0
2014/5/30	-1.8911	3.4991	-2.2727	-3.9506	-3.3333	-1.9048	2.2222	25.2907	-0.9281	-6.015	13.7221	4.6875	3.9867	-4.0164	1.5703	0.7001	1.2428	0	8.8542	4.857	5.2632	3.7694	6.0185	2.4164	0	3.6885	0	1.3966	-2.9586	-3.3465	0.8264	-1.092	2.8947	4.7187	0	0.5917	1.1076	2.9178		2.4919	17.8082	0	1.105	5.8568	-3.5381	-2.6178	9.7222	2.1739	0
2014/6/30	-4.6089	21.6333	-1.9934	4.4987	1.8966	-0.9709	-0.9881	10.9049	2.1077	2.9333	-0.905	4.5924	8.3067	-0.9394	1.8116	-2.8969	11.5203	0	-0.4785	-4.7821	-1.3333	4.9043	1.4837	8.5299	0.8929	1.1858	2.1661	-1.9284	5.8943	6.9246	0	7.1545	1.7903	9.9281	2.7624	0.5882	3.4694	-1.2887		5.074	13.6628	0	3.125	-2.6639	-2.1563	-2.843	-4.6203	9.7622	0
2014/7/31	8.7848	23.3824	8.2206	3.075	0	24.2647	9.5961	19.8211	6.8785	21.7617	9.2846	15.0384	6.0472	7.5	18.8612	49.4033	53.514	0	13.0488	18.6384	0.5068	13.569	16.5939	11.1204	19.0265	20.8984	10.6007	14.0449	39.7313	3.0476	13.1148	6.0698	8.2915	9.4617	7.6279	6.4327	12.6718	10.9661		17.0178	38.0937	43.7381	12.6685	7.5789	10.6414	7.6659	9.333	4.2189	46.4615
2014/8/29	-0.9421	-9.5352	2.5478	0.2106	0	-1.3807	4.562	-6.4742	4.1475	16.8358	22.2841	-2.2901	17.5243	-0.8821	7.485	-11.1821	-14.5615	34.7039	1.2821	-4.4214	18.4874	-2.008	-5.618	8.0512	15.2416	-4.5234	0.9585	2.2167	-11.1264	15.342	0.9662	20.887	13.4571	11.7735	4.0404	4.9451	-4.7425	4.4706	74.7423	-2.926	27.7154	0.5281	-1.1962	14.6771	6.7852	3.0818	9.6341	12.035	0.6303
2014/9/30	7.0652	0.9223	29.1925	6.8675	0	16	9.4241	7.7643	11.9469	11.883	-5.9226	19.9219	14.5562	11.6505	28.3194	11.9604	9.1026	26.4957	13.9241	12.2047	20.5674	19.2623	7.672	7.312	53.871	12.1225	37.3418	13.253	10.8192	12.1795	16.0287	-5.9172	10.2249	28.8	10.6796	16.2304	22.3329	14.8649	3.8348	2.6596	-16.8622	2.4951	9.201	18.6007	17.8285	5.0515	1.7798	6.6406	8.3507
2014/10/31	-1.0152	-0.7833	-1.9231	0.6764	0	-1.0345	-2.2329	-6.7708	-2.9644	16.3399	-11.5012	12.785	-9.2975	-0.7246	-6.8741	41.6064	-9.0533	-4.2471	8.8889	-5.3509	18.7059	-3.4364	-1.1057	5.3212	-5.6604	10.2919	3.4562	4.8936	0	4	-1.4433	-8.3019	-0.7421	-1.1387	10.5263	9.4595	-3.1395	-7.451	-11.2216	-0.9499	-7.7601	-7.5593	-1.1086	7.9137	-0.9424	7.1639	2.2404	0	-5.973
2014/11/28	5.2564	8.0263	6.1275	10.8623	0	3.6585	7.9935	7.7281	7.332	-2.1067	2.4624	4.7653	4.1002	-1.7518	23.8539	5.3318	-1.4314	-2.8226	6.1224	7.2289	0	1.0676	11.4286	-2.6494	-6.4444	15.4596	28.5078	5.6795	8.7866	3.022	7.7406	4.8011	2.8037	9.9476	11.9048	17.6955	1.3205	3.3898	6.56	6.2772	7.0746	1.6632	10.9865	2.5333	15.2748	3.3883	15.9808	0	12.7049
2014/12/31	8.2826	15.5907	18.0139	32.0202	78.8494	-13.4454	13.142	3.2844	17.0778	0	-26.8358	-5.7891	-16.5208	1.4116	-17.064	-8.8314	-19.0759	4.7718	15.0641	33.7943	0	10.2113	-0.223	6.1392	-18.5273	9.047	13.1716	-4.7985	-7.3077	-24	-1.165	18.1937	-6.3636	-6	35.8156	11.8881	4.1469	1.4344	-9.9099	20.5086	-7.8571	-8.7253	24.8485	-0.9103	15.9101	21.2578	0	-10.989	0.3636
2015/1/30	1.2373	8.4299	-5.4795	-7.9572	13.8127	-0.7767	-5.6075	0	7.9417	0	5.8394	10.534	14.1547	3.956	19.6672	17.5428	10.6852	-6.7327	-10.585	-8.6563	-19.7225	-5.0319	18.2123	-4.7108	20.9913	-10.5088	0	6.25	0.2766	8.0702	1.9646	-2.7685	5.4369	4.3566	-10.4439	7.8125	7.1672	9.4949	2.6667	4.629	2.907	2.4645	-12.1359	-1.706	-0.6725	-5.0402	23.871	4.9383	14.4928
2015/2/27	1.5556	2.7211	7.2464	-0.4988	-0.4156	4.6967	4.1018	0	0.7508	-16.4993	0	4.368	-2.7555	0.0705	4.6776	4.0201	8.3272	7.5372	-1.5576	10.3253	0	2.6072	13.0435	1.2516	6.506	-0.9889	0	2.4668	5.931	7.3052	3.2755	23.4624	4.0516	1.165	2.9155	52.4638	4.034	3.321	0.1623	2.3422	2.0716	4.6647	3.3149	16.2884	-4.3409	3.0769	-1.7113	5.5882	18.6709
2015/3/31	18.9278	20.6244	18.9189	37.6775	16.2771	24.8598	13.0435	17.1548	7.1535	18.5567	0	22.2763	14.5218	15.0704	8.0918	24.3961	10.6803	21.3228	29.4304	8.5256	0	12.7049	28.6789	19.0358	44.1176	22.0974	0	22.4074	19.2708	14.3722	27.6119	0.9225	22.1239	20.2495	22.6629	7.0342	21.2245	14.2857	19.7731	28.6078	15.6827	21.1699	11.943	60.9644	32.1815	25.8209	11.5443	14.4847	20.1333
2015/4/30	42.5023	43.0588	16.2338	26.2136	37.832	11.2275	6.851	2.2857	27.5382	0	0	2.3601	8.1443	-5.0431	11.4525	-3.068	41.1801	-0.7323	30.8068	0	61.1111	6.6909	12.6706	12.6168	21.5071	0	0	10.4387	9.1703	20.3704	15.2047	34.4607	11.7391	16.1213	24.0185	11.9005	25	10.625	28.9581	21.5522	9.2504	9.9425	23.5669	14.1227	18.3937	0.2372	-2.6807	11.5166	3.9956
2015/5/29	3.6058	13.4868	13.2682	-21.6346	32.8125	23.1494	6.8616	11.8715	17.5573	0	0	40.5797	67.7788	10.3113	56.6416	31.4103	45.8424	0	-7.6636	0	95.4023	5.6578	12.6298	-1.8442	-9.8191	5.1125	0	11.9178	32.9	11.3187	20.3046	1.9714	18.9364	-2.9553	-5.959	51.9048	2.8283	25.8475	-8.1847	-5.1647	4.5255	9.2002	-2.0619	64.3125	0	6.0261	6.4854	17.8909	-3.095
2015/6/30	-13.991	-10.0922	3.2059	-19.3252	-22.7451	15.6284	-2.8421	3.0587	-16.7904	117.5362	27.5862	0	-33.5227	-6.3492	22.912	-9.2683	-25.5522	-10.4918	8.502	0	-39.0196	-5.188	0	-2.0667	-21.49	17.2179	0	41.2485	28.4424	0	21.308	-14.9333	26.7176	0	38.6139	-21.6301	-12.3117	30.8642	17.2571	-15.6369	8.2402	-9.0474	70.5263	7.8357	0	-11.8399	-6.808	-9.9321	-9.4714
2015/7/31	-12.6687	-27.5955	-30.1397	-7.4358	-10.5076	-37.5236	-16.5778	-40.8843	-7.7376	-28.3811	15.5405	0	-23.4188	-35.3421	-4.965	-19.6909	-35.3248	-26.0989	-28.3582	0	-17.2347	-25	0	-24.6043	-17.8832	0	0	0	0	0	-42.6957	-17.7116	0	0	0	-24	-30.5452	-44.0823	-35.3801	-15.945	-27.6623	-22.2105	0	0	0	-28.8889	-27.4137	-29.3836	-28.2238
2015/8/31	-12.2747	-16.5676	-12.7586	-20.7096	-25.4112	-5.295	-11.4434	0	-15.2709	-26.4186	35.2047	0	-11.0491	3.8835	-18.1613	-36.6109	-12.4613	-24.0397	-7.0313	0	0	-7.3569	-43.062	1.8448	0	0	0	-48.6111	0	-39.2892	-14.1123	-19.5238	0	0	-36.5714	6.6667	-14.7312	-23.1595	-14.178	-7.2727	-5.9246	-17.456	0	0	0	-7.6087	-11.1165	16.2949	-16.1017
2015/9/30	-13.1115	-16.3847	-8.6957	-11.5505	-7.8327	-13.8978	-8.0764	0	-8.1395	-13.9064	-31.6609	-27.0853	-3.0113	0	-19.7479	-11.2211	15.4391	-10.2773	-17.6471	0	0	-4.8039	-36.6007	0	-18.4444	-19	-14.242	-23.4797	0	3.252	-6.8905	-14.4379	0	0	-29.955	-7.5658	1.8916	-8.5828	-16.5202	-18.366	-4.771	0.8197	-50.1548	-40.946	0	-9.8529	-7.2638	0	-13.1313
2015/10/30	10.6982	22.0447	15.8009	8	23.7624	23.9332	15.9744	44.9692	41.7722	16.8869	1.0127	-1.1568	27.2962	0	49.1099	52.2677	0	17.0909	3.0612	16.4179	0	22.0391	15.1773	0	20.9809	-19.2387	5.3571	18.9845	0	19.2126	40.2277	18.8105	-18.9492	-22.1264	4.5016	-3.7367	15.5941	21.179	22.7368	18.8951	-2.8056	40.3252	18.0124	-13.2098	-26.3186	15.1713	15.4299	0	21.3953
2015/11/30	1.2208	6.8935	11.7757	11.6558	48.2	0.2994	0.9642	0	-2.3438	30.1508	1.8797	4.2913	31.6057	0	-0.9129	-0.6348	0	2.9503	-0.9901	-2.5641	38.1507	2.4473	4.9261	0	31.3063	6.242	0	-1.6698	0	12.2853	-1.4885	21.5367	-14.8778	2.6753	-4.3077	-16.6359	3.212	6.8468	8.0617	-1.8855	3.5052	50.2897	-10.2632	1.584	-11.3952	9.3484	15.8163	0	16.6667
2015/12/31	34.1709	14.5306	7.5251	6.3415	-10.7962	14.1791	6.0027	0	1.9429	-7.529	4.551	12.8429	2.8571	0	6.0241	-1.8182	10.7362	15.083	22.3333	-5.7895	-17.5478	22.2405	14.3192	0	-1.7153	1.9185	0	4.5283	-39.7188	32.7059	8.9286	6.4176	12.3596	9.7035	7.074	10.643	0	18.0438	1.9048	2.1277	10.757	1.3878	-4.8387	2.2373	-1.8961	9.8446	13.1278	28.357	18.0624
2016/1/29	-20.8989	-35.4954	-33.5925	-20.2752	-37.9223	-11.1111	-24.9678	0	-17.8251	-22.9645	-25.6471	-36.7956	-36.3363	0	-41.1096	-33.7337	-23.4903	-34.4692	-26.703	-28.7709	-42.8377	-33.6253	-35.3183	0	-31.9372	-31.5294	15.9322	-24.3682	-33.2362	-28.6348	-28.2472	-17.0117	-38.4444	-23.4234	-11.1111	-11.8236	-30.1867	-33.4286	-32.7103	-14.4489	9.7122	-33.4981	-27.4268	-43.1034	-22.7731	-26.6509	-27.5701	-19.2982	-20.7232
2016/2/29	-9.0909	27.0718	-2.8103	10.9321	4.2242	17.6471	-1.5437	0	-5.0477	-4.607	1.1076	-6.8182	12.5	0	7.832	-10.6495	11.3686	18.8	22.6766	-0.3922	23.1504	-1.2183	24.2857	-18.7383	-6.4103	-6.0137	-1.0234	-4.7733	10.1892	-12.795	13.3568	34.8156	16.9675	10.6952	1.6892	0	1.9316	-0.6438	23.3796	-3.6135	-27.377	-3.9451	2.1231	-5.0117	-9.1404	3.3762	-12.5269	-13.6876	36.8421
2016/3/31	13.3333	-2.8696	13.012	13.1743	9.509	0.625	10.9756	2.9745	21.6954	11.2216	7.5117	26.2664	-2.5157	0	7.0526	21.6399	24.9025	0	-4.2424	10.6299	0	16.8551	5.4917	25.0576	-0.5479	33.8208	9.7489	17.2932	6.7371	35.755	6.5116	-8.4473	19.7531	4.3478	1.3289	0	13.8484	22.8942	9.7561	9.8615	36.1174	36.1905	12.2661	18.4049	14.1317	15.3966	18.2545	16.6045	1.9231
2016/4/29	3.6765	-5.9087	-2.1322	-0.0917	2.0641	-10.9317	-1.5699	-0.8253	-1.6529	6.3857	10.0437	8.7667	17.2043	0	0	-6.3238	-6.1426	0	-5.6962	-2.1352	0	7.124	1.937	-0.3688	23.1405	-11.7486	-15.074	7.6923	-5.5693	19.2025	3.3479	0.5272	7.4742	14.9074	4.918	0	-4.9936	11.775	-2.735	10.2374	-4.1459	-6.8619	-5.7407	-4.8705	-3.2529	-7.9515	-8.6279	5.2	-0.3774
2016/5/31	0.7922	-6.47	-6.1002	0	-4.0446	-5.1604	-2.8708	-14.147	-0.9604	-3.1212	-13.0952	-9.5447	-14.4037	0	0	-3.7834	-15.4187	0	-19.7987	-6.1818	0	0	-14.0143	-5.7989	-6.7114	-5.8824	-12.3613	-4.0442	-3.1455	-25.9683	-7.7465	-14.4231	-17.2662	-12.2482	-12.8125	0	-4.4474	-13.6792	-9.8418	8.8829	18.3391	19.6621	-0.7859	-3.7037	-1.3891	-8.5865	5.2332	41.0269	-22.601
2016/6/30	3.7104	6.207	0.464	0	18.314	-1.7647	0.3284	21.4863	-3.7576	-6.6914	7.1537	4.7041	12.9689	0	0	4.4741	19.8689	20.202	0	-1.5504	0	-0.8865	6.6298	-0.7859	-0.4796	-2.1314	-6.8716	-2.6022	-0.9472	-4.1617	-0.1527	0.8172	3.4783	4.2478	-0.7168	-32.5	1.9746	-1.6393	7.7973	-3.9656	3.0702	-3.0588	-8.1188	2.2624	1.7937	0.6515	14.0541	-1.8319	6.8515
2016/7/29	-5.4101	1.3423	0.677	-6.1468	-6.1425	-0.8982	1.4666	34.9734	17.4811	2.2576	4.1193	-8.4058	0.9488	0	0	18.8791	11.5427	5.8824	0	1.1811	0	2.0764	-1.0363	24.8845	17.3494	12.8378	11.8447	0.3817	16.9399	-8.0645	5.9633	4.9645	-4.6218	9.2857	4.3209	-3.7037	-0.8299	1.2963	-0.1808	14.7097	-17.0213	-14.2799	2.1238	-7.4115	5.9471	1.4563	-5.1757	-9.989	-1.6794
2016/8/31	12.0849	2.7436	8.1206	-0.6843	8.4424	22.3565	6.6236	-2.069	-1.5538	0	0.955	1.2658	3.4774	0	0	6.3275	-1.4713	6.6138	0	1.1673	-13.8566	14.1579	6.5445	-8.9323	24.6407	0.4491	0.3472	11.7871	6.8925	9.3117	2.0202	11.39	9.9981	1.2255	17.1329	27.2727	3.6262	6.5814	5.4348	4.387	-0.1709	-4.0113	4.6709	1.429	5.3015	7.496	1.5516	3.2927	1.3975
2016/9/30	-7.0782	-6.1694	-2.7897	-2.4606	-4.3452	-1.6049	-2.1212	-2.1127	3.3822	1.9481	5	-4.6875	3.4514	0	0	-12.4854	-9.2086	6.5102	5.8577	-0.7692	4.0495	26.3721	-3.5627	-6.6744	0	0.149	20.4152	3.7415	-10.0546	3.4568	-4.1018	4.0728	6.8182	-3.632	-8.0597	19.2308	17.7658	12.3499	-6.701	-13.1466	-3.4247	-10.767	-3.854	5.3129	15.696	2.819	-8.0335	-11.8064	-6.2787
2016/10/31	3.0115	6.5751	4.1943	7.7699	4.6688	1.6311	10.2167	2.9805	3.8168	-1.0191	6.435	2.1311	7.9895	53.0899	25.9843	5.7333	2.7961	-1.0791	3.5573	5.814	4.973	15.5104	12.1019	0.995	0	4.6131	-0.2874	1.6393	12.2722	7.8759	6.3422	4.4963	2.0025	2.5963	1.6234	-5.53	6.7429	1.0687	6.6298	3.7221	0.8865	10.4132	4.8523	-0.5605	-9.3857	3.1746	1.5005	0.8032	17.3203
2016/11/30	19.1745	16.0221	9.9576	13.1086	-3.4961	-0.4938	6.7416	0.2994	12.7101	6.6924	50.3023	-2.5682	-6.6667	-8.2569	-2.1094	-8.1967	-2.1333	10.4242	2.2901	15.0183	19.9794	-5.8105	10.5682	0	-0.8237	5.4054	6.3401	-2.9032	21.7532	8.9602	1.5257	6.1355	7.9755	3.0204	2.8754	16.0976	2.5696	-1.0574	8.2902	10.1675	1.7575	-4.8902	4.2254	15.4453	3.0132	6.5734	7.2862	-2.656	4.039
2016/12/30	-18.1818	-11.5079	3.0829	-1.4901	-5.559	-3.2258	4.6053	-13.2338	-3.4483	32.4487	-1.609	-4.2834	-1.3937	0.0667	0.4789	-7.1429	-11.0627	26.7838	-10.8209	-1.9108	4.6352	59.2535	-2.6721	-10.5296	15.6146	66.5317	-1.355	5.6478	-19.9111	8.1218	7.7869	12.8378	1.5909	0.9509	3.7267	18.6975	4.1754	13.5878	-9.2504	-13.2465	-7.0812	-10.6506	-0.1931	-0.9766	-5.9415	5.3806	-6.1516	-13.6426	-10.3079
2017/1/26	0.2646	7.6233	-5.9813	12.437	-2.4471	-1.2821	-6.7925	4.3578	15.8301	-15.6648	-12.3467	-2.2375	3.5336	-7.1952	-5.2423	-5.0296	-2.2672	0.5195	-4.1841	12.6623	-5.7424	-1.7904	-2.2175	-1.0323	-11.4943	-14.1815	-7.967	-0.3145	16.9811	-11.4554	1.3942	-3.1271	-4.0268	6.3579	14.3713	3.3628	-9.9198	-10.0806	4.9209	3.6295	3.7175	0	-1.9342	7.1992	5.4422	1.1208	-2.6219	6.0032	0.4478
2017/2/28	2.2867	-4	3.1809	1.4948	9.6949	10.3896	-1.4845	5.7143	4.9167	10.7991	7.1828	8.0986	12.4573	0.8615	4.9455	6.8536	8.1505	-4.8234	6.9869	-4.3228	-1.2185	-9.6785	10.1512	9.4576	-1.7857	11.898	-7.3134	-0.9464	-6.0721	-2.439	6.625	2.2665	0.5828	1.6236	2.356	1.3699	4.0044	17.3393	2.0101	6.6425	11.6487	6.5179	11.6371	-1.012	7.0968	18.4729	0.1616	7.3025	8.4695
2017/3/31	-6.1909	-3.2986	-1.7341	2.9455	-0.618	-6.5882	-7.9452	-13.7214	-3.7331	0.0975	-12.0104	9.2783	-6.1457	1.9929	0.3195	-2.6239	-8.9855	-13.3937	1.6327	-4.5181	-5.4626	-4.0367	-11.9608	-11.4358	-9.9174	-6.5823	-7.7295	-7.6433	-11.6162	-9.4565	-7.9719	-7.589	-10.4287	-5.5919	-7.6726	-2.3649	-0.2139	-9.6815	-6.5681	-0.6795	-8.6677	0.3308	-3.8869	-7.9926	6.6265	-8.2121	-1.129	-6.9444	0
2017/4/28	-8.7076	-7.7199	0	46.5665	-4.291	-8.5642	-7.5893	-12.7711	-1.5677	-14.8004	-10.1879	-8.2335	-7.7607	-8.374	-9.2364	-17.515	-13.6488	-2.7168	23.2932	-10.0946	-4.287	-3.2505	-15.2561	-18.2927	-20	-7.2267	-10.9948	-2.7586	-14.2857	-8.8836	-9.9363	-2.921	-11.3842	-8.0769	39.6122	-14.7059	-12.5402	-13.6812	-8.4359	-10.8324	-7.0299	-18.6264	29.2279	-4.4444	22.4374	-4.1903	-12.6699	-11.0448	17.6712
2017/5/31	-10.8434	-3.692	0	-16.5935	-11.0461	-15.7025	-9.5008	8.4254	-3.1852	0	-12.7753	-12.5612	-7.4496	-7.997	-16.7401	-7.2595	-7.4581	-16.7562		-5.614	-20.3505	-40.9091	-9.9869	6.2335	-15.8257	-24.8296	-4.3137	-6.7376	-5.2	-15.0198	-11.5983	5.8069	-7.4453	-7.2803	-11.9048	-3.6511	-11.8873	-9.3137	-10.5566	-14.1944	-10.2079	-10.3309	-0.1422	-6.2368	-9.7819	-19.3853	-11.8306	0.6711	-24.0978
2017/6/30	5.0676	13.4752	0	-9.9473	1.3879	0	5.8719	14.9045	17.1902	0	14.7727	9.1418	8.0073	14.5695	8.9947	8.0235	11.6776	3.871		5.5762	6.9682	13.3779	7.7372	1.8182	22.6158	17.4959	1.2295	2.6616	12.5176	0.4651	5.4595	1.4968	18.1388	6.5881	-3.8749	2.5263	4.3115	4.6847	5.3648	4.7707	10.1053	6.7018	-4.5584	6.2007	17.2465	6.9292	10.8125	3.5	10.7362
2017/7/31	7.5211	10.625	0	1.2346	2.8818	14.3791	20.8403	12.8603	29.4574	0	17.2717	13.6752	17.4312	8.3815	-0.1942	0.5435	13.0339	19.5031		13.7324	3.7714	19.292	28.9973	23.7825	-0.8889	23.6726	-6.0729	22.5926	16.75	0.6173	13.17	17.9775	8.5447	12.3276	31.7422	20.5339	24	3.6145	13.442	21.5407	14.7228	18.0663	0.3123	1.5924	-3.4091	15.5148	10.9091	28.1804	35.5956
2017/8/31	-0.2317	5.004	0	14.8267	4.972	-5.1429	-13.7691	2.4554	-2.3952	0	-11.0694	-7.6692	-5	-5.5333	-6.5175	3.6036	-4.8208	5.4054		-3.4056	0	2.4233	-3.7815	-4.5902	-3.8117	-4.9195	6.0345	1.8127	15.3105	14.7239	-4.6008	-2.0238	-9.9631	2.6094	-13.4058	40.5451	-2.6882	3.4884	11.3106	-5.9859	7.6667	-0.8368	2.3916	-3.8683	9.8039	-0.9768	0.4314	-8.5427	40.0409
2017/9/29	-3.252	-6.764	0	-8.7759	22.7485	5.7229	-4.3548	5.5716	20.3067	0	4.7468	-0.3257	14.8026	-1.1997	-4.2664	0	-5.5441	4.2406		-3.2051	-10.2423	-15.1618	-7.2052	-0.756	-10.4895	-6.9614	-4.065	-4.1543	1.6713	-1.738	-5.8156	-0.3645	-5.4645	2.6926	-7.9498	-0.2424	-6.9613	10.2729	-0.4839	-7.2409	-6.192	19.8312	-7.7372	7.9521	2.3214	5.9186	62.543	6.456	1.167
2017/10/31	-0.6002	-8.3265	10.8911	-8.1495	1.9565	-7.6923	-16.6948	-5.4595	-8.6181	-7.3143	-10.2719	-9.1503	15.1146	6.7143	-8.587	0	-7.6812	-3.2167		-3.6424	22.454	-2.9027	-10.7059	-9.4183	-3.125	5.6623	-2.7542	-4.9536	0	-3.2653	-6.1747	-5.8537	-8.0925	-10.051	-4.7727	-7.5334	-7.0071	-18.6317	-12.6418	-5.6528	-12.3762	-14.336	-5.8544	-1.11	35.9511	-1.6298	-18.4461	-12.6452	-13.9149
2017/11/30	10.9903	-2.324	12.1429	-8.0053	-1.8478	-1.2346	-11.9433	3.6574	-1.4509	-3.2059	-10.4377	-7.554	-2.6758	11.9813	-10.3448	0	-5.1805	-5.4741		-4.1237	-14.0281	-12.3095	2.8986	-4.4343	6.4516	3.445	-15.4684	-0.3257	0	4.9226	-6.7416	16.1269	-5.3459	-0.5668	-0.9547	35.0854	-1.6603	-7.5134	-5.7514	-5.7061	8.4746	-7.6336	-6.7227	-10.5102	-0.4707	45.4438	-11.0823	-9.0103	-20.3518
2017/12/29	-8.0522	3.1394	-15.4459	0	-2.3179	-2.1875	-6.2069	-8.7279	-5.6059	-6.1146	10.7769	-1.3619	14.1304	-5.26	-5.1724	0	-0.4967	-2.7921		4.6595	16.8998	-2.8743	0.3841	-0.64	18.1818	-10.0833	2.5773	-4.902	0	4.9598	1.7212	20.3012	-7.9734	-6.9218	-6.0241	-13.8132	3.6364	-9.8646	0.9843	-2.7231	-9.7222	-0.1907	-5.9459	-10.1482	-3.2674	-14.4833	1.3848	0.6494	7.571
2018/1/31	3.1953	7.4306	8.8512	1.6679	-7.4576	-2.2364	-5.8824	23.1943	9.7181	-3.2564	-9.0498	-3.7475	-18.2073	-3.9117	-2.7972	-13.0435	12.396	-12.3404		-0.3425	-3.7886	-2.6153	-28.0612	0.5636	-14.3162	29.8354	-7.0352	-1.0309	0	-6.8966	-1.0152	20.5841	-10.6498	1.4873	3.5897	-8.465	-4.5113	3.8627	8.9669	3.888	7.5	-6.4968	2.1073	-11.0406	9.9111	13.3206	-6.5421	-6.4516	-4.0078
2018/2/28	-8.3716	-15.1667	14.8789	-1.2839	0.4274	-1.9608	-19.7917	-7.9273	-0.9295	-37.1669	-11.6915	-6.7623	-1.5068	-5.1215	-10.9353	-11.2	-10.1406	-1.335		-4.4674	-13.6788	-8.7633	-7.0922	-8.807	-10.4738	-5.2298	-13.2432	0.3472	-11.2329	-13.5802	-6.3248	0	-17.7778	-3.0172	-1.7327	-3.3292	-0.3937	-10.124	-12.8801	-5.8383	-6.7979	-5.3815	-2.6266	-7.418	-4.165	-9.6558	-0.3846	-2.069	-11.7108
2018/3/30	-5.7572	-7.9568	2.5602	3.9017	1.5198	-6	0.6494	-12.1973	-3.6424	0	-6.9014	-4.1758	7.9972	-1.5225	10.9855	-4.5045	-6.5074	-9.4711		-5.3957	-2.7611	0.2324	9.7328	-3.9508	3.8997	2.1739	-0.6231	-6.5744	5.4527	-1.746	1.0949	0	-0.7371	-8.8	-11.5869	-20.6633	-1.9763	-11.2644	-6.3655	-8.4261	-14.2035	-3.3837	-5.0096	4.0062	6.2447	8.7361	-0.3089	4.4014	-11.534
2018/4/27	-4.2497	0.8538	-7.5632	-7.3018	0.479	-3.5461	-19.6774	-9.3973	-15.8648	0	-6.8079	-10.7798	-9.5299	3.8651	-12.9549	-5.4245	-0.793	-15.625		-2.2814	1.9753	-12.5966	-28.1739	4.2048	1.3405	-13.9116	18.4953	4.4923	0.2927	3.3926	-12.6354	-22.2991	-20.5446	-1.9493	-6.5527	13.3441	-5.3763	-15.285	-4.6053	-7.1181	-6.0403	-6.3338	-6.8966	-3.1111	-8.7768	5.812	-5.5771	-10.4553	-0.7823
2018/5/31	-5.8252	-4.1897	9.6774	-17.4044	-8.3433	-3.3088	-6.8273	-17.5874	-3.8802	0	0.3247	-7.4477	-8.8968	8.7957	-2.1739	-13.9651	-1.6874	-2.0934		-1.9455	4.4794	-1.1494	-7.9903	-4.2105	-16.6667	-16.9838	-11.9048	4.2857	6.4202	2.0313	-1.4463	15.9961	-7.4766	-1.3917	-4.2683	-6.5248	-6.805	0.3058	-9.8851	-6.5421	-7.619	-2.4662	0.6536	2.7523	-7.0962	-6.7071	0.8203	-0.9416	-16.3968
2018/6/29	-15.4874	-17.3469	-6.6176	-19.4369	-5.3966	-4.5627	-10.7759	-1.368	-8.4986	-28.125	-25.8694	5.9155	4.8873	-1.6791	-18.4679	-17.6812	-2.168	-12.8831		-11.5886	-49.9421	-17.0841	-15	-6.685	-11.1111	4.2824	16.2162	-3.0822	11.268	-40.4288	-10.2725	-10.4154	-12.7946	-5.2804	-2.9193	-0.4552	-19.1063	-9.1463	-16.8367	-10	4.1237	-21.4519	-7.3593	-13.0952	-11.7994	-2.7556	-11.9609	-10.4563	-17.7778
2018/7/31	2.8283	-0.6173	-4.0945	25.4791	0	-2.7888	29.9517	0	-2.2446	-0.3106	6.3736	0	2.0942	-5.2498	6.9474	4.9296	0	-3.619		-0.4525	18.9815	20.712	4.9536	-1.6484	-11.7857	9.101	-8.2687	9.1873	-6.628	1.2853	0.7009	9.2742	17.3745	0.9858	-0.678	17.8354	15.2381	-1.6779	3.0675	2.6789	8.5247	5.6075	12.9513	1.8836	10.6314	21.755	-17.8373	-4.6709	6.3707
2018/8/31	-5.501	-4.5549	7.5534	-6.7385	-20.4124	-8.1967	14.8699	-9.4576	-17.0407	-2.1807	-0.2066	0	-19.707	-15.8701	-2.5591	-9.7315	-29.1782	-8.1028	-1.3029	-3.1818	-9.7276	11.7069	2.9499	-6.9832	20.2429	-7.528	-10.9859	-11.3269	0.1775	-2.5381	-3.0162	3.198	12.1711	5.7484	-2.0478	-5.9508	-7.7686	6.8259	-6.25	-9.9783	-6.2356	-4.1298	5.3648	-12.6431	-12.1951	-6.1562	-5.0619	-8.0178	-1.2704
2018/9/28	1.8711	-0.6508	0.3053	4.0462	4.9223	-8.0357	-6.4725	-10.5991	-3.1579	3.8217	-4.7619	0	-4.1058	1.3546	-1.2121	-1.487	0.6519	-2.3656	46.2046	2.8169	0.6466	-4.56	-1.4327	-6.1562	-7.7441	-4.2904	0	1.0949	8.0602	-2.0833	0.4785	1.0131	-14.6628	3.0769	13.5889	-10.8666	-0.1792	-7.0288	1.2698	-1.9277	3.4483	-3.4872	-1.222	11.6279	-7.8333	-4.72	7.5829	2.6634	-4.2279
2018/10/31	-14.4898	-6.5502	-17.0472	-5.5556	-9.7942	-8.7379	-5.8824	-10.1375	-12.5776	4.6012	-4.1304	0	-14.3673	-20.2044	-10.8384	-12.0755	0.6477	-8.8106	-11.5124	-4.5662	-1.4989	-20.6739	-6.1047	-12.32	16.0584	6.2069	-9.8101	-9.7473	-4.918	1.5957	-8.3333	-24.6608	-10.6529	-8.1592	-2.7607	-7.2531	-7.5404	-7.5601	-7.21	-4.4226	-9.7619	-21.7853	-5.567	-21.1806	-15.6721	7.0529	-16.2996	-7.3113	-17.4664
2018/11/30	0.2387	-2.5701	-1.4679	13.7255	3.0109	4.2553	0	-4.7801	4.2629	10.2639	-0.6803	-0.5319	-7.1111	-1.3793	7.3394	27.4678	23.5521	-2.4155	-11.7347	-1.9139	0.6522	-1.3953	4.644	2.5547	28.3019	-2.7056	-2.807	-2.4	1.4655	12.0419	3.8961	-8.3007	10.7692	-1.4085	-7.2555	-17.8037	0.9709	7.0632	-0.6757	-0.2571	-3.9578	6.3859	-3.4934	3.0837	9.8642	-7.1373	9.4737	-0.5089	-4.186
2018/12/28	-5	-5.036	1.676	6.7241	-0.62	-3.0612	6.25	0	-4.4293	-28.4574	-10.274	-16.3102	3.5885	-8.7912	-8.9744	-10.101	4.1667	-1.9802	-13.2948	-3.9024	-0.8639	0.2358	-0.2959	-5.3381	0.4902	-6.1179	-6.1372	-2.8689	-1.9541	7.0093	-9	-1.6225	0.3472	-3.6264	-3.4014	-7.8947	-3.4615	-1.7361	-3.0612	-5.9278	-7.6923	-13.9208	-2.4887	-8.7607	-10.475	-8.0236	-16.1058	-8.6957	-5.8252
2019/1/31	2.2556	1.7677	-10.989	4.9273	-6.2389	0	14.5329	18.4739	0.713	-2.974	1.0178	-1.9169	-4.2725	8.4337	2.8169	10.8614	-11.9	-4.5455	5	0.5076	1.9608	-7.6471	4.451	-3.1955	-18.2927	3.91	-8.4615	8.0169	2.773	-17.6856	0.2747	12.2396	-2.7682	7.9818	8.0986	6.8132	5.3785	8.4806	-1.7544	0	-1.1905	-5.7864	-0.232	-7.4941	14.4622	2.112	-15.3295	0	-9.0206
2019/2/28	20.8333	20.3474	11.1111	17.7829	11.8821	26.3158	10.8761	10.8475	20.885	33.7165	22.9219	20.8469	23.2811	15.3535	23.0594	36.1486	26.6742	25.1323	16.8254	19.697	21.1538	17.0701	21.875	23.301	16.7164	11.1745	33.1933	9.7656	2.9511	23.3422	15.6164	7.5019	22.0641	18.585	10.4235	20.1646	14.7448	28.3388	32.8571	30.137	14.4578	29.9213	14.4186	20.7595	17.8413	13.3993	22.6734	19.3277	30.0283
2019/3/29	12.3732	4.1237	11.1111	14.9673	2.209	23.3333	19.891	-4.2813	-1.0249	3.4384	8.4016	4.5822	-2.4462	0.7881	9.462	-2.9777	-3.853	8.0338	-3.2609	8.0169	3.351	8.2699	24.4755	5.1969	-10.9974	16.6154	42.2713	6.0498	-0.4914	10.5376	4.9763	10.2878	13.4111	11.0419	0.885	-2.226	14.827	13.9594	-0.5376	1.8947	11.3158	2.0606	4.065	10.9015	8.5668	22.6011	-6.8966	18.5446	6.3181
2019/4/30	-11.5523	0.5941	-0.8333	-8.0159	-15.877	-16.2162	-12.0455	-11.0224	-11.9822	-2.4931	-3.0246	1.8041	3.8114	-3.3884	1.6949	8.1841	-2.3299	-10.7632	-0.2809	-2.3438	-1.8771	-2.4121	-6.7416	-4.491	-2.0115	10.1143	-22.3947	1.6779	11.2757	-13.8132	-3.1603	1.1742	-11.8252	4.4908	-6.4327	-9.4571	-14.0603	-22.049	-6.2162	-3.9256	-6.383	-3.9192	-6.0547	-8.3176	-4.1687	-8.4088	4.7407	-8.1188	7.377
2019/5/31	-4.898	-3.0638	-12.2689	6.0204	-26.9763	16.129	-13.6951	-9.6948	-9.2437	-0.8523	-10.9162	0.7595	-6.2802	-2.6079	-4.6715	-15.13	-4.0076	35.9649	-6.4789	-2.395	-9.0435	-9.06	12.8514	16.6144	-2.0528	-2.5739	-4.5714	-7.5908	-17.6775	-7.6749	-2.7972	-12.9594	-11.9534	2.0623	-6.5625	-12.5725	-1.6694	-10	5.7637	31.828	14.6465	0.2472	-8.316	-9.6907	-0.4661	-8.009	6.5064	91.1638	-8.3969
2019/6/28	-0.716	-3.0992	7.0405	5.1971	11.908	-7.2917	-5.6886	6.7594	-0.7407	12.3209	-0.2188	-0.7538	-0.6186	-1.0157	2.627	-2.507	11.1332	-13.871	2.1084	2.0747	-3.4417	-1.3714	11.21	-5.914	-8.0838	3.9831	-1.7964	-6.7857	-4.2228	-1.7115	-1.4769	3.6491	-0.6623	1.3567	0	-1.9912	1.1928	0.9524	-3.8147	-10.4405	-5.2863	-3.8224	0.6803	0.6849	-3.2525	6.0317	-18.1939	-18.8275	-2.2917
2019/7/31	0.9615	-7.2495	-3.8251	-4.0318	20.5562	-2.9963	-9.2063	-4.0968	-0.7463	-10.7143	-3.5088	-13.4177	-4.049	-5.6837	-7.3379	-4.5714	10.8229	-11.236	-0.885	-5.6911	-5.3465	-2.5492	-5.28	-11.5714	-4.886	3.26	-5.1829	-4.5977	-3.5647	-0.4975	5.9259	-10.9078	-6	2.8346	-5.2229	-7.4492	-0.3442	-4.4025	-5.0992	-14.5808	-1.1818	-4.8718	-1.394	-10.6576	-0.8274	-6.8862	3.4091	-14.0278	-1.4925
2019/8/30	-0.9524	-5.7471	-3.9773	-10.0592	-13.34	-10.0386	-4.1958	11.4563	-9.1445	-3.1429	-8.1818	-6.4327	0.6522	-6.2937	-6.9982	-14.9701	32.8491	-1.8987	-9.8214	-3.4483	-10.6695	-9.7503	-13.5135	7.1082	-3.4247	-4.9724	-1.2862	-5.2209	1.3619	-5.25	-9.0909	-7.1487	-7.0922	10.6432	-6.5693	-8.7805	-8.981	-2.9605	-7.1642	-0.641	-5.7143	-3.3693	-5.7416	-5.3202	1.2236	-3.8585	8.4772	11.4701	7.7922
2019/9/30	1.4423	-1.4634	1.3807	0.8553	-1.9676	-4.2918	5.8394	-6.6202	2.82	-15.3392	-1.9802	-2.5	4.4276	-3.838	4.1584	-3.169	-16.1604	-7.0968	-1.3201	-3.125	-3.5129	1.3175	0.3906	10.1056	-5.3191	11.5449	2.6059	-2.1186	-1.6315	0.7916	1.7949	15.1327	12.9771	10.8651	-1.5625	-1.0695	-0.9488	3.7288	-2.2508	-5.5914	-4.798	-1.8131	-1.0152	-2.965	-1.0989	3.3445	10.8538	-10.1449	-9.6386
2019/10/31	2.6066	-0.495	0.9728	-8.8715	1.889	-2.6906	-2.7586	-6.7164	1.4768	-6.9686	-4.5455	-4.4872	14.8914	-0.5543	-2.2814	0.7273	-3.0435	-3.7037	-5.0167	0	-2.1845	0.7802	-0.1946	-10.6849	5.9925	8.3395	9.2063	-0.8658	-1.6585	-0.5236	-18.6398	10.2998	7.0946	22.9713	-1.5873	-6.7568	-1.341	-2.9412	0.3289	-7.2893	-4.5093	-9.375	-0.7692	-3.3333	5.5	1.4024	11.2272	-11.129	-2.4444
2019/11/29	0.9238	-0.995	-3.4682	6.4424	0.4635	-0.4608	-2.1277	-17	-1.6632	4.8689	1.5873	-1.6779	-5.5806	9.699	-5.2529	-1.444	-10.6876	-3.125	-1.7606	-1.8433	-3.7221	-5.8065	0.1949	-3.9877	-7.4205	9.2784	10.4651	-5.6769	12.3016	-2.1053	-1.548	-2.9268	6.9401	17.6142	1.6129	30.1449	-0.9709	-7.7441	-1.3115	-0.4914	0.8333	10.815	2.8424	14.3678	17.5355	7.5532	0.939	1.4519	1.3667
2019/12/31	14.6453	8.0402	3.3932	14.3914	-14.8789	0	5.0725	19.759	7.611	2.8571	8.3333	3.7543	-3.7178	1.626	10.6776	6.2271	25.4393	7.196	4.6595	9.3897	6.701	7.6712	7.5875	9.4249	3.8168	15.0314	-2.8947	5.0926	21.1131	7.7957	5.6604	-0.0718	-9.1445	-1.0358	2.381	5.5679	2.1569	7.2993	7.309	8.1481	8.5399	5.5163	4.7739	-12.3116	14.0233	20.7715	2.3256	8.9445	15.5056
2020/1/23	-8.1836	-5.5814	-2.5097	-10.0529	-4.7425	-2.3148	-5.8621	2.0121	-2.7505	-4.1667	-1.6827	-4.2763	-7.8218	-4.5	-7.6067	-7.2414	-14.3429	-6.4815	-10.274	-5.1502	-7.0048	-0.7634	15.9132	-0.5839	-6.9853	-5.6315	-5.6911	-2.2026	0.8753	-6.4838	5.9524	-1.4368	3.2468	-6.7597	-6.5891	-11.3924	-4.2226	-5.4422	-3.096	14.1553	-5.3299	3.8874	-7.9137	-3.7249	1.1788	-10.647	-3.6364	-6.8966	-8.1712
2020/2/28	10	-8.867	-0.7921	23.3987	-4.6942	12.7962	-7.326	4.5365	-7.4747	4.3478	25.6724	-1.7182	-4.4039	-0.9424	-7.4297	-10.7807	-0.1558	-8.4158	-8.7786	-6.7873	-6.4935	1.7949	-16.8487	-8.6637	-10.2767	11.5875	-5.7471	-6.3063	8.0983	-3.2	5.3371	0.656	-14.7799	27.5959	-6.639	-6.6667	-5.4108	-9.3525	-8.3067	-8	-1.3405	-2.8387	-7.2917	18.75	-2.1359	2.2915	12.7358	-5.9965	-10.1695
2020/3/31	-13.2411	-3.7838	-4.7904	3.8665	-11.4925	-11.7647	3.9526	-0.7547	4.3668	-6.5972	-25.0973	-4.8951	-7.7528	13.1078	2.603	3.75	-12.4025	-1.3514	-7.113	-3.3981	-2.5	-5.4156	-9.3809	-12.8617	-5.7269	1.8692	-3.9634	-5.2885	20.2007	0	-4.5333	-9.4859	6.2731	-7.9545	-5.3333	-1.7857	2.5424	6.3492	-3.4843	-2.8261	-6.7935	-9.9602	-3.3708	-13.5338	-6.3492	5.2867	-6.7992	-4.3152	-8.7264
2020/4/30	1.8223	-1.9663	4.8218	3.1617	-26.8128	5.2381	-2.6616	-3.0418	2.7197	-10.7807	3.1169	-8.0882	9.0134	-10	-2.537	-8.0321	-3.0276	-0.8219	-9.9099	-2.5126	-0.8547	-9.1877	3.5197	4.428	-4.6729	29.9185	0.6349	-8.6294	-4.118	21.2121	-11.4525	-1.68	-6.25	12.2567	-3.7559	-2.5974	3.0992	0	-5.7762	-10.2908	0.8746	0.1475	0.5814	-4.9275	8.178	24.8511	-0.7856	-2.9412	4.1344
2020/5/29	1.7897	3.7363	7.9905	-11.7614	25.3456	-8.1448	1.5625	21.5686	-2.0367	-5.4167	0.5038	2	9.8324	-4.4652	0	3.4934	13.2392	45.5801	-3	-2.5773	0.8621	3.8315	14.6	11.3074	-4.4118	-0.7418	-1.2618	-9.4444	6.9066	-7.0455	-2.8391	0.0638	-4.8148	-0.8125	-1.9512	2.0587	-3.006	-4.1045	2.682	17.4564	-5.2023	10.0147	-4.6243	-1.2195	-9.244	-5.9384		34.7475	0
2020/6/30	10.3297	4.7887	5.104	-7.6037	17.4632	1.4778	-1.9231	10.9677	2.7027	5.7269	10.2757	-2.7451	2.4415	-1.8482	1.7326	9.2827	-3.9248	-0.9506	3.6082	2.6428	0.5698	-2.4531	-1.9197	-5.3968	18.4615	-3.5539	-2.8754	14.1104	0.5972	24.4499	0.3247	-0.2186	-5.8366	7.6875	1.4925	3.2609	7.8634	3.5019	-3.7313	-11.2527	-2.439	4.0161	3.9394	-1.8519	-7.6128	-2.2036		-14.3928	8.1886
2020/7/31	22.0202	25.8065	5.5755	19.4514	28.9515	1.9417	-0.7843	36.6279	10.1215	18.75	5.2273	11.2903	-8.2246	1.3304	12.6068	38.9961	59.4043	61.0365	9.4527	18.1347	16.4306	17.6036	25.2669	20.1342	17.7489	28.039	3.2895	3.7634	28.8721	43.4185	222.9773	11.172	3.3058	13.7507	10.2941	16.5789	5.4159	16.5414	22.4806	27.512	9.375	14.8005	12.8635	20.1258	44.4913	50.8936		12.6095	55.5046
2020/8/31	-2.9801	-4.4872	1.0221	-6.4718	-0.4854	1.9048	3.1621	-17.234	9.8414	4.2105	-2.8078	-0.365	-0.2181	1.4223	3.0361	-5	1.228	-15.4946	-0.9091	0.4386	5.3528	-1.8868	0.142	-1.257	-6.9853	-6.3844	1.2739	43.5233	-3.9363	-23.5616	-36.6733	22.6601	8.8	-7.0473	-1.3333	-1.1287	4.0367	23.5484	-5.0633	-6.0038	-2	6.1659	4.5699	-6.0461	6.4244	-7.1576		-4.8212	-9.882
2020/9/30	-4.0956	-8.2774	2.8668	-13.4487	-13.2927	-5.1402	-3.0651	-11.5681	-10.6713	-13.468	-4.2222	-4.7619	-1.4208	-8.9536	-10.6814	-8.7719	-23.9451	-13.2581	-5.5046	-2.6201	-4.388	-5.641	-12.0567	-7.0721	-5.9289	-14.841	-7.2327	-14.8014	-26.8963	-8.9606	-16.7722	-16.6265	-4.0441	-8.5778	-4.5045	-5.2511	-13.2275	2.3499	-7.3333	-10.3792	0.8746	0.8448	-7.7121	-6.1625	-5.7927	-15.5851		-9.1503	-18.8216
2020/10/30	5.8719	-0.9756	0.6557	-3.3527	9.9859	-1.9704	2.3715	-0.1453	1.3487	-9.3385	-3.2483	-7.3077	-11.6408	-4.3839	-2.8866	-14.1026	-3.9528	-1.626	-3.3981	-2.6906	-7.0048	7.337	-6.7742	-4.7184	-8.8235	-8.9627	-5.7627	-11.8644	-37.09	-5.1181	2.6616	10.9827	-4.9808	-2.4213	-2.8302	1.2048	-0.6098	-5.6122	-1.4388	-4.0089	-6.9364	-5.5497	1.1142	-5.0746	11.8123	-7.3587		-1.9784	10.6855
2020/11/30	15.1261	22.6601	63.355	5.9373	4.4757	3.5176	14.2857	10.0437	30.4183	15.4506	7.4341	57.6763	-2.133	3.9653	8.7049	10.8209	6.3538	31.405	21.1055	24.424	8.0519	6.2025	22.3183	12.3003	16.5899	4.0565	6.4748	8.6538	0.5687	5.3942	-4.8148	10.2431	-1.6129	30.1489	11.165	14.2857	5.726	7.8378	37.9562	18.7935	4.9689	40.2439	5.7851	8.4906	12.8799	5.1773		7.8899	72.1311
2020/12/31	7.7372	-3.2129	-5.4835	-10.8942	-1.9584	-8.2524	8.1081	3.7037	-6.414	-10.7807	4.2411	-8.4211	-3.5897	-6.7938	-7.4219	-6.734	8.0788	-11.6981	-9.9585	-4.8148	23.7981	-7.3897	9.1938	3.1294	33.2016	-14.5423	-6.7568	-4.4248	-6.409	-9.8425	-8.3658	0.7874	-6.9672	3.8608	-2.1834	-11.0417	-1.354	23.8095	-6.0847	-0.7812	-5.3254	2.6087	-4.1667	-6.6667	2.6923	-10.3169		-6.9728	-20.3175
2021/1/29	-10.5691	-12.8631	43.1435	-4.0989	14.7316	2.1164	-3.75	-9.0561	12.6168	-10.8333	-14.3469	-21.8391	-6.7819	7.4169	-13.5021	-16.6065	-15.8291	1.2821	-10.1382	-10.8949	38.4466	-3.7323	-17.228	-8.9655	0.2967	-11.1225	-8.3333	-1.3889	-14.3001	15.9389	37.155	1.4844	-12.7753	28.0404	-8.0357	-6.7916	-15.098	-10.7287	-18.3099	-8.8583	-9.6875	26.8105	-1.6304	-8.6957	27.7154	-9.9248		-3.6563	0.2656
2021/2/26	-1.2121	11.9048	4.6426	11.2749	-8.2699	20.7254	21.7532	6.5919	53.112	3.271	11.25	1.4706	1.7118	3.2143	6.8293	3.0303	13.2836	10.6892	9.7436	29.6943	-12.6227	16.1765	18.6228	11.6667	12.7219	23.1834	7.1146	19.2488	9.2832	-6.403	13.9319	38.3372	22.7273	0.8244	7.2816	9.2965	7.8522	26.9841	20	11.879	4.1522	-10.9964	2.4862	17.6871	-5.4545	12.2705		2.6565	26.4901
2021/3/31	-3.5276	-3.4043	-0.5634	3.6424	15.3025	20.6009	3.2	-13.1579	-8.6721	-4.5249	0	6.5217	3.0856	3.5755	51.1416	18.9076	-14.2951	5.7179	2.8037	-10.101	6.4205	-1.496	0	4.8847	-6.5617	2.294	-2.952	2.3622	-5.3763	8.0483	-9.9185	-18.4752	-1.6461	-6.15	6.7873	11.954	0.4283	2.6786	-5.7471	1.5444	6.3123	3.0717	8.3558	-1.4451	-10.7527	5.4275		-3.1423	1.2565
2021/4/30	42.4483	1.9824	6.3031	-10.4153	25.6173	8.5409	21.7054	3.7879	6.1325	-0.9479	7.6404	14.2857	-6.3946	-1.3363	-23.8671	2.4735	4.6887	-7.5095	1.3636	6.7416	8.4465	3.8551	0.3958	12.1604	7.5843	-11.5332	7.2243	15.3846	3.4091	-2.9795	3.1674	-10.1024	11.2971	0.7004	8.0508	2.4641	10.2345	6.9565	4.2683	-5.8935	26.5625	3.245	0.4975	4.1056	6.9509	-6.2059		-2.8626	27.7146
2021/5/31	14.7321	4.1037	15.3231	0.3566	70.1884	3.9344	9.3418	25.6934	-4.4734	5.2632	5.0104	3.869	7.7035	-1.693	15.6837	36.2069	7.7827	5.098	4.0359	2.807	9.0403	30.0337	49.2773	-2.5375	-11.7493	8.3686	2.1277	42.6667	3.0769	2.8791	2.0468	-5.1632	-2.2556	-8.4235	-2.7451	-0.4008	4.0619	15.4472	2.6316	2.2222	5.9259	82.3605	-1.7327	-3.3803	-0.3466	0.8875		2.947	12.3887
2021/6/30	0.6336	-4.5344	21.4988	-8.9785	7.4591	12.3028	70.0971	-12.5436	-20.5854	-5.4545	-5.5666	8.596	-12.4157	6.4294	-4.9914	-22.2785	-14.2371	-11.8159	-1.2931	-5.8824	-18.3673	-0.7096	-10.5908	20	0	-13.1644	-2.0833	9.1121	-6.8236	-4.8507	-1.9049	-4.3235	58.0769	-12.0675	-0.8065	-4.0241	2.2305	22.3944	-7.9772	-6.1265	7.6923	-6.5072	-2.5087	13.4111	-13.6557	-10.2745		-4.771	-14.2651
2021/7/30	-5.2734	15.708	30.0478	-3.7247	25.5262	-16.2921	5.137	23.3732	-9.7052	75.9615	20.8421	2.3747	-1.2554	3.4559	15.3986	-9.4463	5.4805	25.2468	24.8908	35.2941	25.1562	-0.7944	-1.5889	41.3215	37.2781	-11.0412	3.5461	54.3897	9.8511	-10	-13.7574	4.1554	27.2506	5.5182	14.4068	4.3573	15.2727	-1.8412	14.5511	27.1579	12.3407	90.8954	8.871	9.7686	-17.3248	-10.8392		19.8397	19.4118
2021/8/31	21.0309	16.0612	19.1317	6.8124	8.9904	56.7114	125.7329	22.8202	9.4257	2.1858	22.2997	40.4639	26.7717	0.418	10.5181	10.0719	7.6807	11.3739	63.6364	15.4891	-6.4919	27.0463	18.4662	1.605	1.7241	22.7653	8.9041	60.0555	30.3441	8.061	23.4991	-3.6184	47.2275	15.8709	15.5556	14.8225	23.3438	-1.524	44.3243	19.3709	21.2355	52.6015	9.6296	12.2353	2.0031	17.451	350.3394	6.3545	23.5749
2021/9/30	-14.7359	-15.486	-13.1563	1.3386	-12.3732	2.9979	-8.2251	-31.5513	2.1628	-9.893	-5.4131	-16.3303	30.559	-5.6191	-16.9034	-4.2484	-16.993	-16.7846	2.3504	-8	-17.223	3.4314	-21.0392	-24.5192	-12.5	-0.8381	-9.434	-17.591	-16.24	-4.8387	-10.9722	-1.8771	18.0519	-19.5447	-10.8974	-4.1818	38.7468	0.5952	-22.2846	-21.7753	-12.8981	-28.4644	-2.027	11.3208	-3.4743	10.7679	-24.8179	-18.3962	-15.5467
2021/10/29	-9.6903	-3.5088	-3.0939	-9.5571	8.1061	-15.5925	72.7463	-6.0179	-11.9552	-5.9347	-11.8976	-10.0877	3.0447	-16.6483	-7.8632	-6.4846	-3.3698	-15.1883	-16.4927	-5.6266	3.3871	-28.1652	-11.9741	20.8371	1.4528	-8.0824	8.3333	-20.2944	-4.298	-5.0847	-12.4805	-4.7826	-15.2915	-7.0732	-11.5108	-15.9393	-7.0046	-15.1479	-7.9518	-8.8652	-9.3152	-6.5716	-14.7126	-4.3315	-11.6119	-13.3384	-3.2743	1.9268	-19.8247
2021/11/30	8.5177	-0.8081	-13.0642	1.7182	-4.9758	51.9704	-26.0922	3.6785	1.5559	-2.5237	3.0769	-1.4634	46.8144	5.1587	10.9462	6.2044	8.1081	7.4499	-5.5	-7.0461	7.9563	17.6249	3.5539	41.0392	-2.864	-0.1724	-0.641	-4.6174	41.517	2.4554	3.0303	-4.3836	-7.5325	7.0866	-5.2846	-7.4492	-13.2805	5.8577	2.6178	7.5875	-10.3297	16.9082	0.5391	1.9685	-5.6303	-2.087	-1.2435	92.4386	-10.0925
2021/12/31	1.2232	0	-18.3622	1.0135	49.0909	-14.5867	-12.5205	-4.862	0.8357	3.8835	-1.99	-0.9901	-15.5346	6.1635	11.5385	8.5911	1.4516	2.8	2.9101	1.4577	-14.4509	-5.3686	-1.8935	-14.1484	1.4742	15.544	5.8065	0.9682	-1.4104	3.268	1.5571	1.4327	3.0899	0.3922	5.5794	15.8537	18.6286	-2.2398	-1.0204	-1.2658	2.9412	-12.1818	16.0858	15.0579	34.4465	8.5258	23.7845	-16.0118	4.4902
2022/1/28	-10.574	-7.1283	-13.2885	-4.1806	-20.8537	-19.1651	-23.1347	5.9392	-7.4586	19.3146	-0.5076	-8.5	-1.4147	-8.0569	-13.3433	-8.8608	-3.3386	-13.6187	-5.6555	-3.7356	-3.2095	-22.3539	-10.9771	-18.3458	-14.5278	-1.4449	8.8415	17.8082	-12.2318	-2.9536	-8.8586	-4.8964	8.9918	5.957	-3.252	-7.1579	-15.7996	2.2911	-7.2165	-10.4396	-10	-24.2236	7.1594	-11.2416	-9.7125	-1.3093	-15.202	-21.8713	-3.402
2022/2/28	-6.4189	10.9649	13.5361	4.9738	18.4592	13.1455	31.2576	9.3872	4.0299	0.5222	15.1361	6.8306	26.0574	7.732	10.0346	-0.6944	16.2007	10.0601	14.4414	17.9104	16.9284	2.072	11.1111	10.8149	2.8329	7.6845	7.2829	4.5349	44.5803	3.2609	0	-0.6931	21.5	5.9447	7.9832	7.0295	12.1281	13.5705	8.8889	8.3845	10.3175	25.4347	7.1121	1.3233	-7.6971	8.0431	15.7614	29.491	33.5496
2022/3/31	-10.71	-12.4506	-25.4202	-0.4988	-21.488	-6.0166	-5.4884	-10.0119	-8.1779	-25.1948	9.6012	32.4808	-11.1444	-4.1866	-0.7862	-4.5455	-7.0064	-14.5975	-10.9524	-5.8228	-5.2239	6.6239	-10.6098	-21.9244	-6.0606	2.5822	-10.705	8.8988	-8.1172	17.6842	-8.2243	-15.2542	15.7407	-13.2231	-7.393	-6.7797	-1.4286	-23.5499	-6.3776	-13.0189	3.3573	-20.8515	0.6036	5.7836	1.507	-0.3837	-13.4427	-19.8844	-5.0659
2022/4/29	-24.2588	-5.4176	-13.7324	-10.1921	-14.3141	-25.1656	-13.8287	-11.2583	-17.5	-14.9306	-27.7628	-31.6602	-23.6008	19.7253	-16.4818	-16.1172	-13.7747	-15.1757	-16.8449	-5.914	-17.6378	-24.6493	-21.146	-13.2042	-10.2639	-4.6682	-15.2047	-12.9724	-13.4969	-28.8014	-17.5153	-10.3529	-1.4222	-5.8755	-2.1008	-15.9091	-12.3188	-11.3809	-16.3488	-10.6291	-4.6404	-15.6868	-3.6	-22.3986	-4.223	-13.8675	-3.7912	-13.2756	-23.1725
2022/5/31	10.6762	2.3866	28.8518	1.62	15.7773	20.944	12.0503	-5.9701	5.4924	23.2653	17.3507	11.0169	21.624	21.7935	15.5894	10.917	-2.2065	11.6761	7.717	-4.8747	4.3977	62.367	21.1073	37.2211	11.7647	-6.7542	5.1724	18.6059	12.766	3.5176	14.321	40.0262	38.1425	7.7051	0.8584	-1.8919	10.7438	3.0822	5.8632	8.0097	3.8929	23.5608	2.4896	5.2273	-0.4478	3.0411	8.9872	11.8136	9.8953
2022/6/30	22.4908	6.0466	8.1894	3.2385	10.02	16.3415	3.5168	12.5397	1.2567	0.9934	-6.5183	3.3079	16.7042	3.7691	6.425	3.5433	1.8051	6.2346	13.4328	0.9288	35.1648	-24.4881	1.9276	10.8647	-8.7719	1.4139	0	5.2052	-1.3208	5.3398	-5.8315	-1.4995	10.9008	3.7056	-3.8298	1.8052	-1.1546	4.6512	3.6923	8.5393	-3.5891	34.318	-2.4291	0.432	22.415	1.1194	-4.9794	14.5833	-13.5272
2022/7/29	-10.2426	0	16.6174	-8.27	1.7304	3.5639	-4.0374	6.9111	-2.8369	10.8197	10.7143	19.4581	6.4134	-10.6524	29.4118	-2.2814	6.6489	2.0934	94.4737	-7.0552	20.3252	8.5683	10.2962	18	23.0769	-6.4639	2.623	-13.2255	20.7776	0.6912	-1.6055	-9.1337	-27.6633	-0.6452	27.4989	-2.5714	3.0769	0.3175	2.3739	0.207	-2.5	-5.6857	-5.6976	18.4946	-16.9266	-5.1661	-3.0708	12.4675	1.6194
2022/8/31	-2.1021	-1.1211	-2.3327	-5.6995	-1.2399	-10.9312	-5.6952	-13.1926	-3.2847	-6.213	0.3072	-11.7526	1.5214	3.4196	-15.4306	8.1712	-8.2294	-8.0442	-22.4628	-4.2904	-4.3919	8.7912	-8.0563	-27.2316	-8.0729	-0.9485	-1.9169	-6.6886	0.4749	12.1281	1.6317	-3.312	-12.4491	-1.2488	-13.2616	-3.5191	1.3859	-10.443	-3.1884	1.2397	-3.9886	-6.3507	-10.2273	3.1158	-8.5883	-2.4319	-4.27	-18.3603	0.498
2022/9/30	6.4417	-6.576	-9.5535	-8.1319	-8.9457	-9.3182	-13.765	-12.31	-11.6981	7.2555	-14.3951	-6.0748	-13.9481	-17.605	-18.529	-11.5108	-9.3297	-6.8611	-19.3717	-10	-4.947	-20.4775	-11.822	-5.0466	-11.3314	-15.3215	6.8404	-12.691	-13.708	-12.6531	-6.6514	-14.8066	-17.1004	-10.8751	-7.0248	-8.8146	-7.2555	-11.6608	-9.2814	-10.2041	-7.4184	-15.5263	-9.3671	-3.0088	-8.5203	-8.7737	-14.1007	0.8487	-8.7215
2022/10/31	-0.8646	-6.3107	-29.7359	-9.2105	-4.7368	15.2882	-10.9148	-0.5199	0.4274	-8.5294	3.9356	-9.7015	-12.0563	-7.4837	-3.2986	3.252	-3.996	-6.9982	-1.9481	-3.4483	5.7001	-8.6605	-2.9968	19.1651	8.3067	-19.063	-10.061	-13.1898	-3.8344	1.1682	-4.6683	-13.0999	-0.3363	-8.6266	-3.5556	-10.3333	-12.3583	-7.8	-4.6205	1.5909	-9.2949	-7.3808	-2.7933	-3.2847	-17.5468	-13.9891	-9.9246	-8.6957	-0.4343
2022/11/30	5.3779	9.0674	8.4967	14.6245	13.3702	10.8696	9.3484	7.3171	8.7234	12.8617	5.1635	7.1625	14.8515	12.544	14.0036	10.6299	28.0957	11.0891	19.426	16.2698	4.3376	22.3767	13.1707	5.9557	-3.5398	15.5689	12.8814	25.8915	19.6835	10.3926	17.0103	7.0149	13.4983	11.1801	12.4424	14.8699	8.9263	18.4382	8.6505	12.3043	13.0742	16.8693	11.4943	-12.2642	32.3248	12.9606	17.5732	4.1475	16.0305
2022/12/30	-7.4483	-2.6128	-1.8072	-5.4023	-15.627	-13.1373	-4.728	-1.1364	-2.544	-7.9772	-4.0917	-9.7686	-19.6286	-5.7292	-7.5591	-7.4733	2.0309	-6.9519	-12.5693	6.4846	-8.9888	-10.5372	-4.8851	3.5294	-3.9755	-7.772	-10.5105	-3.4483	-14.2782	-5.0209	22.0264	-1.9526	-6.6402	-4.1341	-7.377	-7.767	-5.8195	-5.8608	-3.5032	-5.3785	-7.8125	-14.5229	-5.9278	-9.4624	-1.372	-3.937	-10.2807	-4.2773	4.5113
2023/1/31	7.7496	8.2927	19.7853	5.4678	7.2776	11.2867	8.9735	8.7028	3.8153	9.5975	9.215	5.1282	8.9934	5.3039	15.8433	3.8462	9.4745	10.3448	9.9366	11.859	8.2716	6.351	11.9335	3.5354	1.5924	14.8876	6.3758	14.2857	8.6366	11.0132	-9.3863	10.9531	13.0573	6.2354	6.6372	2.4561	8.9533	22.3735	7.5908	19.7895	5.7627	14.1673	4.9315	9.0261	10.3168	5.0351	10.3129	14.792	20.9532
2023/2/28	-3.7344	4.7297	-0.5762	4.0323	0.1795	-9.1278	1.3724	9.0634	2.7079	-1.4124	-0.1563	0.813	-9.7653	2.5184	-1.4706	0	-0.1455	1.9097	7.5	-3.1519	10.3763	11.0749	9.5816	-7.561	7.837	11.2469	0.3155	5.4687	-2.8393	0.3968	0.5976	4.1026	-2.1596	11.9583	4.5643	2.3973	1.2731	4.6105	4.2945	0.1757	16.3462	-7.5091	6.7885	10.0218	5.394	3.233	-0.9189	-1.0738	-0.8178
2023/3/31	-3.592	5.8065	-12.2988	-3.876	-13.436	-4.9107	-12.1231	11.6343	0	44.6991	0	-7.5269	-17.2819	-6.653	-6.4179	-5.9259	23.8165	-6.9847	-11.6279	-4.7337	-1.8595	-5.1808	-12.1921	-11.6095	-2.907	-13.9194	-7.5472	-8.5714	1.9871	-9.8814	-10.8911	0	-11.2284	-12.8858	-7.5397	-7.6923	-7.8857	-2.5836	-2.3529	-3.8596	6.0606	-11.3809	-1.467	-1.9802	-10.8009	-5.0756	-9.8387	-8.9552	2.024
2023/4/28	-2.0864	2.8455	-6.975	-5.9908	-1.4134	-7.9812	-12.8151	8.1886	-5.2731	-6.3366	-4.3818	-6.686	-12.8803	-6.25	-12.1212	-5.9055	10.2941	-5.4945	-14.9798	2.1739	6.2105	-7.0103	-4.2076	-0.7463	-7.7844	-4.2553	-5.7823	-14.9306	3.3238	-6.7982	-5.3333	-5.5419	-3.2432	-5.4515	-0.8584	-2.5362	2.6055	-6.3963	-2.1084	-3.8321	4.9351	-8.7462	12.9032	2.6263	-1.1923	0.3413	-8.6762	-4.4709	4.482
2023/5/31	-7.1537	-6.7194	-7.3271	-3.6812	0.4371	-10.9694	-6.7176	6.3073	-4.5726	-13.1078	-5.2373	-9.3458	-7.3341	-1.6374	2.3593	-5.4393	-29.7067	-6.2016	-5.2381	-11.8541	-4.8563	-5.4324	-6.743	-9.3985	-5.1948	-11.7957	-2.1661	-7.3561	-8.7632	-3.7647	-4.6948	-12.6467	-10.2793	-6.5635	-0.8658	6.6914	-3.5067	-9.1667	-0.6154	-10.6262	-0.495	-4.8529	-5.4945	12.5984	-14.2911	-7.8231	-7.9824	-2.0179	-14.9086
2023/6/30	-2.2951	2.7768	1.5464	-4.4099	-1.7842	6.3037	-0.3472	-4.2071	1.0417	-3.6496	6.563	-0.3436	-19.9749	0.7084	-2.1283	9.7345	-8.2701	1.5184	-1.7588	1.3913	-28.3333	10.3165	-0.1582	4.5651	-8.2192	-4.7967	0.369	7.958	-7.7812	6.6015	1.2315	1.194	5.8531	4.9702	-1.31	-2.0981	2.1303	-1.1009	2.1672	0.2123	-0.4975	-5.5467	-5.1163	-3.6494	10.6907	-1.5248	2.0224	22.2581	6.5598
2023/7/31	5.6437	21.4737	6.2606	10.8548	6.6017	0.2695	12.1951	4.7297	5.7732	11.8687	-5.9968	10	9.8901	2.6066	6.8966	5.6452	6.9479	8.0579	5.1151	12.4567	3.6337	-1.4878	10.6181	5.9856	18.6567	14.3483	7.7206	4.3115	-2.3707	13.0734	6.5693	7.6696	4.7059	5.6818	8.5673	10.7914	5.4652	11.1317	10.9091	7.2034	6.25	3.8475	9.0877	-4.927	15.5855	10.7097	4.3297	-10.2902	16.575
2023/8/31	-4.0717	-13.5182	-8.3599	-7.2215	-3.2791	-12.3656	-13.0435	-2.0223	-12.6706	11.7381	-11.5517	-5.9561	2.8571	-11.3164	0.8489	-8.7786	11.6009	-4.0153	-8.5158	-1.2308	-9.2567	-7.6591	-3.8682	-8.7634	-4.717	-12.1648	-2.0478	-5.8667	-14.885	-1.6227	-5.2511	5.0685	-8.9888	-15.233	-6.2241	-7.4675	-11.5202	-10.8514	-11.4754	-4.7431	-12.7059	-19.142	-6.9606	-1.9194	5.5418	-4.3124	-10.5	-6.4706	-2.6954
2023/9/28	-4.2445	3.006	0.3475	-0.5277	1.5576	-3.3742	-3.0357	6.8207	2.2321	-6.8687	-0.3899	0	-1.3889	1.4323	-2.1886	3.3473	-0.1386	2.3904	-2.1277	-0.6231	17.6198	0.3505	0.8942	-0.5336	0	1.0905	1.3937	0.1416	-15.8188	-5.567	-0.9639	-4.1721	-3.0864	4.3693	0.4425	2.1053	0.1342	3.9326	-1.5432	-0.4149	4.0431	-4.6222	2.9925	0.5871	0.5017	-2.3143	-4.1341	-1.5723	4.5706
2023/10/31	-4.078	-7.9767	-7.8788	-5.1724	-1.8843	-3.4921	-6.3536	-3.2956	-2.1834	-3.6876	-3.5225	3.6667	6.7606	-4.7497	0.8606	-2.0243	-11.728	11.4786	-5.163	-2.5078	0.9198	1.397	6.0561	-3.1357	-5.2805	-5.8252	13.7457	-3.6775	-0.8499	1.9651	1.4599	-2.1769	-4.8408	-2.0257	-1.3216	-0.3436	-1.4745	-2.8829	1.2539	-5	0.5181	7.1218	-0.7264	4.0856	-18.5025	-7.7307	-1.3403	-3.0351	-7.8146
2023/11/30	3.1423	-6.3425	-4.8872	-2.7972	6.8334	-0.3289	-4.5231	-4.1534	-11.3839	-1.8018	12.9817	-0.6431	-4.6174	3.7736	4.2662	4.9587	2.1226	-0.5236	-2.8653	-2.2508	-3.2552	1.837	0.6964	1.5713	-5.5749	-4.3528	-3.9275	-6.7548	-1.9048	6.8522	0.9592	-4.5897	7.095	-1.7229	-3.125	-2.4138	-0.6803	3.154	0.9288	-1.3158	0.5155	-7.226	-5.122	5.6075	-4.6141	-2.1622	-6.3792	3.4596	-7.5431
2023/12/29	-0.1792	-2.4831	-5.1383	-8.0576	5.9365	-3.9604	7.724	0.8889	-2.267	-5.2752	1.7953	-1.9417	16.8741	-9.8701	3.2733	-0.3937	-14.9346	0.8772	-3.2448	7.8947	-4.4415	1.1274	-0.8299	-6.2983	-11.0701	-3.4731	5.3459	-7.5591	0.0971	1.6032	0.2375	-2.0408	0	-1.5428	-1.8433	-10.2473	1.3699	4.3165	-0.3067	0	-8.4615	23.6489	-1.7995	-2.8319	0	-5.2486	0.6309	-0.7962	-5.0505
[truncated: 767 more columns]
