# Supplementary material for: Can systematic skewness factors predict future interest rates: Evidence from China
Source: PLoS One. 2026 Feb 5;21(2):e0334345. doi: 10.1371/journal.pone.0334345 (PMC12875505; doi:10.1371/journal.pone.0334345)
Supplement: S2 File — Data2.zip contains data including trading date, total owner’s equity, total asset growth rate, risk-free rate, return on equity and monthly stock data. (ZIP) [file pone.0334345.s002.zip › Monthly stock data/Monthly price change/Monthly price change:medical.CSV]

	000028.SZ	000078.SZ	000153.SZ	000403.SZ	000411.SZ	000423.SZ	000504.SZ	000513.SZ	000516.SZ	000518.SZ	000534.SZ	000538.SZ	000566.SZ	000590.SZ	000597.SZ	000623.SZ	000650.SZ	000661.SZ	000668.SZ	000705.SZ	000710.SZ	000739.SZ	000756.SZ	000766.SZ	000788.SZ	000790.SZ	000813.SZ	000908.SZ	000915.SZ	000919.SZ	000931.SZ	000950.SZ	000952.SZ	000963.SZ	000989.SZ	000999.SZ	001367.SZ	002001.SZ	002007.SZ	002019.SZ	002020.SZ	002022.SZ	002030.SZ	002038.SZ	002044.SZ	002082.SZ	002099.SZ	002102.SZ	002107.SZ
	¹úÒ©Ò»ÖÂ	º£ÍõÉúÎï	·áÔ­Ò©Òµ	ÅÉÁÖÉúÎï	Ó¢ÌØ¼¯ÍÅ	¶«°¢°¢½º	ÄÏ»ªÉúÎï	ÀöÖé¼¯ÍÅ	¹ú¼ÊÒ½Ñ§	ËÄ»·ÉúÎï	ÍòÔó¹É·Ý	ÔÆÄÏ°×Ò©	º£ÄÏº£Ò©	ÆôµÏÒ©Òµ	¶«±±ÖÆÒ©	¼ªÁÖ°½¶«	ÈÊºÍÒ©Òµ	³¤´º¸ßÐÂ	ÈÙ·á¿Ø¹É	Õã½­ÕðÔª	±´Èð»ùÒò	ÆÕÂåÒ©Òµ	ÐÂ»ªÖÆÒ©	Í¨»¯½ðÂí	±±´óÒ½Ò©	»ªÉñ¿Æ¼¼	µÂÕ¹½¡¿µ	¾°·åÒ½Ò©	»ªÌØ´ïÒò	½ðÁêÒ©Òµ	ÖÐ¹Ø´å	ÖØÒ©¿Ø¹É	¹ã¼ÃÒ©Òµ	»ª¶«Ò½Ò©	¾ÅÖ¥ÌÃ	»ªÈóÈý¾Å	º£É­Ò©Òµ	ÐÂºÍ³É	»ªÀ¼ÉúÎï	ÒÚ·«Ò½Ò©	¾©ÐÂÒ©Òµ	¿Æ»ªÉúÎï	´ï°²»ùÒò	Ë«ðØÒ©Òµ	ÃÀÄê½¡¿µ	Íò°îµÂ	º£ÏèÒ©Òµ	¹Ú¸£¹É·Ý	ÎÖ»ªÒ½Ò©
	ÕÇµø·ù(%)	ÕÇµø·ù(%)	ÕÇµø·ù(%)	ÕÇµø·ù(%)	ÕÇµø·ù(%)	ÕÇµø·ù(%)	ÕÇµø·ù(%)	ÕÇµø·ù(%)	ÕÇµø·ù(%)	ÕÇµø·ù(%)	ÕÇµø·ù(%)	ÕÇµø·ù(%)	ÕÇµø·ù(%)	ÕÇµø·ù(%)	ÕÇµø·ù(%)	ÕÇµø·ù(%)	ÕÇµø·ù(%)	ÕÇµø·ù(%)	ÕÇµø·ù(%)	ÕÇµø·ù(%)	ÕÇµø·ù(%)	ÕÇµø·ù(%)	ÕÇµø·ù(%)	ÕÇµø·ù(%)	ÕÇµø·ù(%)	ÕÇµø·ù(%)	ÕÇµø·ù(%)	ÕÇµø·ù(%)	ÕÇµø·ù(%)	ÕÇµø·ù(%)	ÕÇµø·ù(%)	ÕÇµø·ù(%)	ÕÇµø·ù(%)	ÕÇµø·ù(%)	ÕÇµø·ù(%)	ÕÇµø·ù(%)	ÕÇµø·ù(%)	ÕÇµø·ù(%)	ÕÇµø·ù(%)	ÕÇµø·ù(%)	ÕÇµø·ù(%)	ÕÇµø·ù(%)	ÕÇµø·ù(%)	ÕÇµø·ù(%)	ÕÇµø·ù(%)	ÕÇµø·ù(%)	ÕÇµø·ù(%)	ÕÇµø·ù(%)	ÕÇµø·ù(%)
1997/1/31	7.0299			8.03	-0.3148	12	28.5714	26.1062	22.5806	19.103	11.8871	11.1688	4.7154	19.7643	14.1283	4.597	0.2797	14.9091	-3.436
1997/2/28	-0.2463			1.8319	0	-4.4286	5.0654	1.9497	6.3158	9.7629	2.656	9.229	2.7174	0.965	-1.6681	-0.2713	-2.0921	0.8703	1.7178
1997/3/31	11.8519			12.2751	28.2105	14.1256	10.8865	28.8462	21.2871	1.0165	16.4295	14.9733	10.5064	60.0956	17.2321	23.5582	34.4729	36.9812	29.1918
1997/4/30	-10.2281			-5.7493	-11.9869	-10.2161	-16.8303	9.4776	68.7755	1.761	0.7778	1.4884	-22.1614	-20.5224	-20.4113	-3.5227	-11.1758	26.1721	-6.8627	254.6067	246.6667			266.1134
1997/5/30	-18.0328			-17.7	-0.1866	-20.496	1.1804	-15.1329	-17.1705	14.3387	-15.1047	-21.4482	-11.3357	-12.8638	-20.1914	3.8118	-12.9398	-12.8064	-17.2932	-18.1242	-24.1516	133.1579		-4.9112
1997/6/27	22			-5.5893	14.6729	14.4954	2.3333	-0.4819	7.9562	2.1622	-5.8442	-3.5933	-13.2805	-8.944	-1.6787	58.3861	-9.1073	-5.1148	-1.7273	48.6068	-11.2603	-13.3183		23.4009	94.5614
1997/7/31	-17.1059			-10.4521	-14.7514	15.625	-7.329	-18.2405	-5.8824	12.8042	-5.8767	-8.9681	4.2524	-0.8394	-10.9756	-4.2957	5.8757	2.8334	-2.4977	-0.8854	9.0756	-7.2049		-2.2537	-1.0821
1997/8/29	-19.2192			6.1936	-22.1797	10.8108	46.7487	-1.5795	0.0718	5.6285	10.961	10.2564	7.1053	3.3981	-3.8356	7.3069	-16.222	-14.0457	-10.6262	0.2838	0.8475	-6.6417	156.8116	-2.5033	-11.6682
1997/9/30	-18.3395			-15.5396	-3.1941	-17.0732	-23.2335	-11.9407	-19.2391	-21.1368	-17.862	-12.3623	-2.9484	-15.0432	-12.3932	-12.7432	-9.6815	-19.4683	-11.465	-11.8868	-9.0909	4.2084	-9.9323	-3.4155	-13.9319
1997/10/31	20.9408			6.3032	4.3147	28.733	7.9563	19.1218	15.8222	18.5811	16.145	7.4022	-2.7848	3.0479	0.6504	34.9873	3.8082	29.1262	9.1127	14.454	26.0504	12.4038	18.797	22.8671	22.4221
1997/11/28	-16.0602			5.4487	-3.4063	4.9737	-10.9827	-15.22	-6.6002	-13.0104	-10.4965	-5.5917	-13.4115	4.2254	11.147	-1.4451	58.8315	-8.2707	-8.2418	-8.4191	-5.2667	-12.2327	-11.7089	-5.6915	-4.5054
1997/12/31	1.4948			6.535	-1.2594	16.1532	-3.5714	-7.7139	18.0772	47.7074	0.4754	37.3278	-1.9549	13.3784	8.4302	9.3004	9.4953	9.5902	24.3114	7.1502	24.8417	12.5731	3.9427	5.0091	22.359
1998/1/23	-0.2946			-8.9872	8.0357	12.0309	-0.6734	3.4954	10.4384	-9.017	2.5237	31.1936	14.2638	-5.8403	13.2708	1.3798	10.9375	0.1496	0.1927	1.8112	6.8207	3.3766	-1.4943	2.5287	-0.922
1998/2/27	-0.5908			0.3135	-1.0626	-6.3933	0.1695	-0.8811	0.8822	-6.905	-0.6154	-8.3333	-4.0268	4.4304	-8.0473	-8.6585	2.4648	-4.7797	2.0192	-5.1498	-22.6897	-2.2613	4.7841	-12.2758	-8.6294
1998/3/31	5.6464			13.9062	-0.358	7.6466	0.5076	-2.5185	26.7958	0.4363	2.1672	15.5129	3.0769	1.8182	-2.0592	4.6245	9.8969	-8.7059	15.0801	-14.0178	14.0049	-4.1988	-4.0089	-8.9457	-8.2407	1921.1111
1998/4/30	27.4262			35.9396	23.3533	9.8621	3.0303	26.1398	24.4335	6.4292	8.1818	1.7329	-5.6988	27.0238	2.2339	5.8643	-16.0725	20.6186	11.8755	13.6625	15.0862	8.3184	6.7285	6.1754	21.1907	5.1402
1998/5/29	30.3532			31.6852	9.3204	3.7037	20.915	21.6867	-16.7499	-27.3469	12.0448	0.4258	25.6115	54.2643	9.7686	-4.9399	-1.3413	10.8262	1.9338	3.0303	23.3146	2.8902	32.2826	4.2961	9.8251	-13.8562	223.1947
1998/6/30	-15.9187			-4.1653	-15.4529	-10.8959	-21.3514	-23.9604	-4.1096	-21.1236	-10.5	2.059	-17.2967	-13.9733	6.4403	-2.7699	-11.9119	-10.6684	8.637	-8.3333	-9.3394	-4.0931	-12.6541	-10.2662	-6.8234	-7.4962	-11.4421
1998/7/31	-0.6042			1.0492	-8.4034	0	5.1546	7.1615	4.2857	10.6838	-3.6722	8.2402	17.036	-12.4294	-1.3201	-12.5	0.3597	5.3957	-8.2584	3.4225	-13.3166	-8.1121	-4.2333	-4.661	-9.7729	-8.2021	0.841
1998/8/31	0.7092			-17.3323	-19.1514	-15.4891	-17.6471	-13.3657	-27.226	-19.305	-11.8123	-19.4194	6.6272	-15.8065	-10.7246	-15.1495	-20.7885	-15.0171	-27.1836	-19.1313	-22.9952	-16.0314	0.4731	-24	-15.2778	-13.3398	2.047
1998/9/30	10.4628			14.8792	24.539	11.3344	4.3651	17.8121	12.9412		8.2569	7.526	13.2075	13.1226	21.1039	11.1198	22.5113	17.0281	32.1909	14.1944	15.5583	35.6475	5.6158	1.462	11.4754	14.1309	3.6404
1998/10/30	-1.6393			-6.2237	8.5421	4.6931	-2.4715	-2.619	5.7292		-6.2712	-3.2762	-12.3529	-0.4234	-5.496	-0.2819	-1.385	-2.5395	7.4074	2.3516	5.3203	13.3858	7.7425	9.0298	8.1933	-6.1359	21.5054
1998/11/30	-6.2037			-10.3139	-11.3326	-6.069	4.8733	-11.1247	-4.8276		-0.5425	-1.4627	-9.5078	-3.6565	-1.2766	0.3534	-3.1835	-1.3794	-10.431	0.4376	-4.8454	1.5625	-9.1775	-6.696	-3.0097	4.6693	1.1799
1998/12/31	-11.2537	374.2537		-12.4	-7.8107	2.79	-4.6468	-9.7662	-5.2795		-8.7273	-4.4531	-8.4054	-16.5049	-8.477	-6.831	-11.2186	-8.9381	-11.2608	-12.963	-11.1593	26.4103	-8.4843	-11.1426	-15.8158	-8.1784	-4.0816
1999/1/29	-5.8954	-2.203		3.0822	-11.4249	2.9286	-3.8986	-1.8293	0.3279		2.7888	-3.1071	-5.1282	-3.9112	0.6279	-3.3258	-4.4662	-10.151	-4.9892	0.7509	-5.9756	22.1095	-3.125	-1.7003	-2.497	-4.2915	-8.3283
1999/2/9	-5.5556	-4.6259		-3.2115	-9.7101	-1.5267	-8.3164	-9.3168	-8.4967		-6.2016	-7.7637	-9.2461	-4.6205	-0.78	-5.3948	-2.8506	-10.9244	-5.2511	-6.2112	-5.3178	8.6379	-5.2688	-9.8378	-10.122	-3.5533	6.1008	41.1054
1999/3/31	25.2816	18.0936		10.5758	29.2135	-8.1748	13.7168	8.9041	8.2143		8.8843	2.2873	11.1285	22.03	14.9371	1.6529	28.169	6.0797	13.253	23.1788	19.1781	3.6188	11.1237	4.1966	12.483	-0.3947	5.875	19.0942
1999/4/30	-6.993	4.2986		-0.1053	-11.677	-12.3561	-1.751	-4.4025	8.4708		6.4516	-7.424	-16.079	-11.2476	-5.0616	-13.0081	-9.707	-8.498	-7.4468	-0.6452	-6.7816	7.5258	-10.3166	-2.7618	16.7672	-11.889	-5.549	-9.4553
1999/5/31	16.4339	15.9122		3.1612	-1.9691	9.8074	1.5842	0.6579	8.5193		7.3084	10.0483	-7.0588	1.1715	4.611	14.5794	1.2576	22.1382	-1.1494	-0.974	1.4797	34.5074	2.0501	3.9053	-1.1364	12.0501	32.7334	12.3723
1999/6/30	-0.6458	23.2544		53.0133	20.5165	25.5183	58.0897	37.4183	34.9533		37.0432	30.5531	16.6365	31.5789	23.9669	19.6574	50.3606	22.1927	30.814	23.2288	45.322	-8.2058	36.7187	26.6515	24.5559	32.9032	17.4576	26.5657	173.5043
1999/7/30	4.0854	-7.9213		21.9626	6.4286	-13.2783	-11.8372	-5.7052	-13.1579	-18.5008	-9.3333	24.3443	2.3256	-6.56	-4.2449	2.6585	-9.1127	-3.4068	-3.7333	-5.7502	-15.6355	-16.6111	3.5918	-1.9784	-16.7785	-20.6715	-6.4935	-9.6568	-3.75		503.9792
1999/8/31	-0.1784	8.4463		0	13.1991	11.7216	11.6084	11.2944	-3.2695		-6.016	11.0871	5.7576	3.0822	2.7855	9.429	1.1434	-14.4906	40.8126	7.9123	3.9643	-8.32	15.2326	7.3394	-7.0565	2.4987	8.1019	18.6396	9.4968		-26.6963
1999/9/30	-1.4298	-0.3365		-9.907	-2.9644	-5.1803	-1.5038	-5.4732	-1.0717		0.2845	1.4102	-3.5817	2.99	-3.1165	3.7015	-5.1304	3.5305	-3.2131	-3.2686	2.2879	-10.2029	-8.0137	-5.1282	11.9306	-0.2985	-10.778	2.3827	9.93		14.9746	142.5486
1999/10/29	7.8876	-7.9112		-1.4581	-8.3503	-6.8465	-8.2697	-5.3076	-3.5	-6.9984	-7.5177	-6.0562	-8.1724	4.6774	-8.6713	-15.5061	-6.9661	-5.2003	-2.0325	-6.3014	0.3728	-7.4257	9.2331	-5.9459	-10.3682	-1.1976	-0.8	8	8.8514		-2.0309	2.9386
1999/11/30	7.2269	-6.2336		-2.5894	-4.3333	-3.415	-9.57	-5.2229	15.7168		-2.3006	-3.6838	0	35.2851	-3.9816	1.2465	1.4778	-8.1835	-11.5491	-3.9961	-11.3278	-7.4866	-1.8405	-8.4897	-6.8108	-5.9596	3.0645	1.8182	-5.959	78.8095	-14.1055	-9.5156	134.1948
1999/12/30	-16.9279	2.4581		-1.6456	-10.1045	-7.8401	-18.7117	-15.9946	-11.6418		-11.9309	-7.9263	-10.6796	2.7183	-6.3796	-5.5404	-8.0583	-7.7375	1.5637	-10.7614	3.3508	-4.9711	-12.5694	-2.7503	-10.5568	3.276	-4.6166	16.1376	4.0924	4.6605	-2.4659	-11.2811	-4.9236
2000/1/28	18.9623	13.9586		18.2754	-5.814	4.3369	16.9811	19.04	13.0912	-5.4839	3.3868	17.7638	-9.058	67.9322	2.0443	14.0478	5.9134	17.1975	23.0947	10.2389	10.1317	48.0535	27.5616	18.7783	3.1128	11.0764	16.3249	68.5649	13.6969	25.3817	9.6288	3.125	18.75	222.2222
2000/2/29	24.1079	4.7368		-2.2851	17.5583	15.028	10.1613	1.3441	3.5848		17.069	9.9541	31.2749	52.8696	13.1886	-3.6825	14.4566	3.0797	52.8455	21.6718	-5.7958	8.3813	59.589	5.0476	8.1761	6.2734	9.1678	8.9865	-12.0468	-2.4353	108.2434	8.1505	-2.6316	-5.6034
2000/3/31	71.3738	-8.6341		17.3163	17.853	-3.4051	17.2767	0.9284	9.7332	27.6131	19.4404	2.6462	29.5903	5.4152	4.7198	-1.5162	10.9756	7.4692	-6.7958	27.1416	25.1953	-2.9568	-30.9013	0.544	11.6279	-3.0396	22.1576	5.7347	5.39	23.5049	-12.8652	12.2705	15.9073	4.2237		163.787
2000/4/28	4.0268	0.5		-2.8002	-1.0891	0.2358	24.4694	12.8778	-3.088	46.8215	-3.8224	6.5129	8.4309	21.9512	1.4085	5.4886	2.9827	3.4342	2.5114	4.6031	0.624	-5.3906	-6.2676	17.0424	8.2292	10.3543	-26.0709	-3.8678	3.1889	-13.8947	-6.7334	-4.7332	4.1972	-4.2169		-4.7555
2000/5/31	1.4337	5.7214		8.5937	2.7027	8.9083	0.1003	12.5728	-5.6271	-1.4155	17.3077	-5.414	5.0756	3.9333	3.4722	3.7437	3.5061	14.7036	-6.5702	2.3597	7.2093	-1.0735	11.1446	14.0986	-2.4062	17.3427	-2.0029	13.2927	-3.7901	15.3545	-2.9574	1.7164	15.2684	9.777		8.2902
2000/6/30	12.9329	13.7882		21.7176	22.7096	5.0521	27.6553	6.4116	2.4425	33.277	13.0055	-2.3886	-5.4471	-1.8723	8.7248	9.4801	0.5891	-2.8946	-11.2038	14.704	-0.2892	-8.5977	-3.9024	3.8488	10.9467	-11.0406	-3.6496	-23.3584	2.4848	10.1738	-2.0018	3.6412	-6.4552	0.625	158.8889	-3.3493
2000/7/31	-10.1377	-9.8428		16.5497	7.3074	2.8909	5.4945	-5.345	6.662	8.0482	-2.3211	5.2228	4.6739	-8.7895	9.8765	2.5698	1.6437	12.4911	0.0671	19.7719	3.4083	-0.1826	-9.3063	7.9324	2.6667	-6.4235	3.0303	1.6152	-3.016	-2.9242	-4.8305	7.9692	-5.5919	2.0871	-3.4335	-2.7903
2000/8/31	14.2061	0.7339		-7.607	-1.6284	0.1613	10.2679	8.1109	-3.9448	-5.3372	31.8812	4.368	7.4766	17.0782	5.0562	-10.1574	17.0387	-12.8707	0.4695	-13.7415	-0.3506	9.0576	-3.8672	9.2771	13.2468	9.9153	-3.8971	-0.6911	4.2073	-1.7462	-6.6946	-3.6508	0.8192	-6.4697	6.4	1.1574
2000/9/29	17.8781	-5.7377	67.9787	-9.3155	-1.5801	-3.8647	16.0594	-12.0608	-3.7645	-6.5675	-3.8288	0.3805	-8.0193	-0.703	-4.9198	-5.5375	10.6167	-5.9377	-6.4085	10.5678	3.3779	-2.349	-12.7108	-1.7089	0.1529	8.9437	-3.443	-3.9666	3.3353	-2.439	-8.8306	-7.1664	1.3125	-3.2135	-1.0443	-12.54
2000/10/31	-2.7002	1.6425	15.1995	-3.5187	4.4343	3.5176	-2.6163	4.7516	5.761	-6.1008	-0.4684	2.4637	3.7815	-14.1593	1.6873	4.7586	9.7126	6.0816	3.7803	-5.7537	11.4364	17.4399	5.1263	2.7482	12.5954	6.2279	0.7924	-2.1739	25.8211	5.3333	-4.6538	6.921	1.1721	5.74	1.9417	2.2501
2000/11/30	7.2727	10.9791	-1.3744	27	5.4905	16.2621	3.2239	6.701	19.0989	4.5198	-2.3529	11.8989	6.5789	3.8488	10.6195	6.4516	-3.9811	9.9419	3.2302	2.3209	41.6005	0.2195	4.6643	-0.9825	-1.8983	-3.4644	2.8302	3.9259	1.9802	3.2041	1.6667	19.917	3.0488	9.686	0.4555	11.3101
2000/12/29	-3.1668	-5.5675	5.6299	3.2422	-23.8723	10.0905	0.2892	25.5072	-0.3388	9.3919	3.6948	-1.708	3.6087	-5.7247	-5.4	5.8751	41.7894	8.3168	-1.265	-9.8596	35.591	3.6496	0.6077	-2.5358	-13.9599	14.1822	-1.5291	-1.2117	0.662	-2.0698	0	3.1142	1.716	2.523	3.6686	-7.3563
2001/1/19	1.3358	0.1814	-4.6966	-9.8699	0.6381	2.402	-2.9412	0.077	-11.2619	3.1501	-0.4648	-1.4574	-3.0247	0.0351	8.4567	-3.9136	-0.4232	-2.8032	-0.3372	-12.3518	2.6726	-6.4085	0.604	-1.0181	4.8996	-9.4591	2.4068	-1.5152	-4.9101	-5.4012	-0.2732	-4.1611	-2.5596	-1.1832	1.4314	1.1911
2001/2/28	-8.6364	-7.1978	-6.9767	-7.8148	-25.8152	-5.9259	-3.3274	-8.6154	-2.5407	0.0599	-17.4319	-5.802	-18.62	-8.9123	-0.9747	-8.8754	2.4343	-6.5831	-3.2476	-6.9039	-16.9507	-7.7502	-6.004	-2.4571	-13.4763	-8.1776	-18.9725	-11.0623	-8.7137	-13.7774	-18.3562	-4.3417	-9.7313	-5.4119	-5.5272	-9.3673
2001/3/30	9.7015	5.561	6.9048	8.8553	8.547	8.5302	6.3307	13.1313	5.9492	1.7953	11.6871	7.1256	15.2149	-20.1079	6.6929	5.2035	5.0924	6.0403	10.0699	14.6789	2.0522	4.7308	3.9744	15.2314	11.3274	6.6158	13.4615	4.4481	11.0606	4.9904	5.3691	6.0761	3.9683	2.0253	4.6888	5.1407
2001/4/30	10.3855	0.3697	3.1737	-6.1012		0.6046	6.9364	-3.9435	-2.9653	3.6417	-3.8819	-2.0857	6.0484	-6.0752	-6.8266	-3.551	-8.7912	0.443	3.8119	-3.6667	-8.117	6.0748	-1.1604	-3.7621	-6.5978	0.716	-4.0678	-1.5773	-5.5935	-6.8099	-4.7771	-3.2436	-0.5089	-0.5459	-1.8232	-2.9851
2001/5/31	0.4108	3.6372	11.4409	0.2753		0.057	-4.1081	-1.2393	11.2204	3.9227	7.5505	13.1836	11.2167	7.7515	1.5842	-0.6575	-2.1292	6.9313	1.4688	4.7059	4.5901	5.6535	6.4227	-3.8726	21.1064	11.1036	-0.9717	8.1731	7.8516	0.1962	-4.4434	7.9173	3.8363	8.6327	3.9823	-1.6446
2001/6/29	1.964	4.2696	-6.6344	1.536	21.5556	-2.2925	-14.5998	-0.8627	1.182	0.6565	4.3265	19.4412	-6.4957	3.3826	1.6569	1.1251	2.248	-3.8303	-0.007	-1.5202	2.0889	-4.3085	3.634	-14.359	5.9733	6.9165	1.9625	-5.1111	3.439	1.8111	-1.55	2.9372	6.5887	0.8268	4.5365	-1.4563
2001/7/31	-14.687	-14.102	-13.0187	-13.9802		-11.0841	-13.5974	-21.519	-12.7336	-9.2935	-18.8305	-9.1998	-8.5009	-20.9677	-15.1486	-18.1034	-2.695	-15.625	-11.6152	-17.8841	-15.2151	-5.6645	-14.3446	-9.481	-9.0186	-14.1921	-9.7988	-15.6398	-16.2781	-21.6346	-12.6968	-12.7756	-17.0999	-7.5653	-13.9245	-18.2133
2001/8/31	-1.223	-8.0838	-6.9767	-4.8514	-3.254	7.7343	4.8128	6.8548	5.087	-1.7376	3.6929	8.8596	-0.1998	-11.6035	1.2429	5.668	-3.7901	-8.141	-8.282	-8.3951	3.0322	11.7783	6.3189	-17.1996	-11.4431	-7.5755	-6.6925	-6.308	0.5157	4.2189	-9.192	4.0149	-3.1359	4.7146	-2.5427	-12.1171
2001/9/28	-16.7619	-1.7372	-1.859	-0.956	-16.3249	0.4223	-1.9679	-5	-8.2803	-2.7439	-17.0572	-9.6104	-12.2122	2.5066	-8.0357	-4.5211	-9.9242	0.2381	-7.0149	-2.7853	-15.9159	-8.7466	-19.1431	-9.4541	-27.572	-4.8399	-12.0582	-8.4158	-15.2386	-2.0921	-5.6274	0.9292	-10.5036	3.8863	-5.623	-3.2533
2001/10/31	-15.2174	-11.768	-12.2269	1.1583		-8.5786	-20.0743	-11.8173	-9.4444	1.9436	0.904	0.8142	-7.5257	-13.0631	-0.9709	-14.0449	-3.1119	-5.6215	-9.2295	-3.8817	-10.1429	-7.0189	-10.4274	-1.6176	2.0455	-0.342	4.0189	-9.5135	-9.201	-5.3724	-10.4181	-3.3994	-1.3666	-8.3485	-11.4395	-12.8102
2001/11/30	-3.3063	2.3795	1.6854	-1.972	11.4222	5.8878	13.3953	9.009	4.2945	1.7835	9.1825	4.8456	3.2059	2.8868	6.3725	4.5752	0.9549	6.1242	5.924	1.5385	4.1335	12.6623	8.0153	3.5874	12.0267	-1.8454	-0.9091	10.7527	14.6	3.0968	6.4269	-1.0264	5.6235	17.0234	2.4758	10.8356
2001/12/31	14.9337	-9.6636	3.0203	2.4659		-1.3032	-16.2428	-3.0992	-3.9706	2.719	-9.7436	-6.1169	-31.1828	-20.9353	-6.106	0.1786	-9.4583	-5.6917	1.0851	-6.5341	-25.8015	-5.2594	-8.4806	-4.6176	-13.0219	-7.8143	-13.5321	-10.7875	-3.8394	6.0701	-8.8426	7.4815	-4.0123	-6.9332	4.3067	-7.7051
2002/1/31	-14.7541	-6.3643	-9.4387	-24.2559		-4.4894	-20.2742	-8.5288	-18.7596	-0.8235	-23.4091	-7.5772	-13.1944	-27.2975	-11.1656	-13.6364	-36.4672	-28.8349	-20.8918	-16.92	-20.0617	-27.6806	-12.1622	-14.6747	-17.1429	-16.4436	-24.9337	-12.6965	-17.7858	-8.2006	-9.1483	-33.4941	-12.7814	16.0878	-3.1722	-11.4004
2002/2/28	2.5641	1.2292	-0.6711	5.1839		3.7788	9.2138	2.5641	3.6758	-0.1779	7.27	-0.7833	13.4	8.3855	8.7017	1.6512	7.0254	6.1249	2.9228	4.1463	6.8211	7.1504	1.8681	8.3333	12.6897	1.8307	9.5406	4.0166	4.8565	-1.7995	3.2986	4.1451	-0.0922	1.9291	2.6001	2.8369
2002/3/29	1.1806	5.4286	3.7361	6.4388	9.6341	4.7957	6.8616	16.25	7.3636	22.6339	9.9585	9.5263	4.4092	12.0092	2.9225	6.9036	14.8045	12.0977	14.9087	7.0258	15.6627	12.2669	6.904	2.946	9.9143	5.3933	11.9355	8.522	3.5789	13.9398	14.3697	33.1343	11.9004	8.9224	-3.4465	6.6995
2002/4/30	-5.0103	11.1111	-2.4138	-6.6468		1.5254	3.0526	11.3392	12.0237	12.8882	8.3019	-1.4897	24.1554	-0.4124	15.9259	4.4634	-1.3382	2.3762	6.09	9.628	5.4167	7.3427	8.3754	-7.6312	4.2316	15.7072	3.6023	1.7178	2.981	-1.1488	-3.6003	1.5695	1.9786	-2.9078	-5.7743	1.4774
2002/5/31	-6.2861	-21.4024	-10.6792	-13.04		-6.8042	2.3493	-17.4715	-8.0877	-12.9298	-12.3113	1.4645	-4.3537	-8.2816	-12.1406	-14	-9.9877	-9.9613	1.4143	-10.8782	5.1383	-11.645	-8.1006	-9.8107	-12.9274	-11.7936	1.1127	-0.1206	-5.2632	-10.3428	-6.8598	-4.1207	-10.1859	6.7568	-11.9954	-12.1019
2002/6/28	5.6284	5.5469	6.7253	19.9632	21.4712	8.3029	4.6906	16.1702	7.2368	14.376	11.5232	-3.4483	0	18.9616	11.2727	12.8964	13.1507	11.6004	4.5939	10.5263	14.0038	7.5576	6.383	26.9084	6.5031	3.6908	4.6768	10.8696	16.3194	9.3325	12.9296	9.4398	10.7096	-3.5922	10.6109	14.2661
2002/7/31	-3.4307	1.4333	-3.2537	2.6074	-12.275	1.8534	-6.959	-2.8417	-4.8784	6.1464	-1.0689	-6.7404	-2.276	-3.9848	-5.7734	-0.5618	-4.4794	-6.0635	0.3889	-6.7882	-14.5919	-3.856	-3.845	-6.9173	0.1152	-5.3727	-4.205	-4.4662	5.4328	-5.8386	-5.8684	1.0519	-2.449	-9.5315	-0.5814	0.8189
2002/8/30	-4.006	0.5435	5.1086	9.716	-0.1866	0.8271	4.4057	1.4178	4.6531	5.622	-0.3601	1.8339	-0.7278	1.1858	11.2139	8.5687	2.1546	1.127	6.1033	5.4382	2.3166	1.8717	4.491	-0.6462	-0.9206	3.4776	-1.2346	-0.2281	4.6433	5.8036	0.6206	8.3969	-6.4435	4.0063	4.386	0.0903
2002/9/27	-12.9921	-9.5135	0	4.9046	-7.9439	-6.0705	-9.9117	-4.0075	-1.7161	5.9867	-7.2289	-2.8072	-8.2111	-12.5	-4.6778	-5.5507	-9.1811	-3.8501	-2.7286	-8.8083	-8.5849	-7.874	0.0955	-9.1057	-14.9826	-4.8011	-6.9444	-4.1143	-12.7861	-0.7233	-6.0139	-5.5058	-6.8873	5.5891	-5.8263	-8.2056
2002/10/31	-9.8643	-5.7348	-6.4399	-5.974	-4.5685	-7.5983	-1.7429	-10.4854	-7.381	-7.4268	-10.1299	1.3624	5.4313	-7.5893	4.0349	-6.9789	-4.918	-9.0622	-6.5959	-3.0682	-5.3664	-6.9326	-7.4427	0.1789	-3.9617	-10.3026	-4.6269	-7.9857	-16.6843	-5.5859	-7.9573	-8.2656	-7.4928	-10.1574	-9.1808	-7.1709
2002/11/29	-10.241	-5.8302	-12.4675	0	-16.4894	-2.3629	-13.5255	-5.3145	-10.3685	3.7288	-6.5029	2.0968	-15.1515	-12.8019	-18.7631	-7.0089	-11.4943	-11.9351	-8.4416	-11.1372	-17.6663	-10.102	-10.7216	-9.6429	-16.643	-10.1205	-13.4585	-9.3264	-9.379	-1.6077	-14.4385	-0.1477	-9.5535	-5.1752	-10.9881	-7.5132
2002/12/31	-6.8233	1.3459	7.7646	-1.0359	-3.6943	-3.001	2.1795	1.1455	-5.7361	-5.4466	-7.2643	-8.5308	-7.1429	-5.6787	-10.0645	3.5032	-3.8961	-1.3158	-0.5319	-6.5963	-5.298	-7.832	-6.9284	-6.3241	-6.9966	-10.1877	-0.1808	-6.5714	-6.1538	1.8954	0.1042	1.1095	-7.0034	3.1906	-7.5598	-5.8352
2003/1/29	14.886	11.1554	0.6425	-18.074	10.4497	-2.1956	20.7026	6.0023	8.7221	2.1889	11.3333	1.2666	23.6538	16.1527	27.1162	-0.9231	13.5135	16.1333	7.041	10.452	15.1049	14.4089	5.4591	8.0169	17.7982	13.4328	10.6884	12.3853	14.6051	2.1809	9.6774	5.0475	12.8395	-13.1001	14.2857	8.7485
2003/2/28	3.1348	-0.9558	5.6088	-6.1329	5.3892	-1.4286	-6.8607	-4.0598	2.8918	-2.4803	0.2994	-10.3468	-1.8663	-1.3906	-0.2257	-1.3458	1.4881	-2.9851	5.9117	0.8951	1.7011	-0.4306	1.2941	3.3203	0.6231	4.1228	1.964	7.3469	-0.5202	-3.9548	-1.1385	0.1393	0.547	0.3745	-0.4529	0.1117
2003/3/31	-8.612	-3.0157	-2.418	-1.4519	-7.3864	-5.9006	0.1116	3.0067	-5.7117	-0.8092	-1.791	-6.0241	-3.8035	-4.8718	0.905	-3.8825	-5.5718	-4.142	-2.1226	0.7605	-10.6332	-4.4324	-3.3682	-4.9149	-5.5728	-4.7178	-3.6918	-8.6185	-7.5817	-4.4444	-7.4856	-10.5702	-5.0054	4.944	-6.0055	-0.6696
2003/4/30	0.2217	21.0199	-2.6549	-3.4991	-7.362	8.5809	-12.2631	10.5946	2.8846	2.331	4.7112	0.2024	11.5321	-3.3693	12.6682	4.3668	-6.9876	2.4691	-5.2209	-1.0063	-20.8556	3.9593	6.3702	5.3678	-4.0984	2.9178	-3.1667	-4.1609	-8.628	-2.1204	-16.2863	3.8103	-2.291	-8.2667	17.0378	9.3258
2003/5/30	-3.5398	-6.0637	2.3636	-7.1565	4.5033	-1.1145	11.3088	0.6843	-4.3925	-3.5308	8.2729	0.0225	-2.2157	-3.7657	12.3383	-2.5105	2.1703	-2.7711	0.4237	-3.4307	13.1757	-0.4353	-1.8079	-0.9434	-1.0256	-7.4742	-2.2375	3.6179	6.5015	-8.8749	7.5589	-2.9963	-1.524	-2.5194	-1.8639	-1.5416
2003/6/30	-15.9404	-12.035	-1.8206	-7.7081	1.5209	-3.2787	-10.1598	-10.3808	-8.9932	1.2987	-12.4665	-2.4776	-14.1994	-12.029	-20.0177	-4.7259	-7.3529	-13.0112	5.8228	-5.7895	-10.597	-14.4262	-10.702	-12.1905	11.5717	-1.6565	-5.2817	-7.9609	-12.2093	-7.6687	-11.9816	7.7992	-9.1667	-4.175	-8.0589	-12.2225
2003/7/31	-11.1869	-11.8159	4.1158	-10.9131	-5.618	0.2922	10.1652	-3.1763	-5.3706	2.2145	0.7657	2.2583	17.2535	-8.2372	-11.4064	-7.7189	-7.231	-5.4131	-5.9011	-10.4749	4.3406	-5.364	-3.7814	-9.1106	-3.4056	-15.9004	-2.6022	-6.0698	-0.6623	-9.4684	-0.9162	-8.596	-6.8152	-2.0747	-4.8068	-6.875
2003/8/29	10.1382	3.6671	9.1225	0.375	-3.7037	-3.5792	-4.4983	-5.2036	3.8218	9.0019	-4.5593	2.2084	-9.1592	0.3591	-2.875	-2.1223	3.2319	-2.8614	-0.1695	-0.468	-3.2	-4.4534	-2.0243	-2.148	-2.8846	14.5786	-7.0611	-0.6462	-4.8333	6.5665	5.6803	-24.1379	-9.1421	-5.52	-5.9406	-2.1812
2003/9/30	-7.6709	-5.1701	3.8217	-5.9776	-1.3736	3.0371	-6.1594	-7.3986	3.6872	-4.4211	-8.5987	1.6205	-11.0744	-7.6923	7.722	-4.3367	-4.9724	0.155	-8.7436	-7.9937	-5.4545	-0.7062	-3.168	5.122	-1.8152	-10.2386	-5.7495	-7.3171	-5.4291	-10.0088	3.5	-16.3223	4.0248	-3.1638	-11.6842	-6.518
2003/10/31	-14.1994	-10.33	-1.9521	-9.2715	-13.0919	-6.1135	-12.6126	-9.5361	-14.5474	-6.1674	0	-5.4485	-12.6394	-13.7597	-16.2485	-0.1333	-10.8527	-18.8854	-9.2093	-5.9625	-12.7622	-16.5007	-15.3627	-19.4896	-20.5042	-14.3965	-12.854	-9.4737	-9.4444	-2.1463	-24.3961	-21.8519	-13.6905	-8.4014	-2.3838	-8.2569
2003/11/28	2.4648	5.44	16.7712	-3.9416	-10.5769	-3.2558	0.8837	2.849	-7.6923	0.2347	7.1429	-0.2811	-1.9149	2.2472	5.2782	-8.8117	2.1739	4.5802	0.6552	-2.8986	0	1.7822	7.8992	10.951	7.3996	6.8564	-1.25	1.3566	5.1125	0.6979	-1.5974	5.0553	-2.931	1.7834	1.7094	3
2003/12/31	-6.3574	-9.5599	-1.2752	6.231	-10.0358	-3.726	-7.5912	-7.4792	-2.7322	0.7026	1.9512	7.611	-0.2169	-10.3297	-9.6206	2.6354	-0.8511	-16.6058	-2.7692	-4.1045	-18.8377	-9.1216	-10.7477	-15.3247	1.5748	25.0605	-6.3291	-6.501	-11.8677	-0.9901	-15.5844	0.9023	-6.3943	-5.1314	-0.6002	1.3592
2004/1/30	23.1193	12.0805	-16.9273	4.4349	9.761	6.8664	13.9021	32.485	11.6573	-3.2558	3.1898	5.632	4.3478	13.2353	12.4438	8.5592	2.1459	14.0044	-0.7384	8.3658	13.8272	17.1004	10.9948	8.2822	17.2481	-2.9042	5.4054	6.953	10.1545	-5.5	14.2308	4.4709	12.7135	-1.847	8.9372	14.5594
2004/2/27	18.3308	8.5329	0.0818	3.6986	12.8857	10.8645	21.914	-3.3898	8.805	9.1346	5.4096	6.2616	10.2083	14.9351	4	25.23	14.7059	9.9808	11.5834	6.2837	11.9306	6.9841	4.717	21.5297	3.9669	-5.5833	25.8974	9.9426	22.0441	8.7831	20.8754	7.9886	10.6061	7.2581	4.6563	35.2843
2004/3/31	2.6448	2.069	2.453	3.963	5.627	6.6386	-3.413	2.1053	5.0867	-3.5242	3.0792	1.5169	8.8847	4.8964	1.1538	13.6411	3.8462	1.0471	1.8095	1.6892	5.4264	3.8576	0.1502	8.8578	0.7949	2.7455	-3.2587	9.2174	11.1658	6.5175	-5.1532	-8.4544	3.1963	3.3835	4.4492	3.4611
2004/4/30	-18.5276	-15.1351	-17.4781	-14.2313	-12.6332	-5.0395	-12.8524	0.6794	-3.1903	-7.0776	-13.3713	-0.8621	2.0833	-15.2603	-14.4487	-15.7895	-13.933	-8.8083	-8.6997	-5.6478	-11.5809	-3.2857	-8.096	-25.2677	-11.3565	-4.6249	-11.7895	-7.6433	-19.3501	-2.9224	-30.6902	-35.2092	-13.5693	-7.8788	-7.0994	-16.4875
2004/5/31	2.4096	-1.5924	-5.9961	-3.7037	-2.439	2.1852	4.3419	11.5075	4.5455	-4.6683	1.642	-2.3768	-3.0612	25.2119	-1.7778	-5.4276	-1.2295	4.7348	1.5369	-2.8169	-4.5738	-6.4993	-2.1207	-8.596	-0.5338	-7.7586	0.2387	3.1034	0.7326	-7.714	-8.2627	-7.7951	3.2423	0.1593	-10.4289	-10.8727
2004/6/30	-15.7353	-10.6796	-4.6296	-11.5385	-18.2143	0.9667	-19.3758	-23.4262	-15.4348	-22.9381	-17.7559	3.8217	-17.5439	-21.489	-20.362	-12.5217	-16.1826	-16.4557	-15.1362	-10.1449	-12.854	-8.5308	-12.8333	-24.4514	-15.0268	-3.8551	-11.6667	-18.8963	-14.5455	-10.1937	-20.3233	-27.0531	-13.0579	-11.1406	-3.8864	-7.7047		41.909	33.9263
2004/7/30	-4.363	-1.6304	1.726	-7.4783	-13.3188	10.3343	6.9355	-1.6173	-7.2302	-6.0201	-10	9.2366	-6.383	-10.5603	-1.8939	16.8986	-10.8911	6.9264	25.3029	-8.6694	-14.5	-0.7187	-4.5889	-16.5975	0.8421	-22.9648	-13.4771	-5.2134	-4.2553	-8.286	8.9855	-8.9404	-4.7529	1.3433	-1.2442	-1.5713		-7.9874	-13.2827	48.926	27.7612	37.0504
2004/8/31	-2.7372	-4.2357	-12.6193	-1.1278	-6.801	-2.8926	-3.1674	-8.6301	-1.7094	-2.847	-2.4444	-2.2362	-4.5455	-10.3614	-5.4054	-6.8027	8.6111	-9.1093	-1.3423	-3.0905	-6.7251	5.2632	-2.2207	5.9701	-11.691	-5.6782	23.053	-0.6579	-4	-5.4327	-1.0638	-13.8182	-9.3812	1.0309	-1.2598	-7.4733		-18.0468	-8.8621	-5.609	-16.1215	-7.2178	78.9041
2004/9/30	5.2533	4.4231	-0.4854	8.9354	2.1622	16.3121	-0.6231	4.1979	2.4638	6.5934	3.4169	9.7927	12.1429	7.7957	4.4898	22.6277	0.5115	13.1403	4.9563	2.2779	5.6426	-5.5	1.4463	-3.2864	2.3641	3.1773	5.8228	4.415	-0.463	1.28	-2.6882	-0.8439	2.8634	-10.6414	9.7289	4.2308		14.1463	19.6879	54.4992	13.5562	22.2772	22.7412	20
2004/10/29	-7.6649	-9.3923	-14.6341	-22.8621	8.2011	7.8049	-2.9781	18.9928	-14.4272	-0.6873	-9.2511	9.375	-9.5541	-11.4713	-16.7969	-6.25	-18.3206	-10.8268	-7.2222	-9.3541	-20.4748	-9.3474	-9.3686	-30.5825	1.6166	-21.0697	-3.11	-19.6617	-5.1163	2.6856	-5.2486	-33.1915	-7.4946	-29.2007	3.0523	-21.4022		-7.9976	0.1003	-16.1172	-6.7866	-3.1232	-11.2289	-4.4444
2004/11/30	11.0039	3.6585	16.5714	12.8959	26.1614	-7.3529	4.2003	-7.2551	12.2314	-1.7301	8.4951	-5.8929	2.8169	11.2676	25.8216	-3.1746	4.6729	29.5806	-5.0898	2.7027	8.5821	4.0856	6.7416	12.5874	7.9545	6.5708	-4.1975	19.4737	5.8824	5.8462	3.7901	17.8344	4.3981	10.1382	0.8463	5.8685		-2.4552	-8.5671	4.6288	1.3158	-0.8955	0.2811	0.6541
2004/12/31	-12.1739	-10.3922	7.7206	-1.4028	0.7752	-1.0989	-4.4961	-6.6493	-10.6038	-13.3803	-12.7517	-1.265	-7.3059	-3.7975	-18.8433	-9.1803	-18.1548	-15.5026	-0.3155	-5.9809	-9.622	-2.0561	-12.2105	-9.9379	-9.8947	-1.9268	-13.4021	-3.0837	-9.4907	-1.7442	-12.0787	21.6216	-9.7561	-8.3682	-6.8531	-16.6297		-9.4558	-3.2877	-4.5075	-7.0996	-6.0241	-13.4548	-6.4982
2005/1/31	-9.505	-10.7221	-23.5495	-25.4065	-7.3077	4.321	-0.1623	6.9832	-6.9193	-10.1626	-14.6154	7.6874	-10.0985	2.3684	-8.046	-6.4982	-4.7273	-4.6371	-16.9831	-11.4504	-1.9011	-17.1756	-11.271	-5.5172	-6.7757	-17.0923	0.2976	-24.3182	1.023	-13.1657	-3.5144	33.3333	-8.5995	5.0228	-10.8108	-7.7128		-18.0316	-20.6799	-16.4336	-16.6822	-13.5897	-9.6356	-18.0695
2005/2/28	9.4092	11.5196	-0.5952	5.4496	15.7676	-0.8284	14.9593	3.0026	7.9646	2.7149	6.6066	2.439	6.5753	10.5398	9.5	11.1969	14.5038	19.0275	9.1487	8.6207	5.814	9.6774	0.8108	19.708	11.7794	11.6114	3.2641	4.5045	8.6076	8.3475	5.298	36.6667	9.9462	9.7826	16.1616	6.6282		27.4977	28.5	5.4393	14.7651	24.6291	18.7276	19.2271
2005/3/31	-11	-12.5275	-2.8443	8.2687	-13.6201	-2.864	-9.0523	-5.7034	-19.6721	-14.0969	-12.6761	17.1312	-8.2262	-16.2791	-11.8721	-7.4653	-31	-13.3215	-8.0326	-10.8466	-9.8901	-8.6134	-17.9625	-17.0732	-18.1614	12.9512	-15.8046	-16.954	-17.2494	2.2013	-5.9748	-10.7317	-14.4254	-13.8614	-2.4638	-5.1351		-19.2667	-10.8394	-10.9623	-13.9376	-10.4167	-19.3208	-11.8577
2005/4/29	-6.7416	-11.5578	7.0878	0.2387	3.112	6.8796	-31.1042	-0.672	0.4082	-12.3077	-9.6774	19.0382	-10.084	-5.5556	-13.9896	15.0094	-31.401	-22.9508	-14.9367	7.7151	-11.7886	-4.3678	2.9412	3.6765	-14.7945	3.1585	-37.5427	-25.6055	-14.0845	8	-10.7023	-4.918	-2.5714	15.6322	6.421	-10.2564		1.2467	-8.2918	41.2721	-8.7203	-0.872	-15.7156	4.9054
2005/5/31	-2.1687	5.3977	-6.0432	-13.5714	-2.2133	-8.2759	3.1603	-22.1922	-1.0163	0.5848	1.4286	-12.12	-6.8536	0.2941	-5.7229	-4.3322	-3.5211	0.5319	-12.5	-6.3361	-5.53	-10.0962	3.1746	-3.5461	-1.9293	-4.461	-6.0109	-12.093	-3.2787	-14.6724	6.367	9.4828	-0.8798	-6.7594	-9.0643	8.254		-1.7714	-17.6687	-20.9845	-0.1522	-15.4752	7.261	-16.4583	20.8451
2005/6/30	6.8966	3.7736	-13.9357	-10.4683	-2.6749	-18.2957	-7.0022	-10.4348	1.848	-6.9767	-4.2254	2.9453	-8.6957	-6.1584	-5.4313	8.4922	-6.5693	-3.7037	-6.9728	1.7647	5.3659	-4.0616	-8.3077	15.4412	0	10.3113	-4.0698	-6.3492	-2.7119	-6.177	-3.5211	-13.3858	-2.071	-3.4115	-19.7749	3.5191		8.9154	11.3376	-1.5738	10.0637	9.9502	9.1483	8.7282	20.979
2005/7/29	0.2304	-15.3247	-13.879	-8	-15.6448	-0.4601	-13.8824	4.2718	-6.4516	-16.25	-16.1765	2.4144	-5.4945	-14.6875	-12.8378	-2.0767	-7.0313	-14.2857	-6.0329	-13.2948	-19.9074	-7.3446	-8.3893	-15.9236	-2.9508	0.5291	-9.0909	-5.0847	6.6202	-2.4294	-10.5839	-5.1515	-10.574	6.0231	-6.2124	-6.2323		8.9451	-3.0892	5.0633	-8.912	3.5294	-3.6609	2.6376	-7.8998
2005/8/31	7.5862	11.9632	32.2314	11.0368	6.5163	2.4397	29.5082	0.4661	22.3175	18.6567	38.5965	3.2895	25.969	16.4835	32.1705	6.9062	27.7311	15.3846	19.0946	12	21.9653	20.122	13.9194	16.6667	17.2297	18.2456	24.6667	20.8333	8.1699	19.697	10.6122	16.9329	11.1486	0.6383	5.1282	16.6163		6.9752	34.4746	11.0717	31.8933	25	9.9	22.0112	12.9707
2005/9/30	5.5556	0	0	3.6145	19.2941	-0.9288	-7.5949	4.7619	-0.5455	-2.5157	-9.8101	6.5287	3.3846	-1.5723	-12.0235	-3.752	11.8421	-8.0556	11.2583	-2.9762	47.8673	-2.5381	2.5723	6.4935	-0.5764	0.8902	8.5561	8.3744	-1.8127	6.0127	-4.428	3.8251	12.1581	4.6512	2.8455	-5.6995		2.0528	7.9017	0.1656	4.7206	8.8112	9.6451	2.5641	-1.6667
2005/10/31	-12.5506	-6.3014	-1.5625	-6.3953	-5.5227	-3.2812	-6.621	-12.7273	4.3876	-7.0968	-7.7193	-0.847	-0.8929	-8.9457	-3.3333	-7.2881	-15.8824	-8.1571	-9.9702	-5.8282	-13.7821	18.75	-7.5235	2.439	-0.5797	-12.2059	0	0.4545	-3.3846	-2.0896	-10.4247	8.9474	-15.7182	-1.4141	-16.4032	-7.6923		29.7414	0	-18.4298	0	1.0386	-15.3527	12.9464	0
2005/11/30	1.3889	-2.6316	-0.9524	0.6211	-7.0981	-19.8708	-0.2445	-6.25	-3.1524	2.0833	6.8441	-6.7839	-3.1832	7.0175	8.2759	-0.1828	-2.7972	18.75	-1.9835	2.9316	-5.2045	-4.386	-1.6949	-5.9524	1.4577	-0.335	-4.4335	1.81	9.2357	-7.0122	2.1552	0.7246	4.5016	-8.4016	0.2364	-0.5952		8.3056	21.2823	5.5724	14.0055	21.6263	17.7647	10.5044	9.9247
2005/12/30	-3.4247	-1.2012	-4.1667	6.7901	0	9.0726	-1.7157	2	-0.5425	-4.7619	0.3559	11.5903	12.9032	0	-2.2293	1.4652	-1.4388	-16.0665	3.3727	0.9494	-7.8431	1.8349	3.1034	4.4304	-2.2989	3.1933	-4.1237	-1.7778	-5.2478	17.7049	1.6878	-1.5468	-1.2308	-2.9083	0.4717	-2.0958		-3.1697	-3.6496	-8.1574	1.6704	-5.761	-4.2208	-6.61	-1.0525
2006/1/25	11.1111	-3.3435	9.2642	-15.3179	-2.4719	2.9575	3.2419	5.4466	18.7273	6.4286	7.8014	-3.8647	1.4286	6.2295	11.4007	26.5343	-12.4088	-4.6205	12.398	8.7774	-6.8085	6.0811	7.6923	25.4545	1.1765	21.0098	19.8925	10.8597	6.4615	1.6713	5.8091	0.2801	10.5919	15.2074	19.0141	10.0917		9.9261	7.0076	-6.3741	-6.2432	7.5472	5.0847	-3.9434	-8
2006/2/28	-2.9787	17.6101	1.6529	-6.4846	3.4562	-3.7702	1.9324	3.0992	-4.9005	0.6711	3.9474	22.0101	-2.8169	-2.4691	-0.5848	3.709	21.6667	8.6505	12.627	2.8818	6.8493	0.3185	-0.3106	-6.7633	3.4884	-12.2369	2.6906	4.0816	0.8671	3.9315	2.7451	8.3799	7.0423	-1.6	-0.5917	6.9444		-13.5447	-6.9912	-1.2277	-6.8925	0.3509	-6.9892	-4.4211	2.8133
2006/3/31	6.3596	3.4759	-4.878	-11.3139	-4.6771	-3.9179	-6.1611	-0.4008	6.6469	-3.3333	4.4304	12.8913	0.7246	-0.6329	-1.6	2.6135	-6.8493	-8.2803	-3.866	1.9608	-2.1368	-1.3228	-1.5576	-8.8083	12.3596	-2.834	3.9301	-4.3137	-5.7307	9.4306	-6.1069	25.7732	5.2632	-0.4065	-0.3968	-5.4545		11.3333	11.7983	-6.2147	1.5056	8.4615	3.0058	12.8855	-6.4677
2006/4/28	25.1752	21.283	2.5641	-17.6955	-4.2056	51.068	-2.2727	5.835	14.2553	0	0	35.3521	-5.3957	-11.7834	1.2195	25.7373	1.4706	1.7361	6.8365	11.5665	12.2271	-4.0214	15.8228	-0.5682	-4.6865	10	7.563	6.1475	-5.1672	1.626	40.2439	1.2295	-5.75	20.2041	14.9402	17.033		-0.1996	38.0426	-14.9398	-2.1014	29.2425	14.8148	32.6829	6.9149
2006/5/31	21.6274	24.0964	16.6667	47	43.4146	31.1054	35.9173	30.2281	9.4972	35.8621	0	9.0953	31.5589	40.4332	36.5462	49.6802		60.4096	12.9235	0	40.856	16.7204	0	30.8571	26.7717	56.0606	0	32.0463	35.2564	15.84	34.4928	19.0283	51.4589	19.6944	8.6357	19.0141		18.4	18.3842	44.3343	21.28	18.799	24.1056	5.3676	11.9403
2006/6/30	13.9085	9.3851	4.6429	-6.4626	-4.7619	9.5098	-2.2814	-5.4015	-1.3605	16.2437	57.2727	-2.8523	9.5376	-1.5424	9.1176	20.9402		20.6383	-1.1111	19.4444	12.1547	1.4528	17.7436	0	1.5528	2.6955	32.8125	-6.7251	-1.4218	7.8729	-1.9397	3.0612	27.1454	4.8227	4.7521	9.8619		7.809	18.216	-9.2247	4.8438	-3.5165	4.1063	-1.1947	8.8889
2006/7/31	-2.2042	-5.3254	1.7065	-10.9091	-6.4286	12.1233	-0.3891	0	13.3614	-7.4236	16.9557	-7.0419	-13.9842	6.2663	-13.7466	0		-8.9947	-8.427	-0.8033	10.8374	0.2387	-3.5032	27.5109	16.5138	3.5461	-4	8.1505	1.0683	-5.3813	28.1319	-1.4851	-3.9827	0.437	0	-14.1831		-7.7655	-8.4091	-8.0187	-11.0283	-11.921	-11.6009	-5.2632	-9.1193
2006/8/31	9.221	-5	-4.3624	-2.0408	0.1908	-6.2449	-0.7812	0	1.0853	-1.8868	-4.6593	1.0644	4.2945	2.4938	14.0625	0		8.7209	7.5553	18.1586	-6.6667	9.2857	2.3102	-6.8493	15.4856	15.7534	4.5833	3.4783	17.6471	-4.6025	-7.7187	3.3501	0	0	2.5641	9.205		-3.2646	5.062	0	2.5126	6.4655	-1.706	6.6066	-0.9132
2006/9/29	4.9491	5.9211	3.8596	11.25	13.6152	1.7301	22.6378	0	-2.454	11.0577	-9.7884	2.439	17.3529	2.9126	12.3288	17.3145		-6.2389	18.1818	1.5152	15.6572	13.2898	-1.6129	-7.3529	-6.8182	5.5621	2.3904	9.5238	-6.6667	0.2193	-3.7175	-5.0243	0	0	7.6923	0		3.3748	15.3047	12.0669	2.9412	17.004	4.1389	7.7465	2.3041
2006/10/31	4.0222	4.6584	4.3919	-14.9813	0.4292	-10.119	-9.3098	0	-7.0755	-5.6277	6.1584	0.1082	-10.2757	-0.3145	-4.6341	-17.9719		6.0837	-8.9581	-3.6247	-1.1364	-7.5	2.623	4.7619	-3.6585	21.6368	0	-3.8363	9.2262	1.9694	-14.4788	-2.0478	-1.7699	0	2.6786	0		-7.5601	2.0489	-5.8635	-4.6032	3.2526	-6.2821	-7.1895	-0.2252
2006/11/30	-3.2	-8.6053	-7.4434	-4.4053	0	26.3009	-1.5929	0	5.2453	-2.7523	29.2818	20.9189	2.2346	-0.9464	-2.5575	20.7466		-4.6595	-0.3209	-0.4425	-2.2989	13.9293	0	-4.1667	-15.1899	1.4747	-1.1673	27.1277	-8.4469	-3.2189	8.5779	0.3484	-2.1021	-6.1172	-0.6957	0		-4.461	15.6532	-0.1133	-4.8253	0.4021	-1.0944	0.7042	-2.4831	89.9371
2006/12/29	1.2397	11.6883	15.035	2.765	2.1368	2.5468	3.2374	2.3611	4.1801	17.6792	-11.7521	11.2651	4.3716	2.2293	-3.937	67.7648		9.0226	5.9013	-10	-13.5294	65.146	1.278	-5.9289	18.5075	35.6948	-0.3937	51.6736	-2.9762	3.5477	0	5.5556	4.6012	3.125	1.2259	47.7011		-1.751	19.7293	7.7098	2.2727	16.6889	0	-1.8182	0.2315	3.5596	38.4083	87.5839
2007/1/31	28.4354	25.5814	11.2462	0	17.364	0	40.4181	27.3632	54.4753	16.0173	23.4867	22.5392	20.6806	28.972	22.9508	16.3142		58.8189	10.7396	16.7901	33.6735	5.0829	38.4858	26.8908	16.6247	20.4819	86.5613	44.8276	26.6871	33.1906	44.2162	21.875	25.2199	17.5758	25.9516	47.8599		15.4455	28.6957	30.5263	11.453	14.4737	15.491	35.3276	13.3949	28.2974	5.4375	14.6691	75.2074
2007/2/28	4.2373	25.9259	31.4208	0	19.6078	0	18.3871	31.5104	10.1898	32.0896	8.8235	-7.9016	14.7505	32.3671	20	12.8571		45.0687	7.5938	16.7019	23.9186	11.9874	36.6743	39.404	24.1901	4.3333	1.0593	50.0952	11.8644	18.9711	8.0268	36.3023	21.3115	15.9794	25.6868	1.0526		16.8096	3.7162	47.0968	13.4969	-0.5497	19.1617	27.6316	20.9776	19.5016	2.1932	12.5585	3.2614
2007/3/30	10.7724	18.5662	24.7401	120.1794	26.3785	0	19.2098	24.7525	-0.6346	44.0678	19.8198	-0.5696	19.0926	52.0073	25.3704	12.8193	1161.0165	20.568	27.0408	19.5652	24.23	26.0094	5.5	20.6651	48.6957	5.0053	37.9455	4.9492	32.2511	14.3243	21.0526	2.1782	48.0695	32.2963	12.6776	21.9618		25.5507	13.6808	74.8904	44.5946	24.6231	13.7688	31.9175	22.8956	32.8467	6.0325	2.7027	8.7621
2007/4/30	25.0459	43.2558	39.8333	3.055	82.9009	0	66.8571	56.4286	31.4781	22.549	27.218	22.807	36.9841	9.964	38.4047	103.9984	-1.3493	42.8266	24.498	37.8788	67.2727	26.7511	51.9747	36.2205	17.7778	30.5781	46.0486	25.7557	34.2062	31.7967	39.5141	29.4574	96.8709	48.7715	72.0112	29.8932		9.7076	5.8739	80	3.271	17.3374	40.0177	49.9252	18.9041	5.9655	24.5077	22.1997	8.3372
2007/5/31	0.0734	24.7835	-1.907		-6.254	27.5384	-0.411	29.376	-3.4004	33.28	53.6643	7.4344	7.1842	45.1965	49.6265	30.68	22.4924	-15.5922	1.6667	0.4396	-1.8775	-1.2934	-6.1331	9.104	-1.3903	-9.3204	-6.2435	0.4327	0.8537	6.009	-3.9413	7.1108	9.0066	1.372	-18.9528	0.6575		5.3305	7.9026	4.1823	-3.4389	15.5405	-4.5589	19.197	-2.6498	1.6507	6.6638	-3.3683	2.3779
2007/6/29	-23.827	-24.1135	-27.7035		-45.392	109.4387	-39.8212	-9.4118	-13.7931	-47.1789	-29.8462	-2.8494	-34.0541	-22.4812	-30.2425	-23.8598	-0.5583	-23.7419	-8.4082	-27.6785	-24.7734	14.2347	-37.9845	-33.9073	-41.5911	-25.4818	-44.7281	-17.0416	-23.2164	-23.5195	-14.0267	-20.3354	65.1276	0.2256	-28.7219	-1.4698		-19.4357	25.201	-1.339	-21.462	13.3603	-19.4407	-1.3158	-22.7465	-19.2398	-27.9503	5.5958	4.5449
2007/7/31	62.1608	20.3566	21.0084		43.3249	16.1945	37.7143	22.5108	14.4167	26.8182	26.4254	3.8455	19.6721	15.2279	34.9693	25.2261	-4.8659	21.7391	43.0139	13.9818	13.5207	2.1279	29.6429	20.4409	41.0345	18.4951	57.4297	15.6953	29.2913	29.1366	-2.9967	25.4386	16.262	34.0585	33.0049	5.1934		22.756	4.3269	72.619	18.8544	17.0635	27.8512	13.8667	24.8834	30.3403	28.3621	26.4274	7.6264
2007/8/31	-0.1196	5.5556	16.5278		23.8137	-6.7545	3.0705	23.3216	11.6405	14.6953	37.9011	4.1273	12.3288	3.6195	25.5303	18.9727	14.7541	9.5663	1.4815	13.0667	18.75	-13.9017	10.3741	14.4759	1.2225	13.0244	0.6378	56.9576	-4.9939	16.3891	85.1259	9.5105	54.7468	-10.4645	4.5926	-0.4727		15.654	7.788	10.5931	3.9157	-1.4576	11.4415	-3.8173	10.9589	10	0.2015	24.9892	-2.2357
2007/9/28	12.2754	13.5673	-10.2503		10.0071	8.3392	0.8857	-2.5501	-2.9664	1.5625	-3.8365	-10.3627	7.3171	-14.7847	-5.2505	-1.3761	-11.5429	-17.2875	-6.5921	5.7783	44.6872	2.587	2.5031	20.3488	2.5362	-16.7026	-1.0139	0	4.4872	-0.8283	-8.7763	11.3665	-3.0879	-8.5	-1.5581	29.4459		51.7364	16.3745	0.8231	3.9614	3.9216	26.7401	-8.1325	-7.8563	-10.9596	4.2895	-11.5279	-7.907
2007/10/31	-13.92	-14.6241	-14.8738		-7.5484	-16.4384	-27.7733	2.9991	-14.8098	-20	2.5507	-7.948	-15.2273	-20.4004	-15.6688	24.87	-11.8217	-13.582	-5.6031	-19.9554	-26.5614	-18.1739	-17.8266	-24.2754	-16.6078	-12.9016	-16.3892	0	9.2025	-9.0357	0	-13.4748	-31.7578	-8.4016	-14.8201	-16.9996		41.6667	-3.8696	-7.1004	-0.6506	6.5872	-18.0778	6.7585	-9.6224	-8.3948	-5.9126	-8.3236	-12.8788
2007/11/30	8.1784	-6.7551	-1.5601		-16.7481	3.9032	11.4917	-17.9275	-7.9745	5	-15.3061	-6.876	-0.4021	-1.3174	1.7372	-34.2463	2.5641	0.9772	-18.4866	7.2423	3.6449	-11.6897	4.3091	-5.4226	-4.661	-13.4444	-5.8193	0	14.382	-6.9282	0	-9.3439	-23.0056	-7.83	-3.3784	-14.4401		-7.0423	-11.3694	-10.7856	-0.0935	-10.6211	-4.4693	4.7666	15.2291	-16.5944	-17.6913	-9.6733	5.7971
2007/12/28	28.866	16.6882	15.8479		10.6454	22.314	12.884	48.8696	26.5165	21.978	14.9096	16.9252	18.4388	22.8155	28.4336	12.2126	29.3571	20.5645	22.0122	12.7273	27.7728	29.0012	24.6439	22.4283	16.4444	36.7698	13.4959	0	11.1984	22.87	0	17.5439	30.0803	33.4951	18.7063	36.8542		44.8307	38.3796	30.6269	24.5318	23.3495	24.7368	43.3649	9.5906	21.8263	24.2324	35.2748	20.0913
2008/1/31	-7.7778	-5.765	-4.9248		-18.3333	-7.8624	-12.2915	-16.5888	-8.2192	-20.4204	-10.0917	4.2388	-9.0909	-6.1265	-13.8728	-15.8129	-8.3379	-16.1873	-13.4396	2.9954	-35.5681	-9.7015	-13.1429	-11.708	-3.1807	-7.5377	-3.7249	0	-23.8516	-0.9489	0	6.903	-31.1207	-6.0606	8.1001	-17.9111		-9.2308	-6.0612	-23.3318	-17.1429	12.9577	-17.6278	-0.8264	9.1782	-7.5564	-13.5605	-21.5278	-1.2167
2008/2/29	11.5663	4.7059	15.9712		8.3488	7.6	17.5175	2.493	6.5672	7.1698	0	6.2241	64.625	8	22.8188	-4.4092	11.747	8.7789	8.6316	17.4497	13.6911	14.876	9.8684	14.0406	20.2365	12.5	14.5833	0	15.1972	8.4009	0	15.1832	1.5688	4.3871	11.376	3.5769		37.5593	2.4371	-0.3875	10.3448	-4.0898	8.082	1.1667	8.4066	12.3929	2.9366	-6.4159	2.5404
2008/3/31	-26.1339	-18.5393	-23.4491		-23.2021	-23.482	-22.9131	-32.3586	-12.7451	-11.2676	-16.035	-29.6875	-10.0987	-23.4893	-12.2951	-31.7712	-17.5202	-11.7388	-20.3004	-23.9048	-16.185	-27.1583	-18.3234	-17.0999	-14.9727	0.8739	5.7143	0	-7.5529	-17.811	0	-2.5253	-35.3045	-11.6193	-16.2691	-13.6162		-11.2863	-18.0967	-42.0108	-21.875	-11.7785	-12.059	-14.2504	-9.9188	-24.7507	-8.9339	-40.1891	-8.9715
2008/4/30	4.5614	-13.6552	-11.8314		21.7391	17.2874	-9.6133	-15.0707	7.8652	-0.1984	-30.0347	6.963	4.6453	-1.0191	3.1985	27.0957	-18.366	-13.1338	9.4833	0.1252	-15.0575	-11.1111	-8.9443	-5.4455	-20.3085	-11.7684	-31.4496	0	-16.122	-29.6112	0	17.4892	37.0396	1.7483	-2.3375	6.5106		20.5556	-4.7619	0.9804	-14.9474	5.3862	-6.1677	20.0576	-14.1141	4.5986	-26.7106	7.3518	8.1237
2008/5/30	0.7271	3.8339	4.0441		3.2056	0.1036	-2.2005	0	-7.8869	-4.3738	-9.6774	-4.6053	-4.2776	-1.1583	21.4329	-18.3404	-5.6845	-0.8612	0	-4.25	20.9743	12.7778	3.5427	0	14.6774	-14.1849	-1.6129	0	-4.1558	-5.8754	-32.1138	-3.0675	-4.7573	5.8419	-8.1788	8.9008		27.7668	7.075	3.5521	0.2475	0.8403	8.8549	-3.2274	-3.7252	0.2235	0.6749	-23.1959	0.2296
2008/6/30	-9.2171	-30.1378	-27.0318		-17.4121	-11.0345	-30.125	-21.345	-28.7561	-22.0374	-29.9451	-1.6697	-31.5346	-31.901	-25	-14.5649	-36.927	-35.7143	0	-24.282	-35.0112	-38.1773	-28.4603	-24.0838	-31.2236	-41.3651	-26.5938	-74.9762	-9.2141	-29.0886	-25.1497	-23.7054	-20.6933	-20.7792	-28	-18.2176		-28.8399	-3.4322	-27.9623	-27.1605	-7.5	-25.7547	-21.1659	-26.9291	-13.6718	-18.9017	-20.9971	3
2008/7/31	3.4862	14.5933	6.0533		1.1605	-24.4186	11.8068	15.2416	3.8549	6.6667	6.1765	24.1643	9.4828	16.2524	9.2667	-3.7816	19.7847	29.7297	0	8.9655	-0.1721	7.5697	20.4348	12.1839	15.9509	13.6045	15.3846	37.12	11.0448	15.9771	2.8	3.2428	1.3245	3.2787	11.25	5.9001		12.4937	-2.0793	2.4088	9.8305	10.7207	20.7116	34.4538	16.1638	-9.3056	16.2953	10.9789	21.2845
2008/8/29	-30.9693	-28.1837	-23.0594		-22.5621	-18.1951	-41.28	-3.871	-24.8908	-25.25	-29.1353	-12.0489	-33.6333	-21.0526	-30.8115	-22.504	-16.8539	-24.8843	0	-14.3131	-27.931	-24.8148	-25.0453	-29.7131	-2.1164	-25.679	-29.6774	-41.6569	-15.7258	-27.9809	-37.2244	-28.0497	-33.1373	-29.3651	-17.1036	0		-34.6275	-11.1111	-39.9866	-14.5062	-21.0334	-21.5789	-8.4375	-25.603	-20.2144	-28.6228	-28.1967	-22.2906
2008/9/26	7.8767	-8.7209	-1.7804		1.7284	-7.8046	-14.4414	-14.9888	-10.3198	-11.0368	-7.6923	3.6962	13.8983	-13.3333	-13.933	6.3395	2.4324	-13.0971	0	-10.0559	-12.4402	0	-4.6005	3.207	-5.7658	-24.4186	-9.4801	-16	-22.3285	4.8565	-13.2231	-11.1675	-14.956	7.0787	-2.259	-20.3525		-6.9406	-6.3611	-5.3751	-19.1336	0.4637	-15.4362	-1.4334	-1.4963	-6.334	-9.396	-13.6986	-11.4501
2008/10/31	-9.9206	-23.5669	-21.4502		-28.3981	-11.2182	-25.7962	-25.2632	-24.9595	-27.0677	-25.2874	-6.4748	-9.375	-13.9423	-13.832	-36.6154	-15.0396	-6.0284	0	-12.4224	-6.5574	-21.6749	-23.0964	-23.4463	-15.6788	-20.8791	-26.3514	-35.4762	-29.1581	-18.3158	-38.3333	-26.1714	-36.6667	-29.6957	1.6949	0		-22.5057	-8.3061	-38.8166	-13.3929	-9.1795	-22.2222	-8.2756	-33.6709	-18.2377	-26.4815	-28.836	-25.1007
2008/11/28	11.4537	21.6667	18.8462		15.2542	9.1473	36.4807	42.4296	14.0389	15.4639	18.0769	9.4056	5.7471	17.0391	19.5006	12.9248	29.9689	15.0943	0	22.4586	15.4971	24.2138	15.1815	16.2362	5.4422	25.5556	19.7248	37.2694	11.3043	15.9794	44.4015	19.195	33.3938	11.9403	15.9091	0		-1.2444	11.6144	24.9516	19.8454	10.3896	24.4898	12.1178	17.1756	15.2882	25.1889	18.9591	21.2664
2008/12/31	29.7233	6.5068	8.7379		17.9412	-4.1193	-4.717	7.4166	30.6818	-3.125	5.8632	9.9712	29.1925	15.7518	21.2935	0.3761	-0.2389	48.8525	0	-4.0541	27.5949	5.3165	8.596	-3.4921	5.3763	30.531	3.4483	-2.1505	6.25	14	-15.7754	28.8312	9.6599	43.6	2.8758	34.0828		23.8911	11.5942	37.3065	19.3548	19.1816	20.3279	23.5017	15.3094	3.0435	25.3521	41.875	33.0542
2009/1/23	0.5484	17.3633	22.0238		12.2195	9.3333	14.5215	6.9045	1.0145	31.7972	7.6923	-5.667	-0.2404	8.4536	28.9582	30.8887	12.4551	42.0705	-1.4824	12.8773	6.9444	29.8077	22.1636	15.4605	9.3878	26.9492	11.4815	12.9121	12.2549	28.655	11.4286	16.6331	10.5459	-4.364	12.0712	2.4913		17.3718	1.2987	9.5829	9.3694	-2.9614	5.4496	-2.3446	15.8192	19.6203	3.5313	3.304	1.1847
2009/2/27	8.1818	3.2877	-2.439		3.1111	5.6233	10.3746	-2.0452	7.604	0	13.1429	11.1522	25.3012	9.3156	22.0102	-0.0818	14.4835	4.6512	7.5746	3.3868	20.5937	-3.3333	-4.3197	4.2735	9.5149	-15.0868	6.3123	35.5231	9.1703	-2.5758	11.9658	2.1608	1.7957	3.4951	6.576	-2.4308		8.0069	8.8205	-12.4486	-2.8007	-12.4281	-6.7183	-2.7638	7.0732	8.9947	1.2403	1.0661	8.1961
2009/3/31	0.1681	19.6286	18.75		22.1983	10.3271	31.5927	10.989	18.6667	36.014	48.4848	1.1641	20.1923	19.6522	2.1898	38.7638	8.9302	22.3704	14.5092	18.2759	11.5385	18.9655	18.0587	18.0328	17.0358	65.8805	17.1875	26.0323	19.6	13.5303	43.5115	11.3367	28.8864	10.4128	16.5957	6.1592		-3.1772	-3.6287	26.557	18.6441	6.8687	31.856	-4.3928	11.6173	21.8447	23.8897	31.0127	12.073
2009/4/30	5.481	32.816	25.0526		1.4109	1.5116	11.7063	20.9406	52.2472	-2.5707	-9.3537	-0.4932	-5.12	30.6686	10.4082	-1.3864	15.7131	-7.8087	-12.0497	12.2449	6.7586	46.2158	11.0899	15.7407	5.6769	-9.4787	4.8	-9.6866	16.8896	18.2192	-3.1915	9.4998	-13.3447	6.627	-5.1095	5.6439		-10.474	6.3814	7.2423	5.2857	4.9796	24.2647	-2.2823	16.3265	9.5618	2.3486	-2.8986	18.4369
2009/5/27	-6.3097	12.6878	-3.8721		12.1739	-3.1501	9.7691	13.3852	6.8635	-1.3193	16.1351	-6.663	-6.9983	-17.0189	-10.7671	9.6012	-4.9446	12.2127	14.4068	2.2078	2.9716	-4.5154	0.5164	-1.8	14.3251	-2.5131	9.4148	8.3596	-6.2947	-7.5319	5.8608	0.2823	-1.6782	-4.9402	1.9231	-7.1875		-3.3774	-3.9622	-5.9515	6.2415	4.8435	25.4438	-1.7824	1.0526	-2.3166	0.8381	13.7645	-2.7516
2009/6/30	7.5663	44.5926	7.0053		-0.6202	6.0911	11.8123	-3.6892	12.6927	5.615	4.3594	4.1357	-3.2638	-0.8043	8.0747	11.0593	5.6677	-4.9152	-4.9383	4.0576	13.9272	9.2409	7.363	18.1263	6.988	-6.3373	16.9767	8.4425	1.6794	5.2632	4.1522	4.7854	6.9277	7.8793	0.1021	6.0606		34.2593	41.2692	-1.3928	5.7471	3.9437	30.0993	1.8474	3.6244	6.1558	1.8182	-2.0408	17.9198
2009/7/31	0.7407	-0.3074	3.1097		6.0842	18.0045	9.2619	6.0572	-1.2346	0.7595	26.209	4.5143	34.3955	3.7838	21.0881	41.3393	18.1484	50.7692	1.7156	6.2654	11.0132	-5.9259	13.577	23.6207	22.1847	5.1606	30.6163	69.7987	9.4595	8.2606	4.6512	7.1189	43.1925	2.4087	4.1096	2.6032		5.1149	-8.0316	32.7684	4.9517	-5.0949	-1.3076	1.7002	13.1757	9.5858	2.2619	3.9725	44.1165
2009/8/31	21.7437	-4.111	-11.746		-17.0588	-17.2886	8.8742	-1.3835	-16.75	-19.0955	-26.0816	12.5205	-3.0683	-1.4323	-4.3738	-33.8636	4.8507	-18.3673	-24.6667	-12.3699	-16.1706	-12.8234	-14.5275	-9.9024	-14.7465	-20.3926	0	-9.9605	-10.6996	-5.9218	-16.1905	-4.326	-13.5738	-2.1244	-10.2444	7.0545		-2.187	23.0314	-22.4823	-14.8446	-10.2227	-14.1325	3.8298	-8.6567	-17.9266	-15.1339	-19.4524	-28.1751
2009/9/30	-3.7964	34.1908	-1.7986		2.8369	12.1108	-6.2044	1.1871	-0.1502	4.6584	10.3679	15.4762	24.8201	-17.7015	1.4553	5.3397	3.4994	5.6	2.2124	11.8734	42.0118	1.5484	0.9901	4.644	5.9459	2.7397	0	-25.9877	-2.1505	34.6793	-1.7045	1.4417	-7.3596	19.3798	3.1414	4.8555		22.6383	25.1203	17.1089	7.1622	13.0407	6.9067	5.9719	7.0261	4.3421	2.8807	1.4311	-3.0472
2009/10/30	3.2735	47.7636	17.3993		13.1034	21.2744	19.0661	26.9108	11.5282	6.2315	2.4242	5.6175	-4.611	8.8283	10.8197	17.5408	8.0229	17.5663	16.4502	3.6557	-8.5833	26.4295	16.5033	12.426	7.0408	12.5333	0	7.1174	16.1695	6.7019	9.4412	2.1318	29.2383	7.7922	12.2843	6.8357		3.2361	19.2115	5.9375	12.6103	19.4147	22.1993	12.8453	7.4809	16.2673	14.1333	13.933	6.3745
2009/11/30	26.0096	4.9189	14.3526		8.9939	0.4237	14.1612	10.9244	25.8876	24.3017	33.284	4.741	-4.8338	11.0619	0.2589	2.4552	2.9178	2.1748	10.4833	6.9397	3.1905	7.0352	16.4095	16.7105	44.8999	7.8199	0	28.2392	14.8649	2.0661	16.0211	8.6654	-2.4715	12.4699	24.774	6.2951		7.1302	0.3388	22.0501	20.7167	6.9274	-3.0934	17.0135	17.4716	45.3362	17.6402	13.4675	8.1981
2009/12/31	-4.6175	-12.4678	3.0014		0.8392	10.3376	-22.042	-0.0253	0.1175	-6.9663	-10.8768	14.8726	-1.2063	2.656	-2.8772	2.5005	7.732	5.3212	-6.7295	4.1489	7.6855	-6.1033	1.4458	2.9312	0.8553	0.7692	0	-15.0259	1.4118	-1.2146	-0.3035	5.5879	-6.4977	-1.4462	3.4783	-3.1068		0.7624	-10.9003	-1.571	-1.2987	-3.5258	-7.2548	-7.113	-2.5393	5.8209	17.8749	15.6889	-5.7692
2010/1/29	7.6228	-16.7157	4.3709		5.5479	11.2811	-5.1408	6.3905	-4.8122	-3.1401	-5.3549	-3.8907	14.4602	11.1255	-6.0008	3.1917	9.1866	26.5344	-11.3997	6.6394	21.1649	-9.5	8.4323	-6.9003	18.9172	18.8659	0	-12.6016	7.0766	-2.7869	-10.1979	1.5987	0.0695	16.3043	5.6723	10.2204		-1.8405	1.0466	20.6875	-4.6992	3.9744	-12.2028	11.1036	12.9032	9.1678	13.0581	-6.3679	-6.5714
2010/2/26	4.0618	5.4417	2.5381		14.1919	3.2646	13.0323	3.0389	4.3157	5.2369	12.8947	2.8424	2.1336	13.9697	5.8586	-3.7234	7.5372	2.3366	5.1303	4.1188	2.9113	4.3094	-1.5334	1.4118	4.8272	11.4679	0	-6.2791	11.4843	5.9865	10	8.1389	8.5417	6.215	2.0543	12.6364		1.1458	15.7857	15.9715	6.9034	8.1722	5.1319	0.0811	2.7473	-1.3566	-1.9374	8.0605	1.0922
2010/3/31	-10.0645	-7.1716	5.198		1.8412	-6.1564	43.1507	-9.6774	-2.7187	-1.1848	-5.2448	-7.4707	10.8301	-7.8652	-11.5267	-6.4661	0.5297	9.5954	15.4144	13.5235	8.9474	1.3771	1.7798	1.3921	2.4594	-2.22	0	-1.3648	23.8095	-5.3302	1.3867	-7.727	-4.2866	-0.088	-9.9351	-2.7441		-4.5314	-3.1462	1.4035	16.5129	0.3249	-2.6441	-6.3399	-1.1765	0.0655	10.9422	15.8508	-2.4201
2010/4/30	13.5581	-9.3141	0.4706		3.6158	16.9504	-19.059	14.4388	25.1519	3.1175	-13.8991	19.1166	14.0377	6.3193	-14.2509	-18.0486	1.3782	14.7152	-20.8054	-13.6953	-31.4614	-8.255	-4.153	-6.1785	4.5245	9.6491	0	-10.3145	1.1774	1.1765	24.0122	-21.5544	-10.0267	9.9956	2.235	14.1982		7.8533	14.6815	-24.4377	23.0404	-18.2186	-4.8747	2.6817	-12.3377	-17.7871	20.2055	-17.505	-15.6776
2010/5/31	0	-5.6529	-13.5831		-7.0883	12.4621	-11.8227	1.6674	-6.5049	1.3953	-10.3821	1.9909	-5.6111	0	-9.3117	-17.2451	0.5598	5.908	-7.9661	-3.4502	-3.1718	-10.0228	-10.1482	-5.9756	-12.1188	1	0	2.805	-4.1893	-7.0598	-13.6029	-3.7422	-13.5215	10.1961	-4.4429	7.7121		-16.8918	7.1254	-8.2336	-7.7864	5.1694	-5.8565	2.0933	-7.037	-10.6742	6.5452	3.7805	-15.3887
2010/6/30	-9.3811	-7.8481	-9.0786		-2.1127	-6.282	7.8212	-19.0319	-15.1205	9.4037	-13.5621	-3.8891	-15.7604	-25.0261	-15.346	-14.3226	-10.0199	-21.858	-7.2744	-14.9853	-19.3813	-12.6582	-16.1168	-21.4008	-21.1744	9.4059	61.1872	-17.0532	-22.1053	-20.9115	4.1135	-26.9978	-22.8522	-12.5735	-9.2346	-21.7525		-17.9987	-6.1224	-22.3478	-18.0042	-16.0775	18.1035	-22.3695	-2.3234	-8.1761	-13.3871	-13.631	-17.0701
2010/7/30	-1.5035	6.1355	14.6051		2.6379	14.6561	-6.4249	2.5815	22.6636	23.2704	20.2268	10.7895	-0.3829	8.3449	9.9539	13.4922	3.6962	16.6667	21.346	14.6313	20.9932	7.1368	9.0772	21.4521	9.4808	28.0543	11.237	15.7895	34.9272	9.1019	12.5341	29.142	16.7038	2.1867	5.1174	6.9717		27.0955	7.6309	12.9345	9.617	3.8723	-5.4632	6.4301	9.3407	17.8082	17.7529	16.1905	8.0838
2010/8/31	13.312	13.5462	18.8557		12.8505	10.9422	3.7652	5.0066	16.381	3.9116	2.8302	6.7518	17.7924	20.5392	3.1175	-2.4733	6.2865	24.1667	-1.3169	14.3719	9.7948	12.2117	11.6804	11.413	53.299	16.5371	36.6723	-3.267	13.7904	13.804	13.3172	11.2257	11.5458	15.0206	12.7694	-0.8961		8.8037	5.9151	10.6657	26.5528	8.6985	20.3518	22.2361	20.4774	12.7907	42.1191	8.6651	12.3961
2010/9/30	18.7343	-2.1277	-6.4551		9.7308	12.5114	-8.3244	4.6922	3.6007	17.3486	-7.4924	19.1111	4.0093	-5.5378	4.9419	-0.9596	21.5244	-0.4794	-5.5046	-0.1757	4.8428	0.1209	1.5	-1.8293	-0.807	4.7908	-14.9068	6.3142	5.7549	7.2222	-10.7906	-11.4315	-3.2506	4.1145	10.828	8.3847		-9.0499	-0.7589	-4.5925	-10.8589	-0.3008	-4.8713	-3.7326	1.3556	-7.2165	10.905	36.8534	-6.6543
2010/10/29	-10.5541	8.1522	5.731		8.0189	-6.8588	5.0058	-3.1566	-2.6856	10.5997	0.4959	-7.19	-10.4437	18.9402	-4.3767	38.7543	4.867	10.1927	10.6796	2.0246	9.4003	3.744	2.0936	0.4969	10.5763	-3.0671	13.6496	1.5193	11.0755	-2.7634	-0.9581	5.1163	8.1344	-9.8759	-7.7267	-7.6981		35.6324	1.0196	2.7797	3.9229	4.7073	7.3884	19.3012	26.3374	12.619	-15.1171	-5.9843	-1.7162
2010/11/30	6.7552	-5.6712	28.0973		-2.0961	8.4967	-1.8847	2.9609	6.0065	-1.8916	-8.5526	-1.3453	22.022	50.6161	8.0533	-12.1945	25.1196	20.0385	-11.563	10.6989	-2.8889	17.1129	3.7394	1.9778	1.1036	46.5672	-7.8356	16.4626	20.2305	7.016	-11.3664	-3.9823	7.1954	35.6371	16.8166	7.6417		-6.445	4.0373	6.6623	11.9868	26.8012	6.9482	9.7857	25.1629	-6.6244	2.4429	-4.5226	7.3203
2010/12/31	-8.8146	-9.2085	-13.5579		-7.5825	2.6104	7.1186	5.8966	-13.6294	-10.0257	12.0504	-5.3292	21.7391	-3.9018	-8.0965	-3.3229	-12.4283	-11.4348	0.8115	-7.2486	-4.8055	-11.6302	-10.814	-7.5152	-13.8872	-13.442	-6.4808	-3.0374	-15.1965	-7.6349	-9.2769	-8.6406	-13.3486	-6.4332	-12.0853	-2.4809		-7.4753	-9.7201	3.8343	3.016	-18.2727	-11.6561	-4.0338	-1.6916	-0.1509	-8.4615	-12.193	-13.5795
2011/1/31	-14.6667	-8.3822	-8.3916		-1.5444	-0.3718	11.7089	-21.0863	-1.773	-8.5714	-7.7047	-6.5397	-17.1496	-13.687	-8.5181	-5.1704	-13.1004	-13.6513	2.3256	-8.7395	-12.5801	-9.5613	-5.3455	-9.1743	-4.9296	-16.0941	-5.3651	-0.8434	-2.7699	-10.602	-5.5639	-7.6923	-11.7077	-7.9708	-8.9623	-14.2857		-2.2178	-12.7919	-16.4384	-0.9759	-8.9544	-8.5076	-11.2542	4.8974	-7.7098	-3.6134	-8.3916	-6.517
2011/2/28	2.9474	9.9726	12.6499		4.7059	-4.5571	-5.0992	1.2146	6.4982	15.7812	8.5217	3.2772	22.0008	21.9272	17.9847	13.7237	5.1256	6.0952	4.3706	13.4438	14.9404	13.6816	9.9174	5.772	15.1852	14.9187	13.7008	8.384	7.8488	7.9397	46.4968	7.6503	10.4686	-2.1818	5.9956	8.2192		7.2904	7.5592	12.8297	17.1014	5.3757	11.9779	5.0229	10.6625	14.0868	5.2746	7.1974	7.9783
2011/3/31	-3.9324	-0.0832	2.7106		-6.2734	-11.3192	7.2637	5.3714	-0.8475	20.6478	1.4423	-4.2882	-14.1667	-12.57	-1.5135	-9.1256	-10.5163	-12.4417	3.0988	0	3.9075	-0.4376	-3.5088	8.0491	-2.1548	-6.3934	7.5485	13.4529	-13.4771	-6.6108	-5.5435	0	5.1444	-11.1186	-5.7961	-9.789		14.8735	-10.7733	20.5306	-1.8812	-6.8986	5.2076	-9.2199	-5.1881	-0.5743	-2.6915	4.883	-6.528
2011/4/29	3.7702	-5.0791	-5.5608		16.6833	4.4558	-4.6382	-9.9512	-0.1709	-11.6331	0	3.2975	-3.6893	0.427	8.1778	6.205	7.344	-8.0992	-10.0731	12.4188	8.5955	-3.1868	1.039	8.3333	-6.0185	1.9985	-12.3632	-7.3123	9.5327	-4.0877	-8.0552	0	10.3004	-3.4221	-2.5204	-5.7998		-2.5633	-12.0988	10.0629	1.8163	-11.0834	-7.5585	4.6314	-5.5322	8.8809	-1.1823	38.1183	-0.307
2011/5/31	1.4533	-10.8772	-11.8762		10.4452	-4.2435	-9.7276	-14.8556	-9.589	-15.6962	-7.8989	0.5031	-13.3871	-11.4103	-17.5545	-0.8185	2.9192	1.2494	-6.3234	-5.0542	-17.0318	-5.3348	-8.0977	-10.0233	-11.0345	-5.3227	-7.421	-12.3667	-4.0956	-8.5239	-9.5119	0	-13.5409	-2.3622	-7.6806	-5.7597		-5.1015	-7.4438	-14.9048	-7.334	-6.9822	-9.7685	3.8661	-5.8475	-11.6048	-5.6882	8.6331	-4.9269
2011/6/30	-11.5289	-5.9055	3.8505		9.6124	-4.2691	11.9612	-2.5195	-0.7576	14.4144	43.5678	-1.4673	3.4916	0	-13.9077	5.2835	3.4909	4.6717	1.8322	0.9886	13.0324	30.0959	6.7133	6.4767	10.299	11.7358	18.0952	5.9611	4.6856	4.4318	2.6279	0	3.2403	-2.1371	-2.2553	-3.9429		6.433	3.9322	8.282	2.9412	1.7679	-1.5409	4.8611	8.5126	4.8762	1.105	20.4134	-2.4291
2011/7/29	11.0767	-1.2552	0.5453		-6.082	8.095	-11.6458	12.996	-1.9084	2.6247	-13.2616	7.2268	6.2078	2.48	8.649	-2.1422	10.9628	1.6	-0.1979	3.238	1.3564	-8.5849	-4.9803	4.1363	-4.1165	6.7925	7.9301	11.7107	-4.3626	-5.4406	-0.6739	0	7.9337	8.5703	2.5261	3.9554		-0.8489	-20.2711	-13.0233	6.8571	5.3625	-2.0548	2.2517	14.7414	-7.1719	2.0036	32.9399	6.39
2011/8/31	-2.7197	-6.1441	-9.0022		-3.3133	4.2515	-0.1089	-13.982	-0.3891	6.5217	6.2127	2.2095	15.3325	1.7955	-10.1316	-4.1459	1.2033	-5.8848	7.5382	2.0423	-16.0595	-8.7879	-2.7674	-1.285	-6.4921	-12.8975	-13.1382	-4.6249	-11.019	-0.3509	-7.5984	-12.4679	-13.8126	5.8824	-2.3789	11.522		-11.0616	-2.8086	-6.9519	9.3826	-5.3047	-6.8931	-6.1658	1.4275	-1.0125	6.2054	-20.0161	2.1061
2011/9/30	-10.8244	-13.4312	-0.4768		-3.0374	-10.1948	-5.0164	-15.4682	-11.1328	-28.3313	-15.8793	-9.5276	-8.1895	-19.4785	-27.5256	-8.0623	-14.0175	-13.9146	-12.3336	-22.0157	-10.7174	-17.0543	-5.5714	-16.9231	-18.589	-8.7897	-28.3154	-7.3276	-13.3156	3.5211	-10.7195	-19.8238	-13.3083	-9.4624	-11.8364	-10.3796		-15.8645	-15.8175	-21.8391	-11.7333	-14.3073	-10.7296	-10.6847	-19.1852	-7.7891	-16.4355	-7.9717	-10.466
2011/10/31	5.0643	4.0417	-11.7365		3.0522	8.4117	12.0551	1.1077	1.978	-2.1776	-4.6802	-0.0531	3.2	6.7619	-1.8182	7.0756	1.7467	-2.3018	2.4291	8.9826	0.496	10.1469	4.6899	-1.1396	3.3012	3.3358	3.1	-6.8605	9.9846	4.3084	6.9079	9.707	0.8649	8.4719	2.5666	3.3244		1.5103	7.9494	-8.4967	5.7402	7.9505	20.3125	5.4405	14.5738	2.8157	3.3702	21.6009	5.4608
2011/11/30	2.5249	2.1303	3.3921		-11.7693	8.9151	0	7.2305	29.0948	-8.2192	4.7463	8.1636	0.6977	-2.1409	-5.9671	-7.6626	-2.7182	11.2042	-8.8933	2.439	9.1807	9.4545	-6.7919	-6.4841	8.7883	-2.439	-3.7827	-5.7428	-5.7263	3.6957	-1.6923	-4.8414	-7.9314	3.5036	5.1973	5.0856		-0.8115	8.4519	-10.2679	-4	9.2471	6.2937	-0.0293	-3.2	-9.7925	9.9757	-22.5428	7.0388
2011/12/30	-20.3358	-20.9816	-20.4724		-13.7809	-12.329	-51.332	-16.3874	-17.6962	-27.7985	-36.5625	-13.2286	-21.9015	-15.4968	-19.8031	-22.3829	-11.6912	-17.6083	-17.679	-21.1823	-17.6311	0	-18.6047	-30.3544	-14.4431	-35	-20.0605	-38.4106	-12.5926	-16.2474	-22.6917	-25.614	-20.4889	-6.1354	-7.7768	-14.5679		-10.6364	-3.5108	-26.5672	-15.9226	-23.221	-21.9925	-3.6657	-22.7273	-19.4112	-17.2566	-28.8708	-27.1353
2012/1/31	-12.459	-0.6211	1.3201		2.3566	-5.9837	13.8947	-1.0264	-1.6227	6.2016	4.1872	-7.7736	-7.0971	-9.493	-7.367	10.2011	-8.7427	-7.9714	-6.1924	3.6458	-1.8661	0	-1.3333	5.0885	-14.5923	-2.9412	6.1791	21.2903	-5.678	-3.2541	5.2632	12.5	-1.9034	-13.2607	15.5754	-9.8266		-1.9837	-7.557	-3.794	-28.2596	-1.8537	0.241	-18.5997	-7.7005	5.8219	-8.1818	-15.3846	-5.6017
2012/2/29	12.7876	12.8125	9.9349		10.5105	8.7667	18.854	9.1358	12.5773	31.1436	16.5485	6.5466	10.3448	16.0906	29.1605	11.215	16.7883	10.1832	12.9213	13.0653	16.6667	-7.9734	10.8108	8.6316	13.7353	18.8811	15.5582	9.5745	14.0162	6.8564	8.8462	12.7883	15.0746	8.0121	13.2189	7.9487		14.0633	6.5311	56.1972	14.1447	13.1213	10.5769	4.712	11.0081	9.493	10.6581	32.3017	14.7253
2012/3/30	-12.6186	-11.6343	-9.6296		-14.8551	-8.1967	-16.4852	-10.6335	-10.989	-17.4397	-4.0568	-5.4916	-8.3654	-3.7988	-17.3318	-8.5634	-4.4531	-3.8602	12.4378	-5.6	-2.3011	-9.8676	-8.3624	-11.6279	2.5037	-12.3529	2.261	5.0162	-1.4972	-2.5424	13.6042	-13.5688	-11.6732	-0.1604	-5.0038	-1.4252		-9.9181	-7.1052	-15.8702	-7.6369	-10.9842	-6.5217	-5.1429	-3.4447	-12.5123	-0.8421	-21.4912	-11.3985
2012/4/27	16.8838	7.0533	15.4098		0.6383	-3.745	10.2421	10.7848	6.5844	8.0899	13.9535	2.4787	0.3673	18.6766	-0.1379	13.2604	-3.5159	21.102	-3.5398	19.1149	6.4769	2.2697	7.6046	-1.9737	7.3276	6.4877	-2.9146	10.1695	9.76	15.9006	7.154	21.5054	13.6564	2.008	16.8396	11.4458		0.5051	0.3059	-5.3591	1.4821	8.3984	5.5814	-2.2214	3.7838	2.4775	5.3609	-4.0968	7.5676
2012/5/31	16.9995	6.8814	2.5568		-3.6998	1.0564	-1.0135	15.9963	-2.4777	0.2079	26.3451	1.0706	-4.0774	17.6259	19.337	-4.5981	1.2531	5.8083	3.211	7.2727	-1.5668	5.7441	-1.7668	2.2371	6.8207	11.6597	15.6315	25.1748	5.6851	3.6442	-4.4993	9.9115	3.6176	8.2677	5.7024	5.2432		11.6583	4.793	-17.667	5.3036	3.2136	7.9295	8.2018	-2.9167	-4.0659	4.2734	-23.1068	0
2012/6/29	18.7912	-5.8904	-6.9252		-7.2448	2.0143	-4.4369	11.6751	-10.8	-7.4689	-21.8796	16.604	5.1771	12.7676	-20.1389	-7.9314	8.1967	8.097	-9.6667	-1.9897	-10.206	3.9506	-5.5755	-0.2188	-8.2915	-9.3133	-8.863	-14.6369	4.7586	-12.9266	-14.1337	-10.1449	-10.2244	9.8182	7.4983	12.2239		-2.2652	2.2037	-6.4649	1.0219	-0.641	-5.6179	14.5907	-6.0422	-7.8066	4.2116	-11.3636	7.7387
2012/7/31	-3.6266	-13.8282	-7.5893		-13.0178	-8.3979	-14.2857	-9.3199	5.157	-17.0404	-14.0977	-0.135	8.1293	-14.5085	-13.3333	-6.0554	-13.2867	2.7296	-6.5249	-9.2481	-20.6465	-1.1876	-11.4286	-0.6579	-13.6986	-18.9834	-19.9411	-7.0681	-0.9217	6.1478	0.708	-6.4516	-18.1944	3.5099	3.7037	-1.6018		-10.743	-0.4334	-12.3529	-15.9028	1.8433	-13.9142	0.0021	-12.8176	-15.414	-26.7857	-3.9886	-14.1791
2012/8/31	13.9373	1.6892	5.475		0.5442	-4.8193	7.9167	6.3492	5.3305	3.2432	2.103	-1.8581	-5.5368	2.8549	1.505	-10.7428	-12.9032	5.6643	2.635	13.7531	2.2339	3.3654	3.4316	12.362	2.8571	-0.6402	-0.3681	9.7183	-5.8472	1.2514	9.4903	-1.341	6.6214	5.6942	-9.5238	1.9899		1.6437	1.9704	7.3826	-2.0924	5.8824	2.4169	8	8.8742	1.8072	-1.5404	8.3086	5.7609
2012/9/28	3.6697	3.8206	-1.8321		3.5183	11.8752	9.4595	2.7985	2.834	6.2827	4.5455	7.0568	4.1794	-6.7441	0.3295	3.7827	-4.4753	-2.5341	-5.3915	3.7145	10.9254	3.8372	-2.9289	11.1984	-8.9506	-1.5464	10.0985	2.6958	5.928	-6.4045	-6.4205	-2.9126	-0.4777	4.4189	0.9868	5.4378		-3.495	4.5089	-2.3438	1.87	-7.3504	4.7198	3.588	15.2068	1.7751	-5.2151	-3.0137	-6.5776
2012/10/31	-3.8348	-2.24	-0.1555		-2.0915	7.0764	1.5873	26.6425	-5.9055	0	2.4845	5.3055	5.1859	-7.6994	7.0608	-5.3015	-10.8239	25.06	4.0706	-4.5646	0.5794	-5.9351	-1.2931	-3.7102	1.3559	-0.6545	-2.2371	0.125	8.5943	-4.0816	-3.7736	-0.2	-3.2	0.2609	0.1303	-0.1311		-0.4865	-10.3621	4.8	5.9441	0.4613	1.6901	7.8212	-6.8638	-2.0349	-8.5282	11.8644	-1.4301
2012/11/30	-13.5583	-11.293	-11.9938		-3.3378	-9.5514	-0.6944	-7.9966	-15.0628	-13.7931	-7.6768	-3.5267	-24.5581	-17.8749	-12.8834	-9.4472	-17.7536	-14.521	-1.8253	-11.4054	-6.4516	-10.7143	-10.0437	-3.3028	-12.709	-19.4993	-4.8055	-11.8602	-19.0184	-20.025	-13.9037	-8.7058	-10.2479	-8.355	-33.7671	-11.0284		-6.5182	-16.6309	-13.8931	-7.5908	-10.9275	-6.6482	-12.1762	-31.746	-13.5015	-20.9023	-6.8182	-16.0714
2012/12/31	25.2661	7.3801	14.6903		16.4365	7.76	-8.3916	8.4112	7.3892	10.5714	18.1619	7.612	22.8113	24.0629	10.2113	31.3756	22.9075	14.3124	7.9681	8.6379	10.0985	15.4667	7.2816	-2.6565	27.2031	14.4026	10.0962	11.4731	19.3182	7.6682	15.735	8.8235	10.8656	7.2555	11.9843	16.5765		9.2388	8.4536	15.0709	24.0179	8.2474	12.7596	16.6962	20.4319	18.0103	23.9544	9.2141	16.3564
2013/1/31	0.2266	36.9416	8.9506		0.8304	15.6892	29.3893	7.1552	1.3761	6.4599	7.2222	12.5	1.4056	0.3899	22.0447	10.6471	-0.7168	24.9427	24.8462	1.8349	-1.3423	9.6998	4.7511	-2.729	14.3072	5.0072	17.1397	-2.4142	21.5238	12.936	3.0411	7.4844	-1.8272	11.7647	16.6667	17.173		-3.9362	13.9734	6.1633	6.4795	21.5238	11.1842	20.7786	1.5172	4.6512	-4.2945	13.8958	6.1714
2013/2/28	-6.1617	-1.1292	2.8329	583.9527	2.4706	1.8182	-1.6224	25.4492	1.1312	0.2427	-3.7997	-0.719	5.9406	6.699	3.1414	12.4402	13.5379	15.6668	-3.9409	3.8288	1.5873	36.7368	3.4557	8.6172	21.0804	8.7193	-4.9394	-2.0833	15.256	3.6036	-1.9097	3.675	4.0609	0.6316	6.6165	7.7422		-0.2215	2.5855	1.7417	-2.3665	11.9122	14.2012	14.2528	5.2989	-0.6944	11.2179	1.3072	5.0592
2013/3/29	6.0542	-7.868	7.7135	-14.5169	-1.6073	9.4538	-16.9415	-3.805	-7.6063	-2.1792	-9.8743	12.5741	-0.7477	-12.1019	-0.5076	-15.9338	-8.1081	-2.6614	0.5128	3.3984	-1.8973	2.5404	11.0647	3.8745	8.3787	28.9474	-4.1176	-6.7819	-0.9519	-5.3416	-9.2035	-8.3955	23.0894	11.8201	-13.5402	6.9519		9.8779	-0.6504	20.1141	25.1385	3.5714	-5.8031	14.4898	-6.7097	-7.1329	3.3141	20.4301	23.2582
2013/4/26	-10.5936	2.0661	3.8363	-0.2704	2.6838	-19.6353	-3.2491	-9.0667	-2.9056	0.495	5.5777	-0.3509	1.4124	-4.9689	-8.1633	-5.0056	-7.9585	5.6545	6.1224	-3.2168	-1.0239	-9.3093	-13.3459	7.6377	0.6024	7.0302	1.9427	-3.9943	-1.3846	-5.643	3.5088	-10.5906	-20.6077	-8.7933	5.7096	-14.9062		-14.4949	-2.4141	-5.1069	22.7449	-1.5341	4.5105	-3.52	-11.3416	-9.488	-17.8522	7.5	-15.1288
2013/5/31	0.3812	8.0972	13.7118	-13.9371	13.6364	5.2782	14.9254	8.4555	8.9776	4.4335	10.3774	5.6338	13.7419	6.3181	3.8889	13.5583	17.2932	6.1337	7.6923	11.7911	5.977	21.8543	10.1952	9.4059	37.1334	17.5175	-3.1093	14.5617	15.5784	10.5702	5.0847	8.656	14.1431	7.4359	7.9475	8.7036		9.2929	8.5115	0	22.209	18.4248	24.7368	19.7221	26.9967	9.817	14.2615	-6.4784	16.7483
2013/6/28	-11.1424	-22.5968	-23.2202	-14.9338	-15	-12.2505	-8.6039	-15.9531	-19.0188	-24.7642	-23.2479	-6.1539	-17.3061	-10.1842	-23.9305	-23.9833	-21.9551	1.8192	-19.1964	-13.2296	-8.243	-24.5924	-22.8386	-26.2443	-21.2673	-14.2249	-6.8323	-4.5396	-8.5956	-16.6038	-17.2043	-18.6583	9.621	-4.8926	-19.5443	0		-18.02	-12.3945	0	-25.816	-12.0546	-16.4569	-2.2519	-29.4937	-14.0887	-18.2764	-26.2877	-26.9295
2013/7/31	16.9771	8.7097	0	22.963	27.8824	9.514	11.7229	-0.1608	17.4785	1.5674	-2.4499	23.9376	12.9341	7.6834	5.4482	9.7684	0.4107	8.9061	3.8674	10.3886	-6.5012	9.1892	4.0921	4.2945	15.9112	10.2284	-4.4444	0	30.1104	12.9511	-4.5455	-1.2887	-13.4309	9.862	12.4774	0		7.1913	24.4464	31.4143	28.8	10.6009	11.9021	-7.1843	7.5404	3.7567	-9.4545	2.1687	22.9621
2013/8/30	12.7679	-0.4451	6.5621	3.494	-6.6237	-3.6129	1.2719	4.4614	9.7561	3.7037	9.4216	-1.0757	-7.5505	22.0541	0	7.1743	14.1104	6.4428	0	-6.7028	5.1833	9.2409	11.7936	3.7255	4.2298	-4.7748	-3.2558	0	8.585	4.6385	17.2336	6.0052	12.9032	-5.7104	3.6977	-11.8269		19.4304	-2.5979	55.9048	14.9068	-6.9597	-0.5964	1.4709	10.1836	10	7.2289	25.7075	-0.3735
2013/9/30	14.2547	14.6051	4.6854	-6.6356	6.8966	0.5724	11.617	12.3177	7.7778	4.7619	-1.6878	13.6505	9.4967	0.0886	14.6667	0.8221	11.2903	-2.8106	0	8.0552	2.1635	13.4441	3.7363	1.8904	4.5176	-2.5544	1.0817	5.0272	13.625	8.605	19.7292	1.9704	6.1224	6.3469	5.0388	-4.252		15.6333	2.9229	7.697	2.3649	9.9081	19.3	1.1959	-0.9091	3.2915	12.3596	5.0657	21.0872
2013/10/31	-5.4658	-3.7711	-5.4987	-11.0973	0.7373	6.0381	-7.3136	-14.5606	37.9381	-3.6932	-4.0773	-11.5155	-5.7242	-7.4336	-9.4477	0.5242	-11.9163	-11.8394	0	-4.9698	0	-9.7204	-3.6017	3.3395	-2.1245	-10.8738	-9.0369	23.1565	-18.8669	20.2881	-2.5848	-6.5217	-11.9231	0.5467	-3.8376	-2.4627		-11.7324	-5.2183	-12.6489	-12.3432	-15.3433	6.4543	-14.1092	3.6697	0.607	11.5	-10.3571	-4.5666
2013/11/29	-1.8602	2.4324	3.3829	2.1038	1.0979	-4.1074	4.2489	1.791	-1.3453	0.59	2.0134	0.4055	-0.46	18.5468	3.3708	3.5921	5.3016	13.9846	0	4.3816	0	1.4749	5.7143	2.1544	-0.8234	2.6144	1.5686	10.2941	3.1864	-1.2974	4.3118	4.6512	4.2213	-8.5184	3.8373	1.0762		5.1402	-0.6742	16.5584	-0.6024	14.9506	13.3071	0.0834	7.9646	8.1448	0	7.5697	-3.974
2013/12/31	18.5963	-0.3958	2.356	7.967	-3.8009	-3.7235	-13.246	3.1458	-10.4545	-3.2258	-6.1404	-1.9327	3.3272	12.7419	7.764	-0.6711	-6.0764	-1.9396	0	2.6405	0	-5.814	0.8316	-5.4482	-2.7925	-3.1847	-9.5238	-17.619	0.887	-6.9767	-7.7901	-4.1975	-0.419	13.9178	0.9608	1.9247		-4.6914	8.2202	16.4345	6.8939	3.1902	0.0695	5.2906	-3.9617	4.463	0	-9.4444	-9.2905
2014/1/30	14.2117	4.3709	0	0.827	-9.8777	-8.6198	5.5369	21.039	0.3384	-3.3333	-2.8037	-9.9618	-0.4472	-6.6524	1.585	-5.4054	-5.7301	11.7755	0	11.9393	-3.7647	-0.7716	2.8866	-6.5056	-6.3665	-11.0746	-6.1166	13.2948	3.5493	-2.7174	-4.1379	-5.1546	0.561	0.2609	-2.9283	-2.6918		-9.6373	4.7038	28.9474	7.6541	35.8502	12.8472	3.7982	-3.5562	-1.3351	0	-0.818	14.8976
2014/2/28	-7.8858	-1.9036	0	-2.3344	22.1294	1.2725	4.9285	2.4984	16.1889	2.8213	2.8846	-6.4576	-0.1797	9.272	25.9574	-1.9048	6.8627	-8.9712	0	3.5357	7.335	17.2628	30.4609	10.5368	13.5987	5.5487	2.8788	12.8571	-9.434	22.905	-4.6763	4.8913	1.8131	-2.6019	4.8265	-0.5367		3.0963	-9.4842	-2.2263	10.2699	-4.0263	-6.7692	-21.2693	-1.1799	6.0893	0	5.7732	5.9157
2014/3/31	-9.6695	4.1397	-11.2532	15.8915	-6.0684	-6.8561	3.0303	-8.8333	4.0639	1.8293	7.4766	-2.2119	-6.9307	-11.1501	-13.2883	-6.1286	-4.9541	-12.9295	0	-12.2937	4.6697	6.366	-13.3641	2.3381	-9.708	-4.2056	0.7364	10.6691	-5.7639	13.6364	3.0189	-1.8135	0	0.1336	-6.7626	-10.7513		7.119	-4.8897	9.1082	-10.1493	1.6416	-13.2013	-5.8339	-7.4627	2.2959	0	2.1442	-12.5478
2014/4/30	-12.1591	-5.5901	-3.0259	-3.01	-5.3685	-5.5718	4.8529	0.4113	9.484	-4.1916	8.913	1.1905	0.677	6.3141	-1.1688	-0.6464	-8.8803	-9.46	-3.0884	5.6457	-9.5756	-4.6135	-7.0922	-7.7329	8.4883	-8.1707	-1.3158	-13.0719	-1.3265	-9.2	-6.5934	-5.0132	0	1.8897	-2.5463	3.0698		1.7653	-4.9092	-27.1304	12.0266	-1.7679	16.2738	10.4884	-2.7419	-9.2269	0	19.2748	6.4742
2014/5/30	0.3309	-2.5	1.3373	-2.3563	8.2692	-2.205	0	3.3	-7.3885	1.25	13.3733	2.1082	1.633	-7.5724	24.1787	0.2602	1.6949	10.3338	-6.5934	-1.5356	-1.9254	6.1034	3.2443	2.0952	0	1.8592	14.5185	3.8534	0.6348	11.8062	0	4.7222	0	7.2878	2.4125	-12.9061		0.3567	0.6504	18.1384	0.3748	1.1998	18.3126	-5.5375	3.6484	-0.1374	4.7833	0	5.0123
2014/6/30	3.4974	0	1.9062	1.1772	2.8419	5.8114	0	4.0538	-6.907	-0.9259	2.4648	-9.2647	3.3192	14.3775	-4.7619	1.3821	1.119	-15.0697	7.4118	1.8715	12.0245	2.0833	1.8484	2.9851	13.1991	3.6506	-2.5873	10.6787	-0.4675	11.0714	3.1373	1.8568	0	11.3409	-1.1345	-4.715		-3.0516	7.0799	-4	7.0155	5.1072	7.518	9.7783	2.08	1.3755	-1.1412	0	6.1033
2014/7/31	20.2253	14.7099	11.0791	-0.9889	5.3541	11.1645	0	5.289	7.2917	21.4953	5.8419	3.6015	20.0368	-5.1264	10.8889	9.0851	9.8947	0.8118	12.2746	6.6136	13.034	11.146	16.171	11.0507	13.834	27.4684	12.6162	3.3524	-4.1168	-4.2385	5.5133	4.9479	15.0685	-1.963	10.4918	13.5038		17.5948	5.5556	20.7071	-4.7222	8.026	25.217	-7.5867	12.9556	10.3121	26.6955	0	3.9823
2014/8/29	0.9786	-3.0588	15.0259	3.4078	7.623	-2.6513	0	-2.1947	5.5479	1.7949	27.2727	-7.4519	17.075	6.2176	15.3307	-0.4725	0	14.6901	16.5039	7.9279	19.9612	6.6384	1.8809	8.646	5.6713	-2.4826	-4.2453	10.5222	-3.2006	1.5754	4.6847	10.67	45.5952	6.4979	2.819	-3.2556		-1.1668	-3.775	8.7169	3.9067	3.253	9.3688	4.2195	3.4965	2.091	16.287	37.92	12.3421
2014/9/30	6.5979	17.4757	24.6622	30.9659	14.0137	-1.4702	0	9.6613	5.6505	15.6171	9.5663	2.4376	8.0445	14.2857	6.5161	11.276	41.5709	8.8085	17.6027	13.617	9.8546	5.0331	13.5385	15.6156	7.9956	11.0998	14.9015	0.7158	15.7258	3.9882	13.0809	36.3229	15.8626	6.2433	13.2035	10.447		4.7222	9.5813	12.0269	21.2121	4.7841	3.1109	-0.7723	35.6757	19.5181	0.0979	17.8654	19.7719
2014/10/31	-5.5126	7.3347	19.6025	0.4772	24.5825	-1.9799	0	2.8799	21.6418	32.6797	16.7637	4.291	3.1477	-3.9634	0	14.4533	0.6766	-3.4122	-5.417	-4.7753	0	8.7011	19.7832	5.8442	-4.2596	-4.583	-3.7513	17.1997	4.3206	11.7188	1.3699	-3.125	-4.3049	-0.5175	-1.9758	-1.4097		-0.5305	19.7246	-12.4535	-3.0093	-5.2339	12.1994	0.4481	0	14.5161	-4.5988	-1.378	20.8995
2014/11/28	-8.6592	-2.0212	20.8459	-1.8998	14.5845	1.7857	0	-9.4659	0.7157	-2.2989	5.683	4.7129	-0.7042	24.6984	-1.876	33.9702	7.7957	-6.8833	8.8922	11.7011	0	-4.0603	-5.3167	-1.8405	-5.8792	3.17	1.1136	4.6695	1.3694	-7.8195	23.5736	4.2445	-6.3422	-12.3678	7.4122	-1.8911		-0.0667	7.2455	-8.5023	-6.9212	-10.3799	-7.5604	-2.7236	0	-8.9789	0.7179	0.7984	0.5689
2014/12/31	6.97	-4.0275	-22.8125	-21.6549	0	7.2189	0	0.5696	23.9594	-7.7311	-29.6585	12.788	-10.0473	-18.9919	-11.9701	21.0783	-3.7406	-5.7506	-20.8304	-10.6514	-22.4265	-6.8924	-4.779	-20.25	-21.3281	-10.0559	-11.2335	-16.8598	-14.0692	-6.2069	1.2151	-13.355	-13.937	0.7468	5.6295	6.535		1.2008	-10.7239	-19.9071	-14.8718	-7.3427	-15.3879	-4.4171	0	-9.1876	-12.831	-12.8713	5.2219
2015/1/30	2.7865	4.0942	-5.9109	9.9438	0	2.6556	10.2384	0.8293	19.656	1.6393	5.8345	-0.3325	20.8936	-7.8567	3.2106	-11.3186	19.171	7.1511	7.8671	2.4631	15.1659	5.1948	4.1405	9.2476	8.1545	6.4182	4.8387	9.7561	3.911	3.9706	10.3241	14.8496	8.4172	1.4066	15.7593	6.4431		1.3843	8.3483	21.776	18.7952	14.4811	15.2466	4.4192	0	3.9404	15.5374	7.8409	49.5037
2015/2/27	2.7313	0.4916	2.8399	0	0	-0.209	50.2545	1.3641	12.3203	3.0466	2.0513	-1.0486	19.4565	-0.1364	0.5489	5.7985	8.587	5.1668	13.047	17.1154	1.4815	1.358	2.5301	6.0258	10.7143	16.0506	3.9053	2.6667	16.0886	-1.9802	4.5702	18.8216	9.3671	0.0375	0	1.534		-0.8453	-1.5521	0.2565	-2.0791	9.1883	22.5249	2.5635	0	11.168	5.2578	5.3741	5.3665
2015/3/31	19.8611	28.3757	16.4017	0	0	9.2171	63.9289	18.1476	23.5832	9.3913	40.4523	7.0167	33.7125	18.1694	16.4695	12.1862	4.9049	17.564	16.8459	10.6732	58.0697	15.7125	32.0799	14.6143	11.6487	19.6982	14.3508	20.2845	22.4094	26.4791	20.1873	9.0909	16.1265	16.3575	0	9.1058		12.7869	19.4257	12.3538	25.2201	19.8491	51.3761	27.3285	46.3147	9.9539	47.2622	32.8	98.7814
2015/4/30	23.5557	63.2622	-0.3595	0	0	25.8691	11.5702	18.2412	53.3531	0	43.2021	4.2461	42.2593	55.2023	6.0937	8.0786	24.3321	11.5318	60.5521	25.4451	19.805	15.7895	30.0712	0	10.7009	23.9496	12.0518	-2.0566	1.2205	13.976	13.5931	10.9848	14.1528	12.2383	0	12.5374		12.2674	26.827	12.8822	12.531	19.6474	15.8741	-1.037	176.9231	8.969	26.5492	11.2952	7.2324
2015/5/29	16.175	39.9627	17.8211	0	0	10.4571	41.4352	19.7053	0.1608	0	0	7.9159	16.1923	17.6909	4.3446	-1.5404	36.5534	24.0439	32.9385	47.7824	-2.6981	0.4545	4.446	0	0.145	6.9146	0	16.4829	35.2453	23.1231	16.6921	70.5347	21.1292	10.5878	61.0396	11.839		22.2683	12.8625	16.3977	0	17.6316	28.5456	21.6317	38.8889	42.4166	41.4005	-2.4357	9.2739
2015/6/30	-13.8613	-26.6177	-18.861	0	65.8868	-6.0183	-31.7512	-19.7278	-30.6902	0	0	15.0573	2.923	-22.6266	-11.9972	-13.4106	20.8304	-17.8671	0	-33.5334	-5.8539	-10.0452	-20.8251	0	0	-8.5359	0	-16.1334	6.4841	-20.2152	-8.1646	-37.0914	-26.4777	-5.9474	-8.0848	-9.6343		-26.6612	-26.3462	-15.078	0	-4.5638	-16.7438	-12.8462	20.8551	-22.0054	-4.3382	-5.4092	-24.7636
2015/7/31	-8.2405	-24.0909	-11.6226	0	-43.7236	-14.8807	-21.295	-5.7202	-2.6864	10.0159	-37.2807	-14.1489	0	-16.5235	-32.9591	-16.369	0	11.9231	0	-31.8483	-11.1734	-20.7503	0.4963	0	-27.4131	-28.6455	0	-18.5922	-39.3214	-12.115	-29.2319	-11.4528	-12.8758	0	-2.9766	1.1429		-5.4418	0.4516	-2.1866	0	-28.9415	-0.9029	-10.8859	-41.3636	-20.0139	4.0354	-27.0528	-9.6924
2015/8/31	-5.4264	-15.0898	-13.9197	0	-18.2957	-4.6237	-21.2675	8.6005	-26.0828	-28.7572	-5.5944	-5.7088	0	0	-8.0144	-11.9929	0	-31.354	0	-2.5618	15.0526	-13.9744	0	8.8548	-24.9335	14.0781	0	-10.033	-11.7128	-12.0327	-2.6131	-28.1437	-1.8755	2.1265	-21.0617	-13.7942		-5.755	-11.9577	-17.4367	-6.2823	-29.3023	0	-16.3131	-4.2791	-1.3901	-27.2257	0	-30.2564
2015/9/30	-12.7436	-8.1805	-6.5476	0	2.0859	-4.2499	9.2105	0	-2.1893	-6.6937	0	-7.7411	0	0	-1.5605	-6.3486	-50.5533	-2.7833	0	1.2693	6.5874	-1.7884	0	-20.9328	-12.2232	-29.4586	0	-2.6412	6.2667	-12.2178	-14.7575	-5.8333	-11.8502	-4.3151	-0.6114	-10.5909		-11.9501	-10.3651	-6.635	4.4953	1.6447	0	-8.3185	0	-10.0441	-10.6599	0	-7.7206
2015/10/30	17.2457	36.8664	10.828	0	34.0144	13.1238	42.8774	0	30.0197	33.913	0	5.2344	-27.1163	8.7212	15.1915	18.6528	23.4393	28.4243	-37.827	33.393	15.8798	19.1199	-9.3157	48.834	32.8961	33.07	0	17.9352	19.4793	29.8033	33.6562	25.6637	23.5906	8.5469	15.246	12.7897		13.4974	15.9214	11.4519	11.3208	18.2154	2.5968	14.5249	0	0	27.7841	0	35.2305
2015/11/30	0	-0.2245	0	36.8932	19.9552	-1.824	21.7758	-14.6579	-5.1139	0	0	0.49	3.8166	3.9207	7.3394	2.0742	-0.6679	-7.9631	7.0273	-11.9463	2.5556	0.1274	1.5455	50.2304	15.1101	27.9898	0	9.393	-12.0504	-4.2541	1.721	23.2394	24.9123	-1.0683	3.4312	-2.968		3.1537	-2.8993	-4.5977	-2.5085	9.4642	-8.2371	16.865	0	0	-15.2957	0	5.1347
2015/12/31	0	34.7582	0	9.5185	-0.5981	12.9834	22.1181	26.1366	17.3959	15.2597	0	7.2991	2.777	12.3591	10.7906	10.3387	1.537	4.949	26.7819	42.9878	47.6345	4.3257	20.0537	2.6994	-0.5937	9.3439	0	-5.8411	4.9552	4.6865	13.0899	9.1429	29.2135	9.2654	18.7615	7.0588		11.0828	11.336	46.0387	16.6551	3.9657	-0.3629	-2.5313	0	0	25.1969	49.5477	3.803
2016/1/29	0	-34.6828	0	-13.0879	-32.0797	-13.9388	-36.5911	-31.5689	-33.3636	-5.7746	0	-17.3919	-45.9341	-34.9672	-17.5506	-23.7803	-37.843	-20.2657	-34.3101	-40.7783	-49.0705	-26.2195	-24.4594	-24.2533	-35.4346	-46.7879	-14.6667	-25.7444	-29.1809	-29.8837	-35.6693	-42.4084	-24.8696	-17.1059	-34.1092	-23.7729		-19.6674	-0.6136	-4.45	-22.0566	-34.433	-29.6503	-24.2388	0	0	-19.6646	-15.6586	-39.8766
2016/2/29	0	-7.6677	0	-2.9412	-15.7254	-0.2444	-17.6223	-0.458	-10.3001	0.299	0	-8.3181	-11.1851	3.3234	-0.4678	-5.3412	-3.9574	-5.2478	-8.7137	-5.0405	11.4313	-3.3058	-5.4294	0	-6.1665	4.6697	18.2292	0	-7.2289	-7.131	-4.4064	7.6364	19.5602	-0.8979	13.0005	-3.7482		35.6174	-7.6149	27.9435	-5.6214	-11.1111	-10.321	-15.918	0	0	0.0522	0	-6.9275
2016/3/31	-3.5828	13.4948	0	14.7071	35.4139	8.1292	21.2005	14.9029	29.7338	2.3845	41.6931	11.4545	24.9732	22.803	20.9166	18.0475	24.8811	11.978	38.0114	17.8199	21.0345	12.9915	16.5971	0	17.6342	28.5092	0.3524	14.4528	33.7229	12.6786	15.749	25.8446	1.3553	3.8913	5.544	15.7264		11.5789	9.8762	9.9796	10.6969	17.2759	13.9723	11.3871	0	64.5446	8.3246	2.7888	14.1971
2016/4/29	9.7523	14.2073	-1.2452	7.9958	1.8923	-5.3347	-21.3909	-1.0456	-3.1067	2.4745	-7.5429	-1.3866	-5.7461	-1.2629	-6.8027	-5.6904	2.665	3.2773	11.9802	0.6436	8.4402	-5.5976	3.9391	0	-0.7449	-4.4877	-2.5461	-12.4088	3.5934	1.5848	-4.8673	0	-17.574	-1.787	-1.5403	-7.0319		-2.783	5.4066	-21.6623	-4.5022	-0.4022	1.6548	19.0576	0	11.6797	-10.214	-3.1783	0.2414
2016/5/31	-6.3942	-0.5606	-5.7226	-2.7723	-10.4762	0.8921	-0.8043	-3.2599	-8.2573	-0.142	19.7092	3.2589	-3.7307	4.2634	-9.0719	2.0917	-7.1693	0.4606	-21.5074	-4.1567	-22.8243	-0.8013	-8.1826	4.7319	21.2008	-7.3582	0.7207	0.6667	2.5	2.4181	-5.1163	0	-8.2851	-4.3377	-0.7247	6.0325		-2.523	6.091	-1.5367	-12.3119	-3.685	-5.9136	0.8481	-10.8196	-15.0054	-3.0336	-5.8447	-5.5613
2016/6/30	-0.1534	-0.2685	6.07	-0.738	-1.6489	13.9314	1.0811	8.4393	-3.3058	-4.1252	0.8104	4.012	3.1191	0.6815	1.8349	-0.4875	8.6551	16.4629	-8.103	17.5146	-5.8723	1.1387	0.6567	50.9036	0.8514	8.2297	9.034	10.8586	7.8354	-0.3046	-2.2059	0	6.5066	4.5243	7.5579	5.9956		6.1789	2.0295	-7.0695	8.7951	12.3078	8.0683	5.7463	5.0855	0.1261	6.3687	6.4626	2.6958
2016/7/29	10.6452	-8.7483	2.0369	2.1629	8.2207	10.3908	0	8.4147	12.4786	-3.1157	10.0739	7.6672	13.1072	-0.4964	4.6171	3.0862	0.9804	-0.7405	4.0246	1.1359	0	23.3494	4.1938	2.1457	2.6094	3.7135	15.4225	1.5728	27.0123	6.5742	-1.1278	0	9.0747	4.7478	10.4084	11.4673		8.1874	22.3248	0.2601	-0.3234	-6.1473	-5.5755	6.6265	-9.1223	7.9975	6.7227	29.6326	-2.25
2016/8/31	-2.5684	4.8673	14.178	11.8095	11.5442	3.8074	0	4.881	2.2796	2.4502	0	0	14.4246	-4.7619	4.7363	3.2271	-5.5825	-4.0514	10.152	0.8433	0	6.3969	23.8941	6.0088	12.0419	20.4604	1.3504	-1.5485	1.3616	3.4083	7.7313	0	20.8809	-4.1643	-0.9944	-3.8748		1.0499	2.3171	-3.5668	2.6764	13.95	2.3619	0.7817	12.5475	7.2303	2.5591	10.4128	0.5115
2016/9/30	2.2371	-3.2349	-3.1933	0.5621	0.1344	-0.3517	-3.8102	3.5857	-0.5944	16.293	0	0	-4.9575	-1.381	3.8027	-3.6911	-6.0411	2.2441	3.829	0.5575	0	-3.3129	-7.086	-9.4009	-6.9426	-2.1231	11.2903	-5.9603	-1.2112	-0.3506	-2.8235	0	-4.1386	1.5371	-2.0088	-1.0078		-2.9437	-4.3766	-7.5319	-4.0284	3.247	-0.4466	2.4201	-6.4865	17.9989	-5.4702	-7.4777	-4.5802
2016/10/31	1.4495	-1.0174	2.5174	-1.471	2.3266	-5.8824	6.5323	6.7943	0.7474	4.6272	-2.7456	0	5.6632	2.704	1.2871	5.5925	1.5048	13.2653	5.4031	-1.8018	0	-0.8883	1.4786	-1.4242	1.8651	-1.7354	-1.6383	3.257	12.4387	0.7741	2.5424	17.7181	-1.6893	7.1325	0.656	5.2467		-2.587	-3.4593	6.0364	2.0576	-7.9898	-1.1963	-9.179	-0.5058	1.7512	1.0152	6.9978	2.6667
2016/11/30	-2.2118	-0.1468	7.282	4.1804	-2.1425	7.9821	1.3699	1.569	9.9407	-2.7027	-2.7604	0	-3.103	-1.2224	10.4594	37.7778	1.8868	-1.4958	5.6957	-2.1171	0	2.1767	0.6902	-3.5604	2.8873	5.2244	-0.6406	0.2558	-6.701	-1.7458	3.66	3.7628	-3.9618	-0.8288	1.9552	-2.1577		-3.8462	-1.8743	6.3786	-1.7742	5.5889	0	-0.8339	-2.3965	-0.2264	-2.4121	-10.1523	2.2727
2016/12/30	-6.0129	-7.3529	1.7364	-5.9616	-1.2511	-10.9145	6.6281	1.0015	6.6127	12.1212	5.6129	9.9957	-7.4964	-6.4731	-11.5044	-16.6935	-6.746	-3.4944	-3.8106	-5.7678	114.3309	-5.6391	-5.5598	-6.046	-2.7379	-7.9021	-6.9632	-11.1395	-10.476	-3.838	-3.5308	2.967	-2.0875	-1.2604	-13.2641	-5.9696		-6.6667	0.4213	-1.4184	-7.0608	-12.5109	-12.221	-10.1581	-1.9345	-11.6205	-12.6674	-3.7665	4.8254
2017/1/26	5.1121	-3.6508	-2.8704	-8.0768	2.7602	1.021	4.5866	-3.2941	0	-8.3333	-11.4233	-0.9718	5.5862	-0.3562	4	-5.3888	-3.1206	-1.3858	-3.0812	-2.8309	-9.9979	8.3665	1.129	7.9157	-4.5039	-6.6819	1.2474	-4.2105	-5.2457	0.4435	12.5148	-8.3244	5.0254	5.9387	-6.5408	1.6983		-3.9796	-3.8322	2.8777	-2.3852	-1	-10.4741	-2.0966	-5.5387	0.1027	-4.8349	-5.0881	-10.9631
2017/2/28	-0.1706	9.061	0	7.2281	5.5042	4.1896	-1.7311	-5.2138	0	1.2285	8.5517	1.6709	4.62	-4.3412	6.1538	1.0914	2.0498	-1.2874	-5.3262	1.811	6.0933	-0.4902	6.8581	-4.9604	-0.958	-0.5696	0.3422	4.2957	3.9579	1.9868	3.5677	2.7939	0.2417	1.8206	3.3021	3.2604		5.5792	6.6899	11.5067	5.6109	3.2828	5.4887	7.1893	3.2932	0	2.2305	5.7732	3.0612
2017/3/31	7.2365	-6.7976	0	-5.8442	-0.4174	15.6966	-1.2331	3.0986	0	-2.3058	-3.4943	11.0213	-3.8462	9.7704	17.7536	2.8003	-5.3085	1.0287	-12.8216	-4.9497	33.9739	2.2167	3.5821	2.221	-7.9613	-4.0917	-4.2974	-6.2261	-6.1446	-6.8543	-9.4225	8.607	-5.4484	19.1793	-1.6698	3.9661		-0.2013	-2.3991	-3.9339	2.8278	-2.2494	-2.7385	-7.9558	8.3981	0	-5.0909	-2.1442	3.6304
2017/4/28	1.1557	-4.5381	0	0.3284	-2.3051	0.4421	3.6266	5.6731	0	-2.236	-17.5774	0.4464	-0.1481	-9.2899	-15.0769	-5.6121	-3.6364	3.5909	-15.908	-9.6827	5.3092	-14.4578	4.755	-1.7382	-13.9046	-14.9317	-6.6999	-11.4402	12.0411	-8.598	-3.915	11.7831	-7.4452	-3.9396	-2.9597	3.2593		-6.5053	2.2626	-1.7189	-3.25	-7.5038	-2.9564	-1.8992	6.6022	0	-6.8966	-4.9801	-9.0446
2017/5/31	-1.5102	0.8489	0	-11.9804	-8.1081	2.0185	15.3184	4.1232	-30.6329	-10.5464	3.115	3.7193	0.0742	-12.9223	-3.442	-1.8428	-8.4906	1.3052	-2.9744	-12.1622	1.8945	5.3521	-8.4594	-13.4328	8.0751	-12.1364	-8.5173	-10.842	10.6324	-9.8305	-5.2386		-23.2507	3.7502	-10.05	6.3845		-4.315	-3.3051	-12.3329	-5.3402	-3.4613	-5.1257	1.2248	-1.9529	0	-10.5624	-15.304	-13.0252
2017/6/30	8.325	1.5152	0	15.0242	2.1475	6.9473	8.9055	10.0695	1.6423	8.6648	-8.2398	5.83	-1.705	-0.0616	4.878	6.5027	4.5116	12.6614	2.3912	5.8512	-2.3049	-0.9203	14.0496	2.0434	-6.9505	0	8.1454	9.185	-0.4149	1.6917	-1.1057		7.8966	9.2308	7.7223	7.0465		13.0367	4.2536	15.5925	8.8002	-1.9445	11.2827	13.7783	16.7582	-15.3326	2.6291	3.4653	0.6441
2017/7/31	-6.3535	2.9851	-21.9649	0	-3.5649	-9.5676	-10.4614	-6.5323	-6.6666	7.451	2.8814	-5.3358	1.0653	2.403	9.5707	0.7427	-4.1806	-5.7161	1.4371	-5.1456	-10.302	-5.3134	-4.4137	-12.5156	-3.1746	-5.4795	0.6952	-12.7962	-14.3477	-0.2486	-11.677		9.3147	-6.3581	4.1667	-9.427		5.4096	-22.0548	19.964	0.0844	-5.8146	-9.1326	-7.6868	-7.1765	-6.5071	8.7087	-5.9809	-5.44
2017/8/31	-8.9097	-2.0934	4.7083	0	-0.7583	-2.76	0	0.9877	1.354	-3.7713	3.2949	-1.1925	-1.5849	-1.3839	-6.6122	0.1301	2.4433	11.2298	4.5455	5.9365	9.4336	2.3022	7.8567	0	2.1215	15.2174	-4.4879	1.7663	0.6966	1.0358	7.7356		0.426	1.5041	-4.8101	-0.6294		7.7713	-0.8436	3.4483	-4.3845	6.1736	1.7172	-1.6841	5.0063	0.1313	-5.5249	2.5445	9.3909
2017/9/29	-1.9417	6.4145	-1.8573	0.0323	5.1576	4.1212	0	3.3007	-2.4809	-6.8268	20.4147	4.2529	-0.2301	-2.4405	-1.3986	-2.7718	-0.3407	9.712	-3.5573	0.4831	2.9322	2.2504	-1.278	0	-5.0992	-4.8218	-5.1807	-1.0681	8.3648	-2.7959	-1.436		-2.9091	3.8738	1.1702	-1.7241		15.9637	-3.5448	-1.6425	1.3228	-0.6908	-0.3972	3.3879	2.6554	3.2787	-3.5088	-2.2333	-2.8616
2017/10/31	-0.9162	-3.0912	-2.988	-4.5895	-4.6322	-1.3399	0	26.1538	0.1957	-0.9498	-2.4503	15.5899	1.0761	-6.1914	1.8617	5.7016	2.2222	14.2376	-4.8009	-2.7885	2.1949	-0.9629	11.9741	0.0715	-5.8706	0	-4.3202	-3.6437	5.5136	-2.8763	-1.9868		-3.1211	7.6218	2.8917	0.9667		-0.4302	5.3657	8.055	8.8773	-5.1014	-4.5364	22.4595	12.3457	-6.5397	-1.3636	1.0152	2.9459
2017/11/30	-10.4101	-5.5821	-17.4538	14.668	-4.0952	-6.1193	0	-3.4084	-5.8594	-10.9589	-4.8201	-10.2442	-1.9772	-5.6667	9.5735	-3.4977	-9.0301	0.3064	-3.3825	-14.5401	-12.5209	-9.3056	-14.4509	-2.7877	0.5285	0	26.5604	-11.3445	-15.0165	-11.7473	-8.5135		-11.2758	-5.4724	-3.9857	-7.6241		51.0212	0.9766	-7.7727	-3.4373	-8.8577	-1.6188	14.4919	1.2559	-2.7174	-6.1444	30.9045	-8.7394
2017/12/29	0.2997	-0.3378	-1.6169	-12.1713	-1.1917	0.2162	19.898	7.5591	1.4523	5.2308	-1.5692	8.1722	0	10.4594	-6.5925	-1.7467	-4.2279	7.5079	-4.774	-4.8611	-1.8457	-1.072	-5.4054	0	-8.4122	-18.9427	-8.9192	-4.1074	-2.4595	-1.1186	1.3294		4.2121	7.9327	-1.1176	4.4146		-1.0143	-7.1503	9.6599	-4.8841	-8.7802	-1.38	-18.6712	13.0233	-2.4441	-5.401	-17.4664	6.6102
2018/1/31	-1.2448	-1.8644	-1.2642	2.9263	-0.8543	8.9265	9.9574	10.474	0	-4.9708	-5.4348	-0.6582	0	-19.8976	-14.1156	0.7556	-0.7678	-5.8962	-4.8797	-2.5547	-25.8293	-10.5263	-9.2857	0	-11.5959	-11.5489	-1.9585	-6.425	-14.3995	-1.4706	-3.4985		-5.9233	4.6771	5.5436	-2.0956		3.3894	0.5208	-2.5169	-10.2698	0.147	-13.4015	3.5841	6.5844	0	-1.0381	5.3488	-9.6979
2018/2/28	-5.042	-1.5608	-4.7375	-1.9608	4.4095	-8.4539	-3.1347	-6.7157	0	-12	0	-7.7334	0	-9.1054	-5.5446	-8.0282	-5.4159	-5.6965	-5.6922	-9.1136	2.8223	-7.4394	-5.9984	0	-0.6494	-3.9939	-1.9976	-6.162	-7.2481	-7.0034	-1.8127		-3.2593	-0.3901	3.1617	-4.8817		-4.1169	-0.5922	-3.6883	6.1106	-6.1629	-11.1249	-6.4526	-1.1583	0	-5.0699	5.5188	-3.9613
2018/3/30	5.2566	8.1705	12.9032	2.9	15	2.579	-4.1151	6.0164	0	7.3427	0	6.1093	0	5.8875	6.0797	-1.199	5.317	13.0419	-3.3532	10.1648	13.538	19.8131	4.9538	0	-4.7059	30.88	1.9185	6.7542	5.0982	4.4444	-0.6154		12.5574	16.5895	12.3579	8.7643		-11.4763	11.9509	6.606	0.9141	14.1517	13.0769	27.5575	17.9253	0	-2.0258	-3.1381	1.2832
2018/4/27	-8.0545	-6.2397	-8.3333	4.9563	7.1338	-4.4444	-9.5417	-5.5785	7.771	-10.7492	0	-4.2929	0	4.3154	-1.1858	-4.0777	6.0194	9.8704	-0.771	-6.6085	37.2465	1.4041	7.04	0	6.8587	-1.494	22.3529	-5.4482	-10.2584	-2.2459	-3.096		-19.7279	4.5802	-8.8869	-6.3521		-1.9162	-4.9551	-11.181	7.6993	-5.274	3.3395	9.7701	4.9319	0	-3.9474	-7.3434	-4.7059
2018/5/31	-4.3343	-2.2767	-2.4675	-5.9259	6.4224	1.8842	2.7176	-0.2042	15.7495	0	3.8314	20.4222	0	-0.1591	15.8	-1.2146	23.8095	6.8194	1.3209	-2.2697	-18.764	19.0941	-7.9223	0	4.7497	29.7561	-3.3654	7.8067	2.3482	2.0556	-4.3131		28.6441	13.0803	-8.4983	13.9922		3.2485	26.2771	-8.0883	5.2986	3.8159	-0.2992	13.5785	4.4546	0	7.9346	-5.1282	2.6591
2018/6/29	-4.0566	-13.7993	-15.1798	-1.6732	-50.5739	-10.3466	-2.6906	-13.8335	-21.4754	-24.635	-11.6605	-6.2577	0	-24.3825	15.544	-6.2591	-4.249	6.0994	-16.0467	-13.2514	-7.4605	-6.7708	-16.2338	-12.6471	-19.3589	-5.1378	-18.01	-18.7931	-12.9437	-11.2559	-9.015		-4.6527	-5.6481	1.6956	-3.8127		-2.8191	-10.0517	-2.4323	-4.3905	-17.1329	1.9919	-19.4786	-8.7624	0	-5.1756	0	-14.8011
2018/7/31	-10.0802	-9.1476	3.9246	-1.8685	10.3371	-2.6389	-6.2212	1.5927	11.4823	2.9056	-1.8343	-5.4693	-38.0915	3.6881	0.1495	-3.337	19.4969	-9.5301	-4.3001	3.622	-10.4051	6.2849	-4.7097	-3.4512	2.4353	-19.1546	-0.1214	-7.431	-8.6156	2.0943	-0.1835		-11.8998	-4.0415	-19.4709	-8.9112		-11.6561	4.2289	-14.7309	-3.3107	-0.5907	5.1232	-8.1864	-13.3186	-18.6113	-1.1696	0	-5.1031
2018/8/31	3.9893	-11.2128	-6.0423	-8.2625	-6.6531	-8.9656	-42.7518	-14.0426	5.4307	-2.1176	-1.3675	-20.0883	-19.0084	0.1016	-6.8657	-5.6387	-5.7895	11.835	-12.0459	0.4559	-2.3715	-8.6728	-13.413	-32.4324	-7.1322	-24.5098	-3.0377	-0.208	-12.3552	-8.166	5.6985	-29.6642	-14.376	-2.851	-2.3653	3.8264		-8.9552	1.6408	-14.8837	4.8288	-4.3294	11.5361	-0.6594	-15.6202	-14.0721	-3.9448	-18.9055	-12.4714
2018/9/28	-2.1432	1.0309	0.9646	-5.8562	-0.3636	1.4316	13.9056	-11.7249	-4.7957	-10.5769	-0.6066	-11.7714	-3.9246	-12.4873	-0.8013	0.122	-4.3296	2.8735	-1.7391	1.8154	-11.9183	1.1511	-4.908	5.8065	-5.92	5.1948	-0.6266	3.2258	-3.0208	0	5.3913	-1.9894	6.0886	-6.6696	2.2207	-3.2295		2.0984	11.2416	-5.5678	-13.1491	0.0887	1.1615	-7.1861	4.2347	-6.346	-3.6961	-21.4724	-6.1438
2018/10/31	0.8541	-23.7245	-13.3758	-13.3858	-18.5401	-17.3162	16.9555	-14.817	-10.6343	-12.3656	-8.8928	0	-13.2353	-14.6172	-9.2084	-6.4555	4.8175	-25.2321	-0.7743	-9.6582	-12.7835	5.4054	-5.3226	-7.561	-8.5034	-14.1975	14.7541	-7.8125	-8.8254	-9.621	-3.4653	-29.6346	-15.3043	-15.0548	-32.8506	-5.7322		-9.4412	-9.9736	-14.1645	-3.7608	-11.4362	-37.5615	-15.3296	-15.206	-14.8634	-3.6247	-34.375	-9.1922
2018/11/30	-2.1498	12.0401	6.4338	16.4545	12.9928	15.6178	-18.3634	14.1719	3.3403	11.0429	0	6.08	15.8192	2.4457	1.6014	1.0417	-8.078	10.6208	18.7291	5.0987	4.6395	14.0351	8.6882	7.5198	2.4164	15.8273	6.4835	7.0218	5.9075	6.6129	24.9573	1.7308	4.2094	-4.2905	10.4902	2.1658		15.0355	10.7268	23.5178	-4.4088	3.5035	0.9632	9.4014	10.7461	7.1887	1.3274	21.4286	17.7914
2018/12/28	-8.0337	-11.0448	-11.0535	-1.7174	0.2379	-12.8471	-1.5785	-23.6722	0	-4.4199	-0.0957	-0.7248	-16.748	0.7958	-11.0333	-7.0232	-16.9697	-10.7234	-7.0423	-5.1643	-9.9125	-11.9527	-13.0094	-15.8282	-5.2632	-15.942	-5.2632	0.4525	-0.5376	-5.1437	-5.3352	-5.104	-2.069	-22.4729	-12.9547	1.3453		-7.4599	-13.1816	-14.4	-9.8532	-9.2843	-11.882	-16.717	-7.602	-11.6168	-1.31	-14.2157	-13.9323
2019/1/31	-5.5261	0.6711	-0.3883	0.4369	-13.212	3.7927	-2.9671	8.0318	-1.8182	-26.0116	-11.4943	5.0973	-3.5156	-14.4737	7.0866	2.1483	-3.8321	6.2114	-10.8081	-0.9901	-5.3292	5.7796	6.3063	-13.5569	-2.2989	-2.4631	-1.634	-11.7117	0.2027	-0.638	-3.7572	-3.5857	-4.9296	0.2646	-13.3537	-11.1826		0.3331	2.4695	-16.3551	-1.9767	-5.8635	-11.811	-2.6199	2.0067	-3.252	-1.9912	-16.5714	-0.1513
2019/2/28	12.848	35	22.4172	10.6366	18.6873	11.4251	9.0909	23.1137	18.7243	86.7188	10.3896	9.4558	37.6518	17.3846	11.0294	21.9132	16.888	21.6173	43.0351	16.5	43.4106	15.756	20.1695	28.3305	17.6471	29.2929	-6.3123	27.2959	25.7586	13.1621	24.1742	16.7355	14.9206	19.4874	39.6471	13.8587		17.4635	15.1741	27.0391	15.8956	23.4428	32.5893	12.4172	13.4426	19.888	29.3454	30.8219	24.3939
2019/3/29	16.5459	8.8889	8.9172	2.2159	3.7634	3.7385	23.4091	4.6039	5.8925	-14.4351	1.3725	0.4937	11.0294	125.6881	8.7748	1.3356	7.6299	40.23	1.346	8.1545	0.6696	22.0637	7.8984	16.4258	34.8333	4.8828	68.0851	14.0281	24.8257	10.3546	11.7291	11.8584	4.7882	2.9338	10.615	14.7176		4.4658	16.249	16.5347	15.1484	6.3303	11.9529	1.62	7.4566	16.8224	15.7068	7.8534	8.7698
2019/4/30	-8.4677	-5.6689	-5.2632	3.1818	1.7765	-7.7134	-28.6065	-2.4293	-6.0556	-13.2029	6.8665	3.5088	7.5497	-21.7189	-3.653	0.3844	35.4449	-4.0948	26.7969	-3.4392	-12.6147	-10.2518	1.3072	1.693	-10.5068	8.0074	-29.2546	-6.6784	-2.1478	11.4396	-9.7403	0.1582	-6.5026	6.9568	-16.3747	2.2885		2.868	-5.2	12.1509	6.5778	-6.8162	-12.2556	-9.2391	-17.6439	3.9	41.816	14.0777	-11.9386
2019/5/31	-9.1449	-7.2115	-2.7778	-11.386	-5.3507	-6.7595	15.1333	-9.051	-9.4077	-4.7887	-16.8326	-12.2147	-18.5961	-6.7507	-11.5324	-11.4333	-3.0067	4.1723	0.3081	-7.8082	-7.3491	-6.2879	-6.8387	-18.8679	-7.1864	-16.0675	-20.0795	-14.3126	-16.2423	-10.842	3.3573	-14.534	-6.6729	-16.1605	-17.8506	-6.6102		2.0516	-1.1486	-18.635	-2.2792	-6.2963	-7.455	-7.8643	-12.7368	-5.0048	-17.7437	8.9362	-6.6496
2019/6/28	-1.33	-9.8446	-0.7937	2.1033	0.854	-2.4737	-15.6833	7.0209	-0.5938	5.6213	-5.9848	10.1989	-3.0257	-8.4328	-1.1607	2.4767	-16.0999	7.0128	-0.4929	-0.1506	1.0198	6.2703	-0.9695	-6.9767	-1.0448	-3.4091	-5.2239	9.8901	8.8166	1.0349	2.9002	0.9242	0.2014	7.6535	3.2398	6.4973		-0.567	9.5017	2.0833	0.6114	-0.4899	-0.2675	2.0797	-6.8862	-5.2685	-5.4594	-9.7656	19.863
2019/7/31	-0.7889	-1.7374	-0.7787	2.2472	-2.6944	-16.223	-20.8149	3.1488	-0.9843	-7.8431	-1.1615	-8.9906	-4.8362	-8.6012	8.5818	0.061	-0.8322	-1.7751	-4.7649	-3.8864	-6.6741	3.2553	0.1184	-7.3529	-3.3183	1.6471	-1.3123	-13.8	6.6015	-2.4328	-3.6077	0.5495	-2.1106	6.0478	-4.4944	-0.1363		12.9165	-1.6727	-6.5306	15.8854	-5.0949	0.466	-9.5456	14.6878	2.9947	1.2676	-4.7619	-7.3143
2019/8/30	14.6024	0.5882	0.8197	16.5934	2.3734	-2.5088	0.783	12.3772	-2.5845	0	7.0671	1.0274	-4.5902	8.4601	-0.6656	-3.4146	0.8392	5.9187	-3.5088	3.2659	-2.8546	6.4039	0.4249	21.4286	2.9641	-0.2315	-1.4628	-2.7842	0.9174	0.861	-6.6667	14.9362	-3.1828	3.923	1.4118	2.2096		12.1198	8.7392	12.3144	-4.8689	-0.8421	-4.2672	-5.4882	4.6414	-6.9574	-3.7552	3.1818	1.9729
2019/9/30	-8.5576	-2.924	-0.6504	3.0789	0.3091	-3.2381	-1.6648	-7.2028	2.0408	-5.4711	11.2211	-0.8475	6.1856	-7.2743	-3.4971	-2.7778	-7.4896	12.1456	2.963	-6.9277	-4.3922	9.537	-5.5007	-7.1895	-5.4545	-3.2483	5.1282	4.2959	-2.9545	-2.2636	12.6566	-1.1094	-3.3934	-8.4236	-4.7564	-1.3546		-9.326	5.2147	4.2768	-18.9764	0.5308	-2.1318	-5.8824	-1.9355	-5.0223	-0.578	-6.1674	-5.925
2019/10/31	7.1051	0.6024	8.5106	7.772	-5.7011	15.9121	6.0948	9.5328	-3.4	4.5016	-5.2423	13.8067	-1.6181	8.7902	-6.727	2.3377	-1.7991	15.4301	5.4938	3.5599	-0.1294	10.2282	7.3134	10.1408	-0.1603	5.036	6.2901	-12.5858	-9.7424	0.545	-3.6707	-9.7756	0.7684	-0.3817	-1.9488	1.2015		-5.2828	5.102	-2.6846	-3.9845	12.4604	4.4554	3.4455	22.6151	-3.1727	-1.8895	-0.939	6.4267
2019/11/29	-6.3761	-2.994	-7.3906	-10.5204	-5.9641	-4.6986	-11.2766	7.3615	-5.383	2.1538	-6.8894	1.5598	-5.9211	-2.4327	-4.1609	-1.967	-9.6183	-3.561	-8.2455	-2.8125	13.0871	4.9847	-3.8943	-17.3913	5.4575	-4.5662	-26.6908	-3.4031	6.6943	-2.8455	-5.3118	-3.5524	-0.6536	-5.7471	-0.6211	-0.3053		5.1333	-7.1845	6.59	0.5061	2.3474	-0.6635	-3.1758	-0.8048	-0.1214	2.2222	-3.3175	-10.2657
2019/12/31	4.0128	15.1235	7.6547	2.086	5.7341	5.049	-3.1175	7.9782	6.1269	9.3373	4.0359	1.7406	4.5455	6.5004	7.9595	6.9903	6.7568	1.8223	-9.4595	7.074	4.841	-5.2593	8.8278	1.2384	1.3699	8.3732	3.6244	2.71	28.8911	1.8131	19.6341	6.0773	4.4956	-0.8943	4.375	7.7918		9.2019	5.0508	16.8224	8.1571	7.156	9.7328	5.2	0.6761	14.8238	3.1884	8.3333	15.074
2020/1/23	9.0829	29.2225	3.9334	4.7988	1.8077	-3.5058	-6.8069	12.6113	1.0309	51.2397	1.8319	-3.1645	8.8629	-4.9331	19.9732	-1.2099	13.6076	11.4094	2.1642	12.6126	11.4754	11.7965	13.1649	-0.6116	10.0601	12.5828	-3.9746	-11.3456	-4.1132	-0.6849	-5.8104	2.4306	7.66	-14.4791	12.3353	12.8788		1.3328	2.6743	10.1538	2.1415	38.4418	29.6522	7.9848	-5.5071	1.5873	0.5618	2.7149	36.8421
2020/2/28	-11.8836	22.4066	2.9112	-3.2496	0.2421	-9.8154	-5.5777	-3.6364	-4.4898	8.561	1.3757	-9.1339	36.7127	-10.1143	-13.6313	0.5511	-0.9749	-2.8112	-17.7502	-5.8667	-9.2647	8.4828	-3.4078	-3.6923	-8.0491	-1.9608	-8.4437	-1.7857	-0.4329	4	3.5714	-6.2712	-1.9493	-7.4341	-8.5288	-8.2774		2.2486	14.9903	7.0391	-5.9253	-1.7934	-1.945	-9.0845	-6.3966	30.7292	-4.8588	-10.5727	-3.3333
2020/3/31	-8.3716	-22.5424	1.6973	14.8702	-8.4541	-16.3743	-1.4065	7.4104	-10.4701	-22.8188	-0.4175	8.7178	-6.6292	3.1311	-3.6223	-3.9586	-10.8298	13.2231	-4.1741	0	-3.8358	26.1284	48.7835	-10.8626	-9.4955	4.6	-3.7975	6.9697	-8.8933	-6.366	-10.9718	-6.6908	9.0457	-9.5855	-7.9254	-15.0915		13.278	15.4699	-14.9269	0	1.1965	18.6047	-7.4361	-10.3265	-21.1155	-5.9633	6.8966	-5.2166
2020/4/30	3.3292	-8.5339	-1.669	4.8113	-0.2639	20.4351	2.2825	1.2729	-3.58	-11.7391	-4.0881	5.5757	-15.2828	-6.8311	-2.4161	-2.2828	-4.1009	8.7372	7.507	-1.4164	24.7472	-10.7359	-19.1333	-2.1505	3.1148	-5.9273	1.6917	17.5637	9.6746	-5.2408	3.6385	-1.3566	-5.1048	14.3266	16.2025	4.3088		-0.0366	6.3183	14.5399	0.1938	-2.4269	30.2768	-6.7782	-3.1329	0	-2.7642	-2.765	11.9403
2020/5/29	-2.3256	-9.0909	5.6577	54.1212	-3.7037	15.2581	3.4868	0.1257	-1.2376	-4.4335	-1.4208	-2.3694	3.4091	-4.1752	2.8913	-1.5574	-3.9445	11.7675	18.9655	-0.1437	28.1243	3.0084	-3.0334	-9.707	6.5183	-5.8943	-3.6969	-13.494	26.2658	-4.0359	4.53	-2.1787	-0.1921	13.5338	5.0109	-6.8158		-7.292	5.9429	6.0351	2.9014	-1.977	-3.9398	0.9874	2.7098	-7.4747	12.8763	-14.6919	19.1268
2020/6/30	13.0394	10.2632	3.3467	21.9845	14.1571	0.2239	71.0243	24.049	1.5038	7.2165	7.6497	10.0118	-2.8846	6.5887	3.9841	3.6915	4.5296	30.9172	37.6812	2.5899	4.9912	28.8164	7.6121	-2.2312	3.4328	4.9672	19.0019	11.4206	3.5407	4.3614	9.8592	2.2312	-1.3921	13.0278	8.973	7.8315		17.1364	21.6853	16.599	3.5853	16.7859	38.3818	13.8667	22.6383	9.1703	17.1852	2.2222	25.2822
2020/7/31	10.531	22.4344	68.6528	7.867	82.8226	14.3607	-0.3152	13.4347	54.5679	53.6058	9.1658	16.8106	32.2489	7.4776	7.4713	11.6197	12.8333	14.1741	15.4731	9.9579	50.318	2.1898	18.314	9.5436	13.5642	23.7113	12.2581	60.5	-5.0992	11.791	-6.0158	29.9603	11.7647	9.8814	0.5952	5.2379		1.1684	29.5749	28.6461	40.3181	30.6568	58.871	10.8189	6.8008	40.7043	3.287	0.5435	10.9009
2020/8/31	9.0251	-14.23	-21.275	-14.0513	-16.4535	13.5314	7.1146	-1.7628	-3.9936	-18.9358	40.3216	5.5941	8.5561	2.1336	10.5169	-0.0576	-4.1359	-5.9155	0.2742	20.1591	-31.3474	19.5378	-13.188	1.1364	-7.878	-7.5	-12.3563	-10.1246	-4.2793	-3.2359	0.7345	-14.0458	-3.6842	0.5755	1.8738	-5.9406		11.3111	-11.2891	1.4552	-17.8667	-12.484	-11.3982	-10.372	14.1001	-10.5984	-1.1016	2.1622	-14.0536
2020/9/30	-14.823	-6.8182	-14.8293	-9.6783	-3.6431	-14.1034	4.7232	-8.0187	10.9817	-9.0734	-26.0459	-11.8832	-9.2611	-12.8065	-6.7742	-3.629	-5.547	-20.9495	-18.8241	-18.3957	-11.6788	-16.2039	-11.2488	-14.6067	-6.6207	-9.1892	0.8197	-6.5858	-9.3782	-8.7571	-16.7708	-1.5986	-3.1694	-11.6595	-15.9729	-10.2456		-9.0937	-1.059	-16.6111	-2.5974	-11.4802	-8.8281	-6.9433	-19.2483	17.6613	-3.5891	-5.291	-12.0983
2020/10/30	7.4242	-1.7073	-5.8419	5.126	10.137	-3.6767	-12.4736	-1.7273	16.3418	-1.2739	-8.4854	0.9808	-10.4235	-0.5208	-6.7474	0.4782	4.894	1.3202	-12.0157	-1.8349	-8.3563	-14.4295	10.0967	-19.2982	-2.5111	1.3889	-0.1626	-8.3488	2.4481	2.1672	-8.01	-3.2491	-3.8375	12.915	-4.2627	5.864		-2.4841	-10.1597	-9.16	-0.75	10.0442	7.9692	-4.4597	20.1693	-1.3023	-0.3851	0	3.3333
2020/11/30	-0.3022	1.737	1.2165	9.697	-6.0199	9.0458	-2.5765	-12.7585	10.9536	0	34.8953	-7.4689	8.9697	2.3037	6.1224	3.4503	1.8663	-2.1281	2.1059	3.3378	-17.6954	2.2059	-3.9024	9.2391	1.3636	-0.9785	5.8632	3.6437	-5.5395	2.1212	6.3946	1.1194	-2.9343	-0.8247	3.4898	0.0739		9.4664	-15.9375	-9.4672	-5.3736	-10.5817	-12.8042	4.1293	-25.939	-5.3472	14.8196	3.9106	-9.4693
2020/12/31	-7.4373	-2.1951	5.7692	-4.5706	2.594	-7.1925	1.157	-4.0057	45.993	10.1075	1.1086	19.2401	2.6696	-13.2037	-11.3636	-5.2904	-6.8702	22.469	-15.5625	-6.2016	-7.329	11.6547	-4.7716	-18.9055	-8.2212	-13.0435	-31.8462	-11.3281	-10.3488	14.095	-11.8926	-4.059	-9.6735	-3.9769	-8.4884	-7.9705		5.9119	-1.8587	-7.928	-11.8012	-13.5165	4.0655	-12.931	-10.2219	0.5136	-4.6016	-9.6774	-7.5862
2021/1/29	-16.1572	-12.7182	-22.6136	7.8947	-34.9329	-15.3965	8.5784	-12.2716	-7.319	-20.3125	-1.1696	17.0511	-28.7107	-9.316	-4.142	-6.4359	-8.1967	1.272	4.5152	-7.5758	-14.0568	-3.3076	-14.4989	-7.6687	-6.6775	-1.3636	-10.158	-19.8238	-7.8666	-24.3173	-9.2888	-5	-9.7724	-0.7154	-2.2872	-0.5213		10.3029	8.8778	-3.645	-1.6097	2.9183	3.6443	-15.8416	25.2427	-24.9635	-9.1765	-8.3333	-2.3632
2021/2/26	1.224	-7.4286	-0.4405	-9.7561	3.2514	8.3359	-8.5779	4.7847	-13.3047	2.451	-7.6183	-1.6244	-7.5988	-1.8205	-3.2922	1.4925	7.1429	-7.4128	-6.5156	0.2981	18.0373	11.7281	5.2369	20.9302	4.5375	-1.8433	-4.2714	14.8352	3.5267	2.2337	20.96	3.0364	6.9733	20.7433	4.8114	5.522		16.716	-6.9798	18.0373	6.544	-1.3863	-4.4726	8.9412	12.7555	7.4903	8.6788	12.3377	-0.7643
2021/3/31	8.3098	-3.3951	5.0147	-0.3243	4.3011	6.4825	6.9136	12.1676	36.8317	-3.3493	-3.9231	-7.874	-4.4408	6.4901	-2.1277	1.7903	12.1667	7.5573	-1.2121	6.6865	-16.1875	13.1213	0.9479	4.9451	6.6778	2.3474	8.1365	4.5455	3.9892	2.521	-11.6402	1.7682	0.9709	15.8291	6.8238	-6.5699		-11.8312	-7.0827	-5.4807	11.6123	-3.1949	-10.3946	2.1598	-3.625	10.0452	6.1979	-1.1561	0.8986
2021/4/30	-0.7126	8.6262	12.9213	1.2473	10.162	-5.9026	9.0839	12.5479	17.3661	1.2376	6.9167	-10.7543	3.2702	4.602	8.913	-4.397	35.364	9.911	13.9571	10.1671	-8.3127	10.1799	10.7981	20.6806	12.0501	42.2018	19.4175	57.4371	26.3362	40	3.4431	5.2124	2.8846	42.7332	5.3334	2.1668		2.3019	5.8616	-12.0885	-7.2227	14.9835	10.1873	25.7928	-20.2335	-3.3717	21.3244	18.7135	0.5274
2021/5/31	-4.689	1.4706	8.0846	-5.9721	-4.4198	2.5598	29.5695	5.8511	22.4414	-2.6895	2.1044	16.7829	0.8333	-0.2378	-3.5965	3.1537	30.1113	-17.3501	33.1763	-2.7813	15.942	-16.1415	-4.661	0	3.4916	-4.0323	8.7398	-5.0872	1.9788	-3.5129	5.644	-1.4679	2.1373	0.3419	11.188	4.2817		-0.296	-3.9924	11.4107	2.0282	7.9793	14.7468	-2.3529	-5.2846	16.5762	-19.0564	9.3596	-0.7843
2021/6/30	-2.9987	-5.5072	12.6582	-11.3643	-7.1629	-1.5085	9.7495	3.134	-5.287	-7.5377	-0.5344	-4.9922	-3.3058	3.9333	3.9419	-1.3376	-6.2661	-5.75	-9.3482	-2.7308	-12.6744	12.7301	-3.7778	10.1952	-10.9312	-9.7457	-11.6732	-29.2496	-9.5125	-9.466	-5.8904	-6.3315	2.635	-12.4551	1.6598	2.6477		-10.1785	-8.4724	-13.2294	-5.5556	-4.7847	-10.2662	-9.3804	-21.8026	-8.3766	-7.5349	-6.3063	-1.1858
2021/7/30	-7.8224	-2.454	-10.3166	-0.4177	-7.1104	-15.0933	0.2978	-20.9116	-30.622	-7.0652	2.6861	-14.466	-20.5128	-4.4725	2.5948	-2.8517	-9.707	-20.9922	-15.1059	-2.7724	-13.2823	-6.0544	-5.643	-3.7402	4.2424	7.8358	-9.0308	-0.2165	18.2566	-9.7855	-13.3916	-1.1928	-1.6688	-22.8646	-7.2449	-9.0514		-9.7978	0.2999	-20.9275	-8.4706	-21.6161	2.8719	-11.0837	-17.3436	-8.657	-6.3197	31.25	-8.1333
2021/8/31	-2.2936	0	15.4897	-3.13	-3.2573	13.8368	2.1771	-0.3286	-18.3908	-4.9708	25.481	-10.396	3.871	2.7611	2.1401	7.0707	-10.5477	-16.5228	-3.6113	2.3611	-12.0154	14.4098	-0.3741	-7.9755	2.1802	-14.0138	0.9685	-12.7983	-5.125	2.0958	24.8739	-2.0121	3.6554	-13.3559	-1.9802	17.1417		11.2099	-20.0054	13.6364	0.6427	-5.6358	-14.2792	4.315	-5.9761	-4.5173	9.127	6.9597	-2.4673
2021/9/30	2.1127	0	17.4556	-11.0593	-0.5051	1.8912	-5.8596	-1.5724	6.9484	-0.6154	-15.6007	10.2605	-7.6605	-3.1542	-1.7143	5.9119	-5.5556	7.6085	-5.4496	2.7137	-6.4136	20.8228	-1.7522	-10	-7.2546	2.0121	-2.1583	1.4925	-2.5675	0.2954	-2.4226	2.2587	-2.7708	-3.4797	-3.4792	1.1807		-6.6389	-5.1988	1.2258	2.682	0.9188	-0.8542	3.1024	4.8023	-8.8126	-8	9.589	-0.2976
2021/10/29	-3.6782	-2.5157	-12.0907	17.9026	4.6531	16.0194	-13.1687	-9.4563	4.741	-3.7152	-5.6657	-8.3751	-6.9507	-6.6345	1.3566	-5.9976	14.0456	-0.6918	0.9366	-6.2087	-9.5105	-9.0623	-4.7134	-5.679	-4.2945	1.1834	-9.5588	-9.3137	-14.5106	-3.8292	-9.2414	-3.2341	-11.658	23.4501	-1.2791	-14.6747		1.0424	6.4516	4.4614	0.3731	4.4765	3.6618	-6.9208	-2.6954	2.7467	2.5033	23.75	-7.3134
2021/11/30	-0.895	5.4839	19.9618	-3.0178	5.2546	0.7138	0.7109	2.6466	-9.891	8.6817	24.3994	-1.4174	9.8795	8.1395	1.3384	3.6639	-10.5263	3.8935	-1.9272	3.0986	14.4771	19.0092	6.5508	7.8534	4.3269	6.2378	4.607	4.5946	10.048	4.9005	7.1429	0.2092	5.8651	-7.5055	6.3604	1.2433		6.9639	-2.6936	2.8066	12.6394	9.1503	10.3377	15.3017	3.3241	7.5248	0.1285	-9.3434	4.5089
2021/12/31	11.3185	7.9511	-4.6178	-8.1887	12.596	19.1349	9.4118	11.4777	2.6047	7.3964	8.268	18.4762	15.1316	18.0406	17.3585	12.5533	9.6471	-4.2275	15.575	21.3115	-12.6913	-15.0774	40.4015	15.2913	5.2227	16.6972	5.4404	12.6615	10.8039	11.6788	8.7943	6.4718	8.4488	18.6191	20.2658	40.1555		7.1994	0.8304	4.5697	4.6205	-1.2641	-5.5556	1.028	5.2279	36.1878	5.7766	9.7493	14.0216
2022/1/28	-11.06	-10.1983	-22.4541	-11.345	-11.869	-22.2769	-13.8172	-12.6585	-35.9021	-7.7135	-20.5128	-13.7315	-12.5714	-14.3725	-11.8971	-10.1245	-20.7082	-35.6853	-12.2796	-14.527	-16.8557	-20.0057	-21.1796	-6.3158	-9.4891	-20.5975	-11.3022	-11.0092	1.8056	-12.0261	-11.3429	-6.8627	-9.4508	-8.9552	-17.1271	1.285		-3.5668	-13.4523	-2.8944	-13.1441	-13.0728	-11.2164	-9.6207	-9.0446	-20.0811	-9.3447	-13.7056	-7.5676
2022/2/28	1.6722	3.47	2.3681	13.8833	-1.8576	0.132	-0.1871	9.0547	21.7822	1.194	-0.3506	-0.0332	-1.5251	10.5201	13.3212	-2.5904	5.1421	4.2968	1.9383	5.5336	6.5096	1.0331	10.4308	6.2921	18.7097	3.5644	2.2161	5.4124	15.3821	10.9955	8.8235	5.6842	4.2313	3.5246	5.3333	3.2584		13.129	1.9033	-0.5845	5.2058	5.5039	4.2673	5.4248	0.5602	-1.269	-10.3079	-0.2941	2.7778
2022/3/31	1.3158	17.378	0.4206	-25.0177	14.1167	-10.6484	7.8125	0.5222	-5.1103	6.7847	-6.0521	-9.3407	11.2832	8.3422	3.0596	9.5238	1.0296	-7.8001	7.7465	14.6067	-1.2806	10.2257	1.0267	24.9471	67.5272	9.9426	2.981	6.357	-2.4595	13.7885	4.0541	19.3227	19.4858	-11.7973	9.5992	26.6685		-6.6863	-20.9728	-12.4045	15.6502	10.8009	0.4308	3.8835	-17.9666	-4.7129	7.7612	7.0796	12.1121
2022/4/29	-15.3483	-16.1039	-21.2565	-16.1169	-22.6676	-10.6195	-30.029	-13.5065	5.0184	-18.7845	-25.4682	-6.771	-22.4652	-26.9497	-18.9062	-18.0124	-22.8025	-6.4522	-19.281	-21.7865	-23.408	-39.855	39.6341	-28.7648	-36.253	-23.4783	-19.7368	-27.1264	-1.8801	-23.1765	-25.4545	-19.3656	-23.8958	2.0347	-19.0568	-18.6949		-15.4987	-17.8237	-20.604	-13.8308	-40.3183	-3.5389	-5.3271	-15.1104	-27.518	-12.7424	-11.8457	-28.5526
2022/5/31	0.3835	16.4087	8.5106	11.9101	11.1707	4.7525	24.6065	3.5029	0.8159	7.483	18.995	5.7368	15.3846	8.9189	5.0132	-0.4132	-0.4978	5.6426	-9.6356	13.9276	-0.2309	11.5654	141.9214	8.7886	0.3817	3.6364	7.8689	5.9937	31.2856	15.0077	8.3624	2.0704	14.1891	13.695	7.3722	18.9805		-4.5069	12.0431	7.4387	5.6481	-4.6667	3.5732	-2.8628	2.4	3.1017	9.2205	9.0625	8.8398
2022/6/30	5.6084	-3.1915	2.451	10.241	3.5268	16.4146	5.5851	9.3958	24.9711	0.9494	14.1047	7.0745	1.5556	1.9851	1.1029	4.0312	7.5885	41.3637	2.8674	2.2223	10.6481	-0.4822	-17.1781	14.1921	-1.2722	4.6053	4.8632	5.0595	-5.6152	0.7989	5.4662	2.6467	-1.4455	17.3091	5.3241	2.5524		9.9807	23.1389	9.9921	2.8249	-7.4592	-2.1628	-0.3183	8.7891	19.3742	2.2124	-3.4384	5.0761
2022/7/29	-3.0211	-3.022	0.1196	-12.2791	-3.5951	-3.1123	-5.7305	-12.2618	-2.7752	-1.5674	10.7328	-8.6604	-4.3764	5.2311	-3.0909	-2.0325	-5.3292	-16.9608	16.2021	-4.9398	-8.2985	-6.4922	-23.7922	-3.6329	-1.5444	0.2119	-5.5072	-3.6827	0.2177	0.3963	2.7439	3.8	-1.0667	-0.4207	-1.978	-19.5111		-9.6011	-12.2807	-14.2346	-4.8352	24.9698	9.4241	-2.0597	-9.1562	15.7258	4.9062	0.5935	-2.0934
2022/8/31	2.4922	-1.4164	3.7485	9.4222	1.7664	-2.5539	-4.6092	-1.5738	-3.0447	-2.8662	-8.0182	-5.0761	-2.5172	-4.5087	-3.5647	-2.4205	-2.8146	-8.6416	2.6987	-0.7605	-2.8137	-6.5285	-15.6524	-3.7698	-6.5359	-2.0964	-3.681	-3.8235	-4.416	-2.8633	1.9288	-4.2389	-1.0782	-6.2264	-1.1211	11.4702		8.9719	-1.2	-1.7515	8.0831	5.4822	-6.1138	-5.1525	-4.5455	-16.5505	-1.5131	-3.8348	-3.6184
2022/9/30	0.8781	-7.1839	-8.2751	-16.6984	10.8968	-5.4583	-19.0476	-3.7416	-7.8508	-1.9672	-6.4187	-0.0191	-3.2864	-4.9637	-4.8638	-5.1736	-5.1107	-3.8005	3.0657	-6.8966	-11.1111	-8.98	2.5626	-2.8866	-3.6364	-4.4968	-1.9108	-3.6697	4.4938	-7.5549	-11.7904	-3.6217	1.0899	-4.8613	-7.3696	-2.7349		-1.2461	-8.0972	-11.2054	2.2436	24.7353	-6.1155	-8.7583	-11.5942	-9.499	-5.1676	-11.0429	-2.5597
2022/10/31	6.0596	1.8576	9.784	3.6551	7.1304	15.9	15.1384	17.3754	-3.9404	10.7023	30.0078	4.2216	2.6699	26.4968	6.3395	3.2138	13.6445	-4.9604	-11.6147	13.3059	11.6197	26.7966	-0.5552	14.6497	9.434	10.5381	4.8701	6.3492	14.7137	20.951	5.6106	6.6806	3.2345	2.0189	6.2424	41.9943		-19.2429	-2.3678	4.5889	37.3041	-5.6327	7.8408	1.2151	0	11.9954	-1.4728	-1.0345	20.6655
2022/11/30	9.8485	6.9909	51.1574	7.3278	1.9481	3.1966	-3.982	7.0478	37.3614	3.6254	-3.1775	3.7023	13.2388	5.136	4.6154	14.265	6.3191	4.4472	10.4968	5.6901	3.2334	-1.0567	27.024	8.7037	12.069	6.288	17.9567	10.7463	-0.2317	17.6904	7.9688	9.1977	6.658	0.7085	9.1014	8.5809		9.933	15.3976	16.9104	-0.9893	4.6607	0.2796	5.7623	24.8244	15.757	1.6442	8.0139	3.193
2022/12/30	-5.4885	-5.6818	3.8285	16.8378	-7.8822	5.0594	-8.9202	-14.1195	-1.2107	-7.5802	-12.6935	-3.9236	-10.8559	-14.3678	15.9926	-5.0063	-8.0238	-1.5671	-5.7288	-9.1638	-12.8342	4.5631	32.3077	-10.2215	-11.9527	-13.1679	-2.6247	-14.2857	-3.9476	-18.8935	-10.9986	-8.9606	-6.2424	13.5371	-6.9694	-20.9558		-4.8223	10.6061	-4.222	-6.3797	-3.3594	-13.2181	-6.6969	15.0094	-21.5302	3.0882	0.6452	-12.7989
2023/1/31	6.5065	1.506	-24.9263	3.2513	6.223	8.0835	2.6632	4.2488	-6.0458	0	17.0922	5.7027	4.2155	1.4541	-3.3281	4.3362	3.5541	20.8171	-0.6154	3.2787	7.2743	12.8134	-8.7708	2.6565	1.2097	4.1758	-2.4259	1.8868	-8.1319	3.861	8.9431	4.3307	0.9138	1.2821	4.5403	3.7812		3.8933	-1.4582	5.7143	10.3448	-1.3743	2.2494	4.8662	3.9152	3.7415	5.7061	-1.2821	0.6452
2023/2/28	7.5935	3.5608	4.1257	-3.1915	9.1131	8.7293	-1.841	5.759	4.4348	1.5773	19.5033	-0.9746	4.9438	4.9614	2.459	-0.5754	3.9002	-1.8946	-3.2508	6.3492	5.5556	-1.2757	14.9308	4.8059	5.4449	4.8523	4.4199	1.2346	1.0287	11.4002	-1.194	4.9057	4.0103	1.3713	14.1151	4.8374		-2.6181	-0.4933	4.2471	1.4137	4.5902	0.8171	4.9884	3.1397	-1.0929	0.4049	-2.2727	8.8141
2023/3/31	17.0602	-2.8653	-10.283	4.0879	-7.5317	10.7882	0	4.3843	-14.6545	-8.0745	-13.6847	-3.8664	10.4925	-8.4034	-5.28	-1.5434	-4.955	-17.2284	-6.96	-7.3479	5.7276	-11.213	-22.5602	-7.9365	-8.8161	-5.4326	-9.7884	-8.2317	-14.2553	-13.6819	-5.8912	0.3597	-4.2289	-3.5588	16.8411	12.8019		-5.3769	-1.6224	4	-2.9347	1.8809	0.4364	-4.8619	14.4597	-6.8508	-5.1075	10.6312	-1.62
2023/4/28	47.3255	0	6.5195	-0.7601	0.2419	-2.8685	5.1151	-4.2536	6.9268	-3.7162	-1.1744	6.3803	-1.3566	-1.0321	-1.8581	10.9732	4.1074	0.3759	-4.7291	1.3631	-7.3206	-2.9577	10.2291	0.5747	-3.1768	-2.9787	-4.9853	-4.3189	1.1875	-0.3866	-3.6918	40.5018	-3.5065	-10.5524	6.8404	2.611	29.0468	-4.9025	6.6422	6.9801	12.0937	-5.4615	-3.2899	10.3368	-6.7819	-6.5243	9.2068	14.1141	-0.1497
2023/5/31	-10	-1.1799	-1.9743	-6.5957	4.3443	-4.08	-2.1087	9.4719	-12.2263	-4.2105	0.713	-4.9451	3.1434	4.5191	-5.8957	-0.2943	1.0622	-2.1546	6.3177	2.3227	-6.951	-8.8801	-13.7713	2.6667	2.7104	13.1579	-2.7778	-1.3889	6.2328	5.8215	1.3333	-6.25	-4.9798	-6.0555	2.9726	10.8058	-12.5261	-11.5407	-3.2216	4.5939	7.4939	-5.8668	-21.4377	-0.4211	-8.9872	-1.9036	21.4815	-8.9474	2.6987
2023/6/30	-1.735	-3.8806	2.7649	-9.0661	-5.9571	10.9679	-1.9056	-0.6891	-12.578	-5.1282	-1.0619	-2.5441	-4.7619	-3.3259	-3.352	-5.3129	-4.8624	-14.4918	-1.528	-3.8232	-3.1409	-4.3666	-7.1029	-10.9462	-5.6944	2.1379	-6.6667	-10.9155	-7.351	-4.401	-5.2632	-8.4354	10.0567	12.1805	5.4055	-5.6149	-9.2213	5.2556	0.8331	-7.0656	-18.0307	-3.6364	-5.3958	7.7502	11.442	-6.8197	-7.7336	-6.9364	-12.1168
2023/7/31	-20.798	-0.3106	-4.5545	0.7198	6.2138	-8.5126	0.1689	-1.478	7.61	7.722	-19.678	2.5724	-1.8	1.0321	3.0829	10.7546	8.1433	10.2054	2.4138	2.9814	-3.0675	-0.6201	-1.7596	15.2083	1.4728	-1.711	5.102	16.6008	0.8501	2.4697	5.2083	-6.8307	-1.5444	0.1383	-11.3439	-17.392	3.5103	7.1429	2.7666	-4.6575	-8.8144	-6.6981	1.6048	-3.8652	1.6878	2.3977	-7.9162	2.795	-0.9967
2023/8/31	-7.209	-5.6075	-4.9793	-9.8402	-4.8362	5.9918	-6.5767	-6.4709	-12.0442	1.7921	-1.3624	1.5233	-7.332	-2.3837	-5.6075	-1.9495	3.4639	-8.4615	-2.1044	4.1548	-8.6799	-0.4538	-3.381	35.0814	-2.7576	-3.8685	1.6181	2.0339	-11.1548	0.885	-1.3201	-10.306	-2.4837	-12.5259	-10.0244	-5.0489	-4.1755	-1.3333	-7.8159	-5.819	-4.0205	-10.7179	-7.305	-7.5258	-5.9474	-9.3664	-5.3097	-8.7613	0.1678
2023/9/28	-1.3105	0.6601	11.0262	17.3961	-0.1639	-5.3444	-1.444	7.3837	0.3769	0.7042	-0.7559	-2.4703	3.5165	2.7907	3.9604	0.9357	4.0757	1.0909	-1.6337	0.3501	1.5842	2.5071	-0.7886	70.6827	1.194	5.4326	35.9873	0.3322	2.277	3.2581	1.505	1.9749	4.2895	11.1872	4.8007	5.3384	1.5483	-0.2457	4.569	4.5767	11.0517	1.9253	4.0469	38.0156	0	6.383	14.8198	1.6556	4.8576
2023/10/31	-8.9472	0.9836	-1.3766	13.025	-3.2841	-5.4219	3.8462	-5.2247	17.2716	8.042	-0.5331	-4.5966	0.6369	2.6018	4	-6.7787	-3.3566	11.9568	0.8741	2.093	4.8733	-4.2246	4.3219	3.3725	1.0324	4.9618	-9.6019	8.2781	0.402	-0.6068	1.4827	-9.507	1.7995	1.7519	-8.2973	-13.9266	-0.2832	-0.3695	5.7207	0.8023	6.0193	-2.6667	-0.3071	-5.4927	-9.2647	-8	-16.1628	-6.5147	4.7923
2023/11/30	6.5625	2.5974	2.4925	20.2505	2.1222	8.6207	5.0265	0.0286	-1.8143	25.89	5.1302	-1.0226	2.9536	3.6384	4.5788	2.1131	1.013	3.3865	3.7262	2.8474	25.7435	-3.1921	5	30.1973	3.6496	-1.6364	-8.8083	8.2569	5.9132	4.0293	2.4351	0.7782	3.1566	-5.0954	4.524	12.6101	-1.7038	5.1916	2.9825	20.1881	2.8766	5.3653	6.3655	-2.9915	0.3241	6.3665	-2.2191	0.6969	3.0488
2023/12/29	-5.5393	-0.6329	-8.8521	-5.4167	-6.8163	-2.1429	-2.6029	-0.0286	-11.8478	-14.653	-4.6613	-2.3445	-7.377	-4.6809	-6.3047	-7.8515	-5.0143	-9.3791	6.0986	20.598	-14.8559	-7.7338	-7.5737	16.2005	-5.493	-6.4695	-7.1023	-8.4746	-15.7895	-7.6291	-6.9731	-4.0541	-2.2032	1.6426	-8.7466	2.3672	-2.3111	-0.3525	-8.4402	-11.0175	-6.4018	23.2936	-6.5637	-10.2203	-2.9079	-6.5693	1.9858	-6.2284	-10.2071
[truncated: 450 more columns]
