# Supplementary material for: Can systematic skewness factors predict future interest rates: Evidence from China
Source: PLoS One. 2026 Feb 5;21(2):e0334345. doi: 10.1371/journal.pone.0334345 (PMC12875505; doi:10.1371/journal.pone.0334345)
Supplement: S2 File — Data2.zip contains data including trading date, total owner’s equity, total asset growth rate, risk-free rate, return on equity and monthly stock data. (ZIP) [file pone.0334345.s002.zip › Monthly stock data/Monthly price change/Monthly price change:opt.CSV]

	000016.SZ	000017.SZ	000020.SZ	000025.SZ	000026.SZ	000030.SZ	000156.SZ	000333.SZ	000417.SZ	000419.SZ	000428.SZ	000430.SZ	000501.SZ	000521.SZ	000524.SZ	000526.SZ	000533.SZ	000541.SZ	000550.SZ	000558.SZ	000559.SZ	000572.SZ	000581.SZ	000589.SZ	000599.SZ	000607.SZ	000610.SZ	000622.SZ	000625.SZ	000651.SZ	000663.SZ	000665.SZ	000678.SZ	000679.SZ	000681.SZ	000700.SZ	000715.SZ	000719.SZ	000721.SZ	000726.SZ	000753.SZ	000757.SZ	000785.SZ	000793.SZ	000800.SZ	000801.SZ	000802.SZ	000850.SZ	000851.SZ
	Éî¿µ¼ÑA	ÉîÖÐ»ªA	Éî»ª·¢A	ÌØÁ¦A	·ÉÑÇ´ï	¸»°Â¹É·Ý	»ªÊý´«Ã½	ÃÀµÄ¼¯ÍÅ	ºÏ·Ê°Ù»õ	Í¨³Ì¿Ø¹É	»ªÌì¾Æµê	ÕÅ¼Ò½ç	ÎäÉÌ¼¯ÍÅ	³¤ºçÃÀÁâ	ÁëÄÏ¿Ø¹É	Ñ§´ó½ÌÓý	Ë³ÄÆ¹É·Ý	·ðÉ½ÕÕÃ÷	½­ÁåÆû³µ	À³ÒðÌåÓý	ÍòÏòÇ®³±	º£ÂíÆû³µ	ÍþæÚ¸ß¿Æ	¹óÖÝÂÖÌ¥	ÇàµºË«ÐÇ	»ªÃ½¿Ø¹É	Î÷°²ÂÃÓÎ	ºãÁ¢ÊµÒµ	³¤°²Æû³µ	¸ñÁ¦µçÆ÷	ÓÀ°²ÁÖÒµ	ºþ±±¹ãµç	ÏåÑôÖá³Ð	´óÁ¬ÓÑÒê	ÊÓ¾õÖÐ¹ú	Ä£ËÜ¿Æ¼¼	ÖÐÐËÉÌÒµ	ÖÐÔ­´«Ã½	Î÷°²ÒûÊ³	Â³Ì©A	ÕÄÖÝ·¢Õ¹	ºÆÎï¹É·Ý	¾ÓÈ»Ö®¼Ò	»ªÎÅ¼¯ÍÅ	Ò»Æû½â·Å	ËÄ´¨¾ÅÖÞ	±±¾©ÎÄ»¯	»ªÃ¯¹É·Ý	¸ßºè¹É·Ý
	ÕÇµø·ù(%)	ÕÇµø·ù(%)	ÕÇµø·ù(%)	ÕÇµø·ù(%)	ÕÇµø·ù(%)	ÕÇµø·ù(%)	ÕÇµø·ù(%)	ÕÇµø·ù(%)	ÕÇµø·ù(%)	ÕÇµø·ù(%)	ÕÇµø·ù(%)	ÕÇµø·ù(%)	ÕÇµø·ù(%)	ÕÇµø·ù(%)	ÕÇµø·ù(%)	ÕÇµø·ù(%)	ÕÇµø·ù(%)	ÕÇµø·ù(%)	ÕÇµø·ù(%)	ÕÇµø·ù(%)	ÕÇµø·ù(%)	ÕÇµø·ù(%)	ÕÇµø·ù(%)	ÕÇµø·ù(%)	ÕÇµø·ù(%)	ÕÇµø·ù(%)	ÕÇµø·ù(%)	ÕÇµø·ù(%)	ÕÇµø·ù(%)	ÕÇµø·ù(%)	ÕÇµø·ù(%)	ÕÇµø·ù(%)	ÕÇµø·ù(%)	ÕÇµø·ù(%)	ÕÇµø·ù(%)	ÕÇµø·ù(%)	ÕÇµø·ù(%)	ÕÇµø·ù(%)	ÕÇµø·ù(%)	ÕÇµø·ù(%)	ÕÇµø·ù(%)	ÕÇµø·ù(%)	ÕÇµø·ù(%)	ÕÇµø·ù(%)	ÕÇµø·ù(%)	ÕÇµø·ù(%)	ÕÇµø·ù(%)	ÕÇµø·ù(%)	ÕÇµø·ù(%)
1997/1/31	9.9545	12.2059	-1.6822	17.1779	9.4574	18.7097			3.8115	-11.7182	-5.0323	0.6278	3.9631	6.7729	23.0986	14.0351	16.7002	7.1111	16.9643	14.4348	13.2743	35.8621		22.3824	12.4555	2.5131	-0.091	-1.21		-12.5974	3.8462	-6.9401	122.4508	71.1224	170.7547
1997/2/28	-2.8402	12.0577	-0.3802	13.089	-3.6827	3.0435			-2.2029	17.6734	26.5625	7.9323	19.7695	-4.403	0.1144	4.6154	5.1724	-3.0429	11.2977	9.7264	3.75	9.1371		-0.3586	-3.6709	3.1665	0.1821	1.585		-1.9316	0.8754	9.1525	-6.2726	-3.1008	-3.2056	-78.12
1997/3/31	19.123	13.3333	18.416	41.821	10.9559	26.2658			22.8669	-0.1901	8.964	17.6713	8.7343	22.7947	30.5046	26.9608	17.541	15.8345	7.6818	12.4654	17.1687	30.814		33.162	13.1406	11.8812	14.0909	11.3475		22.4242	16.1549	29.7516	18.7654	12.4923	29.3737	16.3163		1428
1997/4/30	36.7076	5.4696	7.494	-4.1349	-1.9881	-15.7059			12.1667	-11.1111	-7.4384	-10.2456	9.3941	12.5874	4.6627	-23.166	-12.5523	12.2537	-4.7134	-21.798	4.2416	5.3333		32.7799	-2.4971	-17.6991	42.3904	-3.2484		1.6089	-6.4368	5.505	15.1679	29.3217	46.2437	9.4695		-7.199	349.5238
1997/5/30	15.9312	-10.6654	-14.5427	-10.3292	-4.3949	-15.1635			0.4458	-10.7143	-17.8286	-19.4683	-15.6192	-13.6646	-3.0332	-19.598	-8.6124	-8.9413	30.0802	-13.8583	10.9741	-12.7627		-4.1131	-18.7612	-19.3548	-12.1433	-9.8749		1.4129	19.1646	-12.2051	-11.9944	-4.8646	-8.9422	-18.5212	105.0667	-18.1946	-26.1299
1997/6/27	0.0645	25.9584	5.0877	9.8734	7.5672	16.2383			13.9053	-1.52	4.8575	9.1262	-7.0059	-3.8006	10.9948	0.125	8.9005	-7.2892	-3.3916	-1.2797	1.7778	-6.9182		4.2784	-2.0528	-6.8	10.5732	-12.8259	62.5786	3.9154	-15.5018	12.8165	-2.0793	-3.2901	5.3071	-1.5859	-8.3225	-18.0172	-16.6348		197.151	101.1309			100.4412
1997/7/31	-5.1427	-8.3478	-17.1953	-16.0138	31.8518	-18.593			-23.4199	13.2413	-0.9265	-5.3381	1.4274	-3.5209	-11.1111	-7.2409	1.1218	-8.6235	-22.234	-8.5185	1.5212	-15.2703		-17.9714	-1.7689	-8.5837	-2.1732	13.5678	-21.0832	-7.8363	-13.2821	-4.4892	-9.2115	-10.618	-12.6585	-17.1889	0.4965	-5.1525	-4.8165		-6.9511	10.5221	1343.2143	85.8885	-19.7359
1997/8/29	-15.1903	-24.0038	-19.7581	-2.0576	-5.9649	-6.6667			-13.9062	7.891	-9.9127	-12.9699	-10.4769	0.4215	1.1598	-1.3459	16.4818	8.9838	-0.4104	14.5749	4.6044	25.9968		-16.8051	-1.5539	6.1954	-6.8598	4.2478	17.1569	-3.687	11.1392	-32.1823	-6.4935	-18.3532	-3.0881	-17.7297	-17.9958	-1.2195	-9.0361		-22.4626	-26.5988	-18.832	-15.6514	22.9433
1997/9/30	-16.2383	-18.6017	8.9196	-10.084	-12.8998	-14.8148			6.6973	-9.242	-15.3633	-10.5832	-15.1965	-19.4124	-19.4904	-7.2306	5.8503	-16.3514	-14.1484	-19.6113	-18.1649	-18.9873		-13.8249	-7.7131	-17.5595	-12.6394	-13.837	-17.5732	-16.9531	-17.9954	-15.2051	-17.6215	-19.9384	-13.7769	-6.0447	-12.9948	-5.0505	-9.1391		-0.3322	10.297	-18.5713	17.1111	-13.0112
1997/10/31	17.0969	45.7055	36.7245	34.891	29.5948	77.795			6.9538	20.8791	13.0008	3.8647	26.8795	9.375	12.1835	5.4412	3.9846	9.5315	23.2	12.0879	11.2121	5.1563		22.3708	6.5685	12.0939	10.0124	17.0443	12.5635	10.5989	44.0278	23.9366	14.8577	19.1346	16.5217	10.7692	27.3986	7.565	22.3032		23.8	10.9515	25.9854	17.5522	18.547
1997/11/28	-8.5275	-7.8947	-15.8416	-2.0785	4.8999	-20.262			-8.2278	16.6061	-3.0391	4.6512	-13.0775	-6.9048	-7.7574	-9.9024	0.7417	-8.0383	-6.7532	-1.3725	-5.3815	-12.4814		-2.6948	-7.1201	-12.2383	-4.0449	1.8519	-7.5536	-1.6567	-12.5362	-13.468	-3.578	-0.7264	-11.194	33.8384	-15.3727	2.8571	-13.23		-0.377	-3.9644	-6.3152	-1.937	-11.3915
1997/12/31	9.095	-12.2286	-5.2941	-3.4198	10.1959	18.839			-2.6332	27.8587	14.4776	1.6667	3.5197	-2.4297	-4.1284	2.1672	0.3681	11.7081	-6.6852	14.7117	9.7192	-11.7148		-1.1976	-1.1442	-0.9174	-3.3958	10.1653	-2.8049	12.3852	3.0871	64.9254	9.4196	5.6911	4.6218	-8.6792	19.1743	19.6581	7.4176		13.0811	3.4541	9.0909	15.2263	-5.8584
1998/1/23	6.336	-0.9115	-4.3026	1.5873	-11.9904	-11.5207			-4.0567	11.8902	5.8018	14.7541	1.6	6.1599	2.8708	5.7576	-7.824	0.4307	-5.6716	-2.773	-2.3715	4.6154		-1.5909	5.4398	27.963	2.5455	1.8005	-2.7604	2.821	-1.8182	26.1878	-1.2174	-1	-2.3092	2.2727	7.6982	-1.7857	-1.2788		-5.1625	0.9772	16.3265	7.9286	-0.605		173.3051
1998/2/27	-7.0953	-2.4967	2.2901	0.2404	-5.8275	-4.0625			-5.2349	-22.2971	-9.4886	3.4286	5.7087	11.6049	1.8605	3.0086	0.6631	-7.148	-0.3165	1.6043	-7.0765	-0.3676		-5.7737	-2.3052	-1.013	-1.0638	-9.1378	-0.2581	-9.2308	29.6296	-14.6123	-6.6901	-4.9728	-4.0082	0.9091	4.3603	-3.4545	13.0829		-11.4919	-14.5161	-16.9103	7.7432	-5.2174		-10.7752
1998/3/31	-4.7257	5.1213	13.8806	8.3933	-5.9406	-1.3029			1.7016	20.0146	5.1055	7.2744	-2.514	-11.2832	-3.0441	5.4242	-5.2701	-3.3102	0.4762	23.6842	-2.7692	1.476		-9.1503	-5.8427	18.1287	-1.6726	8.8402	-8.6675	0.678	8.1513	6.0892	3.1132	-0.6541	-4.3897	5.2052	1.0959	-4.5198	13.4021		-9.4533	3.2075	5.6891	-1.9042	-6.8807		2.172
1998/4/30	2.5686	-7.0513	2.3591	10.5088	25.3509	0.7701			5.3611	36.9446	3.6269	10.3863	13.8491	0.8728	13.6578	-5.5409	6.5369	0.8758	6.793	-12.0567	12.5791	2.3636		6.1151	8.5919	-13.6139	16.0389	3.5022	14.4476	0.5109	7.6923	13.5082	6.2214	3.3745	25.5319	10.942	3.8618	13.9053	4.0404		11.8239	11.5174	14.2064	10.5197	2.5616		4.3367
1998/5/29	-1.5544	9.931	77.8489	5.5055	-3.429	4.2576			3.8869	10.9778	4.9375	-0.6998	-5.0083	-0.3708	3.5912	21.648	-2.0888	0.9471	7.6923	23.871	3.5137	11.3677		4.661	11.0989	23.3524	-0.733	9.4312	0.7426	-2.4159	3.9683	1.1911	6.2877	6.449	9.4558	4.9743	-1.696	9.3746	0		5.4556	4.985	6.8513	-2.3229	-2.7858	3095	12.3064
1998/6/30	-15.1136	-14.5546	-25.486	-19.26	0.7246	-24.2932			-7.8231	-20.7849	12.6618	-8.5356	-12.2905	-11.1663	-13.7333	-12.0551	2.1333	-2.4238	-3.4341	-16.6667	-6.6531	-5.1037		-6.8754	16.6456	-16.957	-3.6874	-1.9737	-6.4828	-5.7471	5.1353	-6.719	-3.1605	-8.8823	-18.8708	-6.3725	8.7338	-7.4074	2.5243		-9.76	-3.0928	-6.7303	-2.0882	-14.1649	5.133	-7.2569		161.157
1998/7/31	-5.4792	-1.7621	-0.7729	-7.4031	-7.2662	3.1812			-8.6374	14.7118	-13.5684	-13.0993	0.6369	0.2793	-0.6182	6.2663	-7.3107	-2.9516	-11.6643	9.5313	0.3636	13.4454		-4.1593	-2.7634	17.6224	-8.1111	-15.5034	-5.915	19.6998	15.2475	-13.5708	-8.7029	-6.0504	4.3878	-10.0349	-5.3711	2.7778	-1.7045		-3.5811	13.2092	9.1663	-12.5592	4.0698	-9.5266	-13.5706		-4.8523
1998/8/31	-2.9446	-17.9372	0.9737	-8.7563	-26.414	-21.7158			-18.1744	-20.714	-19.7157	-19.5074	-17.4051	-22.9805	-15.7325	-9.5823	-15.7746	-12.5427	-21.7391	-6.7047	-17.8261	-24.2963		-26.1311	-13.2327	17.717	-18.7424	-7.6251	-21.2181	-9.0387	-0.4967	-5.6818	-23.0981	-23.3453	-11.0459	-19.7824	-14.3447	-15.5731	-2.7938		-7.5735	-15.1135	-6.4314	-7.1816	-17.7615	-14.832	-6.0909		-7.3171
1998/9/30	-3.6408	7.1038	12.4397	18.2197	13.951	7.5342			22.4104	4.5025	8.1601	42.1053	2.1073	7.5949	13.2438	37.2283	-0.8361	0.1951	5.7613	8.8685	5.5556	3.5225	30.123	12.5	6.5507	19.0909	36.4583	13.0247	8.4788	-1.5771	4.7156	16.8675	22.646	14.3524	16.3736	18.7423	6.1446	16.3001	1.7839		20.0477	11.6236	2.1005	1.3139	1.6194	33.2612	11.6167		0.2392
1998/10/30	-4.9118	14.1156	-8.9194	5.2941	1.6822	14.9682			1.4646	-7.4468	-4.484	29.0267	-5.4409	-5.042	-4.0678	-7.1287	-11.8044	-5.258	-1.1673	5.3371	0.6683	8.8847	-12.2835	6.6667	0.6724	14.5038	0.6543	19.5044	-5.5172	-3.7923	-6.4332	12.268	-0.9718	8.0612	3.966	13.7072	23.723	4.0044	-7.0107		2.5182	56.1157	-2.6178	12.1037	3.9841	0.4464	16.0451	91.224	4.1766
1998/11/30	4.5033	-6.8554	-12.6177	-10.6145	6.5257	-12.4654			9.0617	9.1954	-5.1523	9.8131	-1.3889	-0.885	-1.0601	-10.8742	5.7361	8.4275	0.3937	10.1333	0.8299	5.7292	2.8725	-5.5208	4.0076	-7.1852	22.4269	-10.903	6.8127	5.4579	1.2223	-4.4995	-2.6497	-4.4381	-2.1798	-6.758	-13.3028	-6.9519	4.0838		-6.1409	4.9232	-1.9969	-8.8689	-0.5109	-1.7374	-8.9686	1.087	3.6655
1998/12/31	-4.943	-8.64	-13.7931	-11.125	-20.9664	-15.1899			-6.7647	-21.3158	-14.4122	-12.2188	-9.0543	-7.5	-6.9643	-13.9952	-5.6058	-4.455	-10.1961	-19.2494	-4.4444	-9.0312	4.712	-13.892	-7.156	-24.7406	-10.885	-1.952	-6.1503	-5.5204	-9.434	-11.8269	-11.2903	-11.5613	-12.2563	-8.619	-11.746	-5.5172	-14.1851		5.7163	-11.4531	-12.3049	-12.2708	-7.9589	-5.8388	-13.2184	-6.2127	-8.8398
1999/1/29	13.0667	-13.1349	6	3.0942	-7.2052	-13.2463			-8.5962	-4.1472	-3.2926	-3.2548	9.0708	0	4.9904	0.1391	7.0881	3.4722	-1.9651	6.2969	-6.4722	-8.8448	1.6667	2.9449	-3.0632	-13.3616	11.8173	7.7335	1.2136	1.1564	-0.25	-1.9629	0.3409	6.5922	-8.6772	-1.0718	1.5588	-1.3382	3.0481		0.9121	-13.1054	0.1789	4.5016	-2.6499	-12.1834	-5.0142	-6.6242	-2.0606
1999/2/9	3.2429	-11.4919	-5.0708	-5.5935	-7.6471	-9.6774			-5.8671	-6.9784	8.7549	7.5161	-6.4909	-2.7027	-8.2267	-5.4167	-8.5868	-1.6299	-6.0134	-8.1805	-11.8563	-6.9307	-3.4426	-7.5871	-9.8879	-12.4847	-13.4991	2.4876	-5.036	-3.3093	-2.924	-8.1201	9.513	-8.5954	-4.0556	-1.9502	-5.9032	6.6584	-4.4369		-0.4519	-6.0328	-10.3571	-8.1538	-3.1519	4.9229	-4.7809	-6.412	-4.5792
1999/3/31	10.3941	21.4123	16.5217	18.4971	8.2803	37.619			23.648	4.2011	11.0018	2.7963	1.0846	4.1667	5.7769	27.9001	1.9569	2.4366	18.9573	13.2104	16.5761	19.1489	-0.3396	1.8843	16.5158	20	-9.9589	31.5534	7.5758	-2.4269	1.3403	4.8426	1.758	2.6376	19.9275	10.8287	3.5132	5.7803	7.2619		1.4267	3.9777	7.3705	30.3183	9.1716	-7.9147	12.3431	14.5773	2.0752
1999/4/30	-15.5717	-12.3827	-18.4435	-11.3415	-9.8824	-10.8997			-4.8184	-19.4384	-14.8268	-5.7024	0.8584	9.5238	3.3898	-2.6406	6.5259	-2.569	-4.9801	-0.9498	22.2611	5	15.5026	-6.2087	-8.7379	-14.2191	-4.2189	3.7428	-1.6432	-14.4133	-8.7873	1.1547	-6.7073	4.1341	9.7684	-6.2812	-10.1818	-1.5301	-6.7703		-4.6036	3.6991	-15.4917	11.8252	-5.5556	-17.6531	13.1285	-5.3435	-9.784
1999/5/31	14.5833	-14.7752	-9.1503	10.8666	8.094	-6.7961			4.6729	5.4513	5.4872	-3.972	0	-3.4783	20.2186	1.4151	-2.8829	10.3516	-4.4025	9.589	2.8599	-4.5918	28.0236	-0.9859	6.7021	-5.0272	-3.5714	10.6707	-0.4773	19.8957	7.4181	4.2237	-0.3268	0.3219	15.3211	0.1064	8.2321	4.9945	-5		7.1716	15.4752	4.6103	25.2874	7.3171	27.4375	-4.2798	-1.2097	3.2394
1999/6/30	54.0107	18.593	20.8633	27.6675	22.5845	32.5			27.0833	18.7288	52.2438	22.7494	42.9787	47.7477	22.4242	14.4186	32.0965	26.421	34.2105	32.125	26.5403	17.1123	33.0645	37.8378	19.6411	17.7396	24.1975	9.1827	26.3789	43.7825	71.8386	32.0583	27.7596	40.6615	47.8123	19.5537	19.5761	35.3066	33.208		13.9854	0.6555	32.2141	107.7982	27.8342	19.5194	21.9261	27.619	17.1896
1999/7/30	-22.9167	7.2034	10.7143	-3.6929	-9.7537	28.6164			-9.5433	7.4946	-19.2853	1.5857	-16.9988	-14.9108	-10.396	-8.3333	-1.6854	-9.2086	-7.6797	-14.6641	-14.9064	1.6743	-0.4982	-7.7399	-4.6667	2.1871	7.1571	-11.4382	-1.3283	-11.5436	-2.0359	-7.0715	-8.8965	-16.4835	-3.5522	-3.3778	-10.1147	-18.8281	5.1775		-6.9963	-3.8684	-12.2222	-10.7285	-5.7101	-11.4895	-8.0403	17.484	-7.5669
1999/8/31	6.2041	5.7312	0	9.0817	8.7193	-6.2347			0.2691	-5.7769	-5.9542	-14.6341	18.7956	4.5058	-6.0773	6.9845	7.4286	3.4865	8.6726	5.2106	4.5775	16.018	2.1053	-7.1588	2.4476	8.799	3.3395	-7.2175	-6.3462	-5.35	-8.1941	-1.88	2.5352	1.4098	2.6786	16.8805	13.6891	4.9086	9.9001		8.325	-2.2481	6.0579	-15.9743	11.9565	-1.2517	3.3872	-0.363	9.4458
1999/9/30	-5.6215	10.0935	-7.957	6.013	-7.0624	-2.8683			-1.7005	12.0507	3.0032	4.6857	-9.3702	0.2782	2.5	-5.5959	-6.9149	-1.1485	-7.329	-6.2171	-6.1448	-4.7742	-9.8083	3.3735	-5.6314	-5.6831	-5.386	5.4248	5.7495	-7.0259	-1.9378	-3.1934	-2.1978	7.6923	0.0543	-12.1256	-6.3199	-1.1927	-11.4876		-7.4074	-3.41	1.1083	0.412	-7.4896	13.0986	-6.4036	-4.827	-3.7975
1999/10/29	-9.2839	-12.0543	-4.5561	3.5777	-2.9736	-8.7248			-1.8629	-1.0063	-1.7336	-3.3843	-7.4576	-5.1318	-6.7432	4.6103	2.8571	-6.6615	-3.3392	-0.2247	-8.0717	-3.1165	-13.6139	-5.9441	-7.8662	-6.6049	-6.7362	-15.4369	-5.0485	-8.8636	-8.8623	3.8643	-5.7116	7.315	-8.8539	0.4695	-1.4756	0.3714	-0.747		-4.6	-6.0755	-8.2631	-19.6952	-5.5472	9.9626	-6.7903	-8.134	1.6746
1999/11/30	-1.6544	-2.1236	-10.6487	-18.1971	-5.2213	-2.3529			3.2542	-4.0661	-8.5806	-5.1977	-5.1282	-5.7018	-0.7692	8.9192	3.4722	-3.2365	-9.4545	-10.2477	-2.9268	-5.3147	-10.8883	-6.5675	3.8273	-3.8462	4.5778	-9.2997	-13.7014	-5.3616	-3.4166	-0.363	-7.2493	0.8821	1.1919	2.3364	-5.1843	7.123	-5.8325		-2.5157	-13.8986	-1.8382	7.3723	-15.873	6.2665	2.2907	5.625	-0.1176
1999/12/30	-1.5576	5.9172	-1.5068	-15.242	-10.1796	-11.747			-3.7426	-18.0795	-7.1053	-12.0381	-11.0039	-11.6279	-7.5969	-13.1985	-0.8054	-6.7753	-16.4659	-12.1706	-8.3417	-18.1684	8.1994	-11.6497	-9.4518	3.7419	-17.0233	-11.3924	-6.1611	-2.9644	5.4422	-2.3679	-15.6317	-13.911	-6.3604	3.379	-10.2066	-7.6857	1.4985		10.4301	-0.203	-12.5468	13.9361	-10.566	19.8267	-5.5125	5.5227	-8.1272
2000/1/28	12.4051	-8.0074	0.9736	-4.8603	25.7333	15.1877			5.7299	16.249	13.3144	11.1111	25.8134	13.6842	-4.0268	5.1054	15.0203	8.5557	-1.4423	1.7143	5.9211	40.4332	11.1441	-4.0752	7.4113	23.3831	11.3716	31.8571	-0.7576	10.6585	0.2581	21.8284	8.1218	26.4081	49.1824	27.6502	12.3139	40.7858	1.378		44.1091	12.1058	30.5139	43.1981	-0.6329	118.8437	10.6655	10.7477	49.359
2000/2/29	-0.4505	2.4291	17.3554	35.3768	1.4846	7.4074			17.2258	34.9096	15.9167	5	4.6552	29.321	6.8182	22.8089	-11.4118	2.3729	14.6341	88.6236	7.3499	5.6555	-1.0695	56.3725	7.6774	1.7137	16.2105	32.6111	6.8702	1.8405	-3.7323	43.6447	10.6808	14.5362	43.2546	-3.8062	7.1084	-1.0631	25.1456		6.0811	19.51	11.6489	0.7917	4.4586	25.8121	24.2998	5.3165	-9.2704
2000/3/31	-0.3959	70.751	50.4695	36.3208	28.3177	31.3103			13.1535	-7.9381	16.3192	20.2091	0.4942	1.074	19.6399	38.6071	9.8274	9.3543	13.617	0.5212	7.6181	8.6375	2.2973	-5.8516	13.0866	34.4896	44.7374	-8.5784	11.1905	2.3494	-8.5561	-14.9787	8.349	37.5	-0.2943	3.8129	5.1744	12.6931	7.6804		-5.3503	-6.6059	2.7921	45.715	7.9268	-10.0949	3.5123	22.5962	3.8789
2000/4/28	17.3197	13.0787	-11.4665	-11.3495	-12.2964	4.2017			10.5058	5.4871	-5.5624	-4.5411	10.3279	-0.8264	13.6799	4.5906	3.023	0.6813	-2.6217	4.0741	1.3441	2.3516	11.889	-8.3241	-0.9577	7.2218	-3.2744	12.8686	4.4968	2.2955	0.5117	-9.5298	-1.4925	1.6698	1.5348	5.8212	11.5508	2.9201	-14.1931		-5.9219	2.6829	-0.7148	-30.2963	5.0847	3.8062	22.7913	17.485	4.827
2000/5/31	-0.0968	-9.0072	-4.8458	-9.9922	8.7279	-10.4839			0.3392	12.8981	16.5576	1.9231	18.1278	-0.7143	5.5355	0.949	12.6761	3.0075	0	24.2705	23.519	-7.0022	2.2432	-4.9637	2.0951	19.3814	-5.3487	-5.384	9.2213	-6.1565	5.4545	-3.3264	3.3333	-2.8968	4.8256	4.4532	-2.4928	45.802	-1.5953		-3.505	-1.4252	2.9518	-5.8044	8.0645	-12.7833	2.7112	4.8315	0.7819
2000/6/30	14.7287	-2.0247	7.037	6.1578	-5.2092	-0.5631			1.8993	-8.6634	-16.676	11.4201	-5.4088	2.8777	-2.3945	-7.8143	-3.75	11.6959	14.8077	-4.7537	9.3772	3.6471	4.157	6.2213	6.3141	0.2879	-0.4292	2.7615	19.137	10.0529	2.8966	-0.5018	17.6931	19.1201	-6.77	1.6301	-4.5231	1.668	2.901		-2.9652	10.9237	6.9065	-4.0272	1.4925	1.1657	-11.6861	-2.1972	-0.8522
2000/7/31	-17.0587	2.1814	6.8339	5.6373	24.4393	13.3635			-2.8175	0.6889	0.1348	-2.852	12.234	8.2751	2.6869	1.4659	11.488	-1.2528	20.603	4.5701	4.8429	6.8104	23.9468	8.4249	-0.7424	2.1814	1.4368	-3.4202	25.9843	-4.7918	-7.1046	2.8098	11.794	-12.8551	-8.3054	3.0228	9.7837	-7.0313	6.3018		3.1322	-0.4345	10.3357	-16.1274	18.784	-7.6502	8.7182	15.2877	23.7288
2000/8/31	-10.337	5.5056	45.9919	2.3975	-4.3796	27.4725			-3.6574	-11.5263	0.2692	13.8532	-4.1469	-12.8095	10.2389	4.4598	4.2157	-4.7015	0.4167	-2.5302	-6.5543	14.7715	5.4562	0.1126	-6.5819	6.7978	3.4703	9.6121	-8	-3.2035	0.7215	-1.0155	9.2868	4.9715	0.7311	-3.5329	3.8462	-8.6134	-0.546		-6.0741	-0.2182	2.2673	-6.9091	-9.3445	-7.2203	-5.3107	-5.2281	-3.4703
2000/9/29	-5.1592	10.0106	4.1043	-7.4018	12.9008	34.1693	109.1314		-2.1221	-7.2576	-6.7114	-7.2522	1.2361	4.5679	-11.5583	3.187	-16.3688	-6.4213	-13.9696	-4.8968	-4.2084	-11.9444	0.3393	-5.2868	-4.5637	-4.787	-0.0684	-6.2308	-7.8804	-7.8468	-6.8768	-3.4632	-5.6424	-5.9006	-15.2009	-4.2831	6.2331	0	2.1176		-9.3849	2.0408	26.021	-11.6066	-9.2308	-9.2813	0.2804	-0.0502	-5.3926
2000/10/31	8.7307	4.3562	18.4869	-3.0179	0.6085	-8.2944	4.1001		3.6382	-3.3355	5.4676	-5.7341	8.9133	4.2503	4.4341	12.0629	0.5624	6.1925	5.4662	2.4814	-2.3013	8.938	9.9052	18.4086	4.1946	3.2597	6.3014	8.6957	-6.0472	2.248	1	6.3528	11.5274	2.0627	1.6683	7.5875	1.6156	1.3333	6.1444		2.0017	6.2143	3.9352	7.6409	-0.5085	-13.633	10.7942	0.3011	16.9
2000/11/30	-4.3854	0.9276	-0.9892	-0.4205	1.8145	2.4841	9.4118		6.3567	5.9721	14.1201	2.765	0.6726	-0.7928	2.7933	-7.1243	3.915	8.353	10.6707	8.5351	6.8522	11.8726	1.4096	22.4674	19.5652	11.343	-0.7732	12	18.6813	2.7981	11.5004	-0.7027	-8.3333	1.6977	6.9855	7.5347	2.0921	8.2123	10.3473		10.4096	1.614	-1.559	7.8567	9.8807	3.2077	-1.6153	2.5013	0.3422
2000/12/29	-3.2946	-15.9926	-1.7257	8.9527	-6.9307	-4.5991	7.6671		8.3854	-0.3757	-6.5152	-0.5381	-3.2294	1.2557	3.587	4.9272	8.8267	-6.6909	-1.9284	-4.5733	4.8764	-2.4159	2.0077	12.6945	-4.5118	4.3248	-2.7922	-5.6604	-6.3492	-0.0648	-6.4208	8.8464	-14.3763	-1.1129	-9.0272	6.4462	0.6557	-17.5922	3.0164	-1.4045	3.4003	1.456	4.9774	-9.9042	0.3101	-0.2181	-0.9749	3.9531	-3.1543
2001/1/19	-9.352	3.6105	-12.3845	-7.3643	9.2908	-1.2378	-7.1646		-2.5926	-2.4513	-1.5985	-1.3526	3.6824	11.9504	-0.4197	-7.7375	-4.0554	0.2338	10.9551	-5.6692	3.3121	-6.7197	3.4065	-17.3692	-2.3559	-6.2644	-1.2692	5.6429	3.5311	4.2802	2.7007	-2.3407	1.5638	-2.3312	-0.8671	-4.1074	1.7915	-8.6253	-10.6302	1.4245	1.719	-0.6523	-0.6897	-2.5532	9.119	-13.306	-1.4508	13.7559	-8.3627
2001/2/28	-7.7377	-26.0824	-10.5485	-21.7573	-3.5042	-16.2269	-7.8578		-7.9003	-7.0876	-8.1836	-10.4205	-8.1021	-13.998	-7.2708	-15.4425	-8.1443	-4.4323	-6.7089	-3.4077	-7.5832	-16.5877	-12.0059	-12.489	-8.0999	-9.828	-9.9459	-16.7681	-6.9577	0.7463	-6.2544	-7.5899	-13.6143	-16.1317	-14.723	-4.1186	-8	-6.8437	-4.2023	-12.1348	-8.2292	-8.8641	-14.7569	-8.5881	-2.1246	-11.3457	-9.0957	-6.6155	-10.6628
2001/3/30	7.9073	9.7143	17.5708	32.7273	14.3914	17.3228	6.1421		6.6055	4.9931	6.0145	14.4898	7.1256	6.5574	12.2727	14.2271	4.6016	6.3466	15.7395	7.7614	7.7139	11.7045	2.2463	17.9899	7.0016	10.2997	5.5597	13.7287	8.5044	15.4321	8.0364	5.5476	16.5103	7.7527	16.2963	5.3837	3.7391	32.5522	8.0297	10.7417	7.9597	7.2046	5.3462	22.5318	8.1042	-3.9815	16.7149	3.3149	29.0323
2001/4/30	-6.0696	12.6302	6.4193	7.1716	-1.8225	-1.2752	5.6432		-1.506	-0.2642	0.2734	-4.1889	-8.23	3.2967	-2.4291	6.2874	-6.5451	-3.5195	-2.2274	-2.5	-1.9188	4.9847	1.546	-10.5622	3.1563	4.6443	3.5587	-0.1429	2.027	-2.1925	1.5439	4.0956	6.1997	-3.7341	-2.0088	-6.3587	-1.0897	0.5733	1.17	3.3487	3.2042	3.2258	-0.0486	-2.2742	-6.4257	-6.9974	-2.329	0.5976	6.1667
2001/5/31	-1.6548	27.6301	-2.0264	28.7218	4.1317	5.7104	4.7533		3.6697	1.5894	8.7935	11.6279	-0.4914	-2.0213	9.2324	1.2958	1.837	5.1546	5.5156	28.022	1.2167	11.8217	0.5609	11.9048	3.4158	6.2323	4.2612	6.867	-2.5166	2.6791	6.0815	3.2787	4.8522	12.4842	4.85	5.8619	11.1864	5.976	8.5714	3.8517	-0.722	20.3776	10.2234	-1.9282	0.1431	16.102	11.517	-8.1924	13.6578
2001/6/29	-1.189	-4.529	-0.6734	1.4019	5.2904	2.4437	9.9855		2.0386	10.2461	-2.9449	-2.0833	1.1111	0.76	11.2061	2.0022	-1.3529	10.4072	0.6818	0.0954	4.1322	-1.7331	4.9665	4.3404	7.0485	2.9685	0.5905	0.8666	-1.3449	-5.0815	-2.671	-0.6349	-4.1215	-1.7857	-1.5954	7.3903	-2.6677	6.7432	5.9524	4.4149	5.2364	-3.0287	1.4128	0.678	-2.7143	-5.1902	8.145	0.6908	-3.5912
2001/7/31	-25.78	-17.2676	-3.5835	-23.2143	1.2561	-9.0395	-21.1024		-14.656	-8.6258	-8.5216	-10.7234	-19.626	-20.0431	-16.7378	-17.6663	-22.5143	-11.9375	-18.7359	-17.1034	-13.7085	-13.8448	-21.2799	-16.6395	-11.1111	-13.4989	-13.834	-17.2872	-17.4515	-11.4359	-10.5269	-16.3578	-19.2308	-14.2857	-12.8561	-11.3071	-14.6437	-18.1452	-12.4778	-8.7248	-4.6303	-19.4931	-11.4476	-10.7744	-17.4743	-22.5106	-19.4175	-6.0034	-18.553
2001/8/31	-5.8628	16.6284	2.9633	4.051	2.4811	4.5549	-5.5389		1.5187	-3.3854	1.8349	2.4786	-7.1756	-7.1429	-2.1538	9.4702	-3.8348	5.259	3.6111	-9.7701	0.3344	4.5036	-2.1548	-9.9804	-7.1759	-6.0549	-8.5627	-7.2347	6.0403	-3.3981	-2.2745	-3.3613	5.5089	6.6667	-3.1852	6.3158	4.1284	-2.4631	0.6757	3.8971	-5.6522	6.4718	-8.3447	-5.1321	-3.1194	0.7917	-1.5191	1.8856	4.2216
2001/9/28	-5.1704	-19.469	-2.9756	-20.9084	-0.6842	-17.6238	-8.1881		-10.7595	-8.3558	2.7027	-9.1163	12.8289	5.3701	-13.9421	-8.409	-8.4356	-2.4224	-14.2091	-20.4459	-1.0833	-15.6709	-0.9009	-8.8043	-3.5744	10.1661	-7.1906	-3.3795	-9.9684	-3.4171	-16.8348	-2.6877	-16.6372	-5.303	0.1732	-9.4059	3.5242	-10.8586	-6.7114	0.2831	-5.53	-9.7386	-22.3881	-9.8648	-4.1121	-7.2508	-5.4255	-4.1791	-21.8565
2001/10/31	9.2937	-11.5995	-1.7094	0.7293	-11.1818	-10.4968	-3.4522		-5.029	-10.2941	-19.2308	-4.8106	12.2449	10.6061	-5.2956	-9.5773	15.0754	-3.879	3.75	-1.5212	-14.0691	-7.5494	-10.101	-9.416	-2.7586	-5.5489	-9.9099	-15.157	-5.7996	-2.6015	-8.4888	-11.4541	-9.448	-10.1	-10.5445	-0.382	-2.0426	-4.1549	-11.6547	-2.6817	-8.8618	-12.4547	5.5769	-3.8835	12.0858	-19.9349	-17.1541	-0.9969	7.9914
2001/11/30	0.4535	10.4972	-14.5269	8.3258	7.1002	9.0421	1.7878		4.888	12.7049	6.8505	5.0538	-4.9351	-3.736	13.7841	4.821	-5.968	4.4391	7.9819	10.5691	9.4118	5.402	8.3146	10.5263	3.4574	0.3193	13.7	7.2939	11.0075	-1.3889	8.9704	5.5963	9.027	1.4461	3.5749	7.4166	9.47	8.67	6.4332	-0.2901	15.2889	6.1208	1.7304	12.1212	0.8696	7.4858	7.332	1.0699	1.5
2001/12/31	-8.5779	-27.25	5.5057	-0.6683	-0.6685	-14.6141	-6.4403		-1.2945	0.8	-3.362	-11.259	-14.7541	-9.9612	-16.9143	-5.2265	-14.0867	4.8686	-9.3445	-18.6765	-5.1971	-17.4017	3.3195	-7.9762	-7.6264	-0.3183	-12.3131	-5.2217	-10.5882	7.909	-6.8288	-8.9487	-17.957	-12.9386	4.4776	1.2658	-19.9206	-3.8078	-9.7169	0.8727	4.8951	-16.6797	-10.0269	-2.2113	-11.3793	-14.9886	-7.6534	7.0984	-27.8818
2002/1/31	-18.1481	-31.7869	-9.4158	-22.3717	0.7291	-24.5192	-10.9512		-12.3934	-21.14	-16.2621	-21.684	-17.6282	-23.4195	-20.4952	-15.5147	-23.2432	-3.0951	4	-19.0778	5.293	-20.6349	-5.4217	-17.9819	-16.9759	-8.4291	-19.7593	-18.3992	-5.4511	-13.5542	-21.988	-13.3588	-24.2464	-11.461	-18.6607	-5.3977	-11.9921	-14.7974	-12.0339	-3.0281	-4.8148	-7.7643	-11.6418	-5.7789	-13.035	-21.1932	-4.7945	-0.6977	-19.5355
2002/2/28	4.9774	28.9673	-1.7533	10.1842	-3.0624	13.8854	0		3.4431	4.9405	1.8357	13.9912	1.3619	2.439	7.6125	2.5239	7.0423	-0.6084	-0.5917	10.7263	3.9497	10.9091	4.4586	3.1546	2.0112	3.696	3.125	2.0382	2.1869	2.9036	5.6628	0.4405	12.1107	3.6984	1.0977	-3.003	3.9414	1.5487	5.2023	0.3717	3.3463	1.6227	2.3649	1.6889	2.4609	12.7684	-2.0863	1.0539	8.489
2002/3/29	4.8851	32.8125	-14.4678	7.0796	-1.7231	5.2573	5.903		12.1563	6.2772	10.1518	13.5659	10.3647	9.8901	22.0257	9.0832	13.5965	3.0604	0.4464	22.8052	-3.2815	13.2787	-2.0325	2.9052	31.6539	14.1896	14.0606	8.9888	3.3074	5.079	8.1608	15.4605	8.4877	6.8587	6.6232	2.7864	14.6262	7.6253	7.8755	7.2593	11.5964	8.6826	12.3212	2.7098	6.5502	14.6293	1.9838	2.5492	8.9202
2002/4/30	32.4658	8.6765	5.7377	5.0505	4.5003	-0.1063	6.1712		1.3548	3.0353	5.5125	12.628	21.0435	4.1667	5.9289	5.7588	-1.9305	-0.9651	38.2222	12.2432	2.8571	-0.2894	5.7054	7.8752	0.6656	2.5913	12.221	7.6747	23.9171	-0.4296	11.7117	8.1671	14.367	3.3376	7.5356	5.0602	7.656	5.2632	5.9423	0.4144	-2.0243	14.2332	-5.8766	16.0851	6.9672	17.1329	7.781	-4.2656	12.5
2002/5/31	-7.9628	-10.6901	-8.1748	-12.1503	-9.9553	1.2766	-6.5625		-11.3304	-14.7293	-11.4286	-10.404	-13.7931	-10.4	-9.8259	-9.2715	-4.5276	-7.4963	-15.0054	-9.9561	-12.3264	-8.1277	-4.318	3.0303	-12.2314	-8.6108	-13.9205	-12.0213	-6.9909	-12.1899	-11.2903	-20.0176	-10.9453	-9.8137	-11.9318	-17.4885	0.5268	-10.2885	-13.4615	-9.6286	-9.6419	-15.2733	-7.2841	1.4663	-4.7893	-16.4925	-11.4305	3.0651	-5.364
2002/6/28	14.6067	12.5758	7.4444	6.6667	-4.9689	-0.3151	4.5485		7.4542	12.0448	12.1808	6.3134	13.3333	22.5	13.1034	5.8394	7.4227	12.5599	19.0416	12.0325	13.781	8.6888	19.4872	8.5561	20.0565	-1.8216	10.8683	10.8827	20.3361	17.3767	13.0682	21.9851	4.4693	19.174	14.444	8.2499	7.4431	12.7546	9.3519	9.9696	5.7927	9.2979	7.0707	1.4772	23.5412	8.9366	4.6038	14.684	3.3738
2002/7/31	-7.3529	-5.7873	-6.0714	-5.5037	4.586	6.1117	-3.135		-3.2371	-6.8802	10.8177	-5.3022	-7.6471	-5.9767	-1.7073	-3.1418	-2.6871	-4.0741	0.8475	-8.9985	-6.6667	-4.2151	0.9281	2.7094	-7.1616	8.3382	-1.7946	-5.1254	-5.8743	-7.9176	-6.5327	-4.0798	0	-4.3275	-4.9953	-4.5307	-7.2891	-9.3156	-4.6038	-4.087	-2.5204	-6.9444	-5.2411	-1.7921	-2.2801	-6.0705	-6.0606	1.2156	6.1358
2002/8/30	2.5397	-3.8571	-0.7605	0.4936	2.5705	-3.6743	5.7294		1.1754	3.7906	3.1514	2.3516	0.9554	-0.9302	2.8536	0	0.789	1.5444	1.2605	-1.4354	4.5367	-0.7587	0.346	-0.9592	9.8777	9.5068	1.6244	2.7586	2.0319	1.5312	3.5484	0.189	0.2674	1.467	-2.381	0.8136	1.5901	3.3543	0.7162	-0.6711	-0.2398	4.7575	-0.9956	0.6569	7.0053	8.3843	1.7733	1.5212	-6.2731
2002/9/27	-9.2879	-16.3447	-10.8812	-8.9391	1.2225	-18.1443	-1.0044		-6.345	-2.3478	15.6483	-2.6258	-6.7823	-7.5117	-11.339	-3.481	-11.3503	-0.6084	-11.2033	-27.1036	-7.6639	-15.7492	-5.0862	-10.0484	0.9418	-0.4341	-6.3936	-8.0537	-8.2504	2.3202	-8.7227	-5.6604	-18.6667	-5.9036	-3.5569	-5.3434	-7.1304	-5.3753	-3.2	-2.8958	-10.3365	-5.61	-4.6927	-1.6679	-7.0644	-10.0725	-2.5	-2.4448	-14.8294
2002/10/31	-6.9397	7.8153	-4.6432	-13.0529	-6.1594	-4.9118	-8.2435		-8.6832	-5.8771	-5.6701	-8.6517	-4.5685	-4.2301	-5.7143	-7.7869	-0.2208	-2.1423	1.6355	-4.1065	-3.7	5.0817	-4.6322	-6.3257	-1.1874	-7.0845	-8.0043	-1.8248	10.6977	-1.3605	-6.9397	-12.9	-5.7377	-8.5787	-11.0643	-10.9442	-11.0487	-6.1093	-9.0909	-4.8708	-6.9705	-6.3208	-3.7515	2.6549	-2.027	-7.7957	-7.8477	-5.7397	-12.6348
2002/11/29	-11.1247	-23.3937	-11.1812	-17.866	5.5341	-25.5629	-10.5045		-10.2403	-16.3671	-17.5546	-11.8081	-10.1064	-10.424	-9.9567	-4.8889	-7.9646	-5.3167	-6.3218	-4.6296	-7.1651	-19.6891	-1.619	-10.4885	-7.6395	-12.0235	-8.4687	-10.7807	11.9048	-3.908	-9.0465	-7.2331	-12.3478	-10.3641	-11.9668	-7.0683	-12.3158	-7.8767	-6.2626	-10.4493	-12.2478	-7.9557	-12.3021	0.2874	5.3448	-14.3829	-11.6358	0.6003	-16.9312
2002/12/31	-6.3274	7.0968	-10.3553	-3.6254	0.8537	-6.4057	-6.7181		-6.2864	-5.543	-8.1193	-6.2762	-7.6923	-5.7199	-7.3718	-10	-10.8173	-5.0372	-9.2025	32.0388	-8.9485	16.5591	-6.5828	-5.939	-4.8327	5.2667	-4.0558	-6.9444	1.3767	-0.2392	-0.8065	-2.2277	-8.5317	-4.6875	-0.6729	-1.9015	-5.2821	-4.3371	0.8621	-2.5671	-7.0608	-9.4092	-7.0833	-0.7163	-2.946	-7.7185	-7.6336	1.7903	24.2038
2003/1/29	14.2438	15.4618	15.9683	18.9655	0.5441	20.3422	6.6225		10.0621	14.2515	19.477	16.369	13.0342	9.8326	10.0346	11.6303	12.1294	1.6522	13.3784	1.1029	9.0909	21.5867	6.0104	12.628	8.2031	-7.5997	10.3038	12.0896	7.6543	3.8369	12.3306	6.2025	19.9566	7.8689	10.9756	14.4493	11.0266	8.1606	13.141	4.4311	17.6678	16.4251	12.1076	1.2987	16.3575	19.3112	18.905	-0.67	12.8205
2003/2/28	2.0566	-0.1739	1.6602	1.3175	-3.187	3.0016	5.9006		3.0474	-3.8784	-2.2642	2.6854	-3.9698	5.1429	1.5723	0.9302	0.2404	0.3422	6.7938	-5.1818	1.9144	0.1517	2.737	2.8788	3.5199	3.5641	4.1916	3.1957	13.8761	-2.4249	2.4125	0.9535	-4.5208	1.5198	0.9768	4.6189	1.7123	8.3832	5.1936	-1.8349	3.1532	1.8672	-0.9333	10.1852	2.7536	-1.5464	0.2606	-3.457	-5.6061
2003/3/31	-3.2746	-5.2265	-8.0692	-5.7217	-11.9876	-10.1227	-5.132		-5.4765	0.1091	1.7761	-1.7435	-4.3307	-3.8043	-5.2632	-6.4516	0	2.3018	5.1339	1.4382	7.0718	13.4848	4.3768	-0.2946	2.0052	-1.8867	-1.7241	-7.2258	19.1339	6.2722	-5.7715	2.3613	-3.2197	-0.2994	-7.1342	7.3584	-2.9181	-6.0773	3.5907	0	-6.2591	-3.8697	-5.3836	-7.563	8.8858	-12.5654	-7.9723	-0.9607	-13.3226
2003/4/30	6.3802	-2.2059	-15.1515	-16.4138	-18.4898	-15.8703	-1.8547		-1.2746	-11.6558	-17.2989	-12.0406	1.2346	-4.7081	-16.1765	-13.3005	-1.9185	-0.8333	35.5626	-1.2287	-3.4056	10.2804	5.1048	-6.2038	-6.3248	-11.0734	-16.8421	-7.9277	43.6179	-0.5568	-9.125	-13.6101		-6.9069	-10.026	0.1704	-5.5491	1.0588	-0.5199	0	-5.2795	-7.5212	-2.7027	1.958	32.3834	-23.3533	-16.29	-5.5011
2003/5/30	11.6279	1.1278	1.3547	31.6832	3.5498	6.0852	4.252		2.6995	-0.7398	4.4037	4.0346	2.439	4.1502	6.0429	1.4773	-0.2445	1.6807	1.8794	2.6794	1.6579	6.2954	3.9896	-0.9449	0.365	14.5149	2.5316	3.7764	9.1819	3.3595	3.8514	4.0053		1.129	1.1577	1.6644	-0.8568	0.5821	-2.7003	7.645	1.3115	-0.4582	-0.731	-0.4115	15.2642	40.7812	6.8616	-2.0885
2003/6/30	-9.7588	-7.4349	-9.356	-8.396	-1.3378	-6.501	-1.0574		-6.1714	-5.4658	-0.3841	-7.2171	-8.9286	-3.2258	-4.2279	-6.495	6.6176	-5.3453	-16.1414	7.8285	-9.2275	-19.1344	-5.7548	-3.3386	-1.8182	-7.0047	-5.83	-1.4556	-9.3112	-7.2486	-5.8278	-7.8306		-6.0634	-5.7225	-17.3261	-4.7532	-7.1759	-10.564	-8.0754	-6.4725	-12.313	-8.3947	-1.1708	-18.5908	-18.313	-5.0526	-0.6274
2003/7/31	6.9259	4.0161	-3.7534	-10.3967	-1.4407	12.8834	-4.3511		-8.0809	-4.7306	-4.7406	-2.8443	-8.4967	-4.7059	-6.7179	-3.9521	-5.0575	0.6335	8.1577	-7.1737	-0.8274	0.4225	7.2566	1.6447	-2.8704	-10.4017	-2.0558	-8.2718	-5.5556	-5.697	3.9381	-7.2423		-6.2176	-6.6768	0.9901	3.0105	-9.3804	-8.8659	4.8316	-1.5571	2.6247	-8.5209	1.0512	-2.1708	3.3967	1.9956	2.1465
2003/8/29	-5.3409	-11.1969	18.8022	-0.458	0.086	-5.0725	-9.9761		-2.5765	-0.5517	-4.9765	2.6194	0.4762	-7.4074	1.8519	-0.4988	-4.6005	-1.8885	-10.678	-4.0968	-7.2706	-9.6774	-3.2718	-7.767	0.5147	-26.4211	4.6477	-3.3816	-10.4364	3.9846	-0.5413	1.0511		-3.3149	0.6504	3.268	1.6518	-5.1247	-4.4776	-2.933	-2.4605	-7.9284	-1.7575	1.0417	-0.4348	1.8397	2.9348	1.3597
2003/9/30	-17.527	11.7391	-9.9648	-6.135	-1.89	-14.1221	-11.5248		-5.6198	-10.5409	-6.2253	-2.7027	1.1848	-7.5556	-2.4242	-7.5188	4.5685	-0.8249	1.5172	-7.5728	-1.2853	-9.9379	-6.3313	-6.8421	7.7361	-13.4929	-7.3066	-8.3333	0	-5.068	-7.483	-10.6984		-4.1905	-0.1616	-5.6962	-8.75	-9.0511	0.6944	-7.3381	-3.0631	-4.8611	-4.2934	-13.2505	-1.4192	-7.3548	2.3231	-0.2439
2003/10/31	-2.0378	-15.7588	-15.3646	-15.0327	-1.6637	-19.1111	-8.3166		-9.1068	-14.2636	-2.4236	-14.0432	-9.1335	-4.5673	-16.7702	-12.6016	3.6408	3.9741	3.4906	-3.4664	-6.25	3.4483	5.7407	-4.7081	-6.1246	-6.4151	-14.9923	-14.5455	10.5226	10.4167	-9.1176	-8.8186		-14.1153	-13.9159	-9.396	-7.6712	7.7047	-5.8621	7.4534	-8.9219	8.1752	-14.3925	-6.4464	-3.9867	-3.8997	-8.8751	2.2005
2003/11/28	1.0401	-9.2379	1.5385	-5	-9.0828	-6.3187	0		5.5877	14.8282	-13.1749	-4.3088	2.8351	3.2746	0.7463	-0.7752	-3.2787	-1.7778	-0.4558	-31.012	0.9722	1.6667	-8.7566	2.7668	-7.1991	-1.7473	-0.9091	4.6809	3.3866	-1.7689	-2.589	3.8321	-19.0855	1.6204	2.0677	4.0741	-4.1543	-19.8212	-7.8755	0.289	0	6.8826	3.2751	12.5754	-1.8454	-1.7391	-17.3273	-5.9809
2003/12/31	-1.4706	-14.2494	-11.3636	6.8826	-4.1136	-3.8123	-4.4809		-6.5693	-3.622	-10.0746	-3.0019	-3.5088	-3.4146	-12.3457	-10.9375	22.7603	8.4163	-4.4872	-17.1924	-4.1265	16.5574	10.3647	0.7692	2.5455	-2.8728	-6.9725	-9.7561	-6.3041	6.4826	0.4983	-18.6292	-3.6855	-21.4123	-19.1529	-7.8292	4.7988	-5.3903	1.3917	17.5793	-1.0204	-1.5152	-10.5708	6.1974	18.9189	2.6549	-18.6301	1.7812	-15.1163
2004/1/30	16.7164	2.9674	25.2991	9.8485	-1.2257	8.5366	10.4119		9.375	-2.7778	12.3098	8.1238	4.4156	4.2929	9.0141	19.2982	8.6785	5.1753	2.7804	14.8571	9.3257	3.3755	12.9565	9.9237	-5.2009	8.8732	5.7199	10.3604	6.2005	9.1319	5.4545	6.2635	12.2449	13.0435	17.7677	20.8494	3.6928	2.947	4.902	-0.8578	7.2165	8.3333	12.766	4.4669	0.3953	8.7644	9.0909	-1.5	11.1301
2004/2/27	0.3836	24.2075	12.5512	21.3793	6.1013	20.7865	18.2383		8.2143	9.0756	4.6798	9.839	17.4129	28.0872	15.5039	13.9706	12.1597	11.1905	10.0746	12.272	12.4672	10.068	-1.5396	7.4653	10.4738	12.2898	10.4478	9.7959	12.795	11.9835	5.9561	13.0081	12.7273	15.641	16.8279	2.0767	8.6895	12.9771	8.972	4.5735	10	3.0769	9.0147	9.7241	10.8268	6.3408	9.8765	-1.0152	29.584
2004/3/31	5.7325	16.0093	7.7576	1.1364	-2.2417	3.9535	-6.135		6.2706	10.7858	6.8235	12.215	1.2712	-2.4575	14.9888	-0.5161	6.1489	1.6417	-10.9322	3.9882	5.4842	-2.5958	-2.2674	-1.7771	0.4515	5.9908	9.7973	2.6022	-9.3612	-4.8893	2.8107	6.4748	6.8548	18.4035	10.9272	7.9812	4.194	8.6149	13.036	11.2293	8.5664	4.822	5.5769	-3.2684	-11.0124	0.2484	0	-5.5128	7.2533
2004/4/30	-7.2289	-13	-29.0214	-17.5562	-9.3719	-12.528	-8.6835		-0.4658	-11.1266	-8.8106	-14.2235	-11.5063	-8.1395	-14.786	-15.9533	-13.4146	-2.809	-10.1808	-10.6534	0.1007	-11.1675	3.36	-8.2237	-22.1348	-3.3696	-8.7692	-11.5942	-13.548	-0.9699	-11.9424	-4.0541	-6.9811	-8.9888	-9.8507	-10	-9.6855	-5.4432	-12.8983	16.2593	-9.5008	34.7207	-9.8361	-8.5351	-14.9701	-1.8587	-20.2247	-9.498	-24.5011
2004/5/31	-3.2468	2.5287	6.4976	-3.7479	-1.3201	-8.9514	0.2045		10.4524	-1.252	-4.1063	-4.3993	-2.6005	0.211	6.3927	7.5617	-4.5775	0.289	-14.5127	-8.2671	2.9379	-10.5714	-6.3467	-6.0932	-3.3189	-12.5824	-3.5413	5.3279	-11.4838	6.0725	-0.1634	15.669	-8.1136	-1.8519	0.8278	-2.0934	-0.8357	0.6579	-6.446	4.5245	-1.4235	-4.2276	4.0404	-5.1355	-6.1033	1.3889	-5.9859	-1.1994	-13.8032
2004/6/30	-10.4698	2.0179	-36.4583	-16.2832	-21.5162	-17.1348	-15.3061		-24.97	-10.6181	-17.7671	-10.2655	-11.165	-13.8947	-13.3047	-16.7862	-18.8192	-1.6545	-14.4849	-12.4783	-19.4292	-17.7316	-22.314	-12.9771	-20.7463	-22.0833	-12.5874	-18.0934	-13.5083	-2.2935	-15.7119	-26.0274	-13.4658	-18.5127	-21.0181	-20.2303	-14.3447	-18.6275	-9.4972	-8.1448	-14.8014	-9.7966	-15.1456	-5.5639	-22.625	-25.5293	-23.221	-8.1942	-4.2589
2004/7/30	-5.8471	-8.1319	-5.3864	-18.3932	-13.9205	-20	-13.012		-1.5801	-14.8936	-5.9561	0.5917	1.0929	0	-4.9505	-12.7586	14.0909	6.7527	-2.6549	-14.8515	2.1798	36.8932	-7.3404	-14.4737	-7.3446	1.6043	1.0008	-14.4893	-6.8539	13.6585	-8.1553	-1.6461	-3.0612	4.4271	-14.7609	-0.6186	-1.8333	-2.2088	3.4979	11.133	0.4237	8.1325	-8.9245	5.414	-10.3393	-8.6957	-8.5366	-14.0846	-2.3132
2004/8/31	-7.1656	-13.6364	6.1881	-8.0311	-9.736	-9.322	-19.6676		-2.5229	-0.4167	10.6667	-4.3137	-3.5135	-7.5795	2.6042	-3.5573	-15.5378	-0.5686	2.7273	-2.093	6.5333	-18.2979	2.2523	1.2821	-4.065	7.3684	-0.1988	0.5556	-4.9457	-5.8369	-3.8544	-6.9038	-6.0526	-6.7332	-2.1951	0.9198	1.0187	-7.1869	-11.332	-5.4965	-15.4008	-7.5209	-4.2714	23.565	5.9397	-14.2857	-10.4	-13.556	-14.7541
2004/9/30	2.7444	16.8975	-4.8951	1.1268	-5.8501	0	-19.6552		5.1765	4.3933	20.9337	-8.1967	3.6415	2.1164	0.5076	-2.6639	8.2547	18.1558	-1.1799	8.3135	19.7747	-6.0764	7.6923	0.2532	3.8136	3.6765	0	2.4862	-0.8883	6.1987	4.6771	3.1461	-1.9608	18.984	-0.2494	-1.9231	4.2017	-0.4425	4.0359	10.6004	-0.2494	2.1084	1.5748	-14.3032	0.346	-3.4188	1.7857	-4.7727	4.4872
2004/10/29	-1.8364	4.7393	11.7647	-6.1281	18.4466	-21.9626	-14.8069		-5.1454	-7.8156	-6.6002	-9.8214	-19.1892	-11.399	-8.3333	-15.7895	-13.9434	0.121	-23.7313	-5.7018	-7.9403	-4.8059	-22.4947	-10.8586	-4.0816	8.0378	-0.3984	-12.938	-23.5595	5.5794	-5.7447	-15.9041	-10.5714	-13.0337	-12.75	-7.8431	-6.2903	-14.2222	-11.6379	0.6785	-5.5	-25.2212	-17.5711	-11.4123	-26.2069	-25.885	-26.3158	-16.6981	13.4969
2004/11/30	0	-0.905	-9.6491	11.276	11.3115	12.5749	0		6.3679	11.9565	-2	2.4752	7.0234	2.6316	2.4793	12.25	1.519	-11.6616	3.9139	10.6977	5.4422	1.7476	16.0935	3.966	17.6596	13.3479	2.6	5.2632	-4.8576	-12.5203	4.2889	13.9896	7.3482	3.3592	17.4785	4.0189	6.0241	11.1399	5.6098	-11.8787	5.8201	6.1144	21.0031	5.475	-3.271	22.3881	22.2222	3.6765	-3.0631
2004/12/31	-8.1633	-35.8447	-27.4272	-9.6	-20.4713	-19.6809	-16.6247		-9.0909	-11.2621	-14.0136	0.2415	-10.625	-8.547	6.1828	-15.1448	-11.7207	-1.7784	-2.4482	-14.7059	-9.0323	-8.2061	2.1327	-10.6267	-19.7107	-16.7954	-3.7037	-18.2353	0.7042	-7.4349	-9.3074	-12.2727	-0.2976	-6.25	-17.0732	-7.7273	-8.2792	-5.1282	-11.5473	-8.413	-11	-15.6134	-0.2591	6.2595	-11.8357	-9.2683	22.7273	-9.9291	-4.6468
2005/1/31	-8.3333	-16.0142	-9.3645	-0.59	-5.3704	-2.649	-8.4592		-6.5854	-10.9409	-14.2405	-14.6988	-2.7972	-6.2305	-12.4051	-1.5748	-8.1921	0.9749	-14.2857	8.1281	-4.0189	-7.4844	2.2042	-7.3171	2.0362	-7.4246	-6.4777	-6.1151	-9.0909	-3.1124	-9.7852	-1.5544	-3.8806	0.5333	-5.8824	-12.069	-7.6106	-12.0393	-5.483	-0.2088	-5.0562	-7.7093	-6.7532	1.8678	-1.9178	-2.6882	-7.4074	-0.3937	14.6199
2005/2/28	8.4848	0.4237	9.5941	8.0119	7.8278	22.449	9.901		7.8329	9.3366	7.9336	9.322	8.9928	10.299	4.9133	10.1333	9.5385	0.8966	18.2432	12.0729	9.1133	11.6854	13.5074	11.5132	30.5987	17.2932	6.71	9.9617	26.5385	7.2539	5.8201	10.5263	11.8012	10.6101	15.3125	10.3641	4.9808	10.0559	8.011	13.9121	8.284	12.6492	7.7994	8.4626	9.7765	7.7348	14.5714	20.1581	21.2585
2005/3/31	-19.1806	-2.9536	-15.8249	-1.9231	-16.3339	-3.8889	-36.6366		-13.0751	-10.5618	-11.1111	-6.2016	-17.4917	-16.2651	-11.2948	-7.5061	-23.5955	-9.9795	-16.381	-15.2439	-4.0632	-3.2193	7.2	-9.1445	-11.7148	-10.0427	-12.3732	-19.8606	-20.0608	-13.0435	-19.25	-15.2381	-4.7222	-18.9448	-20.3252	-17.2589	-16.2409	-18.7817	-13.0435	-13.2231	-15.3005	-22.8814	-17.0543	-2.609	-17.0483	-3.8462	-11.2219	-18.4211	-19.3548
2005/4/29	-5.2995	-26.5217	-6	-5.3221	-17.3536	-23.6994	-27.0142		-3.3426	-7.0352	-22.3077	-13.7741	4.8	-9.7122	-11.8012	3.1414	-10.6618	-7.2893	-12.3007	-21.3429	-0.1332	-1.2474	10.1679	8.1169	-3.7331	-1.9002	-8.5648	-41.3043	-0.3802	18.0619	-11.7647	-14.6067	-3.4985	-1.4793	-17.6871	-7.6687	9.1503	-14.6875	-7.0588	-2.963	-6.4516	-40.1099	-4.9844	-8.5791	-12.8834	-10.9333	-4.4944	-7.6613	12.1739
2005/5/31	0.9732	-6.5089	21.2766	2.071	3.937	0.7576	-3.8961		2.0173	1.6216	2.4752	-10.2236	1.5267	-3.9841	1.4085	0	2.4691	-12.2031	3.3766	-1.2195	-4.0541	6.3158	-19.729	1.5015	-11.1511	-16.4649	-8.1013	-11.1111	9.542	-7.8508	2.1053	1.9737	-9.0634	-3.9039	7.0248	-0.6645	-0.3992	8.4249	2.2152	-14.0676	-3.4483	4.1284	4.5902	-5.2786	2.4648	-4.491	-3.5294	-6.9869	-5.7364
2005/6/30	-1.9277	-6.3291	-11.9298	-13.0435	-2.0202	-9.7744	0		1.6949	3.1706	-2.657	-9.9644	7.5188	-9.1286	-6.25	9.6447	3.2129	4.4985	16.3317	0.6173	7.3944	8.5149	-10.865	7.6923	-2.4291	-9.3564	-1.9284	-4.1667	-1.171	8.7327	-3.7801	-1.2903	-4.9834	9.3208	-3.4749	-0.3344	4.7502	-11.8243	-0.9288	-3.2995	-4.0485	-8.8106	-5.0157	-3.096	-7.2165	-4.3887	3.9634	-2.8169	-1.6447
2005/7/29	-14.742	-4.7297	-5.9761	-13.3333	-7.4742	-13.3333	1.3514		-5.375	-2.1164	-8.7523	-15.0198	5.9441	-8.6758	-12.5926	-21.7593	-21.4008	2.7907	5.3647	-2.1472	-3.9344	-1.8248	-2.0626	-9.8901	-13.278	6.5147	-7.7391	-8.6957	0.3717	2.0568	-3.2143	-11.7647	6.993	5	-9.6	-8.1236	1.1788	-11.8774	-10.9375	3.075	-16.9884	-6.2802	3.6304	1.9169	-9.6296	-12.7869	-14.0762	-12.0773	-22.2408
2005/8/31	7.4928	17.7305	31.3559	28.4615	22.2841	37.5	26.6667		16.3142	6.4865	17.8771	27.4419	15.1815	17.5	30.5085	23.9645	23.7624	1.9005	25.2119	9.4044	13.6519	3.5316	2.2293	16.7683	25.8373	15.5963	28.125	23.8095	-3.3333	1.1516	16.6052	17.037	6.5359	0	19.469	12.5	12.4272	24.3478	16.1404	3.7534	19.0698	25.2577	14.6497	0	12.7049	24.812	18.43	15.3846	10.1075
2005/9/30	1.0724	11.4458	-1.6129	20.9581	7.9727	23.7762	5.7895		16.3636	10.1523	0.237	-0.7299	-1.4327	20.4255	-5.5195	8.1146	8.8	0.8881	-5.4146	-0.5731	-3.3033	9.1562	-4.9844	-2.611	-0.3802	-2.381	7.561	9.2308	-12.4521	-4.3643	5.6962	4.4304	3.9877	10.9244	5.5556	-3.125	7.0812	-4.1958	2.4169	-9.5607	-8.9844	-3.7037	-6.6667	-2.1944	2.9091	7.8313	19.0202	-1.9048	0.7813
2005/10/31	-5.5703	12.973	-8.1967	-17.3267	-2.1097	-13.5593	-3.4826		-3.125	-11.5207	-15.6028	-6.9853	-5.2326	-10.2473	-14.0893	-3.532	10.6618	-10.2993	-4.6512	-8.6455	4.6584	-16.7763	-3.2787	0	3.8168	-6.2331	-19.0476	-12.6761	-14.442	-5.3571	-9.2814	-7.8788	-13.8643	-11.3636	-16.4912	-6.4516	-3.3871	-1.0949	-10.9145	-3.8571	16.7382	-17.5214	-9.8214	-1.6026	-8.4806	-8.1006	-9.9274	-5.3398	18.7984
2005/11/30	0.5618	0.9569	-0.3571	1.497	-9.9138	2.6144	-3.6082		-4.6083	4.1667	2.8011	0	2.1472	5.1181	2.4	-11.2128	-12.6246	-10.6968	1.8762	9.7792	-6.8249	0	-8.3051	-1.0724	-4.0441	3.4682	3.6415	0	-5.3708	-2.7254	0	8.2237	0.3425	-5.1282	12.1849	2.682	7.6795	-21.4022	4.6358	-7.7266	-5.1471	41.9689	3.6304	-1.3029	8.4942	0.9119	1.6129	5.1282	-8.646
2005/12/30	-1.676	0	3.2258	-6.1947	-4.067	-1.2739	1.0695		7.0048	-3.75	4.0872	-3.5573	7.2072	0.7491	0	17.5258	0.7605	11.7582	10.3131	-1.7241	-7.0064	11.502	6.4695	3.252	12.2414	10.391	12.973	-4.0323	-1.6216	11.7457	10.5611	3.3435	1.3652	2.1021	-10.4869	-2.9851	0.155	6.1033	2.8481	6.2802	-10.0775	-21.1679	1.9108	10.5611	11.032	-1.2048	3.9683	7.3171	-1.4286
2006/1/25	9.6591	-4.2654	11.1111	20.6289	18.9526	-7.0968	-19.0476		11.0609	5.1948	17.5393	6.1475	4.7619	0	25.7813	8.3333	8.3019	10.7178	0	-7.6023	2.0548	0.9217	18.9236	16.0105	12.4424	19.4332	0	-13.4454	18.956	10.0289	-3.2836	-13.8235	7.4074	7.9412	20.0837	21.5385	7.2755	11.0619	18.7692	5	2.1552	-1.8519	9.375	4.4776	13.141	12.8049	9.9237	14.5091	23.913
2006/2/28	13.7306	5.4455	-7.8125	12.4088	-4.1929	11.8056	12.4183		-8.7805	5.679	-3.118	6.1776	0	6.3197	1.6646	10.1215	-6.2718	0	22.3777	14.557	3.0201	2.0548	2.7737	9.9548	-4.918	1.0169	0.421	79.6117	18.4758	12.2699	14.1975	9.215	0	3.5422	1.0453	-5.1582	-0.5772	0.7968	0.2591	1.5873	10.1266	10.8491	4	6.2286	4.2493	9.4595	-2.7778	3.1915	-8.6257
2006/3/31	-7.4601	3.7559	0.339	-4.5455	-0.4376	-9.9379	-27.3256		10.5882	26.8692	-2.2896	0.7273	0	-6.993	4.4355	0.9474	-8.5502	3.1972	2.6667	-4.4199	5.2117	-4.698	-12.9261	-3.8539	-1.7241	3.6913	11.0063	-16.2162	-0.1949	4.8915	2.1622	-6.25	6.8966	0.2632	-2.069	0.4505	0	5.1383	2.584	-2.8409	-6.8966	-14.0426	0	-9.7902	-7.337	-5.1852	-0.7143	1.5464	-5.6
2006/4/28	0.6154	-5.4299	-6.0811	-5.7823	-4.3956	-5.5172			18.3511	13.4438	41.8831	-11.1913	56.6578	-3.3835	1.5444	8.5635	-8.5366	-4.0349	18.7384	-11.9075	5.2632	1.6432	6.8842	24.2655	2.193	2.2654	2.8329	-27.7419	30.8594	1.7958	1.8519	-22.6667	0	8.399	0	7.1749	0	2.6316	14.3577	1.6082	45.2675	-17.3267	25.6346	37.2093	7.2581	1.8229	35.4916	3.5533	-4.9153
2006/5/31	22.0183	11.0048	42.446	64.2599	37.4713	29.927			2.9213	56.0065	66.5904	34.1463	2.9954	38.9105	18.251	11.7048	97.3333	9.4318	26.4062	24.0157	28.6765	13.164	20.3571	9.4431	24.0343	28.1646	12.3967		12.1015	10.3064	64.1558	43.9655	54.8387	22.5182	0	24.6862	90.1306	28.9377	26.2115	0	24.3626	35.3293	11.8541	52.5424	27.6364	45.5243	30.9493	82.8431	19.2513
2006/6/30	1.0025	-3.8793	-3.2828	-9.8901	6.5217	5.618			26.2003	-0.4933	2.0604	1.2121	42.7293	-1.6807	10.9325	10.7062	0.9009	6.0393	13.1026	-0.3175	3.2057	-4.4898	0.2967	12.3894	-1.3841	-2.2603	4.1667		-4.5694	15.6566	4.7468	5.3892	11.3636	-1.3834	21.831	22.1477	5.8327	4.5455	10.9948	18.3928	-3.6446	-4.4248	11.1413	10.9259	1.1396	26.5378	3.5491	7.7451	4.3498
2006/7/31	1.9851	23.7668	-4.6997	-14.6341	-6.1224	-2.6596			-7.1264	-28.2235	-17.9004	5.3892	-21.0031	-4.2735	-7.5362	1.6461	13.6161	-8.1192	3.2929	21.6561	0	9.6154	-5.7692	-9.252	-12.2807	8.9385	-5.4232		-8.455	-8.5923	-8.7613	47.1591	27.0337	2.3403	0	-12.0879	0	-6.25	-5.8469	-5.3366	-11.5957	4.1667	-5.379	-1.0017	-7.3239	1.8056	22.7823	-15.3652	-19.1806
2006/8/31	5.3528	-8.6957	-1.6438	10.5714	2.0067	0			3.7129	14.3713	44.4262	13.9205	17.4603	-5.6548	8.4639	-1.6194	-6.2868	-0.3356	6.5591	9.1623	2.5281	-1.7544	-14.1368	-4.9892	2.8	-15.641	8.75		2.0325	0.8589	-7.2848	0	7.4194	-1.5544	8.5838	0.6289	-2.335	-7.2464	-13.4907	-2.2825	1.083	-11.1111	9.8191	2.6981	2.8525	0.7435	13.3005	6.25	11.2903
2006/9/29	-4.388	12.6984	10.3064	2.0672	4.2623	19.6721			-0.4773	9.5986	-6.924	22.1945	-4.3919	12.3028	2.8902	1.0288	1.6771	-0.8979	-8.779	10.5516	0.8219	2.7778	23.0469	2.2831	0	2.4316	-1.1494		-0.5976	-2.1898	22.2857	9.4595	-8.7087	2.6316	6.5744	2.1875	-10.2317	16.875	30.4094	5.8394	4.2857	23	-6.8235	-6.8966	-2.5157	-6.7642	-0.7246	3.9216	41.2008
2006/10/31	4.3478	-0.3521	-3.2828	3.5443	5.8176	26.9406			18.4652	16.242	6.8293	-9.1837	-8.1272	-5.618	-5.618	-10.7943	-5.7732	0.453	-9.4027	-8.6768	6.5217	-5.0193	-1.9048	-0.2232	-4.6693	-16.6172	-1.3953		5.2104	8.0846	-14.7196	7.231	13.4868	-7.4359	-2.2727	2.1407	-5.3763	6.6845	3.139	-0.6897	0	-8.9431	-9.596	-5.8201	4.8387	-9.0196	-5.1095	0.5391	20.3812
2006/11/30	-1.8519	-2.1201	-2.0888	0.2445	-6.9837	-3.5971			8.9069	-2.3288	21.6895	-5.1685	5.3846	0	5.0595	2.5114	-3.2823	9.5829	9.2796	15.677	-5.3571	3.8618	2.4272	9.1723	8.5714	-3.2028	10.6132		19.619	28.8838	0	-12.0066	-7.2464	7.7562	-2.99	-8.3832	6.4773	-8.0201	0	6.25	-4.1096	-6.25	-4.1899	30.1498	9.5385	7.5431	-0.1538	-1.6086	11.084
2006/12/29	-1.8868	-1.444	0	-9.5122	6.23	9.7015			-7.0632	19.3548	19.606	2.8436	4.7445	6.25	-3.6827	-5.7906	41.8552	-2.9835	38.5475	0.616	14.2857	3.5225	22.2749	-5.123	-4.8872	-2.9412	-5.7569		42.0382	5.9821	30.6849	12.7103	0.9375	-4.1131	15.411	11.7647	6.937	-7.6294	0	2.8758	4.2857	15.2381	-2.9155	29.7842	13.2022	18.2365	-2.1572	39.2371	-4.2763
2007/1/31	16.3462	27.8388	0	22.372	15.6391	-0.6803			27	9.6357	38.0392	21.659	7.1429	10.3641	65.5882	53.4279	3.5088	25.9809	0	5.102	11.3208	141.966	36.9509	16.4147	16.996	20.0758	19.2308		37.8924	43.6394	5.6604	21.8905	33.7461	49.5979	51.0386	41.8129	12.8743	42.4779	0	51.3342	21.9178	10.2892	41.4414	10.8647	34.9876	1.3559	20.7874	23.092	11.1111
2007/2/28	15.7025	0	0	26.2115	26.1378	0			18.1102	25.2947	43.1818	37.3106	55.7724	23.6041	43.3393	-6.3174	18.3667	13.8047	8.2258	18.835	23.5169	19.1406	15.6604	21.1503	34.4595	24.9211	12.5237		28.2114	-0.8798	30.1587	22.6531	19.4444	8.9606	14.5383	13.1959	0.3537	18.6335	0	-8.4803	18.2584	26.1146	26.5393	11.6	25	40.4682	10.0391	22.8935	22.6804
2007/3/30	23.9286	0	0	18.8482	36.9072	0			8	16.852	26.4286	10.6207	16.4927	38.809	-2.4783	20.7237	20.3593	26.8491	-0.6706	13.8889	42.3671	0.0656	-3.752	13.17	24.1206	30.5556	22.2597		-8.7508	0.0592	21.4939	13.1448	43.6047	30.2632	19.554	5.6466	9.6916	28.0977	73.7898	59.0826	21.8527	48.9899	17.2819	1.9713	32.9412	6.6667	84.3602	18.4994	5.8824
2007/4/30	29.5389	0	0	51.6887	26.6566	0			61.4815	6.1493	-1.0044	4.9875	7.4373	46.3018	16.3914	36.7847	50.4975	32.3615	14.4786	43.472	48.956	29.2579	40.9322	41.4073	51.6194	29.5938	35.0345		7.3662	54.7014	48.808	58.6765	26.1808	38.6364	14.7776	42.931	21.2048	29.4278	37.8476	44.579	37.6218	29.4915	23.7482	33.5677	31.1947	21.2054	9.1902	126.6376	5.2381
2007/5/31	5.1168	0	206.6667	58.9545	7.0155	0			25.3058	45.5172	13.3798	0	43.4529	22.3458	-4.9127	11.6534	0	19.163	4.8493	1.9	-7.8947	-2.2369	-9.7414	0.4785	4.9399	22.9851	-5.8223		7.4434	10.1682	-12.4789	-9.0825	-3.2086	2.3802	0	2.5332	10.6693	39.4737	-17.8947	36.418	20.255		16.9942	-15.8553	1.0118	13.0755	9.3584	-5.3468	-5.8069
2007/6/29	-16.4021	0	-36.6	0	-10.8889	0			-16.1118	-0.4265	-2.4049	0	-27.3837	-32.3967	-24.225	-39.3399	-15.2893	4.9755	2.375	-16.0942	-21.6964	4.1082	19.1206	-28.6667	-25.4453	-39.4417	-25.705		-0.7229	21.0965	-29.1908	-37.3089	-19.4475	-21.147	-5	-29.0588	1.8154	-36.3774	-24.8932	-3.8909	-40.5183		-28.5573	-34.4801	-9.015	-40.9609	7.4812	-23.3633	-34.5076
2007/7/31	16.3291	0	0.9464	-19.9147	24.1272	0			24.0395	24.5121	7.7364	0	28.3427	29.0954	15.6121	32.3529	13.4634	11.0698	13.4557	69.7076	23.9453	62.8372	22.0445	21.8959	12.628	21.0421	39.8756		9.6491	5.3582	54.5578	47.3171	17.9698	31.8182	-23.2895	22.861	22.06	6.7616	41.5363	19.8773	43.1683		30.8437	25.179	13.7615	30.6207	-4.657	31.3961	25.3056
2007/8/31	8.0308	0	12.8125	43.1939	-0.3014	0			2.9204	12.9205	6.4362	71.3777	9.1079	-1.7709	24.5684	2.7778	1.0318	11.9765	11.726	-0.1378	44.5262	0.7669	-4.8736	15.3341	4.3939	6.7881	5.5215		20.7333	5.4936	13.1162	0.4415	1.2791	45.8621	19.3825	7.619	13.9798	6.5556	5.6281	-6.8066	5.8091		2.537	7.6263	50.6075	24.7096	10.084	-8.2867	15.6098
2007/9/28	-5.2953	0	10.5263	-9.6654	12.4433	0			-3.8693	-23.8998	-9.8451	-8.8704	-1.0863	-10.0887	17.8038	-3.2432	1.2766	-5.3852	20.0589	-12.5604	-13.6219	-9.2547	-0.6767	-1.1396	7.2569	2.4806	5.9302		28.6582	11.0596	-0.6226	3.2967	1.3777	-7.8014	-5.0287	14.4121	-2.6519	8.2377	-5.6137	-0.2197	-2.2222		-4.6392	-7.0859	16.1725	-17.1041	-0.0477	-9.0355	-10.9705
2007/10/31	-17.4194	0	-8.6466	-22.3986	-3.3602	0			-15.0268	-18.3274	-1.9956	-20.9125	-15.2601	-17.1393	-20.543	-13.0726	-13.3613	-4.1502	-9.7222	-0.4736	-14.2962	-14.6538	-17.129	-11.8156	-8.931	-2.4206	-20.1976		-25.1073	-5.1764	-14.722	-23.9362	-22.9898	-12.9487	-6.5053	-1.326	-12.0885	-21.0019	-20.0605	-13.0435	-19.6524		-9.7297	-13.1554	-3.0162	-16.2411	-17.6134	-12.3096	-20.5687
2007/11/30	0.1302	0	-10.2881	-5.8333	-24.6917	0			-7.6842	-1.5251	-17.5905	8.9423	-0.4093	-3.5714	-7.0615	1.928	-13.3851	-18.1031	-21.0407	-6.5821	-9.2863	-15.8491	-5.1674	-8.4967	-5.9435	-11.938	2.4759		-0.745	-3.8923	1.6529	10.0699	-4.5588	-3.2401	0.3236	5.0392	-6.0684	-1.3415	3.1526	-15.443	-5.8236		0.7186	-10.0988	-20	9.5122	8.9224	-17.3037	-0.8353
2007/12/28	15.4746	0	14.526	23.1698	29.1129	0			31.699	15.5973	16.6781	-1.9417	27.7397	22.9938	11.6422	10.2144	21.9485	15.9617	19.9427	6.1121	31.564	33.4081	15.8514	14.2857	14.06	17.9577	16.5101		8.3141	25.7005	24.9322	12.8335	20.0308	14.4597	29.3548	13.7527	16.1512	6.4277	27.9951	27.3952	16.4311		18.6683	25.3968	14.2344	45.3229	29.0426	20.2521	38.3875
2008/1/31	-3.0405	0	-7.0761	-16.6558	-10.431	0			-9.9567	-22.488	15.8824	6.9307	-2.8954	-9.0339	-8.0132	7.3227	-16.7126	-2.5619	-1.4811	-8	-11.4553	-20.4482	17.5842	17.0833	25.0693	-13.1343	-4.9539		-21.1087	12.0567	10.4121	-1.1261	-6.5469	-8.2447	-5.8603	-11.5276	-14.6154		-7.3543	-20.4465	-8.8012		-18.8377	-13.2425	8.377	-16.6284	-6.8013	-7.058	1.4783
2008/2/29	5.6911	0	1.8678	1.2539	13.6681	0			12.9808	5.4321	1.9289	5.7239	-6.1844	8.1379	5.4893	7.6759	5.6229	3.4759	13.967	5.0435	0.4068	2.4648	3.6818	12.5445	21.5947	14.2612	12.3636		-1.7568	-2.5316	0.1965	11.1617	8.1044	-0.2174	13.7748	4.2373	-0.8316		22.8866	12.6292	14.4759		9.7531	10.7744	3.8647	34.0993	3.8921	2.0301	10.5398
2008/3/31	-12.0879	0	-18.8999	-33.2043	-6.7485	0			-22.2979	-21.4871	-19.4223	-26.2739	-24.8381	-16.7092	-18.7783	-17.3267	-9.1858	-23.5142	-38.8511	-3.4768	-21.718	-20.4811	-25.4713	-30.83	-29.5082	-15.6391	-16.5049		-33.425	-16.7161	-29.2157	-11.0656	-19.8221	-13.5802	-25.1455	-29.9797	-21.1041		-27.8523	-26.0328	-15.5523		-19.1226	-21.3779	-38.2326	-17.4777	-8.94	-29.6979	-28.6822
2008/4/30	39.125	0	0.8696	-3.1286	-23.4868	0			-1.6429	16.0328	1.6069	-7.7754	7.8309	-11.3323	-17.688	-5.0299	-27.8161	-9.0653	13.2916	-12.0926	-2.2217	-17.8911	-17.7647	5.0286	12.9199	-15.8645	-7.7519		4.4421	7.8414	4.9861	-19.2396	-3.962	-17.0588	-20.5288	-5.3701	-12.4889		-11.6279	-7.6241	-10.8434		0	-4.6392	14.2319	-6.3953	5.3296	8.5954	-18.2609
2008/5/30	-3.5939	0	4.8276	-5.622	-3.9553	0			13.363	-13.0463	-14.2336	-0.3513	-10.9659	-3.1088	-0.846	-8.9533	0.3185	3.2198	-14.312	-8.6829	-9.0129	-13.5789	-13.877	-11.3166	-16.3616	1.2712	-9.6639		-15.8259	-15.534	12.1372	6.2767	-8.9109	-9.9291	5.0881	-13.6503	-1.9231		-2.8947	-11.6185	-9.2664		-3.338	-10.2703	-3.1641	8.252	-15.2685	-12.3552	12.234
2008/6/30	-30.1692	0	0	-29.6578	-22.9963	0			-23.7721	-27.3466	-32.5532	-26.4395	-27.4062	-28.164	-29.0102	-30.1939	-22.5397	-30.7881	-37.276	-37.0192	-33.7264	-36.7898	-28.6545	-26.1267	-31.1902	-22.1757	-20		-31.4528	-23.4532	-43.6078	-35.8389	-24.6377	-26.9154	-28.8641	-24.5115	-27.68		-32.2493	-20.2882	-25.3191		-25.4676	-14.1217	-44.956	-25	-9.7673	-18.6123	-40.6398
2008/7/31	7.7333	0	-22.3684	6.8468	4.2353	0			-2.4415	34.6897	8.307	19.4888	7.8652	8.4367	16.8269	4.1667	8.4016	23.7197	9.0703	36.8957	1.2456	4.8544	-2.0955	9.3063	4.5726	9.6774	15.6503		9.8765	0.3298	23.5917	8.9958	8.6538	16.5891	13.6126	9.1765	7.7586		9.2	23.5049	27.9202		13.1274	7.5704	9.4458	15.847	18.0814	-0.617	15.7685
2008/8/29	-18.5644	0	-37.7119	-25.4637	-19.7517	0			6.0565	-39.7172	-22.8155	-28.877	-26.25	-24.4851	-25.5144	-19.8095	-39.5085	-12.4183	5.4054	-19.3309	-18.4534	-32.037	-19.537	-19.8142	-26.8061	-22.549	-29.4118		-20.5993	-13.2948	-25.7078	-25.5278	-23.2301	-14.0957	-3.6866	-27.5862	-20.9333		-16.8498	-14.9775	-23.1626		-22.8669	-38.6252	-26.9275	-37.3585	-36.2383	-25.1034	-27.5862
2008/9/26	-2.4316	0	-13.9456	-11.086	-19.6906	0			4.3147	-3.5443	-7.5472	-20.4887	-15.2542	-9.0909	-9.9448	9.5012	-1.25	-9.204	6.6667	-11.5207	-10.1293	-7.0845	3.3083	-4.0541	-2.0779	-9.4937	-3.3333		-5.4245	3.3333	-26.0671	-21.134	-8.0692	-16.4087	-34.689	-5.3571	21.0793		-13.2159	-5.298	-10.4348		-7.9646	-9.8667	7.0866	-24.0964	-15.9846	5.709	4.5238
2008/10/31	-11.5265	0	-24.5059	-23.6641	-28.1961	0			-15.6934	-23.3596	-38.2313	-29.7872	-21.3333	-20	-30.0613	-28.4165	-33.2278	-29.3151	-35.1923	-26.0417	-30.6954	-27.8592	-39.4469	-21.5292	-29.443	-20.979	-33.9901		-8.4788	-20.1613	-20.8247	-25.817	-27.5862	-13.3333	-27.8388	-22.0126	-8.6351		-29.6954	-18.8811	-20.3883		-20.6731	-19.2308	-26.0294	-25.3968	-53.4007	-31.7073	-16.1731
2008/11/28	15.1408	0	15.7068	11.6667	19.7561	0			6.6378	13.3562	14.0969	29.6296	5.2966	21.6667	21.9298	10.303	33.1754	16.8605	23.1454	21.831	11.0727	49.5935	11.0577	16.1538	18.0451	21.6814	14.5522		0	21.5488	46.3542	18.9427	20.7792	11.3248	16.7513	14.9194	8.2317		16.2455	9.6552	20.3252		8.1818	13.9194	30.4175	50.7979	19.3294	10.2041	13.587
2008/12/31	-3.6697	0	8.5973	13.7313	-1.222	9.4178			16.3735	11.1782	0.9653	5.4545	1.006	9.9315	46.4029	9.0659	13.5231	-2.9851	1.2048	12.7168	-3.7383	-15.2174	8.2251	-1.5453	-12.1019	-1.0909	6.1889		0	7.7008	-16.9039	5.1852	-1.4337	7.2937	0	-1.0526	-0.1408		22.0497	-3.4591	0		24.0896	-1.9293	9.4512	-9.1711	-0.9917	-5.5556	21.5311
2009/1/23	8.5714	0	16.25	8.399	17.3196	11.2676			-13.0233	11.9565	16.4436	11.5764	16.9323	13.0841	7.6167	15.1134	9.7179	18.1197	8.9286	13.8462	50.4854	23.0769	30.4	9.417	11.9565	11.0294	18.4049		0	-8.3333	16.4882	16.9014	14.1818	17.5313	24.3478	15.9574	5.5007		1.7812	14.1694	14.527		37.4718	31.8033	19.0808	20.9709	15.025	19.6078	2.3622
2009/2/27	26.6082	0	29.0323	3.3898	12.1265	18.5654			2.4064	22.3301	51.0673	3.532	7.6661	21.2121	2.5114	25.1641	4.8571	11.4327	11.4754	-2.7027	27.957	9.6354	7.6687	7.582	12.2977	10.9272	9.0674		75.4768	22.2222	18.9338	20.1807	6.051	8.5236	16.4336	4.5872	-2.2727		2	1.2839	10.6195		-17.2414	-9.204	17.076	6.4205	27.4311	10.6557	-7.6923
2009/3/31	11.5473	0	14.4444	20.8431	25.8621	30.605			6.5274	15.0794	20.3261	35.3945	15.8228	8.4091	28.7305	15.2098	27.5204	27.7922	29.5098	31.713	8.0672	15.677	46.4387	22.2857	16.7147	21.4925	26.6033		13.9752	19.4215	13.4467	36.0902	21.6216	48.3871		23.3918	10.8071		26.7157	14.0845	38.6667		23.4127	19.1781	22.5774	15.083	20.9567	28.5185	24.1667
2009/4/30	6.4182	0	25.9709	9.4961	-3.6115	16.6213			23.0392	9.1379	-3.523	27.7165	27.459	5.2411	5.3633	-6.6768	27.3504	5.7927	17.7139	1.2302	22.8616	8.6242	5.5447	23.2087	30.1235	6.1425	-1.5009		3.2698	17.2626	-8.7193	-10.6814	20.2469	24.2911		12.5592	11.4815		4.2553	6.0494	10.7692		29.582	5.0575	36.3488	19.0039	6.968	1.1527	15.604
2009/5/27	2.1401	0	18.4971	15.7522	5.168	-0.7009			1.7928	-0.6319	-0.4682	0	11.4684	16.1355	41.2151	19.187	18.4564	3.5543	-8.2315	3.4722	4.3038	10.586	17.2517	12.1365	15.1803	13.8889	7.4286		17.0185	-0.3279	17.7612	16.701	7.8029	-0.5323		6.5263	10.1883		8.5343	-3.4924	3.8194		3.3499	7.4398	-7.6509	-0.7709	-4.6655	11.9658	4.3541
2009/6/30	-6.2857	0	4.065	42.0489	4.1769	20			10.9262	4.8769	-3.0646	9.4994	10.4808	4.8027	-4.7674	13.779	-6.3739	5.757	1.2614	36.745	-10.9189	-11.453	-8.9552	9.5546	3.4596	4.4715	22.8723		-8.0075	4.1782	3.6755	5.3004	17.7143	18.6758		6.7194	2.1106		9.4017	4.9039	-1.3378		-3.3613	-0.0066	-0.0647	0.9989	4.1551	16.7477	-4.0334
2009/7/31	10.0008	0	14.8437	1.9376	12.6093	20.7843			0.5807	6.1728	8.2232	-1.1745	-4.6997	12.9296	-2.1978	30.3357	22.5416	14.2678	40.2616	9.5706	1.5172	13.3205	0.8197	34.6514	6.5287	11.284	4.6176		40.2948	7.177	0	44.1275	14.2395	15.4994		6.6553	-4.0672		7.6562	19.5294	9.1525		6.7081	21.6769	23.6985	12.6374	7.2695	9.6491	14.4928
2009/8/31	-20.1493	0	-18.9116	-5.491	-11.4286	-12.013			2.6559	-20.3488	-18.3175	-0.6791	1.6438	-18.8406	-20.8489	16.4673	-10.2469	-18.1818	-16.9594	-25.6439	-21.6033	-20.4429	-16.8925	10.7419	22.1226	5.5944	-12		-19.0018	-14.375	-19.4377	-32.3632	-26.7705	-24.1999		-18.1501	-14.3299		-18.7228	-11.5157	-15.8385		-8.2654	-12.437	-14.8366	-17.6585	41.157	-31.1	-19.2405
2009/9/30	-0.2336	0	7.5503	-17.4302	-4.3011	17.7122			11.4736	9.6715	7.9638	17.094	8.1761	11.0714	6.7823	-6.3981	5.227	8.9692	9.6677	-1.6566	3.9861	2.5696	26.1957	-0.1396	-7.8335	9.4371	-4.3887		9.8378	13.6601	1.5175	25.4733	-2.7079	3.7037		2.3454	3.2491		-1.0714	-8.5651	-5.7196		18.401	8.6372	7.1069	1.8957	-18.911	0.5806	6.7398
2009/10/30	33.0211	0	10.9204	13.2612	13.7328	9.7179			14.329	4.4925	6.3174	-4.5255	3.5977	39.3891	10.6352	8.0169	11.634	4.0541	32.6171	18.683	20.1667	10.0209	30.0603	13.1377	15.6707	6.0514	7.541		28.4449	23.8532	5.6801	31.4129	23.6581	14.7143		16.4583	3.9627		12.6354	12.8954	9.589		7.6099	11.8375	19.3188	7.907	-0.722	5.0505	38.6197
2009/11/30	28.3451	0	74.4023	32.8554	24.4786	16.1429			22.9479	20.3822	23.1884	10.2446	20.8299	31.1419	11.482	3.9844	22.1311	17.5915	-5.1932	13.1613	5.2705	20.4934	10.2649	8.0914	4.7072	13.5521	15.2439		7.2031	1.2222	24.0453	2.1921	8.5209	5.8531		12.7013	20.2915		18.9103	21.7672	18.5714		8.8645	8.6888	17.8642	23.3836	11.3455	19.5055	-1.4831
2009/12/31	5.487	0	-11.129	1.4388	15.2557	-4.797			5.3123	-2.7778	2.3529	-1.9417	0.0673	15.4793	0.5988	-0.6762	7.0949	4.3173	0.7011	-9.3501	1.7128	8.0315	13.2132	2.1143	-0.4386	-9.799	0.1323		0.2859	5.891	6.0433	-10.4188	-2.963	-8.4706		11.9048	6.5238		6.8733	3.5398	-1.506		1.5554	2.0349	8.643	2.4454	-1.1104	-4.023	18.2796
2010/1/29	-5.4616	0	-16.1525	0.0887	-5.9679	-6.0724			1.5678	20.9524	-4.7126	-6.9307	-5.7873	-10.358	13.0952	-2.2693	0.2686	-1.8287	-16.2315	-10.6918	-12.3057	-1.6035	-7.5862	-8.394	-9.2511	-7.7994	-2.5099		-13.186	-17.2771	-10.2151	-8.4379	-3.6641	-5.3342		-9.9291	9.1864		-3.7831	2.1368	3.9755		-3.6036	-1.2821	-20.5227	10.8269	-6.6711	13.4132	7.6364
2010/2/26	7.0151	0	5.5195	0.7972	5.2075	12.7923			7.7181	-1.0124	22.0748	7.9027	4.6429	2.6338	11.5789	21.3622	-0.7143	8.8235	11.4805	9.8592	8.7149	12.7407	8.8404	17.5932	4.8544	7.7039	13.4146		5.0082	8.5213	18.9222	24.533	7.9239	-1.833		6.7717	7.6923		21.8873	-5.0209	52.5		-3.271	10.8225	13.1528	7.9231	5.5202	7.2862	8.1926
2010/3/31	1.7995	183.4648	15.3846	12.478	6.6512	8.6585			-5.1713	7.0455	13.749	5.0704	-3.1399	-5.7947	5.6604	-6.8878	15.9755	15.7658	-0.2796	8.3333	46.875	-3.0223	0.211	-9.4545	0.5787	23.4222	5.7348		-4.4566	8.545	-5.9416	18.1	13.2159	8.9903		12.5369	-2.0833		13.3333	-3.0837	-10.8004		6.4734	-6.25	-5.7265	2.6372	7.78	-8.3661	6.1671
2010/4/30	-27.1465	-16.1119	-21.7778	-11.0156	8.7745	2.2447			2.1682	5.414	-1.8261	-6.7024	11.346	5.4482	-11.0714	-10.6849	11.7757	1.4786	6.215	-14.018	0.37	-15.7182	-14.3158	-16.2364	-23.13	-12.9545	-13.1073		-6.7103	-22.0922	-5.3533	0	9.4682	-24.1117		-14.2857	3.3435		-15.5598	-12.8182	-17.2973		-18.6025	-11.1111	-14.8232	-7.0139	-14.0635	-12.1375	-26.3235
2010/5/31	-9.3588	-11.746	11.9318	-10.4478	-12.6667	-0.4391			-5.633	-9.3656	-9.566	-10.6322	-3.2278	-12.0833	-8.0321	-0.8436	-1.5886	9.2791	-18.1258	5.8496	10.5991	-13.0225	-9.7052	-14.3248	-14.521	-12.4021	-7.8023		-11.5789	-4.4151	-11.8778	22.3539	-11.2559	-12.2074		-9.633	2.6471		-4.2697	-12.3045	0.6536		-7.5808	-11.7188	-10.644	-15.6087	-13.3961	-2.2005	-10.5788
2010/6/30	-8.9866	-8.8129	-20.203	-14.4118	-2.3664	0			-1.1668	-0.6912	-7.4437	-11.7363	-5.2976	-17.1564	2.6201	-18.1748	-12.2345	-15.2473	-3.2778	-12.5	-13.6667	-11.0906	-7.483	-19.168	-12.0841	-18.4799	-15.0917		-13.274	-10.4762	-5.7766	-17.5087	-16.5554	-3.9009		-11.5059	-13.8252		-15.2582	-2.497	0.6494		-1.6888	-9.0265	-9.4699	-5.7522	-8.8629	-13.625	-8.1473
2010/7/30	15.1449	9.073	19.2112	21.9931	1.7983	0			10.8333	10.6335	6.0317	12.3862	4.9724	19.7941	40.2128	17.2023	5.5179	13.5522	36.5043	15.0376	14.5006	18.2952	19.9661	21.0898	10.3586	28.1536	21.4286		16.8009	22.2055	20.0272	13.5067	12.96	22.1221		12.8107	14.5496		25.1469	15.2201	5.6774		14.1104	21.9844	17.4375	20.2817	27.156	13.4663	14.7023
2010/8/31	-1.6453	18.4448	16.8623	7.3239	14.8909	0			19.9248	14.4172	5.3892	8.4279	28.2895	-1.8147	0.7587	-9.8387	8.7156	35.3595	16.1599	1.8301	28.8265	1.7575	19.7401	5.9167	8.3032	15.8345	21.8878		3.9409	1.6054	3.2917	4.952	12.3229	6.3934		11.1864	13.7956		7.9955	1.5284	6.2271		34.3011	3.8357	-1.6073	6.089	15.7287	4.7497	11.2288
2010/9/30	8.7361	2.7481	-7.032	-13.3858	1.4141	0			0.8882	-0.8043	-2.0833	1.0463	12.8205	4.2802	9.488	-4.5617	-11.1392	-5.8598	7.2069	-0.6418	1.5842	25.2159	26.8734	-8.1825	11.8333	-5.665	-1.2346		4.1706	-6.6491	11.978	11.4085	-5.1702	-5.8552		-4.2683	1.9885		-4.5881	-8.0645	-6.4368		4.5637	-6.6461	8.3431	9.2715	-8.4165	-1.9608	11.0476
2010/10/29	-2.906	-12.1842	3.9293	3.3333	-2.3904	0			-3.6769	-5.9459	-5.4159	27.071	-8.3182	10.4478	-2.4759	6.6542	-1.0446	14.4852	4.6154	-4.522	7.0175	5.931	28.2281	15.6812	-0.4471	4.3081	2.8409		16.0146	30.4654	-1.5702	3.287	13.0319	14.1571		9.0764	3.3333		-1.6393	19.4152	2.7027		-8.8821	7.6159	11.2547	8.6195	-5.3778	16.25	9.2624
2010/11/30	-7.7465	-4.5685	-3.8752	0.391	21.9728	0			8.3333	-0.4789	-10.0204	3.2596	-5.5528	-4.3919	-23.1312	-0.1757	12.8599	-12.2967	-11.6049	-11.0961	4.6145	-14.3229	27.3825	-3.7778	-4.3413	-5.7572	13.5912		-13.1765	-6.1081	5.5833	2.8152	-10.2353	0.7168		-3.0657	-9.9209		31	-4.9951	-7.177		-1.0924	-9.2308	-12.1007	6.8816	-3.0935	-2.5806	15.3061
2010/12/31	-9.1603	-11.1702	-7.3746	-8.9581	-1.3385	0			-3.7221	1.4437	6.9318	-11.3867	-3.4646	1.2367	-6.055	8.3627	-13.0952	-3.8818	-0.3978	12.6332	-19.6169	-10.0304	-7.3566	-10.3926	-13.4585	-13.0146	9.4358		-14.0921	4.3754	-5.3824	-7.7381	2.7523	1.2811		8.7349	1.5541		0.6785	-3.8144	-6.5722		-2.5489	-0.339	-11.6189	-5.1624	1.6333	-1.3245	-12.934
2011/1/31	-4.6218	7.7844	-8.7049	-4.492	-13.0017	0			-10.1031	-10.8159	7.1201	9.4148	-9.8967	-5.1483	0.7813	-9.6669	-12.5245	-16.5763	-0.3268	2.4324	-1.083	-0.8446	5.5182	-6.5779	-3.7975	-10.229	-0.0889		2.9443	-4.9641	-15.6687	-8.7742	2.6786	-5.0597		13.2964	-13.1737		-8.5088	-4.3944	0.2759		-12.0314	-6.2925	6.9159	-6.789	-5.1132	27.7405	-8.5223
2011/2/28	12.3348	2.2222	9.4186	5.7111	12.6056	0			4.4151	6.4894	0.7937	21.0465	5.6126	13.8914	2.2287	11.7806	6.8233	13.4393	9.071	16.4908	5.1095	6.1329	18.6224	6.0852	8.8346	8.3333	29.0925		1.9408	23.0992	15.2663	5.7284	7.9503	5.6255		11.8582	7.1264		14.6409	6.9507	4.2641		10.0099	3.0853	4.6037	8.5958	10.0077	9.6322	11.453
2011/3/31	-3.9216	6.8841	1.2752	13.3475	-4.9048	0			-6.5349	-5.1948	-5.4429	-5.8598	3.2571	-6.7851	9.3839	9.1714	-5.1309	-6.6879	15.2305	20.3851	-4.5139	1.9262	-15.0323	0.478	2.7634	13.5008	-4.204		-5.9118	6.8364	4.8255	0.3344	-3.5673	3.7842		-6.6667	-8.9413		-3.9357	5.87	7.3879		3.7901	0	-6.6852	30.3927	-3.1491	-0.3987	-13.727
2011/4/29	-2.6531	-7.4576	-6.6107	-13.0841	9.2656	0			12.2805	-0.8175	-6.6306	-6.8367	6.4748	-6.4125	2.1664	7.2218	-5.8499	-4.9147	-18.2319	3.0002	-10.6182	-5.0394	-0.8352	-1.6175	6.3866	-4.9793	-8.0576		6.3898	-3.0009	-12.3408	-8.4667	-10.0239	-7.4949		-8.548	-7.4627		-7.6087	2.2772	-7.7396		1.1384	0	-11.3433	16.2187	-3.5405	-4.7045	-8.8
2011/5/31	-4.8218	-8.0586	-7.0787	21.5054	5.5512	0			-7.0526	-11.007	-11.3043	-17.5246	0	-13.6111	-14.8431	-16.9759	-12.4267	-3.6612	-10.8118	17.0313	-11.8455	-13.9303	-14.1399	-7.4468	-6.793	-13.5371	-25.3521		-11.1111	-1.1161	-8.8268	-9.6868	-11.008	-9.4891		-10.3713	-7.8947		-14.6606	4.453	-6.6578		0	0	-13.5354	-15.949	-10.1873	-1.0127	-2.924
2011/6/30	-3.304	1.5936	-0.7255	-8.8496	14.8148	0			3.0578	-2.2368	-7.3529	9.1633	-11.2266	-1.6077	-6.4741	-1.904	-1.2048	2.9613	4.4118	5.3405	-1.107	-1.7341	14.5957	3.7646	3.3898	-8.4175	12.1593		3.0405	9.6594	4.0441	-3.3871	-1.3413	-1.9816		-2.1429	-5.2245		6.6808	3.8041	1.0089		0	0	10.2804	8.7287	1.9183	0.6394	-1.004
2011/7/29	-7.0833	-0.1961	0.1218	-0.7767	0.6452	0			1.6484	9.9596	2.8219	9.1241	17.0375	-0.5447	8.6262	8.9451	0	9.0708	-2.5201	-9.7592	18.5323	-3.9216	-13.3593	-6.3733	-6.8852	0.7353	-1.977		-1.4578	-1.4043	-3.5336	5.0083	-0.7553	-5.8168		-3.3683	2.4534		2.6839	2.4658	-5.2632		0	4.0636	-4.9387	-0.2618	2.7005	8.0051	-1.6227
2011/8/31	-8.1081	-3.5363	-5.3528	-2.7397	19.359	88.7541			18.0541	0.1224	-3.7736	7.1349	-2.2511	-6.7557	0	0.6971	-13.5501	-10.5477	-9.3248	-5.3371	-16.5792	-8.3673	8.877	-8.1037	-7.0423	-5.292	-1.0506		-13.4809	-9.6677	-2.6862	-3.0207	0.6088	26.8068		-2.4206	-0.4789		-0.5808	2.4955	-8.5586		0	6.961	-5.3951	-15.1356	5.8964	7.1765	-6.5979
2011/9/30	-2.9412	-4.4807	-13.8817	-17.6056	-15.3598	-1.285			-17.8114	-13.9364	-7.4866	-8.3247	-13.5619	-14.6099	0	-29.1538	-12.5392	-14.5881	-10.727	-35.0148	-11.3208	-1.559	-9.2376	-3.5273	-9.0909	-9.6339	-23.166		0.2326	-4.4912	-16.9385	-17.623	-12.5567	-22.2798		-9.4574	-6.8335		-19.6689	-14.1739	-10.6732		-9.9567	-1.4286	-8.1124	-13.299	-7.374	-20.1976	-12.8035
2011/10/31	9.3664	-5.3305	1.4925	-4.5177	11.6751	-18.3432			9.1365	-2.983	-0.3854	5.7889	5.447	-1.495	-4.1176	-0.5429	-0.1792	0.0885	9.9801	-1.3699	1.4184	0.2262	-2.5138	2.011	3.125	0	-4.5226		1.8561	-1.2006	6.4955	23.5821	-7.0934	5.0667		6.8493	-0.3099		1.9394	-2.6342	5.6985		-20	19.0016	-14.0734	4.6373	-9.5045	4.9519	10
2011/11/30	-6.801	-16.4414	0	-3.0691	-10.5114	-12.7536			-11.8938	-3.2211	-4.6422	6.7597	-5.7833	-9.9494	-13.2924	-0.655	-4.8474	-1.1494	-7.9007	-10.6481	7.1329	-12.8668	5.7862	-4.1219	-7.6768	-8.5288	0.1316		0	-11.8987	3.5461	11.8357	-6.5177	-11.2944		-1.9231	-7.5648		1.6647	-10.5099	-8		-7.8125	-16.1028	-11.292	-3.0682	-3.7702	-6.291	-10.9321
2011/12/30	-14.5946	-26.4151	-22.5	-25.5937	-16.8254	-35.2159			-18.1344	-17.7005	-16.2272	-4.0201	-9.118	-17.0412	-28.184	-28.022	-10.3774	-12.7907	-2.0098	-14.5078	-26.1097	-16.8394	6.6885	-9.5327	-14.2232	-20.7459	-15.6373		-13.8952	-0.6322	-26.9863	-18.3585	-22.7092	-12.5894		-10.6209	-20.9641	94.741	-18.1287	-9.0698	11.1531		-20.2086	-9.8387	1.4908	-17.585	-11.6604	-23.7762	-10.8527
2012/1/31	-1.5823	12.4542	3.7951	2.1277	-17.0992	14.6154			1.2031	-3.125	1.6949	-9.2147	-7.4754	-2.2573	3.4483	3.2061	-0.2105	-2.8718	9.7049	0.9091	2.6502	3.1153	-10.8665	3.0992	-1.0204	14.1176	-0.7788		10.3175	5.2632	-6.7542	1.3228	4.1237	7.0376		2.7422	-1.2766	-13.8827	-2.2857	6.1381	-11.9048		15.0327	3.9356	2.2599	-1.2802	-3.9071	9.9083	-1.0145
2012/2/29	18.0064	14.3322	13.3455	13.3681	14.3646	50.8949			7.5524	9.8672	8.5714	5.421	11.2686	15.4734	19.6825	17.3077	6.5401	8.3421	5.7912	25.5255	13.9415	11.1782	8.8153	7.8156	12.1134	23.7113	25.2747		13.6691	9.4505	18.9135	12.4456	17.5743	8.7156		9.6085	16.2356	24.0517	11.9883	9.1566	8.8803		8.8068	8.9501	13.8122	26.513	13.7363	3.8397	17.8624
2012/3/30	-13.624	-17.3789	-5.4839	-6.2787	-7.7295	-23.7954			-6.697	-3.1088	0.8772	0.6565	1.9108	-10.4	-11.008	-1.261	-13.0693	-5.9454	-7.2414	18.6603	-13.8973	-12.7717	-10.5429	-9.6654	-8.046	-6.875	-7.2682		-7.5949	2.0582	-13.5364	5.6502	-10.1053	-9.0014		-7.1429	-9.6415	-22.3072	-2.4804	-10.7064	-9.9291		1.8277	-8.3728	2.0388	-17.3121	-2.2222	-4.3408	-8.6957
2012/4/27	9.1483	4.4828	20.4778	17.4837	4.1012	4.6693			2.0906	20.4991	8.913	3.2609	-10.0625	15.1786	18.4799	20.9451	6.6059	0.3109	4.5539	-0.6048	7.0175	10.5919	6.0051	9.8765	7.25	-0.8949	18.7838		10.9589	7.6734	15.0685	3.37	12.8806	3.4003		11.7133	-0.1368	16.7263	0.2677	1.3597	17.3228		-7.4359	11.8966	2.0932	9.3664	5.5336	12.9412	3.6735
2012/5/31	10.9827	5.6106	10.3399	2.6426	-5.2808	-6.3197			-8.942	-1.6272	9.7804	-3.3684	-6.1154	0.5814	-7.5472	-8.2365	-3.4188	4.3388	7.3333	13.1846	0.9836	-1.1268	-0.6059	3.1835	0.4662	3.1603	0.2275		12.5514	4.1571	66.1565	14.1743	0.6224	3.2885		-5.3208	-3.1507	-7.5096	-6.008	0	-0.6711		2.4931	-0.6163	10.8108	-6.2972	-5.1498	0.744	-3.8058
2012/6/29	-3.125	-0.625	-7.8306	-10.7046	-3.125	-13.0952			-5.922	-9.6241	-14.9091	3.0501	10.1406	-13.1021	-7.483	-8.0552	-7.3009	-14.5545	-11.5942	-21.6846	-14.1206	-7.1225	-16.4889	-2.5408	-9.7448	-5.4705	-12.5993		-10.7861	-8.5526	-20.3685	-16.5115	-14.8454	-10.1302		-8.9256	-7.2432	-16.3215	-5.2557	-8.4023	-6.7568		-13.2432	-4.186	-8.6627	-10.4839	-5.0403	0.4431	-12.6876
2012/7/31	-16.1624	-6.6038	-15.3203	-13.9605	-25.7143	-17.5799			-3.0638	-2.995	-7.4786	2.3256	-11.4919	-8.204	-0.2941	-1.3767	-13.6038	-22.662	-20.5671	-12.5858	-14.3141	-13.4969	-7.7084	-7.6463	-11.3111	-1.6204	-7.013		5.3561	6.7512	-20.0514	-11.0037	-0.7264	-10.3811		-2.1779	-6.1633	6.3366	-10.6784	-7.7348	-11.2319		-1.8692	-7.2816	-14.9171	-9.1592	-14.5833	-17.7437	-6.875
2012/8/31	2.5723	10.4377	0.9868	1.94	4.2184	6.0942			-11.3325	0.1983	0.6928	-2.2727	-16.6287	-0.1327	4.5723	1.9036	1.6575	10.6977	-10.5101	-2.356	1.8561	-2.8369	2.32	1.4286	1.7391	7.5294	-5.0279		-6.0784	-5.8418	25.2412	-5.1796	-5.6098	-4.7359		-2.9685	-3.2841	8.0074	0.1686	-7.485	8.1633		0.6349	8.0314	-17.316	1.4876	3.5366	-3.4234	6.8792
2012/9/28	-0.3135	3.3537	2.6059	-0.519	-2.7381	-6.1358			3.6517	-5.7325	2.0642	-2.2199	7.6503	2.0528	2.5388	1.4944	3.2609	-4.3417	-1.1676	0.5362	-0.9112	-6.2044	-2.7756	-1.2072	1.7094	8.0963	4.1176		10.6472	4.4455	22.7214	-7.489	-1.8088	16.4436		-4.7801	1.1885	-1.4655	0	2.4272	-0.9434		0.1577	-0.9724	-10.733	9.2834	0.2356	-5.7836	2.1978
2012/10/31	0.3145	46.9027	-1.5873	2.4348	-6.6095	-1.2517	737.3272		-9.6206	-2.2523	-3.8202	-3.5676	-2.7073	4.5977	-5.7772	13.0061	9.4737	-1.1713	2.5712	-0.2667	-1.6092	13.6187	4.5838	-1.4257	0.5602	2.834	-7.7684		1.5094	7.9981	-9.8326	-1.2381	3.4211	1.4778		8.2329	-2.0134	-8.3115	-2.1886	-0.9479	-1.3333		-5.3543	6.7103	-3.3724	1.9374	-5.0529	-1.5842	5.2227
2012/11/30	-11.5987	-15.8635	-14.8387	-0.6791	-18.2176	21.2676	-23.3671		-18.4408	-7.3733	-13.5514	-17.3767	-14.087	-8.5165	-15.0365	-9.6634	-15.1442	-14.8148	-3.252	-9.3583	-5.8411	-9.589	7.8431	-10.124	-12.2563	-21.4567	-14.0888		-4.8327	1.6457	-15.1972	-20.8293	-11.9593	3.5599		-11.6883	-11.6438	-18.416	-11.704	-5.5821	-10.4247		-10.4825	1.6871	-10.9256	-0.4386	-13.3663	-15.493	-15.1825
2012/12/31	12.0567	0	17.803	5.1282	28.5256	-1.1614	25.2101		28.4926	11.194	13.5135	26.3229	16.3968	13.8138	9.4502	13.9423	16.3514	15.3043	25.9104	18.8791	11.4144	11.7424	13.7255	9.8851	11.4286	12.2807	15.1515		29.8828	8.6493	16.8263	16.1998	15.3179	12.6563		14.4958	22.8682	9.7076	11.6959	11.3176	16.3793		12.8253	0	41.7376	7.9295	14.2857	21.1905	8.2616
2013/1/31	10.7595	0	4.9839	7.8049	-6.2344	7.8731	53.883		3.7196	4.2506	1.9048	-5.5854	-0.9565	13.1926	10.0471	2.2152	-2.4691	3.9216	2.6696	-0.2481	22.7171	9.4915	17.7116	3.5565	2.5641	5.1339	3.7152		26.3158	14.7843	3.2787	14.9895	1.5038	-2.6352		17.4312	-0.4732	9.0618	4.014	8.0425	0.3704		0.1647	0	-1.2019	5.7143	4.875	3.1434	7.1542
2013/2/28	-1.7143	0	1.2251	1.81	-1.8617	2.6144	6.4798		-0.2759	-1.5021	2.8037	-0.9101	-0.6146	-0.2331	-4.1369	-1.032	10.6329	-0.4354	-4.2254	8.4577	-6.3521	-1.2384	14.1411	0	-0.2778	-2.5478	0	361.6071	3.4524	-0.7516	6.0091	8.113	9.3827	-2.5641	112.7273	4.5313	7.1315	10.1662	10.906	0.5618	6.4576	47.3822	1.8092	9.9548	6.9343	7.3359	1.7878	4.5714	0.1484
2013/3/29	-8.1395	0	-7.1104	-8.4444	-6.6396	-9.9788	-14.2774		-17.2891	0	4.7727	10.333	-8.1272	-3.271	-3.869	0.1043	2.5172	-14.1399	-11.4819	-13.7615	-11.2403	-3.4483	-12.1792	1.0101	-1.6713	-1.5251	2.3881	1.1605	7.0196	-1.6523	-12.8342	-11.2142	0	-9.3567	0	0.1495	31.213	-19.6983	-11.3464	7.9609	-5.3726	6.7496	-4.3619	10.8368	-10.8077	30.0959	3.8642	-7.8324	1.9259
2013/4/26	7.9114	0	0.1629	-2.4272	2.6125	-7.0755	-0.3413		0	-4.3573	-9.3275	-12.487	7.0192	-1.2077	-6.0372	0	-1.3393	7.8098	-0.7029	-3.9894	3.4934	0.974	-4.8087	0.6	-1.6997	-9.9558	-11.3703	-8.7954	13.0108	-8.9954	-9.3252	0	0	-4.0323	0	-3.1343	-6.4262	-0.9945	-7.5085	4.9159	-0.3663	-6.3228	1.3514	3.7129	51.2755	4.1475	2.2548	0.3953	3.1977
2013/5/31	0.5865	0	7.3171	9.1211	22.4894	0.8883	22.3973		11.7057	6.8337	22.634	2.2592	6.5588	-1.956	8.403	0	8.8235	17.3228	12.677	8.5873	46.9288	44.0514	17.2481	7.7647	8.9337	6.3882	7.2368	25.3669	-1.2369	3.1154	14.7497	0	7.2235	6.3866	0	2.1572	18.5542	7.2545	22.1727	13.6868	9.5588	10.6572	5.6667	26.9	24.1147	6.8142	8.7087	9.252	10.7042
2013/6/28	-11.6791	0	-18.4848	-12.462	-25.1732	-29.9371	-9.9049		-21.1227	-15.9915	-18.664	-20	-5.5649	-21.6958	-22.0183	0	-23.9085	-13.1744	-12.5642	-18.6224	-21.9911	-25.8929	-20.5189	-17.3507	-14.5503	-14.3187	15.4908	-29.097	-10.0004	-6.5274	-23.3491	0	-23.7895	-17.9645	0	-22.0211	-3.3537	0	-21.4826	-5.5406	-23.3614	-24.3981	-22.5552	-5.5608	-16.4402	-20.464	-19.3089	-20.9052	0
2013/7/31	19.2053	0	18.0297	3.2986	-0.1543	5.5655	65.4037		-2.1236	10.4061	37.6812	-2.1802	-7.2321	4.1352	0.9804	0	0.2732	4.685	7.5557	15.047	3.8095	6.6265	-7.444	10.3837	-1.8652	3.504	-15.3093	-4.0094	-8.5038	8.0456	6.9231	15.9544	7.1823	2.1956	0	24.7476	4.5216	0	7.5145	-2.6066	7.4286	-5.7325	13.6456	44.2116	-2.9268	-4.0625	11.8388	0.4598	0
2013/8/30	-2.2222	0	2.6772	11.0924	15.208	8.5034	3.7927		10.8481	26.2548	52.2807	8.321	9.6246	10.8696	13.9806	33.125	5.1771	-2.1605	1.3342	0	12.4771	12.4294	8.3252	3.272	13.9241	6.5104	7.3899	8.8452	23.0588	0.1537	5.7554	-6.3882	4.6392	13.0859	89.1738	9.8413	2.2009	29.5525	3.7634	-1.0949	17.0213	20.4955	5.1971	-8.3045	17.2529	13.6808	23.4234	8.4668	0
2013/9/30	-1.9886	0	1.5337	3.0257	-1.7687	4.3887	10.8177	-2.9623	13.7011	34.5083	4.2627	1.5089	4.2142	1.1204	5.7922	75.2739	1.0363	-1.8927	3.1975	-5.7221	0.4894	14.5729	6.6456	0.9901	18.0556	3.912	5.8565	7.2235	-1.5296	1.8796	37.1429	22.3972	9.3596	-2.7634	29.6687	16.6185	0.4955	10.4418	3.2815	1.107	-5.4545	2.4299	12.2658	-0.7547	-5.2143	-0.191	10.5839	0	46.1538
2013/10/31	9.8551	0	-5.4381	2.0558	6.0942	-9.7598	-22.3637	11.9334	-5.9468	-16.1379	-22.7624	-7.4324	8.8458	9.9723	-2.7375	-11.6071	11.5385	-3.6977	13.0012	-4.6243	-8.2792	-8.9912	8.4358	0.7843	-9.1765	0	-8.5754	-13.8947	11.2621	15.9639	14.0873	-16.2259	-8.5586	1.0657	-24.7387	2.4783	31.0651	-13.0909	-5.3512	5.7178	0	-4.3796	-9.1047	-7.2243	-0.0754	-13.3014	1.6502	6.1181	-16.0526
2013/11/29	5.277	0	7.9872	13.2374	1.9582	4.4925	3.995	-1.0124	2.8286	-4.2763	-5.7225	1.6058	0.2322	2.7708	1.3245	7.8283	-4.1379	4.3406	18.2258	1.8182	2.6549	-4.8193	7.8968	0.9728	8.8083	0	8.3207	2.6895	3.5777	1.2987	15.0435	4.6928	13.0542	1.2302	2.0833	10.399	-1.1287	4.5188	8.6572	6.099	2.8846	2.0992	0.8347	-3.4426	-6.5611	22.7373	2.2727	-4.175	20.4807
2013/12/31	-3.2581	5.0119	-3.1065	11.5629	-4.0973	-3.1847	-16.8621	4.3623	1.4563	-5.6701	-6.6768	1.4368	-1.4672	20.8333	-1.634	-10.0703	-0.2398	10.24	15.5525	2.381	-8.4483	-3.7975	11.5942	-0.3854	-4.5238	0	-8.5196	-7.619	-3.5383	4.6795	-13.0008	-10.7579	-8.4967	0.1736	-6.0469	-0.8762	1.0654	-6.9656	9.9187	14.2082	-5.6075	-7.4766	-4.4702	0.8489	-3.9548	-1.8885	1.746	-1.6598	-16.0451
2014/1/30	2.5907	29.7727	-0.7634	9.1116	-10.9479	-3.4539	23.5895	-6.28	-10.0478	0.5464	17.561	-5.6657	-8.2288	12.1704	-1.3289	6.0938	-2.8846	37.881	-3.5813	3.4884	19.5857	8.6842	-11.8182	-4.6422	3.4913	0	-2.4427	-4.6392	-5.5895	-13.166	-6.2554	10.137	-1.1905	-7.4523	41.2711	-2.5414	-4.744	12.9948	0.8876	-5.9829	-3.9604	-8.6869	-0.6932	17.4242	-16.5546	9.9908	25.741	-8.2278	66.5289
2014/2/28	11.8687	-11.3835	1.8462	-11.3779	7.6462	25.5537	0.5116	-16.9014	-1.5957	-5.4348	0	9.6096	-3.2451	18.9873	4.8822	-4.3692	7.6733	1.0526	-5.8367	30.3371	88.5039	-2.9056	-10.6406	4.6653	22.4096	0	3.1299	11.3514	-10.2683	-2.1509	13.0677	5.058	-0.241	4.6816	37.5285	23.356	-4.3478	-2.818	21.7009	-6.5657	2.5773	1.3274	-1.9197	-7.1685	3.3233	29	8.0645	3.908	-16.3772
2014/3/31	-0.2257	25.4941	16.4653	22.1437	-4.4568	-9.3623	0	15.7678	4.5045	3.2567	0	0	2.2948	-9.7264	13.9647	-19.2505	0.2299	7.7083	1.9072	4.5259	-20.0501	-4.9875	-5.6448	4.845	-10.8268	0	2.1244	3.3981	-1.3402	0.9009	0	-6.9455	7.971	2.1467	-19.6273	1.2868	-2.562	-2.5862	1.4458	-1.8378	6.7839	-1.31	5.8719	2.3938	-1.5595	-7.9457	2.6406	-2.6549	-11.4243
2014/4/30	-6.3348	-4.0945	7.9118	-14.8505	1.895	-2.8443	12.5685	0.0095	-4.8276	-5.5659	0	-4.3836	10.9577	-13.9731	-8.3099	4.8951	-3.8991	1.1605	12.5904	-2.0619	-4.3887	-0.2625	9.476	-5.7301	-6.8433	0	-2.6697	-7.7465	24.0334	7.5357	0	-1.6115	-10.962	-1.0508	-6.2339	2.4501	3.4775	-8.1255	-13.5297	-0.4405	-3.5294	-3.9823	4.0336	0	-3.0693	7.3684	8.8367	-0.4545	-10.7203
2014/5/30	-2.1803	-7.225	-9.0144	17.667	10.0143	-2.6194	-3.0261	0.8686	1.2681	5.6974	0	-1.2894	-7.465	-9.002	6.9124	-3.0303	-1.9093	-11.7591	7.2157	-5.4737	0.5464	-6.3158	-1.077	0.5882	1.6588	90.5882	1.5337	22.9008	-1.1816	2.823	-18.1967	0	3.5176	-3.1858	8.4615	1.6829	-31.9672	4.2907	3.6111	2.8719	-1.7073	-0.6912	1.7771	-6.2594	2.4515	-2.8758	5.8582	-0.6849	-2.9081
2014/6/30	9.901	5.1327	6.0766	-8.2772	6.3719	3.6442	0.7532	10.907	-4.2619	-6.3197	-32.2507	7.402	-1.6807	4.3011	2.1076	11.9375	-1.2165	9.7094	2.1142	3.118	35.4855	3.9326	8.75	0	12.8439	11.8519	5.8912	-14.9068	5.8469	-0.0601	-5.511	3.7692	1.9417	2.925	6.3323	-3.4843	10.6024	0.8088	31.6354	-1.3468	3.5176	28.3063	-1.2698	-5.1566	-4.2871	-9.2867	0	20.0328	2.7053
2014/7/31	16.4414	1.3468	0	9.234	9.1771	8.9922	4.7704	10.6625	12.3791	7.7956	6.7623	0.2703	5.7265	5.824	7.2753	-1.7309	7.5362	-5.8233	6.6707	7.3434	44.1634	15.1351	-3.9207	6.8603	2.6915	-6.181	4.7076	17.2749	10.0731	2.6825	12.6193	1.0879	11.6667	4.9756	4.2878	5.5232	4.9284	6.0759	-8.1466	3.1854	49.0291	-8.4991	7.074	8.8511	16.2655	22.7003	0	-6.7829	8.4666
2014/8/29	-10.4449	7.1429	0	0	-2.4915	-1.138	7.2375	2.8999	5.5077	3.1895	11.7083	4.8518	3.8804	7.8895	21.4096	-0.7386	2.8169	27.9318	0.1327	13.2797	-8.2321	4.4601	5.2714	-1.1009	1.2097	15.4118	5.0409	3.3195	-3.8376	-5.9524	11.8644	6.3742	19.6162	8.1416	16.9484	2.916	17.7824	9.7056	2.6608	-1.9846	-11.5635	12.8458	4.2042	8.4441	-1.526	8.2225	33.2685	3.5343	4.0763
2014/9/30	14.4708	47.7519	0	18.4438	25.0871	14.3885	2.0596	-9.5909	7.9935	25.8182	9.9656	9.6401	6.9261	9.872	16.3198	12.1351	20.0913	-0.0833	-3.478	11.7229	-2.3529	8.5393	-3.227	19.1095	14.9402	14.6789	17.8988	24.6988	5.142	-2.4965	12.963	13.3074	23.3512	15.5483	1.25	10.1667	0	9.6447	19.0065	8.9989	28.5451	22.7671	26.3689	-8.6518	1.1851	19.2737	30.146	13.6546	23.3333
2014/10/31	4.717	-13.2214	0	-0.4866	-6.9638	-1.0063	-9.8727	5.0779	0.1511	-5.4913	-4.5313	-4.9238	1.7467	-0.6656	-2.0716	2.9607	13.4981	-8.0067	-3.9808	-4.6105	6.5512	1.0352	7.5891	-0.7788	13.5182	-9.6889	0.6601	9.3398	6.9343	2.4162	-2.3845	-6.6621	-1.5896	0.7082	-11.8056	1.059	0	7.4735	-5.8076	-2.2704	11.4613	7.418	-2.1665	-5.1302	16.9369	-6.7916	-13.3483	-3.8869	-6.1486
2014/11/28	11.3514	2.9021	0	2.445	10.7784	3.939	-4.1681	5.7895	3.0166	3.0581	1.6367	1.4797	1.8598	-0.67	21.4423	10.3123	0	-4.9864	7.9342	-0.5	-4.0989	9.2213	-6.1275	3.7677	-2.9008	7.4803	14.3169	36.0825	0.3413	6.6549	12.6718	0.5151	6.7548	3.2349	13.5171	5.1647	0	-3.1385	10.0193	14.4667	-7.5835	-1.8592	11.3054	-2.7454	-2.5424	-8.995	-4.7249	22.6103	-0.504
2014/12/31	-3.0744	-19.0364	0	-20.1273	-6.3063	3.3007	-10.8555	24.1067	21.3763	0.1484	-6.2802	-1.4581	11.0955	9.7808	-1.6627	-13.9775	0	-2.5763	0.3311	0	-12.5276	-1.1257	1.8216	1.3616	-8.1761	-5.1282	1.2428	-38.2035	11.7687	22.5487	-9.1463	1.9766	-9.6286	0.9537	-19.1522	-11.1032	0	5.1461	10.3327	10.6089	-14.0473	-3.2476	-10.1571	-3.3362	19.6838	-5.5218	-22.3505	14.9925	-19.0304
2015/1/30	24.5409	17.7068	0	10.8566	11.1538	3.5503	12.9435	9.4388	-2.4125	2.963	9.1065	1.8496	5.8154	0.3072	2.818	8.8297	-11.2228	4.8972	26.6007	-14.2379	5.8972	3.0361	9.8025	0.2985	5.3082	-1.7375	0.0944	20.3152	16.7377	8.8362	0	4.4508	-3.9574	-0.135	18.2078	11.6093	0	0	0.1587	-4.9208	8.4142	2.7972	-1.6317	20.354	17.4373	15.2542	24.2345	-4.824	17.605
2015/2/27	28.6863	13.4402	0	32.5247	6.2284	2.9714	34.3092	4.7619	1.7305	5.036	12.7559	5.3269	1.7324	-0.4594	5.0117	7.0571	0.9434	6.8161	3.5193	18.1641	10.6603	2.7624	1.0862	1.6369	1.7886	0	8.8679	16.3028	12.2002	0.3218	0	21.6495	14.58	2.5676	16.5323	27.0445	0	0	0	3.5965	4.7761	5.8503	6.7536	9.1912	4.4432	8.0122	9.7887	5.6164	6.003
2015/3/31	2.1875	13.587	72.2291	38.3051	22.9642	21.0877	30.2499	4.7362	24.1798	20.5479	13.8268	20.6897	8.2208	14.4615	24.3848	0	28.5981	27.4476	8.2347	37.5207	24.5866	29.0323	18.3345	19.9122	84.984	0	24.5234	14.2678	-5.7156	8.0188	0	3.6158	13.4163	16.0738	42.526	10.559	0	0	0	18.5436	29.6296	31.7481	21.3097	2.2896	5.5466	27.5117	22.8993	17.8988	33.9068
2015/4/30	62.9969	45.933	9.1829	-4.0686	11.9205	11.3657	-7.4286	15.2785	11.546	12.6136	22.9448	13.1429	21.9372	15.1882	1.0791	0	17.1512	12.4829	-4.1415	43.2692	5.8027	11.1111	3.0363	17.5824	-1.6408	21.0216	2.9923	23.9869	24.1991	30.1964	34.1536	14.1767	19.7561	30.42	1.4809	39.3258	0	0	45.8003	2.7143	40.1099	11.5122	12.5343	3.6208	20	2.1723	14.666	28.4928	-7.5482
2015/5/29	50.0938	66.2951	37.1523	25.7537	35.6805	11.5226	11.4418	0.0811	14.9123	18.0626	28.2435	11.1953	8.39	7.0012	18.0902	0	14.7643	24.6951	-9.8786	126.6779	31.9361	4.75	-4.4065	17.9647	16.1545	42.6948	37.7027	0	-14.4841	9.1404	23.2351	33.2378	14.053	43.4291	41.6986	0	0	0	33.587	9.7357	40.1333	8.9239	21.5447	32.1474	-3.3163	33.3333	48.3515	-5.9932	23.7406
2015/6/30	25.7083	-24.2902	35.3452	-16.0504	-22.3724	-13.9696	-29.2186	0.7568	-5.3589	-6.1538	-14.0856	2.5738	-14.2259	-1.0983	8.7393	0	35.027	-26.4228	-1.1581	21.4815	10.237	0.1193	-9.6695	0.3521	-1.6629	-17.1786	-20.265	0	-0.6839	2.7166	-21.2449	0	-1.875	0	-30.677	0	10.0355	35.5145	6.1839	-9.5773	-22.6451	3.6145	7.3579	0	9.4107	-25.5602	-10.6233	0	-19.4665
2015/7/31	0	-37.1875	-45.3086	58.0833	-29.3258	-1.1236	-11.8781	-11.0783	-22.3673	-24.7723	-31.4312	-11.4391	-12.2439	-25.7206	-20	0	-37.0424	-6.8003	-13.1457	-47.1341	-18.5727	-23.9571	-18.8448	-32.9825	-28.824	-24.5192	-19.0154	0	-20.7565	-26.4102	-13.0584	0	-31.5742	0	-25.2314	-35.5801	-10.3309	25.4032	-31.0345	-4.4604	-24.9692	-31.7829	-33.8941	0	-33.8834	15.8909	15.0807	0	-22.3126
2015/8/31	0	-19.403	3.5877	-19.1059	-16.0388	-20.4545	-12.2106	-13.1523	-9.5689	-5.1637	-7.1334	-17	-7.5598	-5.5224	-7.1594	80.6278	-14.0485	8.232	-20.6641	16.436	-3.0899	-1.8809	-7.1173	-15.445	-18.3819	-20.2912	-11.3222	0	-13.8425	-17.3017	-7.1146	0	-1.7287	0	-33.7459	-13.9508	-14.1807	-32.2972	-3.3333	-9.488	5.4098	3.0682	-14.0802	-9.9759	6.5085	-27.8318	-36.5672	0	0
2015/9/30	-64.5506	-14.9177	-17.7582	89.8562	-3.2443	-14.9451	3.3237	-12.3654	-2.7907	-14.3411	2.4182	4.5181	-0.5412	-6.3191	16.2935	7.0755	-10.9955	-17.4589	4.998	-17.1867	12.3478	-7.9872	-9.1182	-10.994	-18.543	-5.3653	-8.4833	0	2.2161	-12.3035	7.234	-43.1704	-13.1258	0	30.1868	-3.588	-7.9114	-6.7546	-26.6667	-6.406	-19.9067	-5.7332	-1.9912	-48.4475	-16.9046	-0.2609	7.7647	0	0
2015/10/30	24.6729	46.312	139.2802	77.4322	34.4181	16.7959	1.7483	11.0186	19.4976	21.5686	23.4722	23.6311	11.0036	9.1062	10.5882	38.1405	21.8698	34.2408	12.4226	20.2153	15.5831	8.3333	7.3952	17.338	41.9512	26.2967	23.5955	-15.9894	4.2683	7.2311	12.1032	11.3219	27.2586	0	6.571	33.7009	24.2841	16.2422	28.2132	10.1333	13.3981	20.3509	21.7833	17.3416	18.9003	18.265	14.8472	0	0
2015/11/30	10.9445	-5.0413	-2.4	8.9101	-3.5216	1.9912	10.4811	-4.2128	-8.7087	3.7221	5.8493	6.3714	-1.4161	9.2736	-10.1547	33.2662	10.5479	6.7863	-1.8933	10.5473	-2.3214	-2.2436	2.4561	2.6866	-7.4456	22.9226	4.4697	66.1409	-5.4581	5.6484	-3.3628	11.9886	23.011	0	27.9235	17.6804	19.6313	2.2395	-0.2445	8.3939	4.9658	18.0758	31.6033	36.7257	-13.237	8.0722	5.8935	0	0
2015/12/31	-6.6216	20.9748	-1.9016	-13.4633	24.5627	10.6291	2.0218	22.3258	19.8465	7.6555	8.9267	13.6596	18.232	3.2532	6.7277	-16.0076	26.1462	21.9869	5.193	24.6625	3.4278	4.918	5.9932	5.2326	23.2673	9.9456	14.0682	17.0886	16.6323	21.9313	2.6862	-0.6596	23.4826	17.3463	5.2909	6.3075	8.1664	-2.8571	9.5588	0.6701	4.7308	5.0206	14.7887	-2.7184	9.0606	5.4911	21.6517	-19.9451	16.9035
2016/1/29	-39.9421	-20.5755	-33.1551	-16.2494	-39.2552	-32.8431	-41.4634	-16.7885	-30.6496	-28.2222	-34.8293	-33.6118	-29.5327	-27.5342	-39.6369	-26.9756	-31.6306	-45.6886	-15.0767	-48.0505	-39.5051	-31.4063	-32.1486	-26.105	-39.1566	-40.9894	-27.7177	-41.027	-13.023	-16.1969	-25.981	-34.6272	-46.3336	-40.1971	-38.1742	-25.8756	-30.4131	-32.6961	-40.8277	-25.9615	-34.2679	-41.8495	-26.3804	-42.7811	-23.5186	-31.6198	-46.9599	-37.6	-25.8477
2016/2/29	18.3133	-1.721	9.85	-10.0356	8.1407	-4.6715	-13.0208	-4.5405	-5.6728	4.0248	-2.5449	1.3553	-0.2653	-6.9943	-6.5998	-8.501	17.3851	-8.1588	-4.9489	4.7255	7.6698	-2.0501	-4.2857	-8.785	-8.0858	-10.7784	-9.3228	-8.9826	-6.2331	2.6161	-9.9598	-5.8594	-3.3033	-5.6375	2.8936	10.3391	5.3224	-3.7873	4.9149	-3.2967	-1.4218	16.7116	-24.1667	-7.5581	-2.7157	-0.9456	20.2003	-7.8755	-1.3805
2016/3/31	3.8697	15.1152	8.7847	14.8734	19.145	15.7734	30.2395	18.3353	19.8601	17.4107	19.3548	20.3438	15.0931	17.0732	16.9052	23.4291	16.2791	15.1261	8.9669	24.6184	13.5007	30.6977	19.403	13.9344	19.2101	25.3691	18.8167	15.005	13.9451	0	12.8457	18.9212	27.9503	22.1507	8.0645	13.2997	41.1079	14.7615	23.964	14.9793	14.1827	21.94	26.4835	14.8428	15.6814	28.401	25.2778	16.1034	31.1461
2016/4/29	-4.3137	-1.281	-2.5105	-9.0358	-8.9704	-3.1746	-11.7701	4.0519	-6.1844	-6.0837	-6.0489	-9.0476	1.0976	4.1667	0.3826	-5.2727	12.1053	-3.024	-7.0914	-14.0043	-8.6073	-9.6085	-4.0625	7.554	16.5663	-8.137	4.898	14.8862	1.5219	0	0.8696	7.4669	8.9806	-6.5463	-8.6491	2.1787	9.7796	-4.4195	16.4244	-2.0665	-2.7368	0	6.7767	0.2191	-10.6458	-7.9926	-10.3474	-2.911	-13.2755
2016/5/31	1.2295	-14.4363	-13.4764	-13.401	-7.0266	-1.2295	-0.3127	3.5486	-2.6119	-7.4224	-13.0137	-1.9197	-9.8286	-4.3262	0	-7.7543	-8.5446	10.5482	-1.5102	3.9628	-1.8637	-0.3937	-4.506	-14.0468	-13.3075	-0.9324	0	-27.6677	-9.4316	0	-1.489	-4.1558	-11.4699	-20.2899	-2.5974	-3.5248	-10.9787	-2.3464	-11.4856	3.4862	-4.7619	0	-11.6355	8.7432	5.4011	-5.0909	-3.0503	-2.9982	-5
2016/6/30	-2.6316	0.5687	7.7381	29.2534	6.3157	1.2862	-3.0319	11.1007	4.902	6.1224	3.3071	0.9786	-0.5703	6.162	0	2.7882	6.5708	0.1947	0.9532	-1.489	5.6195	3.5747	14.6106	2.1401	2.685	-0.8235	0	-19.2835	-1.268	0	2.4662	1.131	-0.6289	24.3434	1.7204	-8.2133	1.6913	-1.7132	1.4104	2.9903	1.5909	0	2.6703	-0.3047	-18.0106	5.3109	0	8.1881	4.544
2016/7/29	5.1975	11.8756	-13.3517	-12.757	-1.3998	7.113	0.8086	18.887	-1.7305	25	-1.2195	9.2511	13.7667	9.1211	0	-5.3644	1.1561	11.2731	6.3864	-6.0459	-5.5769	-1.5414	5.2595	0.9524	0.2907	37.2479	0.856	-3.7859	19.5318	0	-4.1925	8.7719	1.8987	-7.2299	-6.2156	8.4896	-10.0775	1.5152	26.7038	2.0702	0	0	48.7892	-2.0243	-2.4976	-7.711	0	-4.7863	9.1544
2016/8/31	2.1739	-6.9082	17.9065	4.7914	6.3886	11.849	4.387	-2.8369	10.0629	-10.4396	9.4136	-1.6129	9.972	-0.304	0	-5.2193	6.0952	-4.8035	11.9134	-1.4801	2.6477	2.1526	0.8197	4.5283	15.2174	5.8773	4.2438	19.1316	-4.5288	0	6.3209	-2.9777	6.5839	7.6182	1.2624	-13.3758	13.1681	4.291	-9.3304	3.4392	6.4877	0	-14.4665	23.1405	-1.6083	0.6157	-8.8435	7.5404	2.1322
2016/9/30	-7.5435	-4.9774	-1.7575	-4.3504	8.9241	9.4296	-7.5423	-1.4234	-3.2	-2.454	-3.6671	1.1475	-2.0377	1.0671	33.6391	-2.3922	6.553	-5.4128	3.8351	-6.401	-4.1667	-4.9808	17.3601	5.9567	-0.7547	10.6122	14.5078	5.9226	1.7308	25.395	7.9268	-4.9872	37.1795	22.0504	6.3669	-8.4034	-3.0116	-1.0733	7.8692	-2.9838	2.9412	-8.8068	-3.2417	-11.2416	0.6731	2.972	-5.5504	-2.8381	-10.6472
2016/10/31	1.8828	6.1905	1.3761	1.8719	9.6478	-1.2766	6.2153	0.5183	3.3058	0.3774	3.6603	-0.4862	2.3401	2.1116	-0.9725	-2.7977	0	-0.582	-3.6935	2.9309	1.6563	4.0323	-2.6487	-0.8518	-2.6616	11.0701	-0.5818	-2.1505	-1.1972	0.8101	-1.7655	-0.4038	-1.8692	-8.7333	-5.3997	1.4908	6.6337	0	31.5376	6.5026	8.3673	18.3801	-1.3838	6.8998	8.596	-4.1596	6.6173	2.2337	1.1682
2016/11/30	1.4374	2.3318	14.9321	1.7008	-4.0503	-3.7716	-0.8882	11.5285	3.7714	3.8847	-0.565	1.4658	7.5711	2.8065	-5.8925	-2.2835	-8.0876	1.2683	10.5735	0	-1.6293	3.876	1.172	4.1237	5.8594	14.0864	-5.9818	0	4.5918	27.0982	7.5485	0.6757	4.0693	16.7275	-1.1504	1.9209	12.3097	0	-18.43	5.8581	-4.1431	-0.614	5.2437	-0.8842	4.4855	-0.8857	-4.1223	6.0504	-0.077
2016/12/30	-8.7045	10.4294	-11.8504	-17.4705	-0.2911	-4.8152	-5.5878	-6.9683	-4.9559	-4.8251	3.125	-2.0064	-7.794	-0.5747	-5.3407	-5.0876	17.5069	-5.2023	-12.4797	0	-8.4886	0	-7.1576	-1.4851	-2.337	-31.159	2.9737	0.4396	-8.9024	-13.523	12.6337	-4.1611	9.4842	-11.7647	-14.6822	-7.4279	-6.7177	4.0687	-3.5565	-0.1559	-2.1611	-3.9718	0.0702	0.7136	-8.5017	-5.0045	-6.57	-5.5468	-10.1695
2017/1/26	0.2217	-8.4921	-9.5132	-7.9609	0.219	-3.1765	-2.6801	6.1413	-0.927	1.3942	2.3416	-2.3751	13.166	-1.4451	-4.799	3.3855	-15.2886	-2.7439	2.4074	0	-5.5053	4.4776	8.2442	2.1776	4.4081	-15.4822	-4.9026	-8.0963	5.6225	4.7116	-7.2404	-1.3305	-1.1398	-5.7447	-7.9224	-4.4311	-9.4125	6.5161	-8.4599	-4.7619	1.6064	-9.375	-5.8205	-5.0487	0.736	4.2333	-4.2916	-1.1745	1.458
2017/2/28	0	7.6323	4.0474	2.3	4.8798	4.1312	2.926	6.5552	8.0702	6	1.2113	5.2852	9.416	4.1056	4.2234	-8.261	-4.2357	6.4786	2.7125	0	0.7981	12.5	-2.182	5.9016	5.9107	1.1011	1.5537	-2.2619	2.9785	6.4391	1.5355	3.5486	-1.2298	-2.784	8.604	7.5188	4.5328	5.0571	6.0427	1.0656	12.0553	2.8398	3.3507	5.6903	6.5753	13.7184	-3.0254	7.9796	3.2967
2017/3/31	-2.6549	-17.083	13.9943	-7.6287	-0.9028	-1.7503	-5.5184	4.5198	-4.8701	-4.1274	-15.2926	-1.5139	-6.7025	0.5634	-2.8105	-1.0276	9.5192	5.9863	-3.7676	0	-5.1465	-6.3492	-3.83	-5.5728	-11.3895	-9.703	-0.2086	6.0901	-2.8923	15.5248	-11.0271	-0.9596	-4.9805	-6.0372	0.4197	-5.1282	-5.3369	-6.7547	5.3631	4.2174	-4.2328	-9.5661	-7.2767	-4.2365	0.7712	-7.3016	0.3343	-5.8176	0.5728
2017/4/28	4.5455	-6.1224	-7.3658	-14.2709	-8.6896	0.9501	-4.1888	1.0811	1.1377	-5.7811	-10.3611	-11.9741	-0.8426	-3.7815	-8.6079	0	-4.5654	-9.3519	-16.7216	-29.1525	-7.0952	-10.1695	8.0088	-6.8852	-5.527	-13.1579	-13.5192	-8.2664	-3.1052	4.1009	-11.3314	-6.6436	-20.3931	-7.6606	-2.9781	-3.8084	-15.081	-6.6611	-20.7847	-4.5136	-5.8932	-11.3413	-10.5672	0.9217	-8.1633	-19.4349	-14.714	-5.1753	-15.2156
2017/5/31	0	-18.323	-13.7466	-15.7001	-6.5234	-2.4706	-10.5911	10.4369	-9.2238	-11.4883	-12.6095	-5.015	-3.0393	-13.5371	-10.596	0	-5.6118	-4.5965	-13.225	-4.689	3.7207	-4.5283	-12.7229	-6.5141	-14.4218	-10.2273	-7.7357	-22.7785	-7.9791	3.2727	-2.1565	-14.3069	-19.9588	-10.7047	-15.455	-10.7521	-1.2448	-11.7031	-13.253	-1.956	-11.7417	-16.9742	-8.2537	-5.2968	-10.8333	-19.8725	-4.4102	-8.8028	-16.1228
2017/6/30	6.3043	11.0266	0	48.9349	2.9623	10.2479	2.686	19.1584	4.1167	4.4248	2.2044	3.4146	12.9052	8.8454	10.9465	-22.4317	6.5302	1.8909	4.8101	14.5091	11.3208	2.1739	20.2414	4.5198	6.9952	6.3291	0	2.5932	7.307	20.804	9.3878	5.8146	12.8535	-1.0989	-0.2548	17.5872	-5.1399	7.1942	25	2.7431	3.754	6.963	6.25	-2.4108	5.6075	27.1837	-0.274	2.3148	4.2442
2017/7/31	15.3374	-8.105	0	-8.62	-8.119	5.9284	-1.7438	-4.2751	3.8788	-1.0766	-4.1176	-3.5849	-4.7671	-3.75	-8.0119	11.6943	-1.9371	-0.1098	7.4099	-13.5526	-1.6949	-4.8356	2.5101	7.027	1.4859	2.0057	-5.5118	-9.4787	-0.7628	-0.1814	-3.1343	-2.3045	-2.7335	-9.8005	-6.5773	0	-4.6346	5.465	-7.7778	1.602	0.8602	-6.7867	-6.328	3.3597	-3.2448	-10.0313	13.3242	6.4762	10.121
2017/8/31	6.2057	1.4907	1.4063	-0.8037	4.8119	-4.2239	3.4863	-0.4854	0.8168	2.907	3.4765	1.7613	1.3652	-3.8961	4.0323	1.9237	-3.5614	-0.2198	-7.9519	5.3272	1.341	1.0163	-2.7371	-0.1684	-0.1403	-1.3004	6.7593	4.712	-3.8435	-1.5036	6.5485	2.9486	2.5761	4.8643	22.2146	-9.0235	3.6449	-1	-0.2677	-0.9129	2.9851	8.9153	4.5671	3.1552	3.6585	-2.9036	6.1212	-3.7567	4.6953
2017/9/29	-4.1736	-4.4064	-3.6466	-7.9531	-1.9199	-2.9768	-3.9281	7.7805	9.6065	-1.4124	-3.9526	1.9231	2.413	-1.3514	2.1705	7.9517	1.3605	-0.4405	3.9176	-5.9249	14.3667	8.0483	-3.2897	-6.5767	-1.1765	9.3544	15.8716	-1	2.9797	-1.9405	11.0629	-2.2913	-6.0502	-1.6181	1.9575	-4.0761	-3.0658	-3.9486	3.8926	-0.0838	-6.8323	0.6821	2.7298	-6.2326	34.902	3.3493	-8.8521	-2.2305	10.7824
2017/10/31	5.2265	-5.6338	13.113	2.2238	1.2766	-2.5	-2.9106	15.4107	-7.075	-4.7278	-4.5267	-8.3962	-0.4932	-2.0548	-5.1593	5.1304	-1.9175	1.9912	-8.6515	-4.3011	-5.8678	-3.5382	4.877	-7.7617	-7.4405	-11.4458	1.1228	0.5051	-4.7989	12.2691	0.5859	-4.6064	-2.3086	-8.8816	-0.3291	-6.5156	-2.7907	-3.0593	-12.2739	-4.6102	-2.2222	-4.7425	-3.9858	1.6865	-12.4273	-14.3519	-4.8872	-3.9924	-8.6994
2017/11/30	2.649	-9.3623	-29.3591	-8.0897	-10.084	-6.0606	-5.2106	0.3529	-8.4091	-9.7744	-13.7931	-7.724	-10.7379	-9.6154	-6.56	0	-3.8123	5.8568	-8.6772	-14.6067	-13.0817	-11.7761	-0.5862	-4.501	-5.9486	-9.1156	-4.4412	-12.5628	-2.5945	-0.235	9.7087	-10.0966	0.2488	-12.2744	-2.9719	-11.9697	-10.7177	-8.5799	-11.0457	-5.7118	-11.3636	0	-7.7491	1.7561	-12.0332	-13.3784	-11.9895	-6.3366	-11.7925
2017/12/29	-2.2581	-7.1856	-5.6037	-5.0542	6.729	0.6203	-14.1566	8.304	0.1241	1.1667	4.5	-4.5759	-1.5423	-1.9342	-2.3116	0	7.7236	-5.7377	-6.6049	-6.9549	2.5253	0.2188	-5.6604	-4.3033	7.8632	-9.2814	-9.2177	-10.1533	-4.1096	2.9446	6.0767	-1.5625	0	-3.155	10.6069	-2.4096	2.5723	-2.2654	-6.457	2.0503	-2.3077	0	-1.2	-4.0268	1.5094	-10.7644	9.9551	-3.3827	-8.6631
2018/1/31	14.5215	-5.6452	-12.3675	-6.4918	-5.0788	-0.8631	0	7.9199	0.2478	-1.6474	-4.7847	2.6901	8.5213	-7.2978	-1.4023	-19.711	-9.1509	-0.7609	15.7568	-0.202	-10.0493	-11.7904	8.75	-3.8544	2.5357	-3.1353	-0.6826	1.2793	1.9048	28.0092	18.3537	-0.1984	-16.8734	-9.2068	3.9487	-4.5855	-2.2989	3.4216	-6.5487	-0.1826	1.8373	0	3.3401	-16.0839	13.9405	8.7413	-11.3002	-1.9694	-1.7564
2018/2/28	-13.8329	-7.3504	-10.0806	-5.4429	-4.7048	-7.3383	0	-8.1411	-3.9555	-7.8727	-6.5327	-7.9727	-6.4088	-10.8511	-11.1111	-9.7453	0	-3.8335	1.3398	-14.9798	-2.5192	-7.9208	-8.8889	-5.7906	-5.1005	-10.3918	-13.9175	-11.5789	-6.6199	-7.5974	-31.109	-6.0636	-7.7612	-5.6162	21.9043	-9.427	-9.8396	-8.8581	-8.5227	-4.2086	-13.1443	0	-8.2272	0	-13.7031	-4.9839	-10.9747	-6.4732	-9.2968
2018/3/30	16.8896	3.1365	35.0673	9.6623	5.5179	-4.0268	0	-0.7643	-5.2767	2	4.8387	5.198	-6.0457	3.8186	-0.9	6.0196	0	-1.3667	-10.5374	5.9524	-2.1348	8.6022	-5.1724	-0.9456	-2.9316	2.6616	-0.998	4.5238	-6.422	-9.2668	-15.8254	10.0529	0	5.124	11.6957	1.2245	2.0166	0.5855	8.6957	-0.2865	2.0772	0	3.9488	0	-3.5917	11.8443	1.1207	0.9547	15.9001
2018/4/27	-11.8741	-7.8712	-10.093	-4.6867	-5.5963	0.4196	0	-5.2265	-5.4348	-1.0695	-8.9744	-10.9412	-5.7781	-3.4483	3.33	0	-46.1059	-6.351	-7.4397	-7.4157	-6.1998	-6.1881	1.4191	-6.9212	1.0067	-5.7407	-3.0242	-0.2278	-7.6649	-6.0128	-22.1232	-5.9615	9.8706	-9.7484	-5.7609	-7.4597	-2.907	-6.752	-10.8571	0.0958	-2.907	0	-1.9507	0	-8.4314	-6.2027	-5.5413	-2.8369	-3.288
2018/5/31	-12.5	5.4369	9.8227	-2.304	1.2634	-1.8106	0	4.7427	3.7356	1.8018	-2.5352	3.6988	2.23	-2.1429	-2.1484	0	-18.8825	-5.9548	-5.286	27.6699	1.0365	0.7916	-1.1806	-2.8205	-0.6645	-2.947	-14.657	-11.6438	-2.1236	7.7586	-9.0531	5.3544	-15.3166	-5.5749	7.1126	-7.8431	-4.9102	-6.6825	-3.2051	9.8565	-1.497	-2.9872	-3.5602	0	-4.818	-9.6654	0.6121	4.6229	-11.7412
2018/6/29	0.3375	-16.2063	-4.9092	-7.4777	-15.3551	5.2482	-15.4386	-1.3041	-18.2897	-14.1593	-18.4971	-15.5414	-16.2236	-6.5693	-8.7824	0	-12.3515	-10.0601	-7.4159	-31.9392	-15.6328	-10.2094	-2.1681	-13.1926	-17.5585	-16.8016	-27.771	-16.5375	-11.2426	-0.7368	-15.103	-14.7605	-0.8696	-10.3321	3.169	-10.3142	-14.6096	-8.3562	-11.9205	-1.6791	-10.3343	-14.2229	-14.529	0	-15.8605	-19.8925	-6.0306	-12.5581	0
2018/7/31	-8.7619	7.4725	-1.2023	0.6528	-3.6604	-1.7366	-4.668	-8.828	0.5217	3.5052	4.2553	-0.1508	-5.4632	0.7978	-4.7351	0	0.8182	1.1686	0.4668	1.3966	-1.0294	-9.0379	2.4106	6.9909	0.4057	4.3848	7.4199	5.8824	-5.4637	-6.3203	4.3127	-1.9495	-4.386	0	-4.9477	1.6349	-1.1799	4.7833	25.3133	-3.3364	5.4237	-4.2735	3.7662	-51.9603	0.4054	9.1723	6.8008	2.1277	-9.2937
2018/8/31	-13.7787	-21.2679	-14.9606	-17.7888	-8.0723	-15.9763	-8.2512	-12.6234	-10.0346	-5.7769	-7.483	-3.0211	-11.3518	-13.9108	-7.6923	0	-14.8248	-3.3003	-3.9662	-10.4683	-9.3611	-10.8974	-10.5607	-4.2614	-6.8815	1.4019	0.9419	-7.3099	-13.4901	-11.818	-9.9483	-7.9532	-6.422	-13.3745	2.2727	-6.9705	-4.9514	-0.8559	-16.2	-8.2454	-5.7878	-7.1429	-6.7584	-18.8586	-9.2123	-7.1721	-12.0179	-6.8373	-5.3279
2018/9/28	2.1792	21.039	-0.4209	8.4899	2.3591	-0.4695	8.2625	-3.125	1.3462	1.0571	6.25	-6.5421	3.5191	1.5244	-1.0256	0	8.2278	3.0717	-0.0879	-2.7692	-2.2951	-3.5971	2.1421	3.8576	-3.0501	-6.682	4.6656	2.8391	4.1488	3.2092	0	-2.7954	2.9412	-4.038	-3.2975	-0.2882	-2.2258	7.3381	8.8305	-3.1348	0.6826	-5.7692	3.0872	7.6453	-3.0882	4.6358	6.524	-3.3994	-3.6797
2018/10/31	-15.1659	-7.0815	-14.6238	-10.4224	-9.7311	-11.0849	-8.7542	-8.0893	-13.852	-12.7615	-9.3426	-16.1667	-7.932	-12.3123	-12.8238	-10.6813	-19.5906	-9.7682	-9.7625	-9.1772	-16.1074	-16.791	-9.0026	-4.2857	-11.9101	-13.0864	-16.4933	54.2945	-12.2253	-5.3234	-12.769	-12.2876	-8.7619	-7.1782	-14.1216	-12.1387	-6.1789	-3.7534	-13.1579	1.6181	-8.1356	6.7347	-13.2813	-21.5909	-1.214	-10.3376	-6.0287	-6.7449	-15.5056
2018/11/30	1.676	7.3903	4.9505	2.8218	5.3901	0.7958	9.7171	4.4546	4.185	6.4748	3.8168	7.3559	2.2564	13.3562	10.104	-19.1895	18.5455	0.9174	-0.4873	13.9373	9.8	5.8296	1.1242	5.9701	0.5102	16.4773	30.2491	48.3101	-3.5994	-3.1792	7.8947	17.2876	17.3278	13.0667	6.3876	7.2368	9.7054	7.9387	5.303	0	11.4391	-1.912	5.5556	24.6377	11.6743	5.8824	8.8595	10.0629	21.2766
2018/12/28	-10.989	-6.2366	-1.3208	-0.3008	-1.8843	-2.3684	-11.0987	-4.7299	-8.4567	-8.1081	-8.8235	-10.3704	-4.9147	-10.574	-6.8826	-10.3245	-22.3926	-5.8182	24.9755	-11.315	-6.7395	-9.7458	-1.8344	-5.6338	-6.0914	-1.2195	2.3224	0.6702	6.9805	-3.1479	-9.1463	-9.0216	-11.032	-9.1981	-5.3955	-9.5092	-8.2148	1.5484	-4.7962	3.0786	-2.649	2.5341	-7.1124	-13.6628	-8.9409	-3.7778	3.5547	-8.5714	4.386
2019/1/31	0.9259	-7.3394	-5.3537	-8.2202	2.332	2.4259	3.9092	18.0955	-3.0023	-3.6765	-0.4032	1.0331	3.27	1.6892	-3.913	-0.8772	4.3478	-2.1236	22.1003	-0.6897	3.3203	-7.0423	7.1348	2.3881	-2.973	-5.9259	-9.6128	-34.4874	14.1123	16.9795	-17.2819	-2.514	18	-7.2727	-1.5437	-2.3729	5.852	0.6353	-4.2821	0.7209	-0.3401	-6.654	56.2021	-10.7744	1.2085	12.7021	21.8609	-1.25	-2.3109
2019/2/28	30.2752	25	22.2222	18.2416	15.8177	21.5789	21.966	9.7634	20.2381	23.6641	21.4575	18.4049	12.3596	22.9236	15.2338	23.7279	31.4394	16.1736	18.4852	19.0972	15.3119	33.8384	9.9894	13.7026	18.3844	26.7717	20.384	42.2764	13.4309	8.7568	30.0203	18.7679	23.2203	28.8515	14.939	25	15.6098	9.9747	16.0526	2.454	21.1604	12.22	10.4902	45.283	25.3731	20.9016	-1.2602	25.9494	22.3656
2019/3/29	31.2207	6.5347	3.3058	13.0646	3.588	12.1212	21.2935	1.9883	5.1485	6.7901	9.6667	16.753	9.1818	5.1351	5.7592	21.7255	2.0173	1.528	22.9144	32.3615	10.4918	-0.7547	10.9563	5.641	14.5882	11.1801	87.8528	-5.1429	-2.9308	5.3795	12.0125	14.3546	20.9078	9.7826	-0.1137	7.2222	27.8481	0.3444	31.9728	6.0878	0.8451	2.9038	-2.2183	22.0779	0.4762	12.3729	-5.2553	18.0905	21.2654
2019/4/30	-14.1324	-11.8959	-5.92	-7.6214	-8.7151	0	-6.7268	7.5313	3.0132	-4.0462	-8.5106	-8.284	-2.6644	0	6.3119	-17.8112	-6.2147	-0.6689	18.3781	-16.2996	-5.1929	-15.9696	-11.0004	1.2136	1.848	0.7449	-16.8517	-15.2108	3.2609	17.7293	-8.078	-9.5992	4.5506	-10.8911	-16.654	7.513	18.7019	-6.865	-14.9485	-2.6341	0.5587	-1.5873	-9.9819	-14.0426	24.2891	-3.6199	-9.0333	14.6809	-5.5072
2019/5/31	-9.7917	-6.5401	-4.8469	-0.1311	-3.3048	-4.8263	3.7819	-2.8363	-3.6563	-7.4297	-3.9867	-11.2903	-8.9641	-10.2828	-2.5611	-2.681	-12.3494	-9.4595	3.8719	4.2105	-3.9576	-9.9548	-4.3309	7.9137	-6.6532	-14.2329	-14.6204	-4.4405	-18.1287	-5.8834	0.303	-3.8506	-9.5756	-12.6667	-17.2053	-8.6747	-6.1168	-8.2383	-10.7071	-1.5459	-4.1667	-10.5735	-5.5444	-12.8713	-11.1535	-4.0689	-9.5819	-12.0594	-2.7607
2019/6/28	-3.0023	0.9029	-2.4129	-2.3188	-1.6456	-2.4994	-6.6949	4.5565	1.3228	0.6508	2.0761	2.3636	2.8708	3.6918	2.6667	-3.719	-1.7182	0.1912	-30.5018	-9.3434	0.5042	0	0.3392	-6.8889	-2.8078	28.6638	-8.4793	1.3011	-5.2857	5.1424	14.3505	0.9709	-7.0999	0	6.5421	-0.2639	5.6269	-1.9337	-2.4887	-1.4057	-7.0055	-3.6072	8.3244	-4.5455	5.5794	-0.9846	-2.4219	-5.4852	-7.2555
2019/7/31	3.147	-4.0268	-4.0293	-5.094	-5.0193	0.2141	-4.9046	5.4763	-5.2023	-2.8017	-5.4237	3.5524	-3.814	-2.5281	-5.1374	6.7716	-8.7413	2.0992	-11.1023	-3.8997	-2.3411	-8.0402	-1.9935	4.2959	-4.4444	-19.4305	-8.1571	-7.7064	19.7621	0.1636	-19.4188	-11.1781	-8.5492	-0.5089	5.2212	-1.734	-11.8179	-0.5634	-4.4084	-2.3013	-0.9434	-5.1975	-7.0936	-6.8452	-7.9407	-9.0909	-7.4479	-7.5893	-10.5442
2019/8/30	4.0189	31.2354	5.3435	10.2137	9.6412	-3.2051	-4.2915	-3.5101	-8.7398	-3.3677	-5.3763	-9.6055	-1.0638	-4.3228	-4.0302	12.9969	1.1494	-4.2991	-17.4419	6.9565	-7.8767	-6.5574	-7.0368	-5.0343	-3.0078	-8.125	3.9474	-3.5785	1.0101	3.6797	-7.0492	0.5725	-2.6912	-6.9054	17.2566	-5.8496	10.0427	0.2833	-2.6699	-2.0343	-7.3016	1.5351	8.0594	0.3195	0.8859	2.5455	-9.1202	-2.6952	-3.6122
2019/9/30	-4.5455	-15.2753	0.2717	-4.0662	-1.7812	3.532	-4.4898	-3.183	-1.3363	1.4286	-0.3788	1.3283	-1.173	-2.4096	0.2625	3.7945	-5.6818	-1.7578	14.3662	-5.1491	-3.7175	8.1871	-3.1342	6.506	8.4135	7.2562	4.1139	-4.5361	-7.375	3.2432	-4.7619	3.9848	-1.0189	0.2747	-14.2138	10.6509	2.9412	-2.4011	0	0.9836	-1.0274	8.4233	-0.0981	-7.9618	-8.8913	2.8369	12.2786	-2.7638	0.9862
2019/10/31	-2.8571	-9.6436	-3.6134	1.1828	1.8135	-3.1983	-7.265	8.6106	-0.4515	2.3474	-1.1407	-3.5581	4.451	3.3951	-6.1518	30.9216	7.2289	-0.1988	-6.7118	-9.7143	-2.3166	-5.4054	2.442	-1.5837	2.6608	7.1882	-13.8804	0.6479	-3.3738	2.4433	-7.037	-8.7591	2.7941	5.2055	-2.346	2.139	-11.5169	-1.7366	-3.99	-3.6797	0.346	-10.9562	-5.6974	5.1903	-0.3614	-7.4138	-10.1998	-1.0336	15.4297
2019/11/29	-1.2255	-1.1601	-4.1237	-3.0687	7.3791	1.7621	-3.341	-2.1622	-1.5873	-1.6055	-5	-3.8835	2.6515	-2.6866	-2.7894	-10.1222	1.4981	-2.3904	-6.0726	3.481	0.3953	1.7143	10.8462	-0.9195	-3.2397	-11.2426	-0.5882	-3.8627	18.9944	-1.6865	-8.9641	-0.4	-1.8598	-3.6458	-0.4505	0.5236	-10.3175	0.5891	-1.039	0	-2.7586	-2.0134	3.9583	-4.6053	27.0859	0.1862	-4.918	-1.8277	-7.7834
2019/12/31	8.4367	6.1033	4.3011	6.5327	31.3981	3.0303	24.4338	7.2744	13.5945	6.5268	6.0729	5.2525	22.5092	5.2147	7.4605	0.6472	1.476	0	-3.0218	0.9174	5.7087	6.1798	2.4194	8.1206	5.5804	9.7778	8.5207	6.4732	17.723	13.6372	5.0328	7.4297	1.1662	-3.5135	-13.3233	2.3438	7.7876	4.8316	8.6614	2.809	6.0284	5.2511	-0.2004	16.2069	-5.138	0.3717	14.4089	7.4468	6.055
2020/1/23	19.222	-11.5044	-4.2174	-5.4717	-7.1235	-1.8908	-4.9808	-5.4077	-2.6369	-4.1575	-3.0534	-5.7582	-16.5663	-3.4985	-4.6729	-9.164	-0.7273	4.0816	0.6522	-4.5455	9.8696	16.4021	-4.042	-5.794	-10.148	-4.251	-13.3043	4.6122	-1.4955	-2.5008	-13.75	-5.6075	-3.7464	-2.8011	3.2483	212.7226	-6.2397	1.3966	-3.8647	0	-4.6823	-4.7722	-3.2129	-0.5935	-2.9087	-2.4074	7.6426	-0.2475	-6.2284
2020/2/28	85.4127	-7.5	-5.0881	-4.3413	-12.7184	24.8394	6.1492	-3.7205	-10.4167	-8.4475	0.3937	-4.0733	-3.7906	-2.4169	-12.3249	38.9381	-5.1282	-6.8627	-9.6472	-10.1587	-5.0847	5	7.3304	-8.8838	-6.1176	-9.3023	-1.5094	-10.02	2.9352	-7.4132	-8.4541	32.2772	-15.8683	-7.4928	-5.0562	-11.4727	2.627	-1.5152	-3.5176	1.2022	-7.3684	-8.8838	-13.4855	-9.2537	-7.0248	5.5028	-1.5	12.1588	19.5572
2020/3/31	-13.5611	-4.0541	-6.4948	-7.3552	-5.5617	-7.3756	-11.396	-8.7276	16.0465	2.7431	9.8039	0.2123	7.6923	0.3096	-4.7923	1.5032	0.7722	-5.0526	-6.6932	-4.5936	-8.9286	-9.9567	-3.16	-1	1.2531	-5.5944	-1.9157	-8.2405	4.0315	-11.8243	6.8602	-19.012	24.3772	-2.4922	-8.1657	-21.7831	4.2662	-7.1329	6.5104	-6.6955	1.1364	1.25	2.9976	5.2632	-3.1111	-13.4892	-10.6599	-14.823	-5.8642
2020/4/30	-10.0599	-10.4225	-0.3308	-0.1126	-0.9423	-12.963	2.4652	11.0078	-10.02	-1.699	26.7857	2.7542	-3.5714	-12.963	4.8658	8.7349	9.1954	0.8869	0.5124	-6.6667	-2.549	-9.1346	6.3158	-1.2626	-5.9406	1.9753	13.5417	2.4272	-8.3176	4.9234	-3.4568	-6.2847	-19.3133	-16.2939	12.951	-4.9354	-12.9296	3.012	9.78	-4.5139	-0.7491	-2.963	-6.0536	-6.25	14.3349	11.4345	-21.3636	-3.3766	10.8197
2020/5/29	-12.5166	-29.2453	7.5221	-0.2839	-0.5945	19.3617	15.4812	9.8047	10.245	3.2099	-11.831	-1.8557	13.5501	5.6738	1.12	1.6851	-2.1053	39.1209	0.1699	3.1746	-3.2491	-3.1746	-2.6238	2.5575	12.8947	-0.7264	-9.9771	-11.1374	1.6495	3.962	2.3018	17.357	-0.8865	20.6107	16.9424	-11.1248	-0.9398	-1.0234	-9.5768	-8	4.5283	-2.799	-3.3457	5.3333	1.003	3.9179	-17.052	-8.3333	3.4024
2020/6/30	2.8919	2.2222	18.0041	3.8527	6.8182	17.0622	-1.9022	4.0426	14.1073	2.6316	6.3898	-1.8908	26.7272	0.3075	-2.5316	29.9886	-2.509	-15.5516	4.9194	0	1.8947	-2.1858	10.6654	0.4988	-1.1655	6.0976	1.4013	-0.2667	11.5619	1.3329	0.75	-12.1008	-11.9857	11.0759	-9.1707	4.0334	14.0417	2.8065	12.3153	-0.1318	1.444	12.3037	2.5352	30.3797	6.6534	4.8474	6.7944	-0.5865	18.3119
2020/7/31	7.4859	20	14.9956	14.0753	111.7984	20.6573	7.8605	20.0033	19.2101	18.648	2.4024	11.1349	59.8852	32.3129	71.5232	44.1146	10.2941	29.207	20.6213	5.7692	26.6529	50.838	6.5764	32.4809	18.4025	2.9885	10.0503	12.5668	0.6364	0.601	-4.9628	3.6255	7.9268	11.6809	-8.0559	0	6.7454	15.3753	4.1667	6.9806	5.694	17.9487	29.4192	-8.4951	25.6983	13.1849	19.739	9.1445	5.3027
2020/8/31	-0.9695	-6.1594	-6.8992	5.3085	-11.0871	-8.69	0.6306	-1.6864	-11.4458	-3.1434	0	7.3218	-25.4886	-14.653	2.6062	-16.0931	1.3333	-9.5808	-0.6061	14.5455	-7.1778	16.2963	13.0672	0.9452	-2.3952	-1.5625	10.8447	0.2375	5.7814	-4.2348	2.0888	3.154	4.5198	-6.6327	2.2801	0.5964	0.316	5.5556	5.4737	-2.372	2.3569	-10.2767	-5.3659	-11.4058	4.5185	0.3026	23.5695	7.6065	-12.0829
2020/9/30	-15.2448	-6.9498	-1.1401	-8.7648	0.3041	-4.6875	-11.6383	2.9203	-8.6735	-7.5051	-8.5044	-5.5655	-20.7709	-7.8313	-11.3829	-19.6418	-6.5789	-9.9338	12.3984	-5.0794	2.812	-7.0064	0.7223	9.5506	-9.2025	-9.0703	-2.6777	-9.9526	14.6883	-2.2018	1.7903	-11.6906	-9.5495	-2.1858	-14.3593	-17.973	-8.6614	-6.3647	-1.7964	-8.1841	-1.6447	-5.9471	-12.7835	-2.0958	-14.387	-9.9548	-7.9383	-5.0891	-14.9215
2020/10/30	-3.6304	2.9046	-17.2158	-5.6745	-16.3736	11.7735	-2.229	7.259	-8.1937	-0.8772	-14.7436	-9.6958	-11.8919	0.9804	-18.4713	2.624	13.3803	0	20.1326	-2.6756	0.1709	-5.137	2.3506	12.4786	-0.2252	-1.7456	-10.6878	-3.9474	23.0082	9.6248	5.7789	6.11	-5.3785	-3.6313	-1.336	-4.4481	-7.069	-9.281	-14.2276	0.1393	-5.6856	-3.7471	8.156	-13.1498	2.4007	1.5075	-23.9521	0.8043	-8.3077
2020/11/30	15.9247	1.2097	-0.4975	-0.2639	-12.1827	1.7333	0.4145	11.532	9.7363	11.2832	6.391	4.6316	-3.2975	6.7961	1.3021	-8.1086	-3.7267	6.0662	-1.9067	15.8076	9.215	0.722	0.8174	-0.304	7.4492	8.3756	6.9905	4.1096	52.9056	15.775	-6.8884	-4.0307	4.2105	-6.3768	14.4211	13.9655	2.5974	6.4841	0.237	-3.6161	5.6738	9.2457	-9.071	1.7606	3.7187	-5.4455	8.9764	8.5106	33.2215
2020/12/31	-2.3634	-3.9841	-0.1	-10.582	-5.6152	-3.8008	-11.6615	13.3448	-10.9057	-7.1571	-6.7138	-2.8169	-7.613	83.6364	1.671	-0.1525	-1.9355	7.4523	5.5754	-17.5074	-16.4063	8.9606	-10.4633	0.3049	-10.7143	-7.7283	-8.0842	3.4211	-13.3808	-7.0528	0.7653	-11.2	-3.0303	-13.3127	-23.0769	-17.5492	-6.8716	-7.7131	1.182	-3.7518	-2.349	-0.2227	0.8413	-11.7647	-8.9634	8.0279	-15.1734	-3.6765	-6.2972
2021/1/29	-2.2693	-0.8299	-15.9159	-10.1183	9.7113	-12.5341	-5.9579	-2.1434	-8.0913	-10.9208	-4.1667	-2.6915	-10.8155	-38.7789	-15.9292	-12.197	-10.1974	11.6129	-12.7907	-1.0791	-13.0841	-15.7895	-1.2937	2.4316	-2.5882	-5.3299	0.241	-16.5394	-21.2066	-9.1056	7.5949	-5.4054	-4.5833	8.5714	5	-2.2018	-21.165	1.7595	-9.3458	-10.9445	-15.1203	-16.9643	-13.3492	-7.8431	-6.8493	-11.4701	-14.9915	-9.9237	-23.7903
2021/2/26	-6.3467	0.8368	3.6905	-1.7775	3.748	6.5421	4.9689	-3.3738	2.4831	2.1635	18.1818	11.9149	8.5659	-7.5472	16.9925	-2.3043	4.7619	-11.5607	12.6111	10.1818	4.3011	10.1562	0.5679	8.3086	-2.4155	4.8257	8.774	6.4024	5.2784	4.7957	0.7059	-9.5238	3.2751	3.2895	-2.4908	-4.878	10.8374	1.8732	7.9897	11.1111	8.502	-0.2688	-2.2008	-8.0851	2.6654	2.1898	11.4228	5.9322	2.6455
2021/3/31	1.3223	19.917	7.9219	-0.5362	21.3682	8.9181	-1.7751	-11.6566	-0.2203	10.1176	8.6957	6.0837	12.3227	8.1633	0.7712	-14.7975	10.4895	2.2876	41.6379	0.9901	-3.5052	10.9929	2.8671	-3.9726	1.4851	1.023	7.8453	-0.5731	-21.8182	6.2712	20.7944	2.8947	7.3996	28.0255	9.3163	-5.7199	1.3333	5.3748	11.2172	0.1515	4.8507	0.5391	2.391	1.8519	-2.2381	1.6071	-1.9784	1.6	-2.5773
2021/4/30	5.0571	-5.8824	-4.5745	-3.4367	5.5098	-3.3557	-7.2289	-2.5052	9.0508	-6.8376	-3.3846	12.3656	-10.2605	2.6954	3.8265	-10.3944	-3.481	-9.2652	-16.3009	-3.9216	5.5556	21.7252	2.9561	-8.8445	-0.2439	-7.8481	2.0492	-3.17	15.3629	-4.4498	7.9304	-2.8133	-5.1181	-0.995	-8.5223	6.6946	5.0439	-5.6376	-4.0773	-8.472	-2.4911	4.5576	-2.6099	1.8182	1.2821	7.7329	0.367	-3.1496	4.9383
2021/5/31	1.3975	8.8235	1.5608	2.582	-10.8043	-5.4167	-1.5584	1.0353	1.0121	3.6697	-7.0064	-16.7464	5.365	-2.3622	-9.9509	-15.4765	-3.6066	2.4648	-2.5801	8.8435	2.0243	40.9449	-1.3126	-3.5994	3.1785	4.3956	-9.6393	3.2738	45.0825	-6.0257	42.2939	6.0526	-2.6971	13.8191	0.9767	12.549	6.8894	-2.276	-5.3691	4.4628	1.4599	-1.5385	4.3724	25.4464	-0.4521	-0.6525	-27.6051	5.4201	6.5546
2021/6/30	3.6227	19.2568	7.6839	1.361	-3.6678	-2.2027	1.715	-10.1289	-7.8209	-1.7699	-3.7671	3.4483	-1.0465	-7.377	3.2742	-8.6552	-1.3605	1.7182	0.0854	-15.625	5.3571	-5.959	-7.7859	-6.2684	-0.9529	-5	10.4561	-0.2882	10.6526	-7.46	51.7632	-0.2481	9.1684	-9.713	-3.6491	-3.3101	-5.8594	0.7278	1.8913	-4.6003	-2.9167	1.8229	-17.973	-5.694	-1.7257	11.7263	33.3333	-5.9126	4.8896
2021/7/30	-10.5105	16.7139	-2.1407	3.0914	-12.5718	-14.9137	-6.2715	-11.013	-7.7093	-5.1802	-12.4555	-13.8889	-10.1709	-7.9412	-13.3421	-33.8241	-5.1724	-1.5606	-9.5156	-5.1852	7.1784	23.7624	-3.0245	-6.0391	-11.271	-6.3712	-19.5368	-6.9364	-0.8086	-8.8292	-15.6017	-9.9502	-6.4453	-12.9584	-13.8438	0.606	-3.3306	-2.7232	-12.065	-7.6923	-6.367	-6.6496	-15.9093	-12.8302	6.2536	-1.4771	-11.7424	-4.6448	-8.8722
2021/8/31	27.349	-8.9806	-6.0417	-2.9987	4.5193	16.2362	1.983	3.9206	4.0573	7.2704	39.8374	29.6774	0.4757	8.6262	9.2988	13.1204	17.0909	6.9808	5.6216	6.25	8.0292	10.56	14.6535	5.8601	4.8649	3.8462	22.7785	6.5217	12.0652	-7.921	14.7493	2.2099	10.6472	5.3371	13.5548	13.4078	1.9523	5.2877	7.3879	2.8986	8.4	9.3151	5.5336	3.0303	1.4519	19.7901	-9.2275	9.8222	-2.6403
2021/9/30	-17.5231	-6.6667	-1.663	-3.7634	-8.5692	-7.4603	4.3056	5.4545	-0.4587	-0.4587	-6.1047	-7.6285	0.947	-3.5294	-5.8577	6.9087	8.6957	-5.7096	-19.8567	13.9706	-4.8986	-11.5774	-10.7081	-1.0714	-1.0309	2.2792	-15.3925	4.6647	-19.0107	-5.7178	-13.1105	-1.0811	-10	5.0667	4.5059	-19.376	-1.0638	0.1477	-3.6855	3.3451	1.476	6.5163	2.4345	0	-3.8462	-13.7672	19.1489	3.9683	-3.3898
2021/10/29	-10.2236	-4.2857	-1.6911	-1.8156	-7.2227	-2.916	-2.53	-1.1925	-4.3779	-4.1475	-4.9536	-8.7971	-5.0657	-3.3537	-1.9259	-12.6415	-14.5714	-4.4983	-0.3831	17.7419	6.2167	-4.7463	-6.0445	-9.0253	-3.3854	1.6713	-4.4578	-3.3426	16.7665	-5.4194	0.4931	-9.8361	-8.805	0.5076	0.3782	-8.3503	-4.7312	2.8024	-6.6327	1.7036	-2.9091	-4.7059	-10.6033	-3.3613	-3.1628	4.4993	-6.9444	1.7812	-2.9825
2021/11/30	16.3701	6.8657	2.6376	5.1209	10.658	43.1095	0	-1.4396	-0.241	1.6827	-8.1433	0.9843	-2.8656	5.0473	4.8338	-5.1296	26.7559	0.1812	6.2821	-7.9452	6.0201	14.0893	8.1832	11.1111	5.3908	4.6575	-0.7566	10.951	-10.9231	-5.7026	-7.8508	8.1818	5.0575	1.2626	36.85	10.4444	5.1919	3.1564	0	1.1725	13.1086	7.4074	-2.6585	7.3913	-0.6724	12.3611	7.4627	5.75	13.9241
2021/12/31	0.1529	-0.2793	2.3464	1.2179	-0.7538	-8.3951	15.5738	8.8964	6.5217	8.2742	11.7021	10.9162	6.9176	10.2102	7.3487	8.082	23.7467	2.17	-1.6285	14.5833	0.4732	-11.8976	2.4738	9.8214	8.9514	39.0052	5.0826	2.5974	-12.5504	7.147	-2.2364	75.6303	2.1882	7.7307	31.6079	2.6157	4.9356	4.5897	10.1093	6.7881	14.5695	6.4368	8.4034	19.0283	-0.4836	18.5414	-2.381	7.8014	-5.0794
2022/1/28	-10.9924	-6.1625	-0.3275	-3.6096	-7.0042	-15.3639	-9.5745	-0.8264	-1.1338	23.1441	4.4444	5.9754	2.7593	-10.0817	5.3691	-5.4239	-21.5352	-7.7876	-4.3532	-6.2338	-11.7739	-11.453	-3.389	-13.3333	-7.277	-11.2994	4.474	14.4304	-15.8657	2.1604	-17.4292	15.63	6.424	-6.713	-27.7406	-4.5098	-3.0675	3.1915	8.1886	5.5814	-4.3353	-7.7754	-2.5194	-13.2653	-8.8435	-17.6225	-14.8374	0.6579	-8.0268
2022/2/28	-1.8868	10.1493	5.586	-1.0402	-1.2704	-1.4331	11.2418	-8.8525	1.6055	-9.2199	6.383	0.6633	-2.7778	3.6364	13.6306	-0.5011	3.2609	5.1823	-0.1282	-10.5263	2.847	3.861	0.2403	0	-0.5063	15.9236	-0.8102	6.4159	1.252	-2.802	5.5409	0.1379	3.4205	6.9479	-8.0486	-2.6694	6.962	-0.5155	-4.3578	-2.3495	6.0423	-0.9368	-2.3857	12.1569	-0.9595	-3.7975	-3.3413	2.1786	12.9091
2022/3/31	-4.021	-8.9431	-5.8091	3.4338	-10.6618	-12.1163	-4.8179	-14.5683	2.4831	2.5391	16.2857	11.5321	-2.5714	8.4795	27.8027	-3.7493	8.9474	-4.927	-11.9384	5.5728	-6.0554	0.7435	-4.7939	3.7523	-1.2723	-1.2821	8.2847	-11.4345	-12.442	-12.1566	-10.625	30.5785	3.3074	1.3921	2.0151	-4.8523	3.9448	10.3627	10.5516	-3.9098	10.5413	5.9102	-9.165	-0.6993	-6.9968	-12.7632	-0.4938	2.9851	-14.4928
2022/4/29	-18.0328	-16.9643	-12.4449	-25.0678	-8.3333	-12.6838	-7.7778	0.1579	-1.7621	-11.619	-15.9705	-18.0207	0.4888	-7.2776	-21.3158	-6.9767	-30.1932	-10.9405	-15.379	-17.3021	-4.7882	-15.1292	2.1652	-15.1638	-17.0103	-19.666	-16.056	-13.615	-7.5905	-0.5486	-23.3566	-20.3586	-19.5857	-5.492	-26.2963	-12.8603	31.1195	-18.0751	-14.3167	1.5649	-18.5567	-20.3125	-8.9686	-16.9014	-6.1343	-15.3846	-15.6328	-24.6377	-21.0923
2022/5/31	24.8889	21.5054	12.8302	78.2098	17.8451	19.7895	4.6854	-4.5717	9.8655	10.5603	10.8187	13.1532	2.5042	9.3023	15.942	-2.25	19.3772	9.9138	43.2386	2.1277	9.8646	16.9565	2.7107	10.9375	30.1242	4.6189	13.2221	13.3152	33.2378	3.0759	44.5255	21.457	12.178	1.2107	12.4791	17.0483	-12.5868	6.7335	10.6329	8.6287	23.7342	9.5238	13.0441	5.9322	10.4809	24.7772	18.8235	2.4725	13.3652
2022/6/30	8.6371	30.6785	19.2865	19.5588	4.7777	1.1594	1.9182	14.3673	-5.0913	6.2378	41.6887	22.293	7.0395	1.9053	19.2308	2.5575	5.2174	2.5801	-3.3073	1.0417	7.9814	13.197	-0.1969	3.2864	-3.58	6.4018	23.5828	46.0432	63.1349	4.8182	-12.7525	-7.9607	7.9332	6.4593	6.4036	13.2609	-8.1803	0	20.8238	2.4212	-0.4869	12.532	0.6787	6.8	10.9965	-2.0154	22.5248	0.8043	0.4211
2022/7/29	-12.2314	-1.8059	-12.4299	-7.8556	-8.8868	8.9416	-6.7754	-8.9584	-4.3573	-3.4862	-21.7877	-17.3177	-3.6937	16.4021	-24.1935	-2.8678	30.303	20.8577	16.2615	-2.0619	10.7744	-0.3284	1.3506	13.6364	3.4818	-10.3734	-16.055	-18.3908	5.8891	-1.3642	41.8234	-13.8626	87.234	-0.2247	-11.1267	9.5969	-0.1818	-1.2587	-16.0985	7.972	19.9482	8.8636	-8.3146	-8.6142	-6.7452	-2.0558	-14.9495	2.9361	8.5954
2022/8/31	5.4614	-3.4483	-1.4941	-14.5622	1.9507	-16.0804	1.9867	-3.1648	-2.2779	3.1231	0.7143	4.252	-4.8644	-8.6364	6.9149	0.6418	-12.8964	10.6452	-19.7175	2.807	-17.0213	-13.5091	-5.5869	-0.8	-2.3981	7.4074	3.0601	-7.2435	-20.8288	2.2656	-7.8571	-6.3274	-36.4669	11.7117	-3.2315	-5.4291	-8.1967	13.9601	3.8375	0.7772	-15.3348	0.2088	1.7157	0.8197	-6.3146	13.0435	25.4157	-1.5707	-3.4749
2022/9/30	-14.1071	-10.4762	-12.2427	-7.4434	-10.3726	-14.1717	-9.3623	-7.3817	-2.7972	-8.5714	4.0189	-9.6677	1.0816	11.6915	-11.0448	-11.1607	-11.6505	-16.1808	-1.5562	0.6826	-9.8901	-7.619	-6.3518	-10.2823	-8.1081	-10.7759	-9.7561	3.2538	-13.4986	1.5659	-16.9435	-18.9427	-11.7073	-11.2903	-19.3154	-15.1852	1.9841	-7.875	0	-4.3702	-9.949	-17.9167	-9.1566	-14.6341	-12.0098	-4.244	-27.4621	-10.1064	-14.8
2022/10/31	1.0395	10.9043	15.1852	-4.9534	4.2697	6.0465	2.5449	-18.5155	3.5971	-2.5	-10.9091	-3.1773	-8.0739	-7.5724	-6.8233	7.3941	6.3187	-12.1739	-2.7491	-0.339	1.0163	-2.4742	-0.2319	-4.7191	-0.2674	2.4155	-1.6451	-1.6807	-10.1115	-11.5942	-8.5333	0.1812	3.6832	2.7273	2.2222	15.2838	-9.3385	-3.3921	9.5652	-0.2688	8.2153	-1.0152	-6.1008	0	-3.0641	10.5263	-2.611	-1.7751	26.5258
2022/11/30	1.4403	10.0719	3.7513	31.0239	12.5	5.7018	7.0073	19.1389	12.963	17.094	37.2449	24.8705	8.5714	12.5301	30.2521	16.1096	3.876	2.5743	8.8339	4.0816	5.4326	16.0677	6.3335	12.0283	10.1877	18.6321	36.7981	0.4274	19.132	12.2079	24.6356	18.6257	20.4263	15.4867	19.3676	-4.7348	17.382	13.3427	60.9127	9.0296	19.8953	9.4872	9.6045	10.4762	16.2356	-4.386	18.7668	10.241	-2.4119
2022/12/30	-8.5193	3.7037	-7.7479	-19.7473	0	-8.7137	2.1828	8.2097	11.6803	41.6058	22.119	24.0664	9.1618	-9.8501	10.5069	2.7634	-5.9701	-5.0193	-12.7922	-5.8824	-7.0611	-12.7505	-3.1148	0.8421	1.9465	7.3559	79.6507	-9.1489	-8.4758	0.4663	-3.0409	-0.3049	-16.6667	37.5479	1.8212	-7.7535	63.0713	-0.4957	113.3169	-8.7763	-12.8821	-3.0445	5.4124	10.7759	-4.4499	-14.5478	22.1219	-5.4645	-8.5551
2023/1/31	4.4346	0	12.43	15.277	14.1762	10.9091	2.9372	6.5637	-0.9174	-19.201	-18.7215	-13.6009	-2.2321	12.5891	-11.3428	17.0308	10.8466	16.6667	11.9881	-1.7361	7.8029	5.2192	5.1889	7.0981	1.1933	-2.037	-28.5367	7.4941	14.7847	7.1473	10.1327	-2.4465	21.0619	-20.8914	24.3089	16.3793	-28.8117	2.8643	-13.5838	9.0786	12.782	7.2464	1.467	-0.3891	6.4683	10.7362	-14.9723	20.2312	16.0083
2023/2/28	2.1231	1.6807	1.5936	-4.1477	-2.2651	6.7623	4.4099	-4.9638	-2.2222	-0.7974	-1.3109	5.4194	7.1233	10.3376	12.6058	-8.09	8.3532	-0.6969	2.4601	-0.3534	2.2857	15.873	19.2493	7.9922	11.3208	5.482	11.9728	12.6362	-5.0248	5.4544	2.1906	1.5674	-6.7251	2.993	-0.7194	2.2222	4.7244	7.0218	-4.0803	7.5776	6.2222	0.6757	8.1928	-1.5625	3.6452	2.0776	-0.8696	-2.1635	9.8566
2023/3/31	5.8212	-4.5455	4.5098	-3.6412	-5.3219	-7.6775	11.0559	2.5734	-2.4621	-4.3408	1.7078	5.9976	2.2165	3.6329	-1.5038	-4.6875	-9.0308	-0.1754	-8.2414	1.773	-2.2346	-9.2466	-9.2176	-7.7617	-8.0508	6.6308	4.7995	-7.5435	-11.1773	3.4628	-0.5359	3.7037	-9.7179	-7.8632	9.8814	1.087	19.6992	17.3077	9.484	-6.0046	-10.251	1.3423	3.118	9.5238	-2.6964	-2.8494	10.7456	-9.0909	7.1778
2023/4/28	-6.8762	-7.7922	-8.9118	-6.0241	6.6183	-3.1185	6.0403	5.5194	-5.2427	-7.2269	-8.9552	-6.0046	-5.0876	33.0258	-4.8346	3.8798	-3.8741	-7.9086	-3.1117	-4.1812	-3.0476	-12.8302	-17.1867	5.8708	-6.682	0	5.913	-8.9958	-0.0839	7.0476	-2.3707	-13.6905	-11.2847	-9.6475	-1.0192	-9.6774	6.407	34.3298	-12.0382	-14.1278	-3.9627	-14.128	-9.9352	-6.1594	-1.9277	-1.676	18.6139	-0.8108	-14.003
2023/5/31	3.7975	-0.939	14.3151	-1.8648	2.2959	3.4335	-5.6962	-9.5985	-4.7131	-2.8986	-13.7295	-7.371	-12.3902	1.6644	-9.0018	51.7096	7.3048	1.3359	-4.9635	14.9091	8.7581	-9.3074	-10.5861	-4.8059	1.4815	-6.3866	-14.5594	-2.7586	0.3359	-16.1668	3.0905	-4.3103	6.8493	1.4374	5.3301	-1.7857	-9.7993	-15.4343	-16.9442	-5.7225	-0.4854	3.0848	-9.1127	-10.4247	-0.4914	0.2841	4.8414	0.8174	-0.885
2023/6/30	-4.065	2.3697	4.2342	8.4917	2.3362	9.8992	-2.6846	20.5401	2.1936	2.4254	-0.7126	2.7851	-0.3118	5.5107	4.8972	-7.871	-0.2347	7.533	6.298	-4.1139	3.8095	-0.2387	6.0282	12.8961	3.8929	-9.5153	8.5842	-8.2742	8.2008	10.7035	30.4069	1.2613	47.8022	-0.2024	5.7504	12.7273	-3.2723	-0.6791	7.4978	5.3783	18.7468	1.4963	5.683	-7.3276	3.3333	3.3994	33.4395	5.7948	-2.8571
2023/7/31	0.2119	10.4167	3.8029	-4.9299	2.5705	10.3175	2.1839	0.6789	26.0684	18.9435	13.6364	5.1613	3.7412	-14.267	3.4547	10.0866	2.1176	-0.3503	44.8208	11.2211	2.3853	35.8852	13.4603	23.2143	5.8548	1.7857	10.2065	12.6289	26.093	6.1627	-11.7406	2.847	-13.3829	23.1237	-5.2202	27.5986	21.7862	-4.5592	24.0876	3.5088	-2.0619	8.8452	15.748	10.2326	10.7527	-2.7778	-6.8019	14.8248	-0.9191
2023/8/31	-9.0909	-5.6604	0	-9.1119	-6.9523	-2.3381	0.2892	-4.737	-8.1356	-11.9763	7.7895	-9.3252	-9.8441	-7.3282	-13.8087	-6.906	-6.682	-3.9356	-16.3516	-10.9792	-5.3763	-24.1197	-4.6447	7.971	-3.5398	1.5595	-15.7923	-5.0343	-21.7717	-5.1602	-6.4186	-7.6125	4.4349	-10.0494	-9.988	1.5449	-17.7778	22.6555	-12.4183	-6.2147	-8.8421	-4.5147	-15.1927	-7.173	-7.4434	-9	-16.2612	-7.7465	-6.308
2023/9/28	0	-1.3333	-1.9983	-1.7766	1.3032	-3.1308	-11.6226	-1.8227	0.369	2.139	-12.5	-1.8945	-0.1081	1.4827	-5.2356	8.924	0.2469	3.7244	5.5589	-5.3333	-1.5152	-3.0162	-1.4671	-9.396	0.2294	-9.0211	2.9243	8.9157	7.177	1.425	-13.5189	-2.2472	-9.589	8.0586	-4.4005	-4.426	-3.1081	-19.455	-2.2388	1.6566	4.8499	3.5461	-2.139	-2.7273	1.1655	23.7049	-5.6575	-2.5445	25.7426
2023/10/31	-1.6279	-3.1532	5.0127	6.9767	-8.7479	0	-5.4688	-4.6143	-13.0515	-5.0611	-11.3839	-8.1379	-6.6017	-4.5455	-5.1934	27.1409	3.9409	36.9838	-5.8449	-2.1127	-0.5769	0.7177	-3.8118	-4.4444	-0.9153	-4.8523	-15.3181	0.4425	12.5744	-6.5289	0	-7.2797	-5.7576	-8.6441	-5.537	14.6165	2.9289	-6.015	-18.4733	-0.7407	0.8811	8.6758	-4.3716	-1.8692	6.2212	9.264	-4.2139	0.5222	-1.5748
2023/11/30	-0.4728	3.0233	3.7217	-0.3019	10.3383	13.308	6.1983	-2.3621	4.6512	7.9044	16.3728	4.6547	1.0429	3.4014	4.3124	9.2018	6.872	-5.2425	26.2446	2.8777	6.5764	44.8931	0.9288	-4.186	6.9284	6.2084	6.6375	1.3216	34.6993	-2.8883	-0.3448	10.124	10.4502	9.833	7.7684	0.1263	7.4526	1.4	17.8839	-0.4478	-2.4017	10.7143	2	9.0476	7.2668	0.813	6.0914	0	4.64
2023/12/29	-0.9501	-1.8059	1.014	-3.6342	-6.644	-10.4027	-4.4099	5.7287	0.8081	-4.2589	-11.6883	-6.5997	-2.2936	-7.4013	-0.4469	21.3939	3.9911	-8.0221	-7.3515	2.4476	-5.8076	-19.5082	-7.546	-0.9709	-3.8877	-4.3841	-5.5404	-4.7826	-17.419	-2.3672	-6.8051	-9.9437	-5.8224	-6.7568	-3.6697	-8.9454	-7.8184	-4.0434	-13.1851	-2.8486	-6.0403	-8.9184	-7.563	-4.8035	-14.0546	-11.2903	15.7895	-1.039	-10.2446
[truncated: 672 more columns]
