# Supplementary material for: Can systematic skewness factors predict future interest rates: Evidence from China
Source: PLoS One. 2026 Feb 5;21(2):e0334345. doi: 10.1371/journal.pone.0334345 (PMC12875505; doi:10.1371/journal.pone.0334345)
Supplement: S2 File — Data2.zip contains data including trading date, total owner’s equity, total asset growth rate, risk-free rate, return on equity and monthly stock data. (ZIP) [file pone.0334345.s002.zip › Monthly stock data/Monthly price change/Monthly price change:pub.CSV]

	000027.SZ	000037.SZ	000040.SZ	000155.SZ	000407.SZ	000421.SZ	000531.SZ	000537.SZ	000539.SZ	000543.SZ	000544.SZ	000591.SZ	000593.SZ	000598.SZ	000600.SZ	000601.SZ	000605.SZ	000685.SZ	000690.SZ	000722.SZ	000767.SZ	000791.SZ	000809.SZ	000862.SZ	000875.SZ	000883.SZ	000899.SZ	000958.SZ	000966.SZ	000993.SZ	001210.SZ	001258.SZ	001286.SZ	001289.SZ	001299.SZ	001331.SZ	001376.SZ	001896.SZ	002015.SZ	002039.SZ	002256.SZ	002479.SZ	002608.SZ	002616.SZ	002893.SZ	002911.SZ	003035.SZ	003039.SZ	003816.SZ
	ÉîÛÚÄÜÔ´	ÉîÄÏµçA	¶«ÐñÀ¶Ìì	´¨ÄÜ¶¯Á¦	Ê¤Àû¹É·Ý	ÄÏ¾©¹«ÓÃ	ËëºãÔËA	ÖÐÂÌµç	ÔÁµçÁ¦A	ÍîÄÜµçÁ¦	ÖÐÔ­»·±£	Ì«ÑôÄÜ	µÂÁú»ãÄÜ	ÐËÈØ»·¾³	½¨Í¶ÄÜÔ´	ÉØÄÜ¹É·Ý	²³º£¹É·Ý	ÖÐÉ½¹«ÓÃ	±¦ÐÂÄÜÔ´	ºþÄÏ·¢Õ¹	½ú¿ØµçÁ¦	¸ÊËàÄÜÔ´	ÌúÁëÐÂ³Ç	ÒøÐÇÄÜÔ´	¼ªµç¹É·Ý	ºþ±±ÄÜÔ´	¸ÓÄÜ¹É·Ý	µçÍ¶²úÈÚ	³¤Ô´µçÁ¦	Ãö¶«µçÁ¦	½ð·¿ÄÜÔ´	Á¢ÐÂÄÜÔ´	ÉÂÎ÷ÄÜÔ´	ÁúÔ´µçÁ¦	ÃÀÄÜÄÜÔ´	Ê¤Í¨ÄÜÔ´	°ÙÍ¨ÄÜÔ´	Ô¥ÄÜ¿Ø¹É	Ð­öÎÄÜ¿Æ	Ç­Ô´µçÁ¦	Õ×ÐÂ¹É·Ý	¸»´º»·±£	½­ËÕ¹úÐÅ	³¤Çà¼¯ÍÅ	¾©ÄÜÈÈÁ¦	·ðÈ¼ÄÜÔ´	ÄÏÍøÄÜÔ´	Ë³¿Ø·¢Õ¹	ÖÐ¹ú¹ãºË
	ÕÇµø·ù(%)	ÕÇµø·ù(%)	ÕÇµø·ù(%)	ÕÇµø·ù(%)	ÕÇµø·ù(%)	ÕÇµø·ù(%)	ÕÇµø·ù(%)	ÕÇµø·ù(%)	ÕÇµø·ù(%)	ÕÇµø·ù(%)	ÕÇµø·ù(%)	ÕÇµø·ù(%)	ÕÇµø·ù(%)	ÕÇµø·ù(%)	ÕÇµø·ù(%)	ÕÇµø·ù(%)	ÕÇµø·ù(%)	ÕÇµø·ù(%)	ÕÇµø·ù(%)	ÕÇµø·ù(%)	ÕÇµø·ù(%)	ÕÇµø·ù(%)	ÕÇµø·ù(%)	ÕÇµø·ù(%)	ÕÇµø·ù(%)	ÕÇµø·ù(%)	ÕÇµø·ù(%)	ÕÇµø·ù(%)	ÕÇµø·ù(%)	ÕÇµø·ù(%)	ÕÇµø·ù(%)	ÕÇµø·ù(%)	ÕÇµø·ù(%)	ÕÇµø·ù(%)	ÕÇµø·ù(%)	ÕÇµø·ù(%)	ÕÇµø·ù(%)	ÕÇµø·ù(%)	ÕÇµø·ù(%)	ÕÇµø·ù(%)	ÕÇµø·ù(%)	ÕÇµø·ù(%)	ÕÇµø·ù(%)	ÕÇµø·ù(%)	ÕÇµø·ù(%)	ÕÇµø·ù(%)	ÕÇµø·ù(%)	ÕÇµø·ù(%)	ÕÇµø·ù(%)
1997/1/31	17.3077	11.4428	12.9207		-1.7513	12.4587	15.0877	20	13.6364	4.9808	19.2308	30.4225	8.4153	19.3784	19.0835	7.9832	-3.8035	127.003	131.6384
1997/2/28	4.3443	7.4107	7.9808		-2.139	0.6603	5.9451	4.5171	-4.6667	4.6229	4.0323	7.9914	6.6532	-2.246	9.5238	4.9805	-1.1532	-3.268	-1.2195
1997/3/31	18.7557	23.6908	16.919		9.1985	22.3761	13.9568	13.2638	17.0629	14.5349	10.8527	5	43.1002	21.4099	11.5283	11.1193	15.25	38.1757	35.8025
1997/4/30	12.8659	-8.5349	17.6695		5.6714	19.1781	3.4091	24.2105	19.4146	7.5127	8.8112	6.1905	-12.4174	-1.8065	10.3957	12.0747	-4.9168	-11.5403	19.0455
1997/5/30	26.1433	-1.6899	-10.6796		-13.3386	-1.2494	-1.0989	-18.6441	9.905	-9.5373	-20.3085	-17.6682	-14.6305	-4.0736	-7.1783	18.3333	24.4106	-12.5484	0.0382	234.3811
1997/6/27	18.0195	7.6981	13.6957		48.4517	21.1032	-10.4938	-6.25	-0.2481	-3.0271	-9.8864	-6.7538	3.1802	8.9498	-7.0111	25.6036	25.1834	-8.9128	14.6183	43.1845	272.6667
1997/7/31	5.0864	16.9427	-23.5819		-9.5706	-1.2119	-9.8914	-11.5278	-11.2832	-9.0357	-5.9055	0.915	-8.4489	4.3969	-14.127	4.0849	-18.8477	-3.6174	1.332	-13.7874	1.1181
1997/8/29	-2.5405	11.2387	-3.4333		-16.0109	1.8401	9.2476	-2.5118	-13.5287	9.7442	12.9707	-4.7733	-1.4259	-20.5779	-11.6823	-10.3501	9.9683	-0.3336	-4.8636	1.4236	4.3786
1997/9/30	-16.5843	-14.8289	-21.4156		-4.9273	-0.9346	-16.4993	0.6441	-18.4571	-16.7592	-17.7778	-10.401	-2.9894	-8.9305	-19.1257	-12.2318	-13.4176	3.0126	-13.6737	-14.9156	6.9915
1997/10/31	40.3556	39.9235	20.3233		20.4344	0.6289	13.4193	15.2	38.4615	30.2667	3.8288	16.3636	3.2803	17.3729	18.7838	50.6112	18.7282	45.9789	18.16	24.1455	64.6666	62.34
1997/11/28	-4.1075	-1.3218	-12.572		-9.7774	4.3568	-7.764	-14.5833	-11.5581	-13.1013	-6.9414	-2.4038	9.1434	4.1258	-5.802	-13.7347	-6.1457	34.8358	-6.6351	-12.0782	0.5783	-6.8694					78.098
1997/12/31	-6.9656	-8.7201	10.8672		3.9648	16.3685	15.6566	6.5041	1.8051	5.8893	1.3986	36.6995	1.2095	8.9153	-4.7101	0.4743	9.9158	-4.416	16.3162	0	-8.0498	12.8174					-1.1327
1998/1/23	1.8072	8.1967	9.2079		10.1695	-8.2574	-9.4614	0.1527	-1.0638	-3.2258	1.1494	-0.9009	-5.3974	4.502	-0.7605	2.4949	13.0213	-5.5268	1.8703	3.2323	-1.407	19.6141					2.7005											121.131
1998/2/27	-5.8326	-6.0606	-8.5222		-9.0769	-7.6971	-1.6077	6.7073	-5.5197	-6.1018	2.0455	-15.0909	-5.1867	-12.3151	9.5785	-9.1938	-17.5452	-25.5027	-16.3403	-1.1742	-10.3066	-3.405					-8.7649											8.3445
1998/3/31	6.1041	3.5842	2.6759		9.7293	4.2367	-2.9412	14	-1.8209	-0.4938	2.2272	12.955	1.7505	-1.6377	-8.5082	-3.0415	2.7397	16.9939	1.902	-14.3564	8.6034	2.3191					3.8428											2.236
1998/4/30	-9.3063	-1.4706	9.4595		25.983	25.3476	17.8451	-1.7544	20.0155	10.1737	16.7756	9.0047	39.7849	5.9536	9.9363	0.3826	-2.8444	-3.1463	7.1788	44.7399	2.8757	9.4288					26.1564											15.4313
1998/5/29	-1.8657	18.3494	0.7055		-4.9572	-1.9769	5.8571	7.5255	-5.2801	-3.7162	11.0075	17.2174	-9.3077	-0.381	27.3465	8.2317	17.6578	-10.7278	2.7461	11.0224	-1.635	1.657				102.8213	19.6667											16.3158
1998/6/30	-14.0684	-16.3205	-12.1716		-1.4486	5.042	6.3428	-15.777	-11.9407	-11.9298	-4.8739	-12.7597	-10.9415	-2.4857	-12.1929	-15.493	-10.1866	3.0201	-5.0847	-17.3381	-7.8284	-10.1059	918			-0.9274	-1.9499											-6.0633
1998/7/31	-2.9867	-2.2892	-1.4025		0.2941	-15.04	-0.4271	15.0704	-2.8689	-2.656	14.841	0.102	3.2381	-6.543	-3.0052	-8.6458	-0.6061	-13.2248	-6.3874	-0.7833	-2.1524	-3.0825	-10.5108			-2.4961	10.9659											-7.9961
1998/8/31	-18.244	-21.2963	-23.9264		-16.3245	-17.42	-14.6307	-11.0071	-0.8439	-20.8731	-17.3846	-4.2813	-17.7122	-15.6048	-22.1154	-26.9549	-20.2962	-24.3994	-11.7388	-20.7895	-17.9491	-12.7953	-9.8793			-20.96	-13.8249											-23.6649
1998/9/30	8.6471	16.2353	15.1882		14.0187	17.3318	3.6606	21.075	-5.2128	4.3103	0.5587	19.1693	20.9641	1.0877	22.4966	9.8237	22.623	16.6832	7.7307	13.289	1.2216	10.0386	8.648	122.5873		17.8171	7.6668											10.9739
1998/10/30	-9.7561	-1.7206	-4.4341		-2.5615	11.5646	-7.5441	3.3879	-8.193	-6.281	-3.7037	5.8981	17.3309	4.4304	4.5913	-4.3578	4.2781	3.8298	-0.463	7.0381	11.2069	14.386	4.8206	-4.059		6.0491	7.1429											8.2818
1998/11/30	-0.7112	5.2523	1.221		-1.0515	-11.7596	3.2986	15.7062	13.3252	1.9946	0.3846	2.616	14.534	-1.0303	-6.6381	1.4388	-8.8034	-4.5082	0.2326	-0.6393	0	-14.1104	-6.5241	6.5385		7.6649	1.4167											0.9132
1998/12/31	-11.3181	-12.9159	-3.1363		-6.0574	-9.6742	-11.7647	-19.8242	-3.6677	-5.5456	-15.5172	-10.8553	-5.7931	-7.244	-8.4862	-10.6383	-15.6514	-13.2189	-7.1926	-13.4191	-16.0465	-11.0714	-10.7551	-4.5126		-9.6026	-15.9408											-10.6335
1999/1/29	-3.0695	-0.8989	-10.3362		-4.4118	-2.8415	3.8095	15.7125	0.3359	1.7045	6.1224	4.1513	9.9561	0.619	-5.5138	-3.3069	-3.2222	2.275	-1.5	1.0616	11.819	2.008	1.2821	-1.7013		-0.1832	-0.8798											-3.9241
1999/2/9	-3	-8.0499	-2.2222		-9.7041	-8.6614	-4.7706	-3.7895	-4.9107	-5.5866	-8.547	-1.5058	-0.7989	-1.9822	-4.5093	6.8399	-2.8703	-2.7079	-7.022	-5.4622	3.3031	-6.4961	-7.0886	-4.5192		-2.4771	-12.2288											-8.5639
1999/3/31	5.1546	11.2207	0.9601		9.8296	12.069	7.5145	65.2079	-2.23	3.1558	38.5514	5.6655	-6.5101	13.0404	17.5	2.4328	10.0473	4.4732	4.7316	7	1.199	18.5263	28.8828	23.4642		2.3518	-0.6742											12.3919
1999/4/30	0	-8.0931	14.4092		-3.4606	-8.5714	4.8387	-0.7947	6.6026	8.0306	33.3895	-8.0851	-16.8701	5.1203	-10.2837	-3	-7.1966	-12.8449	-1.8245	3.8422	-2.6856	-3.0195	-10.3594	7.6672		-14.0625	-3.8462											-8.7179
1999/5/31	28.268	6.7551	15.6171		1.8541	-1.5625	4.1026	27.8371	10.5856	2.3009	5.9418	-0.0926	19.171	15.8558	15.942	11.1003	10.5324	6.9869	7.8115	-3.7	12.8247	11.7216	0.7075	8.4091		14.2246	50.8235											2.6685
1999/6/30	23.4758	14.9153	94.1176		36.2864	23.199	24.1379	63.7567	55.3035	33.218	35.3222	67.0065	39.2305	22.2425	14.0909	35.1351	23.4555	75.3061	59.1549	25.4413	20.8633	22.7869	18.5012	11.6352		12.3596	35.1014											25.855
1999/7/30	-14.1066	-1.9616	21.9416		-10.8638	-0.1982	-2.1439	2.1497	-8.5656	-11.2987	-24.9559	-10.3219	-19.8113	13.7957	5.6395	-12.3478	-13.486	-6.4028	-27.1186	9.851	-4.1071	-12.016	-9.2885	-12.6761		8.25	-26.6744											-4.7579
1999/8/31	21.4112	4.8008	-3.0061		32.6673	3.4283	27.6151	9.9587	4.9814	-2.1962	19.7415	3.0322	4.2484	-2.7523	12.8751	4.1667	11.3725	8.2711	12.2059	13.3384	1.7655	14.5675	11.7647	28.9247		-3.9261	4.7244											12.8266
1999/9/30	-5.8116	-3.0214	-8.1905		-3.3886	7.4877	-2.7322	6.596	-0.6374	-3.4431	-10.0098	-5.045	-1.5047	-0.4043	-10.8062	-13.2381	-2.0246	-1.436	3.4731	-10.7713	-3.9474	1.1921	-3.1189	-2.8357		-5.4487	-5.9398											-4
1999/10/29	-6.4894	-6.1307	-14.3154		-6.5292	-2.1998	-6.8539	-18.4033	-2.6372	-3.1008	-10.578	-2.6311	-1.9733	-5.8187	-9.5192	-5.3787	-4.8518	3.9044	2.8499	46.6851	-4.6967	-7.9843	4.4266	-7.8112		-5.8475	-9.7522											-8.7719
1999/11/30	-5.0057	-4.0685	2.5424		-1.5075	-1.9681	2.6538	9.7053	-6.2958	-5.28	-2.1951	1.8706	-0.6494	-8.046	-5.4198	0	3.8716	20.3589	-5.1108	-16.7395	-10.3354	2.4182	-7.8998	0.1862		-8.5509	-4.783											-4.6875
1999/12/30	-6.5868	-1.7857	-8.0283		1.5306	-15.1052	3.7603	-11.0673	-13.6719	-9.9662	11.3466	0.0169	5.2941	-4.2188	3.7079	-13.9211	-11.8182	-18.2199	-6.035	2.7007	-10.9843	-7.2222	-9.6234	1.5799		1.378	-14.0465	101.5789										-6.6835
2000/1/28	4.8718	14.4318	22.0796		3.0151	8.1081	58.5504	47.4023	11.9457	-0.7505	-17.3572	18.9736	9.2489	9.2985	1.6251	22.5067	59.1753	40.8547	13.1215	40.6136	44.0109	13.3234	4.1667	48.6734		8.5437	16.5584	20.5396										30.1351
2000/2/29	12.3472	4.568	39.1167		36.3858	6.25	6.4286	19.6721	-1.536	15.1229	26.6938	-2.9412	-1.4205	6.194	36.1407	0.33	11.0751	28.4385	38.6447	63.2727	24.5747	7.2655	12.1111	-0.1231		0.9839	22.6555	-1.2996										0
2000/3/31	0	30.2944	-10.1285		25.3357	-2.549	1.2081	-3.8904	9.688	5.5829	40.6417	1.4815	9.5677	-4.0759	-10.4933	8.0044	1.2245	-14.3937	8.6746	-29.6214	-6.4745	39.532	32.3092	-2.7726		13.6404	-3.1037	3.1456	121.4754									21.9107
2000/4/28	1.197	11.6618	-2.2708		-2.5	4.0241	-7.3607	-6.4994	13.7725	7.776	-20.2281	2.5216	16.2546	-2.9304	6.9116	5.3807	-7.5461	-1.2971	-6.5235	-20.434	-8.3288	-17.2992	0.8989	-7.5412		2.3383	3.125	6.5248	-1.5544									-3.5775
2000/5/31	0.1075	-2.3499	-7.7453		-1.0256	-1.9342	-9.5204	6.8902	30.5921	10.5339	11.0582	7.1197	4.4796	-3.0189	2.6187	-7.0372	34.1433	24.7651	7.8762	17.7009	3.2448	4.0555	2.8211	0.8225		2.2087	-9.3939	-0.6658	0.3008									-3.2686
2000/6/30	28.1418	11.5672	1.6791		-6.6617	14.075	3.1646	-6.5317	26.5742	13.3159	-17.5966	-1.8731	-6.2798	7.393	-2.4721	10.6711	-16.3957	-16.1915	10.6159	-13.9791	0.9379	-4.4103	0.2888	7.2576		-2.0864	3.3755	8.9812	6.8699									11.1934
2000/7/31	3.9396	-3.7805	-2.3853		-3.6479	4.7079	5.55	-5.4827	2.5424	7.7189	7.6042	-0.5542	-8.0789	-3.1159	6.6231	3.3272	4.1667	2.439	1.3187	8.8334	4.9143	4.721	7.7034	-4.1105		6.9406	1.2626	-3.075	-1.0638	34.6087								4.6784
2000/8/31	-6.1024	-0.8872	0.9398		-0.6584	0.9159	-10.5839	10.3987	-4.2109	-3.1081	13.3591	-1.0526	5.6345	3.9641	-1.6104	-0.5859	-7.7333	3.8847	2.3538	-8.3024	-7.2985	5.9426	-7.2861	-4.5546		-2.0495	7.98	-4.9492	0.2867	-3.8114								-5.7462
2000/9/29	-16.6003	-3.133	-14.0596	33.3333	-11.4333	-7.9208	-15.8367	-3.7316	0.3287	-11.2613	-11.3578	-1.5019	7.2561	9.3525	-8.7295	4.0275	4.0462	1.6285	1.3384	-12.4324	-7.3443	-6.0928	-0.2163	-4.0702		-4.272	-17.5277	-5.6742	0	-10.6783								4.5724
2000/10/31	9.9781	7.8548	1.0834	7.5243	3.9289	3.6738	7.5655	9.2216	2.3345	9.5178	-2.8902	17.0267	0.8065	3.6842	9.8207	10.576	0	-3.7389	-5.6604	1.7747	7.863	19.9794	4.1185	3.9503		6.2842	-1.2671	5.5202	5.0036	3.6842								8.4211
2000/11/30	5.0847	3.06	7.8242	13.544	0.45	4.408	12.2633	3.5489	5.5288	3.1286	3.6706	-2.9859	6.0444	-3.934	6.9984	-0.1708	16.0556	-6.9667	-1.0667	5.3829	-0.5291	12.5322	13.4629	3.1668		3.2562	10.0691	8.4507	1.9061	0.3626								-5.8252
2000/12/29	-6.7362	-1.1283	-4.175	7.1571	-4.7491	0.5795	-6.0241	6.9652	0.2278	5.0562	-0.0957	4.7006	19.4887	-4.2272	1.3081	10.3507	-13.595	-2.0543	2.0889	-4.8201	0.4137	-3.2799	-1.6514	-3.3202		6.3071	-7.3543	0.6803	-1.0688	-0.289								1.5067
2001/1/19	6.7141	2.8829	2.8008	-3.0612	5.7385	-0.2469	0.7692	-2.093	-4.2424	1.4973	-1.7241	-1.1758	-3.0165	2.4828	-5.0215	1.5504	-2.7147	5.4127	2.5743	6.4248	-5.2384	-5.1262	-1.7413	5.8131		0.7026	4.1626	0.3686	-1.1479	1.3043								-1.1719
2001/2/28	-2.7645	-9.6123	-8.779	-5.933	-9.7865	-7.7558	-6.4461	-4.1172	-8.0696	-7.1654	-16.0819	-6.9767	5.4973	-2.0188	-6.571	-11.7557	3.5877	-3.6585	0.5792	-6.179	-5.2174	-4.655	-8.6076	-8.1363		-6.2016	-5.5762	-7.7111	-5.0546	-6.867								-10.0395
2001/3/30	4.8039	47.4609	4.0929	4.6796	4.5365	4.3828	9.6102	8.0374	5.5077	16.7991	7.8978	6.1628	1.4056	6.5934	10.0243	11.4187	7.0918	11.5923	5.3103	6.7373	2.2936	21.6216	7.5485	5.299		10.0826	3.4449	4.1114	4.0288	4.9155								10.4569
2001/4/30	-6.2675	-2.9581	8.3953	0	-0.4717	2.9135	-4.5492	9.7958	-5.7912	-6.414	-1.507	-5.3122	9.8715	-2.7062	13.299	-1.7081	10.5749	-5.194	2.0137	-3.9716	0.5766	-7.5986	-0.8371	1.7254		-4.8799	-1.4272	-0.7006	1.5214	3.8067								2.148
2001/5/31	1.3972	5.0214	-1.1765	0.5831	-1.5166	5.995	1.4731	-5.6512	2.612	-2.2845	14.2077	4.0486	27.077	3.3113	0.3891	-3.7915	24.1876	14.4836	-2.4111	3.9882	-3.6306	5.0427	8.961	0.9894		1.8153	2.8778	7.9699	4.7003	4.3724								-2.2586
2001/6/29	-0.3937	4.5718	1.9841	9.8551	6.3523	3.1422	0.5978	-6.1301	-2.1368	6.9075	-2.3923	5.0638	4.7458	5.7183	-2.907	1.3585	-10.1682	1.2663	5.4972	1.9176	3.7572	7.3117	1.6687	0.2497		3.1008	-1.2311	6.615	1.9457	3.9865								3.9841
2001/7/31	-17.9842	-11.33	-20.9144	-18.6456	-13.0317	-14.0445	-15.4744	-27.7667	-11.5284	-16.1034	-3.8235	-14.9095	-14.7018	-15.0702	-14.2382	-21.5574	-19.3092	-9.8853	-8.1967	-11.7073	-19.6268	-21.1287	-17.9367	-11.1425		-20.0288	-19.1755	-8.3846	-21.7054	-14.543								-9.8851
2001/8/31	5.9036	-0.8333	-5.1661	-3.7838	-6.0354	-1.25	-4.6796	4.2098	-0.3949	3.6321	-11.0092	-4.3179	-1.4634	-5.7471	0.6982	-4.8067	-4.3321	3.6364	-0.9566	-7.498	6.5653	6.0209	1.6857	-11.1111		-4.649	-5.9312	-0.7932	-3.0693	-4.2879								-8.5884
2001/9/28	-0.3413	-7.0028	-11.284	-5.3933	-5.3156	-13.5624	-9.0715	-15.5629	1.6848	-8.7719	-7.6747	-6.8672	2.7503	-8.003	-4.1602	-3.5126	-7.9784	-4.152	-3.6703	-10.4096	-0.0751	-10.9465	-14.9929	-4.4643		-11.1443	-2.9004	-5.9656	-4.4944	-6.16								-8
2001/10/31	-1.2557	-4.5181	-2.4854	-5.5819	-6.1988	3.0335	-1.0563	-1.9608	-3.0214	-7.1795	0.6203	-5.3371	-5.5139	-8.5336	-14.1479	-7.6223	-3.6321	-13.9719	-5.2807	-6.7619	3.9098	-10.7209	2.8286	-11.215		-1.4558	-0.5195	-1.308	0.6417	-11.9352								-5.5297
2001/11/30	7.9769	9.7792	7.1964	3.522	9.637	6.599	8.1851	8.16	-1.809	8.011	4.0691	7.27	-2.7195	13.173	5.8052	12.931	4.8632	2.4823	8.6097	5.9244	6.4399	7.2464	-0.89	5.7895		5.9091	3.2637	-0.1988	1.8066	5.6147								6.4551
2001/12/31	1.3919	-4.6695	-7.5524	-9.2345	-9.9183	-9.0476	-9.5395	-8.6538	1.6377	-4.8593	-2.3697	3.5961	-19.0448	-4.1775	-11.4159	-3.0534	-7.0145	-7.5433	-3.2489	-2.7965	4.0109	-14.5753	-11.6735	-3.5821		-6.2232	-10.2402	-0.0664	-9.0814	-5.8662								-10.483
2002/1/31	-1.6895	-8.2894	-14.3722	-15.5288	-9.3264	-17.3822	-13.5758	-1.9433	-5.6395	-11.4247	-34.5874	-6.6756	3.0216	-6.0854	-13.6863	-8.5489	-12.9676	-10.5539	-0.6044	-18.1548	-7.5817	-20.339	-22.1811	-11.9711		-15.3318	-19.1549	-7.3754	-16.0735	-12.074								-18.2549
2002/2/28	1.826	6.6557	2.6502	5.2298	2.4286	4.0558	7.2931	1.2386	-1.4941	1.3657	4.8237	-1.5021	-3.0726	0.7737	7.5231	0.984	0.8596	12.5523	-0.7432	2.6667	0.4243	4.2553	6.4133	0.9379		2.973	3.3101	-1.0043	1.368	0.5537								5.8989
2002/3/29	0.5274	6.2404	16.8675	8.1325	8.5077	14.6163	7.9739	11.3377	12.1343	11.3772	11.5044	4.1394	-4.4669	12.9559	10.7643	3.8977	9.1619	17.1004	1.9061	7.7922	2.8169	12.7891	10.4911	12.892		10.6299	8.6003	3.4783	11.8758	4.5154								17.6393
2002/4/30	5.5614	-2.0305	0.5891	7.7994	2.8278	6.0574	8.2324	5.2747	11.3043	3.8978	1.4286	2.5105	-4.6757	1.1895	9.3294	3.7515	11.1906	-0.5714	-7.9492	13.5816	5.137	11.5802	17.6768	4.6296		8.8968	7.4534	-0.2608	18.8179	3.8988								4.0586
2002/5/31	-13.4195	-12.6573	-5.1245	-11.4987	-6.75	-6.012	-11.6331	10.2992	-4.1667	-6.8564	-6.5728	-10.0732	-7.6741	-14.3577	-1.0667	-11.7514	-8.1334	-11.9193	-24.4205	-7.7146	-7.8176	-10.9189	-10.9871	-6.7847		-12.2004	-9.043	-16.6902	-14.7208	-10.142								-15.6013
2002/6/28	22.9621	11.3322	37.963	14.2002	8.5791	8.9695	12.9114	8.8959	9.1517	10.6944	9.5477	24.1265	5.9037	10.3922	14.4048	12.6761	14.6497	2.2782	5.2838	4.8067	3.8762	6.432	5.9788	0		13.3995	24.1935	10.9508	14.5605	8.6907								16.2282
2002/7/31	-4.1083	-1.8677	-12.3043	2.3286	-5.9259	-5.9347	0.2886	-1.854	-9.3141	0	-8.8685	-0.7373	-0.089	-4.2443	-6.5303	-2.3864	-8.7881	-3.9859	-4.5539	-4.2325	-6.3492	-0.114	-4.6406	6.5276		-4.0497	-6.6234	-6.1974	-8.4122	-5.5036								0.8949
2002/8/30	4.4525	6.2649	7.1429	-3.287	2.4934	2.6288	2.9579	-5.2632	3.3613	-1.7891	-0.1678	-0.4051	3.2057	-0.5112	0.8418	-1.0309	6.5854	2.9304	2.5316	0.4206	0.8106	-3.8813	5.2481	-0.9		1.1292	0.2782	2.1207	4.0184	3.5034								-3.3259
2002/9/27	-4.7235	-2.2388	-5.9524	-6.5359	-5.1216	-6.7623	-6.0773	-3.5044	-2.0777	-6.6148	-14.4538	-6.3729	-15.1855	-5.8582	-2.6711	-5.9524	-6.4645	-0.8304	-6.7426	-13.6374	-0.8772	-5.2257	-3.5358	-6.3572	27.7027	-9.4293	-8.4605	-0.4792	-3.8631	-4.7009								-3.4404
2002/10/31	-14.2684	-9.2366	-2.0253	-5.7343	-4.1835	-10.989	-9.5294	-2.8534	-7.7491	-6.6667	-0.5894	1.3758	-12.2075	-10.1528	-5.7461	-5.5696	-7.3394	4.067	-9.9796	-1.233	-7.7434	-6.015	-6.203	-10.3448	0	-2.8767	-5.7576	-12.7608	-10.333	-8.0717								-4.1568
2002/11/29	-4.2313	-12.4474	-12.4031	-8.9021	-10.8451	-8.1481	-8.9727	-13.8184	-2.8	-8.1845	-16.2055	-11.0714	-13.2097	-4.7388	-7.1884	-7.7748	-5.6106	16.092	-13.3484	1.8727	-7.8337	-14.2667	-17.1343	-2.8846	-10.582	-9.3089	-10.7717	-3.8638	-9.9872	-9.0244								-8.5502
2002/12/31	-7.9529	-5.3794	-9.4395	-4.7231	-4.5814	-5.6452	-6.8571	-14.2525	4.5267	-4.0519	-2.3585	-11.4056	-8.4112	-9.1837	5.7843	-7.1221	-6.9231	11.7822	-7.3107	4.0441	-3.0356	-4.1991	-10.1572	-9.6535	-16.7653	-5.1322	-8.6486	10.0478	-3.2717	-6.7024								-9.3496
2003/1/29	18.4	14.0102	14.8208	9.0598	9.6026	9.4017	10.7362	-1.5357	-0.1969	9.2905	25.3623	13.3273	14.8688	7.1629	-1.8536	9.5462	9.3914	-5.6687	18.0282	-2.4735	4.5617	11.526	19.5155	7.2603	19.9052	11.6393	12.426	-0.8696	10	9.9138								8.5202
2003/2/28	-3.1081	3.0276	2.4113	0.627	-0.3021	4.0365	-1.385	12.4771	-3.0572	3.5549	0.9634	0.4	3.1726	5.3735	5.6657	1.1429	1.3049	12.5822	8.3532	1.2077	1.2831	15.1383	-2.2523	1.0217	-2.7668	4.4053	-0.1754	6.2281	3.7433	1.8301								-0.4132
2003/3/31	13.8075	3.6301	-9.0028	-1.8692	-5.9091	-5.7572	3.3708	-17.292	2.9502	-1.9403	-5.3435	0.9562	-5.5351	13.0597	4.3789	7.4859	-0.678	10.8424	-7.5991	-4.6539	8.6149	-2.2756	-5.53	5.9418	3.0488	-0.4219	-1.5817	3.8811	-1.8041	-3.7227								-1.5214
2003/4/30	6.6176	14.2619	-17.3516	1.1309	-1.4493	-9.9602	8.1522	-7.1006	13.2411	13.5464	-16.7339	6.3931	-16.5365	-9.1309	-5.5651	13.272	3.686	5.1166	-6.7938	22.6533	9.0202	-12.9366	-18.6585	-17.0644	14.9901	-4.2373	4.4643	-5.2464	2.8871	-1.3333								2.3876
2003/5/30	2.6437	8.1022	15.1013	4.6326	-0.4902	0.59	6.0302	7.9618	4.9858	12.4665	18.6441	3.0415	3.9002	0.3632	9.6102	9.1647	-2.5675	20.1145	5.7545	-1.8367	6.0628	-6.3893	23.2384	2.0144	9.434	23.6283	11.1111	2.349	10.0765	13.2432								9.8765
2003/6/30	-9.6305	-8.8454	-13.76	-0.1527	-5.3422	-7.0725	-6.6351	-14.7493	-5	-10.6079	0	-16.6307	-6.4565	-7.7201	1.3234	-9.1392	-9.3261	-27.354	-6.8734	-2.3909	-6.7218	-11.5873	-11.4355	-8.6037	-13.0094	-14.4357	-8.861	-13.9502	-9.7529	-10.5012								-5.5289
2003/7/31	2.6022	8.2062	-0.5566	1.5291	-5.6437	-3.5256	-5.7292	-1.4994	-9.3666	4.4621	-10	-2.418	-8.6677	-13.131	0.8163	-1.7544	-1.6406	-13.6511	-6.3492	-16.7199	5.6676	-8.4381	-8.9286	-10.8025	-2.7027	-1.8405	-6.3465	-3.4582	4.2746	-6.5333								-6.6667
2003/8/29	-2.1739	-1.9774	11.3806	-9.3373	0.5607	1.3289	9.8066	0	-0.8858	-9.456	-2.9478	-4.6903	2.812	-0.9091	0	-3.3735	5.0796	-17.9048	-5.3672	-1.6624	-7.8182	8.4314	3.0166	-3.9792	-5.3704	-5.3125	-5.4945	-3.1343	-9.5652	-3.5801								-6.5714
2003/9/30	-4.4025	-4.2507	-1.005	-4.485	-5.3903	-5.9016	-0.8805	-1.6393	0.3972	-5.2933	-0.4673	-4.2711	-8.0342	-7.8899	0	-3.7406	-13.4921	-14.9652	-14.9254	-8.9727	-7.9882	2.8933	0	11.3514	-3.9333	-11.8812	0.1938	-1.849	-7.6923	-6.7164								-7.1865
2003/10/31	5	-1.1287	-9.8139	4.3478	-7.2692	-11.324	3.0457	-2.381	-2.3739	2.1148	-1.6432	-3.2008	-10.7807	-6.9721	-16.8421	-0.2591	-25.4379	-17.8718	-5.2909	-10.7143	-11.254	-21.9684	0	-15.3722	6.4718	-6.367	3.8685	-10.2041	-0.4464	-10.08								-4.4481
2003/11/28	0.8772	-1.0654	-11.0694	0.6667	6.7797	-0.5894	4.3103	-16.0976	2.0263	7.3964	-0.4773	-7.8156	0.4167	8.3512	0.8763	2.987	-0.6711	17.9402	10.6464	-1.12	7.8502	4.5045	0	1.912	11.1765	-1	1.8622	8.7413	8.9686	11.7438								9.8276
2003/12/31	12.795	11.7692	8.4388	6.2914	5.1587	-6.3241	18.536	-1.0174	6.5541	7.989	7.1942	-9.5652	-5.3942	5.5336	19.4015	12.8625	-8.7838	-18.7324	1.3746	-4.5307	13.3259	-10.3448	-22.5476	-4.6904	3.5273	-6.8687	9.6892	4.9839	6.9959	1.2739								2.981
2004/1/30	-2.6432	2.2023	2.5292	4.5171	5.8491	11.1814	-2.8884	-3.3774	-3.8211	-1.6582	0.2237	5.8894	11.1842	5.9925	3.0719	-4.581	11.9753	13.6915	6.1017	3.0508	-2.8656	23.7981	23.8185	9.4488	4.9404	9.7614	-1.3333	3.6753	-0.1282	-0.7862								2.6194
2004/2/27	8.371	-1.3468	5.5028	2.9806	1.6043	9.1082	4.1026	0.152	4.845	3.2425	14.0625	21.9069	9.2702	7.2438	2.1961	2.3419	11.9074	12.3476	6.23	18.4211	4.1709	7.9612	10.5344	9.1727	-0.3247	9.6838	14.8649	2.3634	2.0539	3.8035								2.5526
2004/3/31	15.3445	6.9625	3.0576	-3.6179	8.5965	21.7391	9.1626	6.2215	-1.0166	6.0302	13.6986	4.8417	14.4404	-2.3064	7.1374	1.4874	12.0197	-4.3419	11.2782	-3.8889	16.4062	-0.3597	4.558	-4.1186	0	2.1622	3.3824	6.9264	3.0189	-1.2214								3.3675
2004/4/30	-4.7964	-0.4467	-13.6126	-12.9033	-8.5622	-10.1429	-7.3105	-5	-5.789	-6.6351	-4.6472	-19.1829	-14.9842	-10.9612	-2.4355	-11.3867	-12.7529	-12.0567	-11.8919	-6.2139	-2.1812	-13.1769	-4.2272	-10.1375	-10.7492	-11.4638	-7.6814	-7.1501	-5.3724	-8.6553								-12.1813
2004/5/31	-0.1901	-3.6538	-7.2727	-15.493	-2.1201	-2.5437	-4.8685	0	-0.6938	-0.3807	-8.3032	-1.4286	4.2672	-5.6818	-2.2761	-0.6698	5.5526	-4.3548	3.3742	-5.547	-4.4597	3.7422	-7.5862	0	0.365	-2.5896	-4.7766	-6.0117	12.2581	0.6768								1.6129
2004/6/30	-12.6667	-9.0542	1.5251	-13.125	-17.5424	-15.9083	-14.4416	-3.4586	-8.469	-16.5605	-12.4016	-22.854	-16.548	-10.4418	-19.2337	-12.3704	-15.7895	-21.9224	-16.3516	-6.0359	-5.2962	-10.8216	-15.9701	-10.1338	-12.5455	-10.4294	-14.4013	-12.1685	-23.908	-11.2605								-17.9365
2004/7/30	2.5892	-3.5498	-8.3691	-4.0767	-2.3873	-4.8346	8.5995	-4.3614	-13.2287	0.7661	0.4494	-8.9595	2.1322	-2.9148	2.3256	1.3514	-7.9545	-7.8296	-2.5316	-1.3889	-4.2878	-2.4719	0.7105	-12.3404	1.8539	-11.4155	3.3921	-0.3552	-0.5154	-11.9318								-6.2073	95.0151
2004/8/31	-0.6593	-17.5411	-12.8806	-6.25	1.3587	-0.5348	-11.086	-2.7687	-7.3643	-12.7358	-7.83	-4.7619	-12.9436	-3.2333	-21.9091	-8.2963	-6.4198	5.4118	-2.5974	-1.0563	9.4368	6.2212	-12.6984	-4.3689	-7.0833	-2.5773	-16.0149	-11.0517	-14.6832	-3.6559								-10.2083	-22.6956
2004/9/30	3.4292	13.5802	-13.7097	12.2667	5.63	4.5699	-0.6361	-11.5578	5.0209	2.8829	1.2136	4.6667	7.4341	2.6253	4.4237	5.1696	-0.6596	8.4821	5.7143	-16.548	5.007	-3.0369	-1.0101	3.0457	-0.4484	8.4656	4.2129	-0.2004	3.442	5.1339								-0.232	16.8337
2004/10/29	-7.4866	-1.9231	-7.7882	-9.7387	-11.1675	-14.3959	7.2983	-9.4697	-18.8579	-2.9772	-13.4293	-10.828	-15.1786	-10.2326	0.4459	-9.063	-8.3665	-10.9053	-11.3514	-27.9318	-3.0464	-17.226	-3.4694	-11.0837	-6.5315	-9.5122	-12.1277	-16.0643	-3.6778	-15.7113								-15.5814	-1.1149
2004/11/30	-0.6936	6.0529	8.1081	23.1579	5.4286	7.5075	-0.1193	6.4854	-2.1277	5.9567	6.9252	6.4286	9.7368	30.3109	0.7769	1.5203	6.9565	9.6998	7.7236	6.8047	-10.5191	8.3784	2.537	2.2161	0	2.4259	7.7482	6.4593	1.8182	-0.2519								9.0909	3.6427
2004/12/31	-8.4983	-4.582	-10	-5.9829	-14.9051	-8.1006	-12.4253	-3.7328	-18.7291	-10.0511	-17.8756	-4.8658	-15.3477	-21.8688	-13.4361	-6.822	-9.8916	-13.6842	-4.9057	-17.1745	-11.6031	-9.9751	-7.0103	-29.2683	-6.988	-11.3158	-6.9663	-6.0674	-12.1429	-18.6869								-4.0404	-10.795
2005/1/31	-12.9771	-5.0548	-5.5556	-0.4545	-7.6433	-1.2158	-15.1432	-5.102	-12.3457	-19.5076	-3.47	-5.6437	-1.983	-3.8168	-11.7048	-14.8214	-9.7744	-10.7317	-4.3651	-3.6789	-0.1727	-7.4792	-8.204	-7.6628	-14.7668	-9.4955	-13.7681	-20.5742	-19.1057	-13.6646								-12.1053	-14.728
2005/2/28	12.1345	2.8394	7.7206	6.3927	12.069	5.5385	14.791	13.7634	15.493	11.7647	9.1503	2.243	11.8497	17.9894	26.513	11.9497	6.8333	16.9399	8.2988	6.5972	3.2872	8.0838	5.5556	14.9378	14.2857	10.1639	9.5238	10.5422	13.5678	15.8273								0.5988	15.7316
2005/3/31	-10.691	-6.2123	-9.8976	-10.0858	-16.6154	2.3324	-14.8459	-5.104	-5.8943	-16.2105	-15.2695	-12.4314	-10.0775	-10.5381	-11.1617	-11.4232	-9.6724	-19.6262	-4.7442	-14.3322	-14.4054	-31.3019	-9.1533	-20.9386	-18.617	-14.881	-20.4604	-16.0763	-14.1593	-17.3913								-17.8571	-9.5057	35.3434
2005/4/29	9.4891	-17.7553	-15.5303	6.2053	-6.2731	-7.4074	3.9474	-4.9801	5.3996	-10.0503	-7.7739	6.263	-14.6552	-6.2657	-22.6923	-12.2622	-6.563	-14.8256	-13.1799	-6.0837	5.0881	-27.0161	5.2897	-25.5708	-0.6536	-9.4406	-1.9293	-1.6234	-17.0103	11.2782								-16.3043	-11.9748	-9.2822
2005/5/31	-16.6667	-12.8393	-2.6906	-8.0899	-5.5118	-1.5385	-12.9747	0.4193	-5.7377	-1.676	2.682	-3.9293	-4.0404	1.3369	-8.9386	0.4819	5.3604	-2.0478	-2.8916	8.0972	-3.9106	-17.1271	-5.9809	2.454	0.9868	8.1081	-0.3279	1.9802	6.5197	0.3378								19.4805	-9.4272	-11.4598
2005/6/30	7.68	0	-7.8341	-0.9965	-4.5833	-2.8125	2.1818	-5.2192	4.2803	-2.5568	-9.7015	1.0225	-4.9123	-2.6385	3.3241	0.9592	-10.1754	-3.4843	4.7146	10.8614	-14.7287	-13.3333	19.5929	-6.5868	1.6287	-8.9286	-5.5921	-1.6181	-13.5542	2.6936								-15.942	17.1263	3.1812
2005/7/29	12.9716	-23.4652	-4.5	3.2911	3.0568	-14.791	-4.7428	-42.7313	8.026	-15.1603	-10.7438	-13.9676	-5.9041	-21.4092	10.1877	-4.7506	-22.0703	-14.8014	-8.0569	-4.3919	-3.6364	-11.5385	-15.1064	12.8205	1.4129	-7.8431	-1.3937	-19.3657	-14.2857	-4.918								-6.8966	-4.6644	3.7994
2005/8/31	-1.6529	12.4777	17.801	5.8824	13.5593	-15.0943	13.9489	6.5385	7.0281	16.659	12.5	15.0588	20	22.9014	7.5426	16.5377	20.802	19.9063	18.0412	14.4876	17.8086	40	20.5514	18.1818	9.1503	13.617	7.7739	12.0833	14.6341	19.6552								20.3704	16.5871	12.5915
2005/9/30	-5.1821	12.3613	3.1111	17.1296	-5.9701	0	1.7241	5.7762	-6.5666	-1.2158	-0.4115	8.18	1.9608	7.2993	14.0271	5.0328	7.0539	5.694	20.9607	0	1.6598	18.0124	-4.3659	15.8654	-7.485	0.3745	-4.918	-1.487	-3.9007	3.17								-8.8462	2.3541	0.9103
2005/10/31	-8.4195	-17.3484	-18.1034	12.253	4.7619	0.8889	-10.5085	-10.2389	-6.8273	-11.3846	-11.5702	-9.4518	-4.8077	-19.0476	-2.9762	-7.9167	-9.1085	-4.3771	20.2166	-5.8642	-5.3061	6.3158	1.087	-3.7344	-16.5049	-8.209	-8.2759	-9.8113	-6.6421	-10.3352								-11.8143	4.9	0
2005/11/30	2.0968	1.7065	5.7895	-5.4577	-0.7576	0.4405	-3.0303	-6.8441	3.0172	5.5556	4.6729	2.9228	1.0101	2.1008	-7.4111	-1.1312	24.9467	4.5775	0.9009	-3.9344	-7.1121	-7.9208	-3.6559	-1.2931	-1.1628	4.065	1.8797	7.9498	13.834	0.3115								7.177	7.4452	5.4639
2005/12/30	6.6351	0.5034	6.9652	-2.9795	-7.2519	-3.9474	4.2969	-2.449	0	0.9868	-2.2321	0	-2.6667	4.1152	0.2915	1.1442	-2.901	0.3367	6.7857	0.3413	19.4431	1.6129	-7.5893	6.9869	-1.1765	-3.9063	1.845	2.3256	-2.4306	1.8634								1.3393	-6.8051	-8.871
2006/1/25	2.8148	8.1803	20	8.8292	8.642	10.9589	16.6667	15.4812	7.431	15.9609	10.5023	7.7079	4.1096	38.7352	7.8488	32.3529	-8.7873	10.2953	9.4203	16.3265	9.2308	0.5291	-0.9662	9.7959	5.5556	6.5041	5.0725	7.197	-0.3559	9.4512								9.6916	-1.4851	1.4159
2006/2/28	10.0865	-3.2407	1.2093	0.1764	2.6515	-2.8807	2.1676	11.2319	5.102	6.4607	16.5289	-2.4482	4.2763	14.8148	-0.2695	-0.4109	1.3487	-0.4016	-0.3311	1.1696	-4.2254	5.7895	5.8537	10.0372	-1.8797	2.6718	7.5862	7.7739	14.2857	-1.3928								5.6225	7.1608	2.2688
2006/3/31	0	-4.0431	4.902	12.1183	-5.5351	11.8644	-0.2304	30.4327	-8.4951	-12.6201	11.3475	-3.4749	-4.4164	16.8734	0	-2.2508	2.4715	-4.0323	1.2791	-0.8671	5.6373	-2.9851	-2.9954	-10.1351	-3.0651	-2.2305	0.1762	-4.5902	-9.375	5.9322								-1.9011	-0.4689	2.3891
2006/4/28	-1.033	-1.5385	-7.9439	-10.7527	4.2969	10.6681	19.3995	20.082	4.7745	0.8032	8.9172	7.8	2.9703	8.4713	7.027	5.2632	-23.3766	19.3277	44.206	8.0175	18.1574	6.6667	-0.4751	23.6842	10.2767	19.7719	16.5957	11.3402	12.7586	5.8667								-0.3876	39.576	6.6667
2006/5/31	9.1473	18.5268	19.797	24.0964	19.8502	56.5401	12.9594	4.4369	16.2025	35.8566	0	41.1874	41.6667	25.1908	14.899	24.375	42.3729	21.4851	15.9226	25.614	25	27.8846	10.0239	13.9818	31.5412	11.4286	20.438	23.1481	37.0031	22.1662								34.2412	12.9114	28.9062
2006/6/30	15.1989	3.0132	13.5593	-5.0485	5	1.0782	5.892	28.1046	5.5777	5.5718	9.0643	16.82	4.0724	4.6748	5.1559	0.2513	7.2789	4.0816	32.3492	-1.676	1.8947	15.5	13.2321	0	7.3569	14.0541	0.9091	9.9849	18.75	10.1031								17.971	16.5172	-3.0303
2006/7/31	-10.7918	-12.6143	-1.4925	4.09	46.6667	10.4	-5.3512	-1.2755	-13.1183	-10.2778	-10.7239	-4.2745	16.5217	-15.3398	-5.5202	-16.2907	-14.9398	19.0476	-7.8565	-14.2045	-10.124	0.8658	-3.2069	33.8107	-5.9645	-3.6545	-1.6957	-7.8616	-16.5132	18.5393								-1.5936	-9.6376	-19.1641
2006/8/31	1.3235	-7.9498	7.9545	-7.8585	15.0568	0.4831	1.5901	17.0543	0	2.7864	1.2012	-5.5229	0	-5.0459	-6.9663	12.8917	0.8499	-3.5294	1.6842	0.3311	-0.4598	11.1588	6.2344	-15.5125	-2.4561	-2.4138	1.2384	-5.1195	-2.1277	-21.5625								-3.681	-1	2.5559
2006/9/29	1.4514	3.8636	2.1053	2.9851	-2.716	17.0673	8.1739	-0.4415	2.7228	0.6024	13.3531	38.6816	-1.5205	-4.8309	6.2802	0.3003	32.5843	0.9756	-0.1035	-0.9901	0.9238	15.8301	1.1737	-2.623	2.518	4.5936	-4.893	4.3165	2.4845	3.4843								-5.414	-0.7215	4.0498
2006/10/31	2.432	3.9387	-5.4983	-0.8282	-7.3604	-5.5441	2.7331	-8.4257	9.1566	-0.8982	-3.4031	-15.6951	-3.4783	6.3452	-2.5	2.994	-17.5847	15.2174	11.9171	0	4.3478	-1	-0.232	0.6734	2.807	-3.0405	0.3215	-7.2414	12.7273	0.6734								0	4.3605	-5.2395
2006/11/30	7.4022	-2.1053	10.1818	-3.7578	2.1918	-3.0435	10.7981	22.5182	23.3996	4.2296	-3.252	6.2766	22.2222	-1.1933	1.8648	1.1628	-1.0283	-7.7568	9.7222	-5.6667	3.7281	-8.0808	-0.2326	-3.6789	4.0956	-2.439	-0.641	11.1524	-2.1505	7.3579								-0.6734	-11.2813	16.9036
2006/12/29	8.3225	0.6452	-1.3201	-4.1215	-0.5362	0	10.452	23.3202	0.7156	33.3333	0	-14.3143	-9.3366	-1.6908	13.73	2.0115	8.8312	-1.5909	21.4346	1.0601	7.8224	6.2271	0.9324	-5.5556	-2.2951	1.0714	9.3548	-7.0234	3.5714	2.1807								-7.4576	-0.314	6.4865
2007/1/31	16.4466	46.3675	18.0602	16.9683	22.9111	52.2735	17.3913	-21.9551	35.1687	43.4783	32.353	13.9019	17.3442	35.8722	46.6801	23.9437	20.7637	16.1663	28.492	42.6573	23.5294	48.2759	15.2425	68.3824	18.1208	19.788	33.3333	30.9353	20.9549	37.1951								36.9963	17.0079	35.6599
2007/2/28	18.866	4.2336	20.3966	29.9807	17.3246	12.7273	8.1699	16.2218	15.5059	14.697	33.5556	41.0182	16.3972	23.5081	14.952	17.0455	0	31.0139	56.156	15.4412	18.8889	24.186	22.0441	0	26.1364	28.3186	28.9823	21.4286	25.8772	11.3333								14.1711	23.284	14.9673
2007/3/30	9.8873	15.9664	39.5294	19.0476	28.785	24.552	15.71	19.6113	10.1251	14.2668	3.827	16.5354	33.9286	11.5666	4.7733	10.8738	114.6245	25.7967	15.742	23.7792	5.8745	55.618	50.7389	0	16.4414	19.5402	16.4666	17.4208	23.6934	22.7545								30.2108	5.8952	7.8112
2007/4/30	23.9148	20.7729	33.2209	39.625	67.0537	41.8705	10.5309	26.2925	42.1488	94.3353	42.9487	22.2973	26.963	39.7638	26.9932	40.8056	0	31.1218	10.2457	32.0755	40.4792	30.9266	71.4597	40.8297	58.2205	48.2692	35.4934	34.8748	33.8028	30.0813								44.6043	52.0619	4.9811
2007/5/31	20.0637	-6.4	27.4684	21.0385	26.1512	-6.7951	3.1496	40.2339	-8.2122	-2.32	4.5964	-5.0513	-4.2007	8.8263	12.287	0.4975	0	-10.5796	18.2609	5.8442	22.6212	-17.3713	0	121.0853	0	6.3554	18.1522	8.8571	2.4211	2.25								1.3682	0.2712	-6.9015
2007/6/29	20.5305	-29.7009	-32.7706	-41.568	-28.3747	-10.4461	-9.6962	-26.1885	-14.4893	21.9854	5.2519	-19.4514	-36.9062	10.0037	-22.3364	-28.3416	0	-30.2153	-27.5735	0.9816	-23.3393	-29.4772	0	-6.7321	-21.1491	-35.3659	-40.4784	-36.2205	-28.5246	-11.2469								-25.3988	-30.0203	10.6053
2007/7/31	12.6055	23.1003	25.8493	18.1191	32.1154	14.9453	2.9336	16.4972	20.0015	-8.9366	25.2546	15.0671	31.6602	13.0298	39.5876	21.5889	0	21.0059	22.4619	-23.2078	17.3913	22.7129	0	15.188	19.6899	27.7358	27.8196	41.7695	39.6802	16.1157								30.2632	41.256	25.3521
2007/8/31	8.2671	5.679	9.1549	37.7901	11.936	16.5962	20.5365	53.0553	28.549	-1.9744	-7.7236	32.7354	8.3578	25.0694	11.1521	11.6859	0	159.6577	3.6788	23.5759	23.1276	52.6992	0	-9.7911	6.4767	11.9645	6.2119	95.9361	2.2893	1.7794								-1.8939	-5.2668	4.2135
2007/9/28	3.8546	19.6262	-2.3656	-5.3729	15.0845	14.2339	1.5299	24.9683	17.8768	21.4446	-6.1674	-6.7568	11.0961	-1.7768	1.1296	6.3114	0	22.4105	27.2864	-5.7618	1.3369	-10.101	6.2262	2.9667	0	19.9208	19.2661	0.8148	-6.409	27.6224								13.1274	-7.3646	-10.4582
2007/10/31	-17.1085	-16.6016	-5.5066	2.5424	-30.226	-18.4127	-4.6575	-15.7708	-19.824	-20.4242	-9.8592	2.5362	-21.4373	-17.7501	-3.9422	-16.095	0	13.1923	-3.0624	-2.1739	-13.7863	-26.2172	-5.9211	-26.4933	-10.8273	-25.9626	-16.7308	15.1359	-12.2826	-23.379								-20.7053	-4.8324	-3.5521
2007/11/30	-12.9638	-9.3677	-7.3427	-6.8595	-12.7935	-12.6459	7.0402	-30.885	-17.366	-23.0012	-4.6875	-22.0495	3.1008	-6.8041	-11.6279	-5.6604	27.6243	-21.5087	-18.2665	10.6944	-19.1278	-7.9949	-0.8264	9.4646	0.2729	-3.1204	2.4249	-33.4397	-11.1524	-4.6484								-1.0043	10.1556	-11.985
2007/12/28	19.2553	17.5711	12.327	34.6939	22.5627	20.49	6.5772	17.5958	12.3437	16.2528	18.5792	17.4071	12.782	12.0944	18.4211	19.5	41.9192	21.2554	18.9296	11.6688	16.7455	28.6897	5.7692	24.0175	16.8707	16.411	23.1116	14.1898	13.2497	18.75								15.0725	13.6059	17.305
2008/1/31	-25.8833	-6.5934	-10.1904	-12.3188	-13.4848	-10.536	-18.136	2.3704	-22.9485	-13.2039	-15.2074	-5.5598	-6.6667	-7.1711	-3.9216	-9.9024	20.3355	-14.3163	-10.3333	-21.3483	-16.2885	-11.5756	-16.6667	9.1549	-11.4086	-9.7497	-14.2857	-17.6322	-3.9409	-8.1053								-7.9345	-4.8429	-12.3337
2008/2/29	4.2683	9.1765	5.1122	20.9617	12.2592	5.8884	10.3077	-9.2619	9.657	4.3251	19.6739	5.3148	13.4286	14.6704	-0.6803	3.5604	-23.5741	4.5833	13.2413	13	12.1975	14.4242	1.0909	28.3871	14.5861	11.8248	12.6068	23.3435	2.5641	13.4021								11.0807	18.6382	8.8966
2008/3/31	-24.2956	-16.4871	-15.6584	0	-19.4228	-24.9756	-2.9986	-28.0702	-26.0905	-31.8084	14.2598	-0.854	-16.8766	-26.885	-30.6849	-16.293	-34.3836	-33.1873	-22.0579	-20.6068	-21.3115	-14.1949	-26.9065	-9.6482	-24.5413	0	-14.7059	-0.5785	-17.75	-21.8182								-9.7291	-9.1014	-18.8727
2008/4/30	-10.7444	5.5484	-22.6442	0	-4.2594	-20.2861	-0.0719	-13.5255	-15.3675	2.5157	22.5755	-10.415	-7.8788	-12.0879	-10.0021	-13.5714	40.7751	18.9028	2.1344	-22.4191	-26.2061	-23.2099	0.4921	15.0167	-5.6231	0	-12.6808	-41.8121	-18.693	-13.9535								-26.0573	-4.4643	-8.3528
2008/5/30	-10.1495	-10.5134	-0.3636	0	26.997	-3.752	-11.4388	-14.2308	15.7895	-14.5194	-10.7652	4.9817	2.9605	14.1346	-10.1111	-0.4132	-20.1676	-13.7914	9.5201	18.3223	-6.3893	12.5402	-0.0979	-7.3017	-7.4074	0	-10.7006	15.4286	6.9159	0.4505								35.6089	-20.7963	-1.2421
2008/6/30	-26.8827	-24.1803	-32.8467	-44.9593	-30.4936	-27.4576	-38.0991	-37.3692	-27.7273	-24.2282	-36.8459	-35.8302	-28.9137	-33.8669	-28.1829	-20.332	-26.2369	-6.9226	-30.6007	5.0373	-15.1286	-15.8571	-29.8039	-32.9682	-20.3478	-43.2115	-28.5307	-41.0891	-25.8741	-31.8386								0	-22.7338	-20.087	6.1306
2008/7/31	6.491	8.8665	2.1739	13.7656	4.5819	8.4112	5.7743	5.7279	2.3565	15.3355	13.9241	13.2296	4.4944	10.3185	4.3029	0.7813	2.7439	6.3125	-2.5458	33.7478	-0.5859	2.0374	20.2514	-6.537	-5.8952	5.7471	3.3932	29.6218	-3.5377	17.5439								-33.1973	46.7412	10.555	-0.2251
2008/8/29	-11.1111	-12.9799	-10.1064	-31.8	-30.011	-19.6121	-25.062	-14.2212	-14.8438	-29.2244	-28.6869	-25.2577	-30.5376	-37.6443	-22.4422	-3.8501	-21.2661	-18.9888	-36.4681	-13.8114	-29.4695	-25.4576	-20.3252	-37.9684	-28.5383	-27.8261	-32.4324	-35.1702	-22.4939	-19.7761								-32.3829	-22.9695	0	-24.0602
2008/9/26	9.4737	-13.0252	8.284	-15.8358	-4.0689	-4.0214	-12.2517	-8.9474	6.422	-0.5871	-10.9065	8.046	19.8142	11.1111	-0.2128	-10.3825	-9.5477	-5.5878	8.5526	-35.5932	0	-9.1518	22.3032	-2.0134	8.7662	-0.3012	-11.4286	4.75	1.2618	-11.6279								11.1446	-5.2718	-28.5433	-13.7624
2008/10/31	-3.3654	-38.8889	-28.6885	-23.6934	-19.9021	-21.2291	-39.2453	-24.8555	-12.4138	-31.8898	-23.3704	-21.7021	-18.863	-39.3333	-10.7501	-26.2195	-20.8333	-24.5965	-36.8182	-43.3014	-33.1476	-32.1867	-23.7187	-36.1644	-29.2537	-26.8882	-14.1935	-36.0382	-34.5794	-27.3684								-37.3984	-36.6957	2.0661	-26.2916
2008/11/28	13.3085	16.6008	37.931	18.7215	8.9613	26.2411	27.6398	10.7692	18.7008	23.4104	26.971	14.4022	15.6051	15.9341	31.9261	21.4876	29.1228	2.7523	47.7218	7.5949	17.9167	15.942	6.25	28.7554	15.1899	17.3554	18.0451	16.4179	22.8571	31.8841								19.9134	22.5275	28.8799	20.405
2008/12/31	-10.7574	7.7966	-3.3333	9.8077	3.7383	-3.3708	27.7372	-1.3889	1.99	-3.2787	-3.5948	14.9644	0	1.1848	-6.4	-6.1224	5.7065	24.2063	1.461	12.1569	-4.5936	4.0625	7.5	0.1667	19.4139	0.3521	27.0701	-1.6026	8.5271	-6.3187								17.3285	0.4484	22.4084	31.9534
2009/1/23	2.952	8.4906	9.4828	13.8354	20.3604	8.7209	5.3333	17.2535	-7.4797	27.6029	14.9153	13.843	11.5702	23.6534	9.6154	7.2464	9.2545	21.885	9.12	18.8811	10.3704	24.3243	10.5335	27.6206	0.3067	16.1404	17.5439	10.0977	12.5	17.0088								12.9231	14.7321	23.0111	15.8824
2009/2/27	31.4217	6.087	30.7087	0	11.5269	4.8128	10.6691	8.1081	16.5202	11.0057	6.0472	-0.9074	20.4938	8.3333	10.7212	5.7432	12.4706	-7.8637	14.2229	21.7647	9.7315	6.5217	23.2673	24.1199	10.7034	7.855	5.7569	11.5385	34.6032	7.7694								2.7248	-5.4475	2.5035	-4.3993
2009/3/31	9.0909	25.1366	35.5422	12.6154	23.3557	25.2551	38.0719	50	3.1674	38.4615	11.2656	16.1172	4.0984	11.3636	15.1408	16.2939	10.1464	35.3485	20.154	43.4783	19.5719	16.3265	-1.1044	39.4958	14.0884	20.4482	13.7097	19.0981	17.6887	40.9302								16.9761	33.9506	11.3297	28.2301
2009/4/30	-14	-2.1834	-6.6667	12.3118	10.9902	-4.0733	16.9231	-0.1852	5.117	-3.0864	0.625	4.8896	-1.1811	31.0832	-1.9878	48.0769	13.0104	2.5223	-8.1197	-6.0606	-0.2558	9.5517	0.203	-13.7048	-5.569	17.2093	-2.8369	0.4454	-7.6152	-2.3102								19.9546	36.7127	-12.9799	26.501
2009/5/27	3.1008	10.4911	3.1746	4.5623	13.2013	14.4374	12.247	40.6308	0.1391	-1.5287	11.1801	1.0526	17.3307	20.2395	3.9059	7.0501	-1.6807	11.7376	5	9.6774	10	3.5587	5.2685	19.1099	19.2308	5.3571	18.7956	10.4213	12.3644	24.1554								5.8601	-4.7321	11.0114	-1.2597
2009/6/30	4.8872	6.0606	12.3077	0.1179	11.8582	-5.1948	17.4031	17.6781	-2.2222	2.7167	1.1173	2.5298	2.7165	0.5976	-3.3183	-0.1733	6.8376	16.5138	-5.7586	42.8105	3.2634	3.9519	-0.385	-10.6227	-3.6559	0	-4.3011	8.8353	2.5097	7.483								20.8929	-2.7219	-1.9108	-5.8348
2009/7/31	25.7275	21.5238	0.274	12.9564	12.0219	10.7632	19.4316	6.8386	24.2248	25.9446	1.989	6.6763	16.5289	10.396	13.7285	17.8819	11.68	22.9071	24.0893	8.5812	34.5372	8.0992	108.2126	-0.4098	15.1786	7.5783	28.9249	14.2066	10.3578	5.9494								1.3294	19.0998	15.4545	6.101
2009/8/31	-19.3966	-17.3981	-24.5902	-23.879	-29.9512	-10.0707	1.4148	-18.9927	-13.2488	-29.6	-21.2351	-10.8844	-0.8511	-22.6009	-23.7311	-17.9676	-24.1404	-28.6637	-24.8647	-10.0105	-22.4832	-14.3731	-3.5267	-14.9794	-12.4031	-12.8975	4.0404	-28.1099	-22.5256	-24.1338								4.9563	-16.2411	-18.2227	-7.3675
2009/9/30	-1.426	-2.277	2.5362	1.2329	0.9749	-0.9823	-5.8973	1.1658	-2.656	4.5455	1.3755	0.916	-2.5751	5.0985	-0.7194	22.0826	7.932	9.095	4.3093	-11.4754	-0.2165	-1.7857	-5.1467	-0.484	-1.3274	46.6531	-2.1845	2.0225	-0.6608	5.1969								-14.5833	14.878	7.2215	16.6828
2009/10/30	14.7378	19.8058	14.1343	12.3139	15.5862	9.7222	6.1321	9.475	10.9141	12.7717	8.6839	14.2209	18.2085	6.946	7.2464	0.7353	2.3622	14.7242	9.7205	2.5132	4.9892	9.4545	6.998	17.2179	5.157	6.2241	9.8015	7.0485	11.7517	11.0778								20.4878	18.5775	4.8108	5.32
2009/11/30	5.595	28.8493	22.4458	6.6265	8.1146	17.5407	11.5556	19.7661	-0.123	17.2289	30.9613	12.8477	30.6832	26.4948	16.3851	9.1971	4.2735	3.0007	7.4197	0	14.876	30.7309	17.0616	5.8091	23.6674	6.7708	12.6554	19.5473	11.5079	12.2642								7.2874	19.9642	21.2974	4.9724
2009/12/31	1.194	-8.9308	-9.2288	1.2429	-3.6424	0.6154	-0.6261	39.4531	-3.5714	-3.9054	-1.7159	20.6573	-4.5627	-3.3415	0.5806	-12.1658	7.2951	6.9498	-0.4124	16.5161	4.1367	7.4968	-8.4211	14.5882	-7.931	8.5366	-10.331	-3.0981	-4.2705	8.0432								5.9119	-16.0448	-7.1645	8.9474
2010/1/29	-8.1858	-4.8343	-7.5209	-7.8125	-8.1329	-3.6697	-10.6529	1.5406	-4.47	-2.8877	-3.9767	-2.5292	-7.8685	-2.8668	-5.3391	-7.3059	-4.5073	0.361	7.3499	-28.5714	-10.3627	-8.8652	-8.9302	-5.065	-8.0524	6.7416	-10.7383	-8.5258	1.1152	9.2222								-12.3515	-12.4444	-5.2174	0.6211
2010/2/26	3.9357	22.3512	19.1265	0.6053	3.4913	7.7778	5.0641	7.8621	1.4706	4.6256	23.1313	16.4671	0.7568	14.2361	3.9634	8.5386	5.84	-4.1857	9.8361	14.2636	3.8536	7.393	2.9612	5.9841	6.11	10.3158	3.0075	5.0485	11.9485	7.2228								9.3496	6.0914	0.2867	0.6173
2010/3/31	1.7002	-4.0332	-6.574	5.8965	5.6627	10.8984	0.122	-0.6394	1.4493	-1.6842	1.5587	-2.8278	0.4292	24.924	5.8621	-1.6641	1.7385	-3.6177	-0.9383	12.076	5.9369	11.3527	-3.5361	1.0204	2.3033	-0.8588	9.2457	7.9482	20.3612	-3.5104								-4.0892	-0.4785	3.7736	12.2018
2010/4/30	-9.1185	-23.2386	-20.0271	-17.7273	-13.683	-9.6946	-22.2425	-34.749	-6.7532	-11.7773	-10.5008	0.7937	-9.0812	8.2725	-14.8818	-12.6154	-8.9896	-23.4773	-15.5496	-6.5375	-13.31	-17.2451	-5.8651	-7.2727	0	-9.5284	-14.1425	-13.3562	-9.1405	-16.7158								-8.9147	-14.0385	1.9835	-10.8141
2010/5/31	-12.2074	-13.6876	-13.0288	-11.3619	-15.7199	-16.9118	-8.3072	2.6627	-12.9526	-10.0728	-6.9495	5.6868	-8.3431	8.427	-14.8693	-17.9577	-7.9184	-9.9491	-4.9206		-13.5354	0.9174	-16.9263	-9.2956	0	-19.1489	-8.9404	-13.6364	-10.961	-9.209								-30.7801	-12.528	-4.322	-16.2441
2010/6/30	-9.3333	-8.5821	-8.1712	-13.5008	-12.2257	-16.1062	1.6239	-2.8818	3.2	-12.8205	-4.6557	-20.6126	-15.8974	-4.1969	-12.6679	-9.8712	-12.766	-20.8633	-15.8598		-7.243	-25.7143	-2.4375	-18.2546	0	-2.5	-18.887	-5.0343	-12.6476	-7.4122								-2.8689	2.4297	-1.0164	-1.7073
2010/7/30	13.5147	21.8367	34.1102	12.3412	23.9286	14.9789	16.6526	27.6954	21.12	14.0867	14.4456	10.7404	15.7012	6.4359	10.989	24.5238	10.5691	17.2727	18.0556		8.8161	29.3706	2.6906	18.7071	-8.6304	14.305	24.7401	7.2289	5.9846	17.4157								17.0886	18.9763	4.078	12.1588
2010/8/31	2.0019	3.6851	-4.1074	6.3005	8.6455	25.6881	-3.3165	-13.0906	-7.926	4.4894	5.5111	7.3446	3.9526	-3.9634	21.1881	11.1198	9.375	-2.4363	-4.3697		2.0833	9.7297	7.9226	9.2409	-3.9014	8.5006	8.1667	7.8652	17.3042	3.5885								-0.1802	0.3148	12.3001	4.646
2010/9/30	-3.5514	-1.6155	-11.8616	-0.4559	-4.7745	1.7518	2.4609	-2.4064	-3.1564	-3.2552	-2.4431	10.4386	12.0406	6.5079	-1.9608	-11.7444	3.3613	1.4756	3.5149		-4.7619	-2.7094	-13.5838	19.2598	-3.2051	5.7671	2.1572	12.7083	-4.5031	9.9307								-3.4296	-3.1381	-4.3713	-8.0338	-0.0388
2010/10/29	11.2403	3.6125	3.7383	8.7023	7.9387	1.0043	2.984	-0.3653	1.9259	8.7483	13.3851	-6.3542	10.7466	6.2096	-0.1667	9.3933	10.3252	24.8322	13.7521		3.0952	2.5316	10.3679	3.2932	2.4283	9.8765	8.5973	-3.8817	5.2033	4.937								1.8692	44.4924	8.6287	2.9885	8.1427
2010/11/30	-7.0557	-12.8368	-12.0721	5.4775	9.5484	-16.4773	0.212	-14.0238	-9.8837	-11.2624	1.7517	11.7897	-7.763	8.7465	-12.6878	1.7889	-0.958	-15.457	-14.4776		1.6166	-2.3457	0.7273	-6.4378	-10.5603	-6.8352	-11.1111	-7.3077	-1.2365	18.1181								-6.789	-7.1749	10.4019	50.8929	5.5575
2010/12/31	-5.4358	-7.0909	3.6885	-7.0573	-4.4759	-3.7415	-12.7645	-11.9403	-5.1613	-4.8815	-6.0629	-5.9181	0.7752	-11.2688	4.0153	-8.6116	0	-7.4722	-3.4904		-9.5455	-4.9305	-6.4982	-3.0144	6.988	-8.8442	-7.3438	4.9793	-10.3286	-1.9492								-1.378	-5.9581	-9.6788	19.0089	16.8139
2011/1/31	-4.2616	-1.9569	-3.1621	-11.7479	-1.7263	-3.5336	-5.4972	-9.322	-0.6803	-2.0528	-6.6135	-13.3065	-14.6154	-6.253	-5.1471	-2.1154	0	6.1856	-4.7016		-2.0101	-5.3191	7.4646	-6.8243	-3.8288	0.9232	-6.2395	3.7549	-4.5375	-7.8652								-3.5928	-4.2808	-4.22	1.3052	20.2966
2011/2/28	3.7267	24.5509	7.9592	9.2532	4.1405	21.2454	7.1856	23.3645	7.5342	7.0359	9.215	6.3256	10.5534	9.1003	8.3333	9.8232	0	1.4024	8.3491		5.3846	14.7472	37.6647	14.5033	6.089	2.0247	7.3741	6.0952	8.958	17.0732								6.2112	6.2612	2.6733	47.0552	8.4602
2011/3/31	-1.6966	-10.8974	3.0246	5.2006	4.0964	5.8912	7.4222	6.1688	-0.3185	11.8881	-5.4688	10.0612	3.2596	-7.5829	1.4311	-6.2612	0	-5.5851	-1.5762		21.6545	5.2632	-3.8712	-4.5598	-0.883	-6.3947	10.8878	2.5135	4.8658	-5.5288								6.0429	5.6829	-1.109	-7.5094	4.8704
2011/4/29	12.4873	0.3597	0	5.0847	-4.3981	-5.9914	-8.9153	-7.8491	-0.1597	26.875	-8.595	-5.1669	-7.8918	-3.3846	1.4109	7.0611	0	-3.5493	-0.7117		11.2	-1.3953	6.9683	-10.6171	12.0267	15.6655	13.142	3.6778	1.12	-9.6692								29.9632	-10.3209	11.0678	0	-17.0103
2011/5/31	-12.4549	-0.3584	0	-4.1667	-15.277	-10.6222	-2.9364	-14.4912	-7.36	-16.9458	-7.2333	-5.9932	-7.5887	-11.0403	-9.913	-8.1996	0	-7.4766	-3.9776		-8.9928	-11.9104	-6.2606	-6.7558	-3.1809	-15.2749	-9.7463	-12.3311	-10.443	-9.8592								12.8713	0.4836	-11.4315	0	-14.234
2011/6/30	-5.7735	-8.8129	6.422	13.324	1.6854	3.2258	-7.2269	0.2587	-6.7358	-2.7284	4.191	0	1.0596	7.9952	-0.5556	-7.1845	0	5.0505	-5.8161		9.8814	-0.1339	12.5451	-2.3885	-7.3922	-3.8462	-1.6272	-4.6243	-0.3534	-3.9583								29.6992	-8.3748	-0.1	0	4.4659
2011/7/29	-1.061	12.426	-4.4828	-9.5297	-0.1842	-1.4803	-1.3587	-5.6774	-3.4261	-4.7757	-0.8419	8.1761	-0.2621	23.7569	-2.5391	-2.9289	-11.2351	-5.013	-4.5817		0	-2.815	3.1275	-3.3442	11.9734	-0.0395	14.2857	0.404	-3.3688	-5.6399								-21.256	4.5263	-2.7027	0	6.4702
2011/8/31	-10.4558	-9.8246	-8.6643	-5.8824	17.1587	-2.3372	-1.6529	-12.1751	-6.25	-13.3504	-3.3962	-3.4884	6.4389	-15.4653	-8.016	-8.4042	-4.3588	2.0487	-10.2296		0	5.2414	-9.7978	-8.1013	-0.7921	-4.6095	-4.0789	7.4447	-13.0275	-11.9844								-3.0675	-7.0493	-8.642	-40.2346	-6.9452	56.4903
2011/9/30	-7.3353	-5.4475	-16.0079	-14.0988	-13.0709	-11.1111	-20.6008	-17.9128	-3.5417	-18.3704	-8.1055	-20.1205	-9.2593	-14.0127	-11.9826	-7.565	6.135	-8.2183	-5.5814		0	1.1796	-6.4655	-3.3058	-10.1796	-13.4228	-17.9698	-5.9925	-14.557	-5.4377								-18.8608	-12.026	-18.9189	-19.3962	-7.9883	-25.4335	-11.2921
2011/10/31	10.6624	-3.9095	5.1765	-2.3689	-0.1812	2.6923	1.5171	6.2619	0	2.3593	18.3847	-2.2624	5.3061	27.1605	5.198	1.5345	-5.0372	16.1996	4.6798		-8.2734	0	-2.4885	1.7094	-3.1111	-4.031	-7.5251	-9.3625	6.1728	-3.0856								2.0281	15.5246	-2.2917	12.4532	21.166	12.0155	48.3217
2011/11/30	-0.292	-3.212	-10.0671	-4.1594	-11.6152	-4.1199	-5.9776	-16.0714	6.2635	13.8298	-9.3357	19.2901	-4.3928	-13.5922	-1.1765	11.8388	6.7826	-7.5882	-5.1765		-8.2353	-17.8756	8.7902	-4.2951	-7.1101	-3.7157	2.7125	-5.7143	4.6512	6.5123								-0.6116	-3.3084	0.2132	-15.4871	-5.9623	-3.7716	-12.5534
2011/12/30	-10.6881	-20.7965	-14.1791	-22.4231	-21.5606	-16.2109	-12.9801	13.8298	7.3171	-21.3396	7.4257	-28.3312	-15.6757	-7.0787	4.7619	-26.3514	-35.0977	-9.1025	-24.3176		-22.2222	-19.8738	-10.1216	-22.5366	-26.9136	-19.4631	-28.169	-27.7389	-24.8889	-13.587								-28	-9.0508	-6.1702	-24.8276	-11.1791	-22.9054	-22.3633
2012/1/31	2.1311	6.9832	8.9855	6.993	-0.2618	2.331	8.828	11.7757	-0.1894	1.1881	-10.8756	1.8051	1.2821	0.2418	3.1818	3.9755	4.0151	5.112	6.8852		4.3956	32.6772	-2.1266	6.4232	4.3919	1.4583	0.2451	7.7419	2.9586	-6.4465								-1.9231	10.4369	5.1398	-2.3591	-2.0038	1.4925	-10.0629
2012/2/29	4.1734	15.9269	11.9681	8.2789	9.9738	7.7449	15.9441	8.5284	1.8975	9.9804	7.1355	18.617	15.0316	8.6852	1.3216	12.9412	4.9457	4.4637	11.9632		8.4211	18.2493	18.321	7.1006	5.8252	13.347	11.7359	6.8862	11.2069	29.0756								23.0937	3.2967	8.6988	19.5973	10.0335	8.2721	17.972
2012/3/30	-7.396	-8.1081	-9.9762	-14.4869	4.0573	-7.1882	-7.4789	-2.1572	-8.9385	-14.2349	-8.8803	-8.5202	-11.1417	-15.0943	-12.8261	-11.7187	27.7011	-4.2092	-12.3288		-11.165	0	-13.606	-6.8508	-2.4465	5.6159	-10.2845	-12.605	-9.3023	-4.2969								-16.8142	-15.5319	-7.3413	-13.468	-11.415	-11.2903	-16.3604
2012/4/27	3.3278	11.5196	35.0923	2.1176	16.5138	14.3508	27.1186	17.7953	4.2945	15.3527	5.9322	11.6013	10.6811	10.1775	0.2494	7.6696	-15.8416	5.3262	11.9789		-2.7322	-6.399	-11.1111	11.981	1.2539	7.3756	-6.0976	5.4487	12.8205	31.0204								8.0851	4.7859	5.853	7.393	1.0067	-7.8947	-1.8427
2012/5/31	4.9919	-7.033	-6.6406	-12.212	35.6299	18.7251	32.5128	6.9519	10.1961	-0.5396	12.1	0.1464	0.8392	1.2005	-0.2488	-2.4658	27.0588	-2.6549	9.6317		4.4944	-3.8874	-7.6087	-5.0847	-4.0248	16.1342	-0.7792	-4.8632	0	6.5421								-0.5906	6.1298	-1.2812	6.269	3.5216	4.2078	13.7906
2012/6/29	0.6713	4.0189	-4.8117	-0.2625	-10.1597	-13.7584	1.161	-10.125	17.4377	26.9432	-5.4416	-2.6316	-8.7379	-3.3215	5.985	7.3034	9.5118	-5.2597	13.4367	1.1655	0	-6.6946	-19.0623	-5.0237	-4.5161	-11.8642	0.2618	5.1118	4.5455	-7.4074								2.9703	-12.0045	3.2787	-2.916	-3.2092	-9.6211	1.4971
2012/7/31	-4.9459	-6.1364	-17.1429	-16.3158	-12.4394	-5.131	-7.039	-23.0876	-6.4102	-11.2696	-6.8868	-4.6547	-16.7173	-7.1166	2.3652	-6.0209	-18.8317	-6.5351	-5.9226	0	-14.5161	-7.0254	-1.4177	-12.835	-15.8784	1.4129	-10.9661	-4.8632	-7.2464	1.7895								-21.1538	-14.8005	2.7778	-6.5371	-12.4668	-12.9339	-26.9642
2012/8/31	1.1382	5.0847	2.6894	14.4654	4.9815	-2.0704	-6.9959	-2.17	-4.2484	-7.717	-3.3435	7.0866	0.5474	-5.6803	0.4619	-6.1683	10.7008	-10.6526	-8.4746	1.3825	4.4025	11.0932	1.9912	2.4272	11.6466	14.2415	15.2493	-4.7923	0.2604	-0.2075								5.8537	1.2085	-4.7619	16.2571	-2.3485	-1.9157	7.2289
2012/9/28	-2.7331	-0.4608	2.6042	-4.9451	1.0545	-0.4228	5.3097	0.3697	-4.9488	0.1742	-0.6289	-1.7647	18.1355	-0.7003	-4.1379	0.8955	-6.0736	2.1482	5.8201	-7.6136	3.9157	-1.8813	-7.2668	1.4218	-2.518	1.626	-6.8702	2.0134	-5.974	2.183								-8.5253	2.3881	2.2297	-15.2846	-0.4655	7.5521	-1.7657
2012/10/31	-7.1074	-0.463	3.8071	11.8497	12.6957	0.4246	-9.4958	12.1547	2.693	8.8696	-2.3207	4.3413	-0.6202	2.6798	0.2398	1.4793	0	-3.0494	2.5	-2.46	-4.3478	-1.4749	7.7193	-2.648	2.583	1.7333	15.0273	3.2895	5.8011	3.6623								2.5189	-3.4985	-10.2445	-4.0307	-1.2471	-3.5714	0.9804
2012/11/30	-1.6014	-9.7674	0	-7.2351	-12.963	-12.685	-13.4633	-6.5681	-7.1678	0.3195	-8.8553	-14.9211	-17.7847	-5.4945	-3.8278	-6.1224	0	-9.9783	-3.9024	-21.942	2.1212	-7.485	4.0174	-19.68	-6.1151	-16.3827	-14.2518	-3.1847	-9.6606	-18.9401								-8.1081	-14.6526	-11.0457	-15.2	-11.6022	-11.4878	-9.7896
2012/12/31	8.1374	8.5052	24.2054	10.8635	15.4255	12.1065	34.9785	29.174	11.4878	21.8153	8.7678	6.0708	15.9393	7.4128	5.4726	10.8696	12.0219	32.6506	13.7056	21.6478	11.8694	16.8285	29.6451	16.5339	8.4291	8.9342	13.5734	3.9474	25.7225	13.0751								10.9626	11.3274	19.7848	9.434	11.6071	24.539	19.5516
2013/1/31	2.5084	10.9264	-2.9528	11.809	-12.2888	9.2873	-1.2719	-0.8163	5.0676	-5.3595	11.1111	8.903	13.257	12.1786	2.3585	3.9216	28.2114	7.8111	6.9196	14.2098	16.1804	4.5706	-7.4074	19.3162	4.2403	2.8777	11.7073	7.9114	40.4598	7.0664								9.6386	8.5851	4.9067	4.7414	8.08	20.615	4.2761
2013/2/28	-0.3263	-4.0685	-3.4483	-1.1236	-3.1524	-2.1739	6.7633	-6.5844	0.6431	-3.0387	21.1765	2.6277	-3.1792	6.2726	-1.1521	6.469	-5.8339	11.0362	-1.0438	3.8372	0.6849	0.9272	-10.8696	15.043	-1.0169	-2.7972	2.4017	6.4516	3.6007	-4.6								-2.8571	6.4422	-5.9289	7.8189	15.7661	13.1728	7.8417
2013/3/29	-2.1277	-5.5804	-7.3529	2.7273	8.8608	-7.0707	-7.3152	-5.2863	-11.3419	-0.2849	3.479	-2.9872	-1.6418	31.7955	-6.7599	-8.6076	23.0976	-12.3672	7.687	-12.9899	-0.2268	-6.8241	-12.5854	-19.8007	0	-3.741	5.1173	48.7603	-0.4739	5.5556								0.4525	-6.1898	-4.6218	3.2443	0.9706	-20.776	2.8686
2013/4/26	-2.8428	-5.6738	-1.1338	-3.3186	-2.8239	-3.913	-14.2392	-13.9535	-3.4234	-6	-14.3862	-7.478	-2.5797	0.4119	-3.5	-6.0942	-14.7702	-7.2727	3.6364	-7.0785	-5.9091	-11.2676	-12.1652	9.0062	-4.4521	-5.2317	28.8032	0	-5.5556	-0.1986								-7.2072	-2.6393	-5.6535	-14.7874	-10.7456	-0.316	0
2013/5/31	2.7598	11.5288	8.4862	21.2815	22.5641	5.6561	8.8235	17.6577	1.306	7.2948	14.3379	24.2472	4.2056	17.7694	6.7358	9.7345	8.4724	13.5387	3.5088	14.6814	-9.1787	5.2144	26.0483	0	10.3943	2.8391	-8.6614	0	-0.3361	-7.3632								10.9223	6.3253	9.9611	30.1518	12.6536	16.7459	0
2013/6/28	-14.3101	-18.2022	-11.4285	-32.0755	-18.2706	-16.3176	-16.9181	-19.4487	-16.7587	-17.847	-16.4537	-8.5459	-17.3393	-22.7929	0	-11.5591	-9.4675	-23.3553	-12.0527	-24.2754	-19.6809	-21.8654	-14.2137	0	-16.8831	-25.9202	-10.8621	-28.5185	-16.0202	-29.2159								35.0109	-13.7394	-15.4956	1.6745	-20.6107	-13.2127	-7.1666
2013/7/31	1.3917	1.3736	-0.4819	-5.8333	-0.1706	0.5141	1.4957	36.5019	4.0416	4.6473	4.6845	9.6234	10.3074	13.7214	-3.4398	0.304	17.6471	8.0472	-1.4989	2.2329	-2.649	17.4168	3.5253	0	0.3906	9.5498	-5.4159	3.3679	2.008	7.5873								-15.3971	-2.9557	-8.3686	2.7961	4.8077	7.1426	-0.143
2013/8/30	8.0392	10.2981	7.5061	11.2094	8.8889	9.9744	11.0526	11.2813	5.4348	7.7944	-2.7397	5.2163	-0.6557	-8.5923	4.8346	5.7812	-5.3889	6.1184	2.3913	12.0125	4.4218	2.5	-5.1078	-6.1254	6.6148	4.381	1.227	20.802	-1.7717	1.8336								-7.2797	4.3993	1.2915	-3.36	10.616	3.8235	-0.5011
2013/9/30	-1.4519	-0.7371	-1.5766	0	-10.3611	4.6512	2.3697	0	0	4.3077	6.7606	22.1282	1.4851	0.2	0	-0.8646	-5.0499	2.2684	2.3355	-7.3816	-0.6515	-0.9756	12.9187	11.8361	1.8248	-1.6423	-3.4343	2.2822	-2.6052	3.6011								0.8264	5.3485	-1.0929	4.1391	0.5924	4.2493	9.2806
2013/10/31	6.2615	-1.2376	-7.0938	0	4.2032	-3.7778	7.8704	0	4.7423	8.2596	2.1108	-12.2772	5.8537	19.9601	19.9029	2.3256	-4.0816	6.6543	14.5228	1.9549	3.2787	20.3612	4.3432	-5.6988	1.4337	0	15.6904	0.8114	36.4198	-4.6791								31.5574	-1.8462	-6.0773	20.3498	6.0071	-9.1033	2.2383
2013/11/29	-2.5997	3.5088	3.9409	4.7745	-0.5042	7.1594	-0.8584	-21.4018	-2.3622	-4.3597	1.8088	3.2731	9.5238	1.1647	-5.8704	5.9659	11.0896	2.0797	-4.529	6.6372	-0.3175	2.4557	1.7259	-0.4317	0	8.1684	-3.9783	-0.2012	-3.9216	-1.4025								-1.7134	0	2.2549	18.8904	5.4444	21.2257	49.839
2013/12/31	-2.1352	0	-1.1848	-19.7468	-7.7703	-3.4483	4.5022	-9.2357	-4.2339	1.7094	-5.9222	-10.2732	-6.5919	-5.2632	-3.871	19.8391	-8.5316	-3.5654	0.5693	-1.2448	-2.5478	-4.5273	6.1876	-9.6821	-3.5336	11.1304	-3.3898	-3.629	4.0816	-4.6942								-4.9128	-17.3981	-0.2876	-9.3333	-12.8556	-1.418	-18.092
2014/1/30	-5.2727	-0.2421	-1.6787	3.47	-0.3663	-1.5625	-11.0191	-5.7895	-2.9474	-1.1204	-8.0036	-5.1157	-7.0571	-12.8472	10.0671	9.396	8.6294	0.3521	-6.2264	-7.423	-2.6144	-7.5314	6.9549	3.68	-4.3956	-15.0235	-2.729	-0.4184	-10.4072	-3.7313								0.5	-2.4668	6.25	1.1029	-6.4087	-2.3765	-3.7251
2014/2/28	7.4856	0	-2.6829	8.5366	0	5.8957	0.1862	6.5177	5.8568	-2.1246	8.7977	7.1887	6.1389	3.1873	1.2195	-3.681	4.4393	0.0877	4.4266	4.236	4.3624	11.6139	4.2179	8.0247	4.2146	4.9724	6.8136	5.4622	14.1414	0.155								21.7247	-0.7782	5.8824	9.2121	0.5168	-2.2422	-2.0163
2014/3/31	1.4286	0	4.2607	29.7753	0	0	0.6506	23.0769	0.8197	-3.4732	-0.5391	-0.9581	1.2177	-2.3166	10.241	-6.1571	-12.5839	-7.5372	-5.8245	3.6284	10.6109	-10.5405	-4.3845	10	13.6029	-7.3684	0.1876	51.3944	-6.6372	-0.6192								0.8174	-10.3922	3.0769	-4.5505	-2.5707	-1.1796	-7.6196
2014/4/30	-1.7606	0	-3.125	15.5844	2.2059	20.7709	16.8052	-15.767	-4.878	-3.8981	-8.8528	18.8634	-6.9173	-6.7587	9.1075	-4.0724	1.0237	-1.8957	-8.4599	-6.4426	-18.8953	-7.4018	3.2628	-12.8571	-11.0032	0.1894	-8.9888	-19.0789	-3.9494	-5.6075								-18.1081	-3.9387	1.8242	-6.0465	-6.2005	-5.305	-6.8633
2014/5/30	4.6119	0	-0.7444	-2.809	-1.7986	4.3962	-0.7115	0.1686	-0.4274	1.248	0.6955	-10.0712	1.4558	-4.0426	-1.9663	-4.2453	0.6966	-3.6715	-0.7109	-3.7425	-1.0753	2.1207	-2.2203	-5.6632	0	-6.4272	-2.2634	-2.9268	-0.4934	0.9901								2.6403	3.6446	3.2166	1.3674	1.6878	1.3305	0.0644
2014/6/30	0.5367	0	-0.2462	-8.6705	-0.9158	5.137	2.4682	-3.5354	1.5021	1.6949	4.1461	1.5792	-0.6441	5.765	-1.5845	2.2167	-2.8302	3.561	-2.6253	1.8663	-0.7246	10.9956	3.6681	2.0537	2.5455	6.4646	2.8432	6.8677	5.4545	12.2549								5.9486	21.978	0.1183	1.348	6.5007	7.3946	9.144
2014/7/31	9.4306	0	9.3199	12.2363	10.7209	4.3974	16.0012	10.1222	5.5188	7.9365	13.0806	1.4541	6.8071	2.3061	9.6601	11.0929	4.9191	6.9813	8.3333	10.3817	16.7883	-0.5839	25.8635	10.3715	13.8298	8.9184	5.6485	21.4734	11.442	8.1514								7.8907	-3.964	6.974	8.1016	3.1169	13.8892	3.3868
2014/8/29	5.6911	9.466	1.8433	0	-1.3356	5.7722	6.5844	1.9017	0.8368	-1.9118	-5.7837	21.2789	6.3733	2.2541	4.4046	-1.9868	1.5423	6.7096	0	1.5214	-2.1875	0	-4.5515	7.1529	-2.1807	16.0054	0.7921	38.3226	-1.5471	-2.864								-1.8284	0	17.2376	-0.783	3.5264	9.9517	2.9885
2014/9/30	10.3077	24.8337	15.6109	18.985	14.89	11.5044	34.2342	10.2644	7.0539	19.94	9.1637	26	23.8231	13.6273	5.625	27.2523	4.8603	19.1214	11.991	15.1226	17.2524	24.9633	19.4951	11.2565	29.6178	40.9786	12.5737	25.0933	17.4286	12.4302								22.4928	0	15.9284	52.0857	12.7737	13.884	17.5781
2014/10/31	1.2552	4.9734	7.8278	29.2259	-2.2091	-5.291	-3.4516	0.8463	4.0698	1.875	0	6.71	-3.6866	0.5291	20.4142	3.5398	0.8691	-0.5785	-0.6061	2.3669	4.0872	26.9095	-9.4484	-1.4118	4.1769	22.5597	3.3159	11.4094	14.4769	16.646								2.807	0	-3.8211	-6.0044	7.6591	-1.3117	13.5738
2014/11/28	20.1102	4.5685	0.363	-10.1467	2.8614	5.0279	28.1033	11.3287	13.594	15.7055	0	-3.5835	1.1962	5.7895	0.86	14.188	6.3182	40.8727	5.2846	3.1214	1.8325	31.2963	-0.0648	2.7446	4.9528	13.8053	5.2365	-2.9451	8.0765	10.1171								6.8259	45.0281	-0.2536	-2.9968	-2.9058	0	5.0982
2014/12/31	27.9817	22.8155	18.8065	-5.5782	-9.9561	-5.7181	3.876	8.6683	28.5246	36.1612	0	0.2805	-11.5839	26.6998	23.6297	-11.8263	-8.1037	14.7651	22.0077	-9.0807	41.6452	11.9182	-33.463	-11.6144	11.4607	0	9.3098	-12.4138	24.4838	-15.5706								2.3429	8.7969	20.8475	-18.2114	-6.2951	-18.9992	1.5905
2015/1/30	-4.0323	15.5468	15.5251	12.8242	6.3415	1.4104	-3.806	1.9653	-5.9949	-7.0093	0	0	13.5027	-2.2251	1.0837	6.7912	-0.1764	-8.7269	4.9051	7.3983	0.5445	-17.3283	1.6569	3.8108	6.0484	0	17.1806	19.5276	-11.8483	2.9782								5.5151	0	-2.8752	0	2.3128	1.3514	9.9804
2015/2/27	0.3735	-7.2976	-3.4256	4.0868	12.6911	6.9541	0.2327	3.0612	-4.749	1.8425	34.9633	0	-0.7067	3.8822	-0.8772	1.4308	0	13.9478	-4.3741	10.907	-6.4982	-5.1067	0.767	4.8101	10.4563	0	0	0	1.1649	0.2225								13.215	0	2.1661	0	6.6738	1.3333	15.3025
2015/3/31	24.9302	12.5461	21.9645	35.3374	16.4179	19.3758	15.0155	15.1815	15.2422	20.6414	4.4082	0	0	14.5619	31.1701	20.2194	0	7.3962	23.5016	42.9607	21.2355	25.7028	18.6489	19.4444	28.3993	0	0	36.7589	27.0151	12.0977								24.1289	0	14.9117	123.0616	39.8587	23.2143	19.5062
2015/4/30	8.5629	35.7377	8.2774	13.8713	3.8462	24.0741	1.6824	17.383	31.8912	9.816	23.2504	71.6783	30.8422	19.5726	1.1994	16.558	26.9729	14.9013	37.2254	19.4062	50.1592	-7.9233	8.2598	10.0101	84.1823	0	56.6416	19.4605	13.947	14.5545								9.8246	0	4.2435	13.6723	3.0303	6.1022	10.6921
2015/5/29	31.0014	12.3188	64.7727	5.6529	10.8866	15.8911	1.0589	21.1554	9.9344	15.0217	-0.3501	26.2729	43.2457	-4.1347	1.7037	25.7271	22.4026	12.6884	5.9615	10.8551	2.6511	20.4025	5.1111	8.5478	9.3159	102.6439	16.96	32.9839	-2.2644	24.4598								7.6677	0	22.0059	42.0039	35.1987	-8.6269	59.3603
2015/6/30	-2.22	-4.8029	-7.3354	-5.7272	-9.7166	-14.2286	-6.9767	-19.5433	23.8704	15.2725	11.3733	-29.9355	-17.6888	-5.8997	8.6035	-16.8149	-2.2357	-8.4603	14.7913	22.2648	-2.686	-13.3895	-19.3094	0	-15.4461	-32.8217	2.8555	-6.4585	23.9198	-9.9306								18.6944	0	1.7249	-38.9043	-4.1775	-1.6522	-12.3377
2015/7/31	-11.9028	-34.3373	-34.4384	-40.6075	-22.7578	-15.3641	-29.3571	-28.6311	-27.6382	-28.5608	-34.4068	-21.6851	-26.5589	-23.72	-7.4932	-9.0909	-23.3333	-7.1448	-18.419	-35.3468	-30.1486	-33.3778	-32.7511	0	-20.2362	-14.5642	-25.4181	-7.034	-30.2678	-34.4641								-32.6	0	-22.0019	-13.0435	-17.2752	-27.76	-8.4175
2015/8/31	-4.6875	-10.5505	0	-7.537	-8.7083	-0.3148	-17.2902	-9.8246	-14.9306	-13.5942	-9.5607	-9.0535	4.6122	-13.2877	-30.0442	49.866	-16.6835	-21.3333	-19.4767	0.4152	-10.7903	10.2204	-12.5974	-40.0508	22.4087	-8.1879	-12.1973	-8.9958	-14.9275	10.7059								0	0	-6.6956	-28.1771	-31.1594	-3.1008	-13.1985
2015/9/30	-12.054	-11.5385	0	1.8923	-1.5898	-27.4737	-1.2225	-7.393	-7.2109	-5.6025	2.3571	-0.0646	-17.1343	-9.4787	-9.5789	0	-5.8859	-6.1864	-15.1625	-4.8243	-12.0954	19.0909	-4.1605	-7.0621	-31.8548	-13.4503	-3.3708	1.1494	-9.8807	-18.916								0	0	-9.2359	-3.2632	18.1818	0	-3.5578
2015/10/30	15.6798	44.9275	46.4323	24.1429	10.6624	23.2221	15.2228	27.0308	8.3578	11.8699	17.2366	21.4101	26.6022	37.3473	15.9488	0	21.0187	26.7389	35.1773	33.0196	18.6047	11.5267	17.9301	18.0851	14.2012	5.2365	21.1416	1.0227	24.9527	24.7706								0	0	25.183	61.6192	4.2105	0	15.6974
2015/11/30	-1.4218	37.4	23.5876	-5.2934	0.8759	6.596	9.4522	0.2205	-1.0825	10.6094	9.0476	17.7411	7.3543	-6.3532	1.9076	-16.2698	20.4582	1.1404	18.2581	4.4094	-0.817	26.8309	2.6	13.5135	9.0155	1.5652	-0.5236	-8.6989	8.3964	4.2017								13.1306	0	3.1579	13.6827	24.2424	0	-4.3462
2015/12/31	-5.6731	-5.8952	-14.6857	13.0012	20.2605	6.5193	21.1973	28.7129	0.5472	-5.2573	5.0764	3.0769	27.4911	-3.3921	5.0246	4.3602	45.9089	-0.2819	-13.2209	-2.8676	-4.9423	-22.9897	11.8908	11.678	-12.6426	-2.5397	1.4035	5.6263	5.3036	8.0645								-20.5902	0	12.1882	9.0575	-16.1976	0	7.0768
2016/1/29	-34.0469	-36.7363	-33.1547	-37.2043	-38.1468	-30.4979	-31.336	-41.5385	-25.8503	-31.1688	-30.8571	-26.1633	-35.799	-28.0899	-26.0788	-36.7847	-50.9548	-26.8551	-32.3108	-30.7568	-24.9567	-31.8851	-30.8362	-38.0711	-35.1469	-30.1303	-27.8547	-48.2893	-20.8748	-29.8507								-19.4055	-5.4242	-19.6564	-47.8489	-36.4179	0	-28.2764
2016/2/29	-0.4637	9.4132	-3.006	19.6918	0.9728	-1.6418	-2.3585	-2.924	-2.7523	2.0583	6.6867	-11.7122	-3.1522	4.4922	1.5228	1.8678	0	-1.1594	1.5106	0.155	-2.5404	-8.1276	-1.2594	-11.3115	-2.1812	-3.2634	-2.518	-7.7444	-14.9079	6.6489								0	47.2059	-0.8176	-6.4562	-4.3427	0	-15.4974
2016/3/31	13.1988	12.9609	19.938	16.7382	26.7823	14.7193	24.3961	15.2108	11.1321	16.9748	2.6056	13.5354	23.9057	11.028	14.375	21.2976	18.665	12.9032	21.875	18.4211	9.2417	14.7816	11.7347	17.3752	8.7479	13.494	6.8881	22.5754	16.3386	9.2269								5.6352	2.4975	13.8871	20.7822	20.9816	0	21.8092
2016/4/29	-6.8587	12.2651	3.446	25.8578	-0.152	25.9259	-6.6019	4.7059	-4.4143	-3.3046	-1.4413	-7.6512	4.9819	-7.2923	6.0109	4.186	-0.8854	-7.2727	-13.3089	-10.719	-8.8937	4.2927	7.9909	7.0866	-6.9401	-5.5202	-3.2221	3.0585	12.4365	-0.4566								-6.6925	-1.2671	3.4521	20.8254	13.9959	0	12.0041
2016/5/31	-4.1237	10.0441	-5		2.4353	5.9874	3.8462	0	-6.3943	1.0401	-7.4513	-8.3494	0.604	-1.8282	-1.7229	3.683	-4.7294	-0.1867	-2.6761	3.8799	-8.8095	-11.6932	-4.4397	4.2647	-3.5593	6.2921	1.0702	-7.6129	3.085	6.422								-14.0333	-5.5281	6.8353	-0.1576	-3.3363	0	-5.0863
2016/6/30	1.0946	0	2.9825		0	-0.7929	23.7925	0	-0.3968	9.4304	7.8555	5.7463	7.7187	-1.676	-4.0659	12.4865	0.2206	-0.0157	0.9586	-2.537	-5.483	16.622	-3.3186	1.4104	-1.406	-2.1142	0.1375	-3.2821	-3.3086	-4.8491								4.2322	0.1045	-0.5276	72.6316	4.7575	0	-0.9569
2016/7/29	2.9781	0	21.4651		0	-5.4945	-6.5466	0.6242	2.5896	8.9636	5.8782	-4.1087	-10.5096	4.7348	7.7892	-6.4346	2.2565	0.289	6.7847	0.2169	-0.8287	-6.8244	-1.1442	4.3115	5.5258	1.2959	11.1931	19.278	6	0.906								4.0603	-5.6367	3.2761	-17.6829	-4.2743	31.4286	7.343
2016/8/31	5.4795	0	-3.3661		0	7.2518	0.4378	13.0273	1.9417	2.1851	15.8625	1.5895	3.6477	7.2333	0	5.6017	9.7955	4.0346	20.442	6.0606	2.2284	15.918	7.4074	9.7333	0.8446	3.791	-2.5442	-2.1186	-4.7896	4.6016								4.4593	0	-2.4169	16.3333	14.0465	-6.5217	-1.0351
2016/9/30	-3.8961	0	-5.2975		-7.7496	-0.2988	0	-4.6103	-1.9048	-2.0126	-3.8791	1.5646	20.3433	-2.5295	-3.0818	-4.5187	16.8627	0.1847	-8.2569	-7.551	-1.0899	5.813	3.8793	10.4496	6.8677	-3.3473	1.3621	-7.5448	-4.878	4.3991								-3.7353	1.1062	-4.7988	-18.3699	11.8271	0	-10.5469
2016/10/31	1.5015	0	1.9157		1.6155	0.5994	0	4.4879	1.5534	3.3376	6.2908	-1.3396	-11.2696	3.8062	1.6447	5.3498	-1.1326	1.8433	3.625	1.5453	7.989	8.9968	3.9419	-5.2805	-5.3292	2.5974	6.047	1.4716	2.0833	9.4553								6.8736	3.6105	-7.5881	17.7847	0	0	-0.5115
2016/11/30	6.213	-11.9295	-4.2105		12.0827	-4.0715	0	3.1938	4.5889	2.9814	-1.1725	-0.611	-3.9389	5.3333	3.5599	-2.0508	-5.4306	7.2398	3.4982	2.7536	-1.5306	-2.2644	15.5689	0.9292	2.649	4.2194	3.4847	1.9776	1.0989	-0.2817								1.971	-3.0623	1.7009	-9.5364	8.1692	0	1.7995
2016/12/30	-4.3175	1.9091	-3.5322		30.6383	-7.971	0	-3.095	-2.7422	-8.2027	-1.8079	-7.377	-5.6067	-8.8608	-7.5	-14.3569	-5.6528	-6.0759	8.042	0.2116	-0.2591	-10.4634	1.8998	-2.1864	5.9677	-7.2874	-5.2041	-6.0763	-6.2112	33.8041								1.8311	-4.0305	-5.421	-6.0029	-0.0674	15.7209	0.7071
2017/1/26	1.7467	0.0892	0.7323		1.6287	-2.0247	-4.4464	-0.2203	1.1278	-4.9934	7.1346	-2.2861	-8.156	-2.2569	1.8018	-4.0745	4.6125	-2.6056	0	10.8374	-2.3377	18.1135	-11.0169	-6.3529	-7.3059	1.31	-4.6286	-5.437	-3.4768	0.9148								6.1938	-7.378	1.3415	-2.8037	-15.587	-12.299	4.8144
2017/2/28	0.8584	10.5169	1.5347		5.3419	2.2962	7.6642	4.9669	4.461	1.7981	12.1375	7.1698	2.3166	6.3943	3.4292	-0.2427	-4.2727	2.7675	1.2945	1.9683	3.9894	0.9187	-1.7143	-1.5075	1.642	4.0948	3.1603	4.0029	2.5729	-6.4156								17.8739	4.4118	1.083	2.2436	5.7554	5.7745	20.4785
2017/3/31	0.9929	-1.9355	4.5346		12.3732	-5.7239	-3.9831	2.5237	-0.3559	-5.4348	-3.6398	0.5634	1.9811	-3.5058	-4.0642	1.0949	-3.2289	-2.4237	-4.1534	-2.3661	1.5345	-14.7759	-10.4651	0.7653	-3.8772	1.6563	6.3457	-1.1896	-0.5017	9.2399								-5.3472	-2.23	-4.881	-5.6426	4.3578	20.2773	-8.8165
2017/4/28	-1.8258	-18.2566	9.9696		-4.1516	-8.5714	-8.7379	-11.8974	-4.1071	-12.069	-7.9026	-7.9132	-19.4265	5.3633	50.8361	1.6847	79.3425	0.644	-30.7778	-16.9643	-11.5869	-25.3903	-9.7403	0	-13.4454	-1.4257	-11.6255	20.0425	-15.4622	-30.0136								-30.5228	6.4826	-8.1977	-4.1528	-5.6934	-10.4467	3.5279
2017/5/31	-4.721	-3.1187	-16.1946		-14.7834	-8.724	-8.6074	-6.8685	-1.676	-9.4771	5.2887	-4.5627	1.0333	-8.3832	-2.1989	-21.6568	-18.7141	-2.1938	-8.6677	-4.2243	-3.4188	-8.1498	-3.3573	0	0	0.2066	-7.7471	11.1851	-6.7594	-14.2505								-18.0825	-10.9357	-2.6585	-15.4557	-9.7523	-0.4023	11.1485
2017/6/30	3.2933	7.892	8.6777		6.0773	4.1369	3.3372	2.625	2.4736	6.1326	7.9077	-9.5001	0.1136	1.8116	-4.5879	7.7039	-2.2215	2.3364	5.0967	1.2077	1.1799	5.1641	-1.737	0	-1.9417	3.5052	10.4575	-13.8593	7.281	3.7585								4	-4.3038	3.9871	-9.1097	2.0583	0.8885	-14.383
2017/7/31	-1.3373	-6.641	-1.1407		-16.25	-0.439	-4.0966	-3.1919	1.8762	-2.2298	-2.381	15.9533	-5.1078	3.0249	-16.7074	3.7946	-16.1446	3.3901	8.9256	-4.2164	2.6239	-5.7143	2.5253	0	-1.3861	1.2819	-12.426	-12.8713	-5.0607	15.1482								-4.8433	11.2434	12.4484	0	-4.958	-3.8431	-11.8479
2017/8/31	-0.753	-3.7113	7.2308		3.8557	-0.8368	-1.3143	16.6033	-0.9208	-0.1754	-14.878	-2.1812	22.2488	-2.2453	21.135	1.9444	10.3448	-0.45	21.7593	0.9136	1.9886	0.2424	0	0	2.6104	1.2024	0.1351	8.2386	19.1898	-8.1983								1.6467	0	-3.7309	0	5.6587	7.3272	9.1274
2017/9/29	-2.1244	-6.1028	10.33		-3.1138	-1.2658	-4.3285	44.5652	-3.5316	-2.812	-3.7249	4.6312	16.9276	1.0601	-7.2698	2.0436	1.1161	-2.4412	0.8872	-1.5638	-3.3426	-0.7255	4.9261	0	-3.1311	-1.3861	-2.5641	-0.2625	-17.1735	-1.4538								-6.0383	0	-0.3812	0	-3.3473	-9.232	-3.9522	208.8785
2017/10/31	-0.9302	-6.6135	-4.4213		-3.4611	-4.5584	7.3086	9.7744	-0.9634	-0.3617	6.8452	0.1639	-0.1674	1.9231	-14.6341	6.8091	-19.4996	-1.6682	-6.2814	-1.7559	-6.3401	10.5968	-2.8169	-21.6456	-5.2525	-1.004	-2.2161	-9.8684	-3.6717	-3.2666								-3.1348	0	5.5485	0	-3.2035	-13.3333	2.7751	8.888
2017/11/30	-4.2254	0.3663	-7.551		-2.3047	-3.8806	-9.8378	-2.0548	-4.2802	-7.441	-9.4708	1.473	-24.7276	-6.0034	-14.3878	-8	-10.9689	-3.4873	7.2386	-16.3404	-7.6923	-13.4361	-12.0773	-16.4782	-14.9254	-5.6795	-15.864	-21.1679	-8.296	-9.695								-8.7379	0	-4.7734	0.9112	-11.7174	-0.3945	-8.473	-7.7805	110.9756
2017/12/29	-0.9804	-13.1387	3.3848	-41.2853	0.7864	-3.4161	-4.6763	-10.6993	-2.0325	-1.5686	-10.7077	-6.9355	0.1114	-0.9124	-8.1049	-2.1739	-8.5216	0.0977	0	-4.5778	-2	1.9084	4.6703	-6.383	-2.5063	-0.4301	-0.1684	-7.963	-5.6235	-4.5838								-3.9007	0	-1.4594	-4.7404	-1.6211	0.5941	-6.7141	-1.8456	-7.4124
2018/1/31	0.165	-9.944	-10.3915	-4.4776	-0.7802	-4.3408	-2.8931	33.4377	0.4149	1.3944	-3.9283	-6.9324	-11.2347	-2.3941	-9.5979	-1.25	-3.9843	1.4634	1.5	-4.9041	-3.7415	-5.3683	-9.1864	-16.3223	-10.2828	1.0799	-13.1535	0.6036	-9.5855	-5.689								-1.845	-31.3912	1.2234	13.2701	5.3553	-0.5906	-2.6172	22.6401	-4.1866
2018/2/28	-6.9193	-10.1089	-2.8594	11.8056	-20.8388	-10.084	-10.3627	-18.8967	-6.8182	-10.609	-5.8106	-7.635	-11.4035	-5.8491	-3.7303	-4.9226	-5.2601	-6.7308	-3.0788	-1.7937	-6.3604	-11.3456	-2.8902	-2.963	-8.0229	-2.7778	-4.2718	-9.4	-6.8768	-5.7641								-7.3308	0.8666	-3.0534	-6.9038	-15.9335	-7.7228	-9.6305	-23.8736	-4.7144
2018/3/30	3.3628	23.7024	-3.4342	10.7143	-1.8212	0.5607	0.289	-5.3546	0	6.1538	4.6458	-4.2339	-2.4045	1.002	7.6006	2.071	29.673	3.6082	4.3202	1.484	3.3962	3.4226	2.0833	-2.0356	3.1153	-4.6154	3.0426	1.3245	9.5385	16.643								-0.2028	8.0756	-0.7874	3.1461	0	-6.4378	-4.2131	4.7267	4.5455
2018/4/27	-3.0822	1.1189	-7.282	-6.1711	-2.3609	-3.5316	-7.0605	-8.792	-3.5477	-7.0393	-6.5502	7.1579	0	-5.3571	-12.4654	-8.4058	-15.8421	-8.3582	-12.3021	-8.9989	-2.9197	-10.2158	4.6647	-5.4545	-5.4381	-1.6129	-9.6457	-9.1503	-11.236	-18.2927								-7.5203	-4.1335	-7.8042	0	-12.093	-7.1101	-4.0103	1.6484	-4.8225
2018/5/31	1.7668	-7.0539	18.6249	-2.8401	-5.0086	2.1195	-6.9767	-5.3646	3.908	11.5813	5.981	-2.947	0	-2.0964	0.2985	-2.6899	-3.1091	-3.9088	9.7222	-7.8294	5.6391	-7.3718	-7.7994	1.0989	-0.3195	1.171	-2.6144	-1.4388	0.9494	-2.2388								-11.6484	-2.1559	2.5825	0	-14.2857	-5.8025	-12.3989	4.6332	0.9407
2018/6/29	-12.8244	-9.9702	-22.0077	-13.6923	-24.9091	-7.4011	-14.6188	-13.6981	-4.4079	-11.7915	-24.8588	-24.7349	-24.9275	-11.3058	-11.0224	-28.6179	-15.3442	-9.9435	-11.5238	-17.9487	-9.2527	-22.807	-12.9909	-14.9457	-9.2949	-4.8611	-8.5011	-13.29	-13.1661	-10.8397								-11.9403	-11.1864	1.0854	0	-11.4023	-9.5675	-18	-6.2362	-9.5219
2018/7/31	3.2389	1.6529	4.5545	-6.2389	5.0847	0	3.3865	5.4979	9.1981	12.0181	7.3684	3.8251	24.9035	9.6059	5.0269	16.1731	1.0425	1.7566	6.6092	0.9868	9.4118	18.6364	0.3472	17.5719	10.6007	7.0673	5.379	5.1136	10.1083	2.911								6.4972	1.3359	3.4605	4.646	0.354	12.7536	4.1276	-7.677	1.1196
2018/8/31	2.1569	-8.4553	10.5114	-7.7947	3.9171	-6.3786	-6.5511	-15.7325	-6.4795	-8.502	-5.8824	-11.5789	0.1546	-4.9438	-8.3761	-12.7431	-14.1762	-5.87	-5.3908	-4.2345	-3.2258	-13.2184	-8.3045	-10.0543	-8.3067	-5.5814	-3.9443	-5.6757	-5.5738	-12.812								-11.1406	-7.9096	-5.1195	-22.6216	-10.9347	-9.5116	-8.8288	-26.4555	-12.9761
2018/9/28	4.2226	-3.9076	-9.1688	-2.4742	2.2173	7.4725	0.8247	-6.5344	0.9238	-7.0796	-1.3393	-1.4881	23.3025	5.2009	-5.7836	0.7042	-7.4777	-1.3477	2.5641	-0.6803	-0.3704	2.649	-3.0189	5.4381	2.0906	-0.7389	2.1739	-1.1461	-1.7361	-3.626								1.4925	15.5419	-0.2878	-9.0164	-2.7723	3.6932	0.3953	-0.8731	7.888
2018/10/31	-4.2357	-14.9723	-6.0377	-20.0846	-18.0043	-8.3845	-5.1125	-5.618	-10.5263	-2.619	-27.6018	-10.8761	2.6283	-6.7416	-12.8713	-14.9184	-14.8372	-6.2842	-13.0556	-10.9589	1.8587	7.7419	-9.3385	-12.6074	-11.2628	-9.6774	-6.6194	-9.8551	-6.0071	-4.9505								-10	-13.4513	-9.5238	-12.9129	-4.0733	-3.4247	5.6056	0.9395	-11.8868
2018/11/30	1.9231	6.9565	-9.9398	5.291	1.8519	2.2321	10.7759	0.9259	1.023	13.9364	7.0833	6.7797	-9.6341	1.2048	9.3182	3.8356	18.1303	3.0612	11.8211	45.7692	0	-0.1996	7.2961	4.5902	0.3846	-0.8242	11.3924	7.3955	16.1654	6.0417								4.902	5.5215	2.6316	3.4483	3.6093	7.0922	25.1938	-1.9197	-1.9272
2018/12/28	-0.9434	-3.252	-19.398	-9.5477	-3.1169	-2.6201	-1.5564	-1.8349	17.2152	2.7897	-1.3619	-6.0317	-12.9555	-4.0476	4.3659	-1.847	13.789	-0.9901	-3.8571	-20.4485	-9.854	1.2	-6	-7.21	-6.1303	1.662	-0.4545	-3.5928	13.5922	-10.2161								-4.9844	-7.7519	1.0101	-1.6667	-11.2705	1.3245	13.0031	-4.6263	-7.9694
2019/1/31	-3.4286	2.521	-11.7566	-5	-2.4129	2.6906	-2.3715	-7.0761	-14.9028	6.263	-4.142	11.8243	-13.3333	5.4591	17.5299	1.0753	-8.5353	3	-4.9034	-11.6086	-4.4534	-2.5692	-3.8298	21.6216	-4.0816	1.0899	4.5662	7.1429	1.1396	-3.7199								-2.623	-6.9328	4.7692	-5.7627	-3.0023	-9.281	-10.411	-22.2637	-9.312
2019/2/28	20.5128	80.7377	23.9812	16.9591	15.1099	12.6638	50.6073	25.5747	11.9289	6.8762	23.0453	16.0121	22.3614	10.5882	12.2034	18.0851	19.2396	17.7531	14.8437	36.5854	16.1017	16.8357	24.7788	77.7778	22.1277	10.2426	20.0873	24.058	18.5915	36.3636								22.5589	18.0587	3.304	23.741	23.5714	32.853	22.3242	22.48	13.4729
2019/3/29	6.2193	55.5556	14.5386	19.75	12.6492	4.0698	-4.0323	5.3776	11.7914	-1.2868	3.8462	7.8125	5.848	-1.0638	21.148	4.7297	12.2705	2.0024	11.2925	22.5275	6.9343	12.6736	4.6099	1.7187	7.3171	2.445	1.8182	25.9346	-1.9002	35								5.7692	16.0612	2.0611	5.2326	5.395	8.4599	8.625	6.3357	0.7493
2019/4/30	-7.0878	-24.1254	-13.0243	-0.4175	-8.2627	-4.6555	7.563	-10.7492	-7.7079	-4.6555	1.1272	-11.1111	-9.2541	1.2903	-3.1172	3.2258	-21.3425	-0.5774	-10.6357	-10.9865	-2.3891	-8.1572	-5.0847	-13.9785	7.1429	-4.2959	0	31.7254	33.6562	-9.2593								5.7143	-6.425	-1.6017	-6.0773	2.3766	-10.4	-13.3487	6.2039	-5.8979
2019/5/31	-1.3267	-3.6503	-14.8477	-6.0797	-8.0831	-7.8125	-8.724	-14.3552	-6.8132	-8.9758	-0.7962	-7.0652	-2.1309	-3.6225	-14.5431	-9.7917	-12.2538	-1.626	-6.4295	-7.1593	-5.9441	5.2885	-3.2143	6.0714	-8.1818	1.7456	-4.6137	-10.4225	-5.0725	17.8231								8.5995	-3.169	-2.477	-7.6471	-5.3503	-4.5759	-5.3121	10.0636	-3.6092
2019/6/28	5.0729	31.7049	-1.0432	-5.1339	-2.7638	-0.8475	2.7806	-1.7045	1.4151	1.9481	26.8102	-1.1426	8.8647	1.7897	2.4394	10.6236	1.1222	0.8264	-4.4448	3.0055	6.6914	-1.8265	-0.738	14.3098	4.9505	6.3725	0.7663	1.5116	8.2061	-2.194								-11.991	3.2727	1.6158	-7.9618	25.9048	-0.2339	1.683	3.4656	-2.9697
2019/7/31	-4.6774	0.0757	-15.6436	-4	-5.9432	-1.5777	0.4292	-4.271	-6.3679	-0.6369	-13.6063	-4.2683	-8	4.8352	-9.1045	6.263	-4.6927	-0.025	0	-5.8355	-5.9233	-7.907	-10.4089	-16.6421	-5.6604	-0.7092	-3.2319	-12.3437	-8.1766	-7.0838								-10.0257	-0.7042	1.3139	-12.4567	-10.1362	-4.6893	-3.1724	-7.9439	-1.3972
2019/8/30	-0.1692	4.1604	-7.9422	-3.6765	-4.1209	-2.6608	-3.2764	-3.2308	-1.5113	-1.0684	-2.5994	-0.3185	-3.7267	-2.7254	-8.5386	17.7181	-6.8742	-6.1905	-10.7143	-5.2113	-5.1852	-5.8081	-3.3195	-1.9435	-5.6667	-4.0476	-6.2868	-4.0998	3.1068	-3.939								-7.4286	-3.7234	5.5476	14.6245	8.7542	-7.9951	-0.8547	-9.7172	-4.8583			108.0321
2019/9/30	-2.0339	-0.4357	-0.5882	1.7812	-2.5788	-1.8223	-3.6819	1.2719	-0.2558	-5.8315	2.9827	0.639	-0.4839	3.2328	-3.2316	1.89	0.4178	0.8883	7.4783	-0.2972	-1.5625	-0.5362	0	1.2613	6.0071	0.9926	1.0482	15.9851	-13.7476	-3.9683								1.5432	5.3407	-3.959	-13.4483	13.1579	1.2032	0.431	9.1566	22.766			-18.9189
2019/10/31	5.7093	-4.2305	-5.1282	-5	4.4118	2.5522	5.6575	8.3203	0.7692	5.0459	-5.6402	5.0794	6.9692	0	-8.5343	4.7218	-4.1609	0.8805	-8.2524	0.8942	-2.7778	-2.4259	-3.4335	-9.6085	13	0	-2.4896	-3.0449	5.0218	0.4132								6.383	-0.3497	2.9851	-8.3665	12.4487	-3.4346	8.1545	9.0508	-2.8885			-7.8571
2019/11/29	-1.473	-12.1858	-22.6611	3.4211	-4.507	-3.3937	-6.5123	-1.1594	5.0891	2.1834	-4.0388	3.3233	-6.5152	-5.8455	-2.0284	-1.9324	-4.4863	-2.2444	1.0582	-3.1019	-3.2653	-1.3812	6.2222	-2.1654	-7.3746	1.4742	-0.4255	-13.0579	-2.7027	-6.0357								-4.2857	-1.5789	2.6915	7.3913	0.9732	-2.3256	-4.3651	-17.8138	-9.3992			-9.8191
2019/12/31	3.1561	8.7598	12.3656	10.1781	5.0147	6.089	6.3467	13.9296	-0.7264	-0.8547	5.3872	7.0175	-2.107	2.6608	1.2422	-9.0312	3.7879	5.102	-1.3962	3.0488	2.5316	3.0812	-0.8368	1.4085	0	0.9685	4.0598	6.0837	-0.641	7.1533								6.2687	-6.0606	-1.8817	4.8583	-15.5422	7.9832	13.1397	0.9031	1.2475			3.1519
2020/1/23	-4.8309	-8.6922	-12.6794	9.2379	-2.809	-3.7528	-4.2213	-6.9498	-3.1707	-6.0345	0.9585	-3.0055	-4.6358	-3.8877	-5.1125	14.6209	-1.0219	0.1214	4.9558	-2.6627	-2.0576	-4.6196	-7.173	-1.7857	21.0191	-8.1535	-4.5175	-5.7348	-3.4409	-5.3134								-5.618	13.2827	-3.9041	-11.1969	-7.2753	-5.0584	2.8117	-4.9634	-1.8158			-0.8333
2020/2/28	-8.1218	-11.8777	-4.9315	-5.074	-10.1156	-6.422	-6.535	-9.4053	-9.5718	-6.8807	-3.9557	-0.2817	-14.0625	1.573	6.681	-9.4488	-16.6667	-5.4545	-11.4671	-8.9666	-8.4034	-7.4074	-6.8182	-14.3434	0.5263	-4.1775	-5.8065	-13.4981	-10.9131	-5.036								-4.7619	6.1977	-4.2053	-2.1739	-6.6154	-11.3388	-6.302	-13.1849	-10.0396			-13.4454
2020/3/31	-0.9208	10.9019	-4.611	-12.2494	15.7556	0.2451	8.2927	1.2214	-1.3928	-4.9261	3.9539	-8.7571	0.404	1.1062	-12.1212	-4.3478	2.3009	-3.3333	-0.9524	-4.8414	-3.6697	0	1.9512	-13.4434	-11.2565	-3.5422	-1.3699	-5.2747	-1	-1.0606								2.5	-4.5741	2.4554	-14.2222	-5.9308	-0.1541	2.4112	0.5917	-2.5698			-5.8252
2020/4/30	2.0446	5.8981	-7.855	-1.0152	-10.2778	10.7579	13.0631	0.4525	-1.9774	0.5181	11.7274	3.096	-2.8169	5.6893	9.6552	-0.5455	0	3.5809	-0.3846	2.2807	8.5714	-2.4615	-0.9569	-2.7248	13.2743	5.0847	-2.5463	-0.464	4.0404	-9.4946								-0.9146	-2.1488	5.6645	-33.1606	1.0508	-1.5432	17.4721	6.3725	19.9699			-2.0619
2020/5/29	0.1821	1.9473	-4.918	-4.1026	-2.7864	-8.6093	-3.3201	-2.8529	8.3573	-0.5155	-6.0963	-4.2042	-0.6211	-3.3126	3.6615	-7.4954	0.8651	-2.9449	-3.0196	4.9743	-3.0702	-0.0605	3.3816	-2.2409	-6.5104	-4.8387	1.1876	-6.2937	-6.5534	4.2301								-3.3846	-5.9122	3.7113	-28.6822	3.6395	-2.9781	5.3797	9.9539	35.3734			-1.0526
2020/6/30	2.2026	4.3947	1.3793	31.8182	3.173	0.4831	3.022	12.8284	-6.6677	4.1451	2.0376	5.9561	0.8333	0.458	5.6017	4.1502	2.2264	1.5831	-2.2774	-2.9535	0.905	0.6515	-0.4673	9.1691	3.6212	-0.565	0.4528	3.7308	-2.8571	-5.3571								2.5478	-5.5655	14.5441	26.087	0.4431	1.7771	15.9418	5.6313	-27.377			4.9645
2020/7/31	22.1983	54.0111	5.102	11.7647	28.6604	103.6058	37.9751	17.9127	13.8643	6.0882	13.9785	48.7581	12.1901	10.8696	8.8409	34.3454	9.2593	9.2208	36.0169	10.5263	13.4529	26.8608	7.5117	12.8609	16.9355	9.8485	10.2871	20.6731	7.3786	10.8062								26.3975	4.7529	-1.9504	5.1724	12.116	9.0476	-5.022	15.4886	6.1842			5.6085
2020/8/31	1.0582	-13.2027	7.1197	-11.0708	-2.4213	-16.5589	3.0303	-5.5489	1.0363	2.6506	1.752	-8.6242	-0.9208	3.5294	-1.444	2.7607	2.9276	6.4644	9.0343	12.596	0	-8.4184	1.31	-3.2558	-2.069	3.4483	1.0846	7.9681	1.0363	9.1331								0.7371	9.8004	-2.9536	2.459	6.5449	4.8035	12.0594	-8.1908	2.7261			-1.3115
2020/9/30	-6.4572	-14.6762	-4.2296	-5.5102	-9.9256	-8.4165	-14.8956	-14.5594	-2.8205	-2.8169	-11.6556	4.0449	-8.9219	-3.4091	-8.4249	-8.9744	-10.1796	-4.7181	-8.5714	-7.0941	-3.5573	0.2786	-6.4655	-5.2885	-7.0423	-4.8718	-7.5107	-18.0812	-5.641	-12.0567								-9.5122	-12.8926	-5.0311	-1.6	-4.1429	-10.9722	-13.9073	-1.3725	-6.0314			-4.6512
2020/10/30	1.1194	-14.9025	-0.3155	11.4471	15.427	-4.6729	1.7837	-5.9791	-2.1108	-2.8986	7.4963	-2.8078	4.898	-2.549	9.8	2.8169	-1.6667	1.3285	18.2812	-9.2511	-1.2295	-1.3889	-6.9124	1.269	-2.2727	6.7385	14.8492	-2.2523	-1.087	-6.129								-1.3477	8.3491	7.7175	-12.1951	2.9806	-2.3401	-14.6154	-6.7594	1.1553			-4.878
2020/11/30	4.6125	-4.5008	5.6962	34.8837	10.9785	0.1634	9.31	5.8824	3.504	3.4826	-0.1395	7.3333	4.6693	1.6097	3.0965	9.2846	5.4237	3.6949	-5.4161	7.767	8.7137	8.169	5.4455	3.5088	5.168	3.0303	-5.4545	2.5346	12.0879	8.9347								11.2022	5.2539	-1.1536	11.1111	-8.5384	5.7508	-7.7703	-1.1727	4.1244			2.9304
2020/12/31	7.4074	-6.4267	4.491	19.2529	-8.6022	10.6036	-3.8076	-5.8559	1.0417	0.4808	-2.095	50.5176	17.4721	-4.9505	-0.8834	-6.8245	-6.5916	-4.5977	1.9553	4.6547	52.2901	16.1458	-7.9812	10.1695	4.914	-4.902	51.7094	6.5169	-1.4706	27.4448								136.6093	3.6606	-5.344	-7.5	-9.1772	15.861	-7.2039	-6.6882	10.0548			0.3559
2021/1/29	2.6273	-24.7253	-19.7708	88.3133	-7.7647	-19.6165	-15.9375	-11.6427	-9.0206	-10.0478	-12.8388	-14.4429	-27.8481	-5.4167	-14.4385	-16.293	-12.9088	-5.4217	3.8356	-16.9297	-14.2857	-5.8296	-7.1429	-3.5165	-4.918	-8.7629	-29.1549	-11.3924	-10.199	-28.7129								-29.8027	-0.4815	-8.3712	23.4234	-5.7491	-19.4263	-8.6842	-21.5029	-15.7254	209.2857		-2.8369
2021/2/26	-7.84	9.0024	-9.2857	-24.4402	2.8061	6.2385	2.3544	5.0542	4.2493	3.1915	3.7643	3.6977	0.2193	9.9119	1.4583	0.3571	0.3953	3.3121	-16.8865	3.1088	-12.8655	-3.3333	0	-9.3394	5.665	1.9774	-3.1809	-2.619	-1.385	2.4306								-12.574	17.4194	-0.1416	-4.3796	-2.5878	3.8835	3.3141	1.9146	1.5769	49.8845		0.365
2021/3/31	94.7917	20.4241	24.0157	4.4877	3.2258	11.2263	32.2034	-1.2027	20.9239	19.5876	12.4606	6.2016	17.0678	8.016	33.6756	15.1246	20.4724	8.508	15.7076	19.933	22.1477	24.3842	4.9451	20.603	15.8508	78.3934	36.7556	24.4499	133.427	21.6949								18.7817	26.9231	12.0567	20.6107	26.7552	13.0841	10.3208	91.6185	25.2264	107.2419	628.4983	3.2727
2021/4/30	-24.5098	-25.8573	-19.3651	5.9157	6.25	-19.0994	-26.8315	-5.5652	-16.1798	-17.2414	-9.2567	-9.927	-14.2056	-3.525	-21.1982	-18.238	-14.2157	-6.0227	-20.8633	-3.352	-14.5604	-17.1214	-2.6178	7.7083	-7.2435	-27.9503	-23.8739	-17.4853	4.0915	-3.3426								0.8547	-16.4502	-8.7342	4.4304	-7.485	-12.5344	-15.3839	-27.0739	-13.7244	-27.2862	5.4111	-4.5775
2021/5/31	40.2597	16.5	2.7559	20.1989	-3.1674	3.071	3.5044	2.2099	0.2681	2.3223	1.0037	9.8865	5.8824	0.3846	6.2067	4.7259	5.5238	1.8138	-1.2727	24.4567	10.6109	6.8966	4.8387	15.8607	16.0521	14.4397	5.3254	4.5238	57.2254	69.3084								21.7514	40.8031	1.8724	51.5152	4.6217	3.4646	-4.3143	34.6432	-3.3613	19.6319	39.3111	2.583
2021/6/30	-20.7144	-9.0129	7.6628	-12.0942	-4.6729	-5.0279	0.4576	-5.7658	3.7778	-1.5584	-3.1797	-8.1121	-1.4403	-0.1916	-7.0076	-1.444	-4.3321	-3.0879	-5.8932	-16.2162	-4.0698	-0.9217	0.5128	-7.6795	7.2897	-13.5593	-4.5629	0	-17.3073	-19.9149								-3.1323	-15.5802	1.0194	18.4	2.3734	0.1427	15.942	-19.7389	2.0652	-14.9615	-33.1364	-3.9568
2021/7/30	-6.434	-10.0236	6.0498	51.2672	-3.9409	-10.7122	-11.7866	-12.2989	0.5319	-4.4855	-2.7915	14.7018	-0.8351	-2.9281	-9.9796	-10.2564	-8.3314	-2.5038	0.5871	-10.3787	-7.5758	-4.8837	-1.0204	14.6474	-2.7875	-7.2376	-7	-4.7836	-9.7321	1.9129	58.372							-18.6826	-1.4396	-6.4227	-23.6486	-15.456	-7.9937	-11.6667	-13.7799	-7.1353	-16.3984	-25.7116	-1.9305
2021/8/31	-8.7413	2.8834	23.8255	65.8688	19.4872	7.5556	14.0647	7.0938	5.0265	5.8011	6.25	7.8348	25.4737	11.6935	2.0362	-1.8473	9.5041	15.8854	8.5603	2.9734	-0.6557	10.5134	10.3093	5.205	13.7993	8.6747	5.3763	8.3732	-20.6726	-8.4463	-21.7764							-8.6892	68.764	6.3469	169.9115	12.9799	6.8143	-9.9057	2.9967	19.8394	-4.8135	9.4977	4.3307
2021/9/30	21.5837	11.8471	4.607	-17.0274	13.7339	6.1983	10.9741	227.1368	30.4786	17.7546	8.2671	66.0502	8.2215	3.0686	28.1596	23.1092	7.9245	4.382	22.043	24.3161	42.2442	45.1327	40.6542	43.7781	17.0079	33.0377	28.5714	25.8278	19.202	103.4169	2.3055							37.9032	-9.3209	66.6204	-28.5246	9.0615	15.949	21.815	13.6853	18.4689	20.1011	4.8809	27.1698
2021/10/29	-14.7059	-16.287	-15.0259	-0.9739	-17.7358	-14.3969	-16.8889	9.3403	-15.6371	-2.6608	-10.5727	-11.3763	-14.8837	3.5026	-11.2457	-16.041	-13.6364	-7.4273	-15.859	-6.846	-23.2019	-9.2988	-2.99	-13.3472	1.7497	-17.3333	-12.0635	-17.5439	-15.5858	-2.2956	-0.3944							-13.9181	7.6358	-21.5327	-12.6147	-19.8813	-10.8666	-16.4756	-20.2844	-21.4055	-13.8947	-14.6061	-13.3531
2021/11/30	-0.6158	2.8571	9.7561	4.6716	-4.8165	3.8636	6.1497	23.0585	5.0343	-12.7563	5.0903	-10.2334	4.5537	2.0305	-12.0858	-2.8455	5.0607	-2.907	-6.2827	5.5118	-6.3444	13.9496	11.6438	-12.3947	-3.5714	-8.2661	-8.8448	2.2232	-9.2937	-20.1146	-0.0283							-5.2989	30.1501	-0.5839	-0.2625	3.3333	-4.6296	-4.1166	1.6647	8.3248	-1.7115	3.7426	-0.6849
2021/12/31	0.3717	3.7037	8.6111	-10.9732	6.988	8.0963	17.6322	16.9903	33.9869	45.1697	0	12	11.6725	4.8093	12.8603	7.113	7.7071	5.988	10.2421	10.4478	21.2903	0.885	3.3742	21.7033	24.6914	15.1648	17.4257	7.5949	0.1366	-2.5825	0.396							2.439	-13.7317	12.5467	25.5263	6.4516	13.2686	8.7657	3.3918	6.2619	3.1095	-1.8038	7.931
2022/1/28	-14.4444	-11.9898	-14.3223	-24.0106	-10.5856	-6.8826	-11.1349	-12.1577	-22.1138	-25.8993	-5.625	-21.6071	-11.0764	-10.1266	-14.1454	-10.7422	-3.22	-8.2486	-12.8378	-17.2297	-2.9255	-14.3275	20.7715	-19.7517	-15.7316	-15.6489	-15.3457	-14.5098	-17.1896	-20.3976	-16.5117			127.1681				-15.5462	-0.9721	-18.833	-29.3501	-11.7845	-12.7143	-14.3092	-8.0317	-8.9286	-16.0434	-19.6906	-7.9872
2022/2/28	4.329	-0.2899	0	26.0417	6.5491	6.7391	10.7229	0.6141	14.1962	9.2233	10.0993	14.2369	9.6491	3.169	2.9748	-0.6565	12.0148	2.7094	1.3566	16.4626	10.9589	19.9659	-23.5872	32.6301	15.6658	5.6561	5.7769	17.2018	5.6013	11.9334	1.9237			2.0647				4.6434	4.1104	13.6762	10.089	9.542	2.2913	3.8388	17.4662	5.5882	4.8851	5.3772	2.0833
2022/3/31	-11.065	-4.3605	5.0746	-23.3373	-8.5106	2.6477	-11.7519	-20.1408	-12.6143	-12.6667	-5.4135	-12.662	-8	-15.1877	-8.8889	-0.8811	12.7063	-3.3573	-7.457	4.2056	-11.8519	-15.9317	9.3248	-18.8759	-5.4176	-8.137	-7.3446	11.546	-11.3885	-5.4545	-9.1391			0.7634				-8.7163	2.2982	-9.2031	-10.7817	-2.0906	-8.48	-1.6636	-12.356	-10.585	-8.2192	-16.7936	-7.1429
2022/4/29	-9.1757	-14.4377	-20.4545	-14.0144	-11.6279	-11.5079	-1.8496	-35.0382	-9.6234	-2.799	-9.8569	-23.7443	-12.8696	0.4024	1.2195	-7.1111	-24.0117	-4.8387	-12.8099	69.3946	-14.8459	-15.736	-27.0588	-18.5621	-24.7017	-4.1958	3.4553	-23.6842	-16.0211	17.0455	-17.8936			-21.4394				-15.1042	-25.1152	-2.3783	-27.1903	-18.8612	-2.972	-13.9098	-11.828	-7.6843	-14.3284	-24.5309	3.663
2022/5/31	8.2192	23.6234	9.6429	20.597	7.3099	6.5022	10.5528	21.1765	6.9444	8.9005	6.0273	13.9222	10.1796	5.4108	6.2651	16.7464	21.1946	-0.1304	4.5994	24.2224	29.6053	23.1933	6.8548	19.2616	15.5309	10.219	14.3418	7.8161	16.7715	5.6759	13.2268			10.1736				10.4294	20.7586	14.3852	10.7884	6.9041	7.027	1.9651	15.3117	6.6883	9.4077	30.9885	-1.0601
2022/6/30	4.1479	17.3851	8.4691	9.6535	1.3624	3.2119	2.3445	-2.9873	-9.0909	-4.0865	0.3472	9.724	1.4493	-2.8517	-4.3084	3.2787	-0.318	0.2611	0.4587	-24.1647	-5.3299	-7.5534	-0.3774	-4.3069	-4.6639	12.8035	35.2234	-3.1983	8.4381	-5.5124	-1.8032			-4.7702				23.1481	14.2305	5.1637	10.1124	0.2141	9.4276	2.9979	-5.1704	0.4425	1.269	12.4614	0
2022/7/29	-0.312	0.8568	11.4114	5.7336	7.3194	29.375	16.8478	0.8227	4.7619	16.5414	26.2976	6.7066	14.2857	1.5656	19.4313	23.2143	8.2857	1.0002	15.0685	7.7032	6.4343	6.0391	5.303	4.9226	5.036	0.2835	64.2948	8.37	-8.6093	0.374	10.7418	74.5562		-3.3548				-5.2632	-2.0293	1.0225	2.7211	12.3932	4.6154	15.1767	17.1004	92.7313	9.2913	-11.9669	1.408
2022/8/31	-0.313	26.9417	12.6685	-13.1085	2.2727	-4.8309	-11.9767	14.4615	1.8182	8.3871	-14.5205	-9.3154	51.7187	1.1788	-4.3651	-11.5106	0.7386	-2.1448	1.5873	-7.7428	-6.0453	-6.5327	17.9856	-11.6622	-10.137	-1.2048	-28.3063	0.4065	-5.4348	-11.1773	-7.0982	173.7288		1.2821				-7.619	-18.2969	-4.1161	-8.9404	-0.5703	1.6176	-7.9422	2.328	-26.3429	-8.3573	-14.4873	1.8116
2022/9/30	-11.9309	-33.652	-2.1531	-7.4693	20.2469	-13.3672	-10.9643	-16.5323	-0.4464	-11.1111	0.641	-15.4703	3.9135	-3.4951	-8.7137	-10.2752	-13.0499	-10.8219	-7.8125	-16.7852	-13.4048	-13.7993	-3.9634	-12.7466	-8.689	-10.7724	-12.1899	-17.6113	-14.9425	-14.2617	-12.1536	-29.8452		-17.8166		35.2128		-12.0275	-7.3239	-6.0521	-6.9091	-13.9579	-15.7742	-10.9804	-11.3754	-9.6199	-10.6918	-8.4158	-6.0498
2022/10/31	1.6043	-2.3055	-10.0244	0	-19.5072	-12.1094	-7.5668	6.1192	-2.0179	3.7946	-5.5732	0.526	-25.2725	-3.0181	16.5909	-6.135	-3.7099	-0.3072	13.7712	1.7094	4.644	4.5738	1.9048	2.2609	-1.1686	-4.7836	0.9828	0.9828	-0.6757	-1.9569	3.3799	0.9709		2.0127	43.9663	-14.7197		-1.7578	3.1155	-3.7453	-4.6875	-5.3333	-0.8591	-0.2203	-4.3174	-3.9485	1.5845	-0.3003	0
2022/11/30	7.8947	29.7935	11.9565	10.5682	13.0102	31.1111	6.7416	10.9256	29.5195	8.3871	15.3457	10.6509	23.8727	5.3942	14.23	10.6754	17.6883	10.4777	21.7877	36.7227	11.5385	9.5427	1.5576	11.2245	6.7568	6.2201	26.0341	9.0608	15.4195	10.479	13.8187	4.458		11.3303	79.2073	18.1671		13.1213	2.5055	9.6498	7.377	10.7981	10.2253	16.5563	17.8049	22.4307	5.3726	16.2651	4.1667
2022/12/30	3.4146	-8.8636	-10.9223	-14.3132	-13.0926	-17.1186	-7.0677	-9.5075	-1.9435	-11.1111	-7.6023	-2.0053	-19.5931	-3.7402	-10.4096	-7.4803	-9.9702	-1.9526	-0.6116	-18.0701	-10.0796	-4.1742	-11.3497	-2.5994	-3.6392	-5.4054	-5.695	0.905	-9.0373	-7.8591	-2.2214	-12.4686		-7.4937	-26.7585	-19.3478		-7.5571	-5.6794	8.0199	-8.7786	-8.0508	-6.2893	-9.2803	-12.5259	-12.4818	-6.7434	-12.3834	-2.1818
2023/1/31	-2.673	2.8678	19.346	10.7623	5.1948	5.5215	4.6926	1.5117	4.3243	-0.8929	2.5316	4.502	6.9241	2.454	4.7619	2.5532	6.4463	2.276	-0.4615	1.8755	-0.295	0.5682	8.9965	7.8493	-0.821	1.1905	2.5589	3.3632	7.1274	4.1176	7.9514	7.8394		3.5577	1.3861	5.4706		-2.6616	-15.1677	-2.5624	13.8075	5.0691	3.0201	16.0752	6.9822	13.4279	17.9894	5.4406	0.7435
2023/2/28	0.6462	-0.2424	-2.2831	-7.8441	0.4938	2.3256	5.5641	-5.8824	12.4352	4.0541	6.3272	-7.3107	-2.3661	2.5948	0.5455	5.3942	1.8634	1.5299	-6.8006	-0.4418	-0.8876	2.2599	-3.1746	-2.0378	-3.4768	4.4706	-6.487	-1.9523	0.6048	-0.9416	-7.6197	0.3546		-3.0655	-2.9297	0.2899		-1.1719	-0.4492	-1.0115	4.4118	4.6053	3.7459	0	3.6504	-3.0147	23.9163	0.9534	0.738
2023/3/31	-1.9262	-6.4399	-8.6449	-12.5755	-7.371	-5.303	-7.1742	-9.2563	-2.1505	6.71	-7.5472	-3.5211	-7.1429	-0.7782	-7.4141	-8.4646	-5.1829	-3.4247	0.3317	-8.2101	-6.2687	-6.0773	-1.3115	-1.6345	-4.6312	-4.7297	-9.8186	-5.0885	-5.8116	-4.5627	-6.52	-9.7173		-4.9618	-15.5936	-5.2682		-8.1028	2.9783	0.9537	-3.8732	0.2096	-3.4537	-7.3741	-4.9093	-1.213	-6.3932	3.4444	5.1282
2023/4/28	5.0736	-4.026	6.1381	-8.0402	-1.3263	-2.2	6.3091	1.7437	-5.0235	10.3448	6.4364	1.6058	-7.967	2.3529	16.6016	-3.4409	-5.627	4.8227	9.5868	-10.556	-1.2739	-0.1961	28.5714	11.9335	-1.9784	0.9456	-1.8935	0.2331	16.383	-4.4821	3.6555	-6.7515	5.9375	3.4423	-7.5089	-12.8518		-4.7312	24.7152	-6.4777	-14.652	-2.0921	4.2276	-1.165	-0.3367	-4.3375	-12.1134	-9.5059	8.0139
2023/5/31	7.6324	7.5778	6.988	-4.3033	0.5376	2.863	9.1988	1.8852	23.9669	26.6544	5.7522	0.431	0.597	6.5134	26.6332	4.2316	11.925	4.0595	18.2504	8.7387	8.0645	5.501	5.6848	1.7544	3.6697	11.2412	9.8914	5.814	2.011	12.2002	8.5124	4.1973	7.3746	15.3078	8.1186	3.8521		10.6095	-12.2277	3.5354	-3.8627	6.1315	17.4727	3.1434	15.991	3.5774	-10.1173	3.3828	0.3226
2023/6/30	-2.5083	54.3396	-6.3063	2.7837	-2.4064	9.6065	-0.774	-1.0317	-2.6667	-3.4251	2.2945	-1.1279	0.2967	-0.3074	2.6264	-1.9231	-3.8052	-1.5605	-10.4592	-4.0597	-5.3731	-1.5066	0	1.5915	-4.6018	-4	-2.0856	-4.8352	0.1852	9.1078	2.7811	-3.8262	-0.6009	8.2251	-2.801	-2.9501		-1.0204	9.0304	0.1974	-2.6786	-2.1008	0.5312	-2.4762	4.97	3.2932	16.1501	-2.0089	0
2023/7/31	4.2489	-14.2624	4.3269	1.25	4.9509	1.6667	-0.6916	6.9409	-1.7808	1.3636	11.9777	-2.6549	8.284	4.0516	-8.7969	-0.2179	6.1822	7.0013	-7.0195	5.8722	7.2555	7.2658	-0.2445	-1.436	-0.3711	1.5351	-1.009	6.7643	-1.9713	-5.9625	0.4007	-3.0558	-3.2381	-10.4889	-1.4102	-4.0504		-2.268	-7.3716	-0.3554	12.3853	3.8627	-4.1533	14.6484	17.0845	2.6439	-5.895	4.1863	2.9802
2023/8/31	-5.6769	-10.7414	-8.7558	-13.3745	-2.8871	-8.561	-9.61	-8.734	-12.2734	-9.2676	-2.7363	-8.6364	-1.5027	-7.0796	-14.8936	-5.2402	-8.2212	-4.9776	-11.5385	-9.6248	-8.2353	-2.4955	-8.0882	-12.8477	-6.7039	-5.0025	-7.0215	-8.114	-12.2486	-8.7862	-7.9379	-10.1087	-7.4803	-1.579	22.1393	-3.9361		0	-2.4116	-4.4223	-3.6735	-5.7851	-2.3743	-5.6218	-7.3751	-6.7424	-9.716	-5.0368	0.9646
2023/9/28	-1.5432	-7.4547	-4.5455	-5.7799	1.3514	0.996	0.3082	-3.6874	-5.0874	0	-1.4066	-3.9801	0.9709	2.0952	-5	-2.765	0	0.4011	-6.2609	-6.769	2.2436	1.6453	-6.4	-1.9757	-1.996	0	-0.7308	0.4773	-2.0833	-3.8729	-0.3854	-0.7255	-4.6809	1.0152	-6.8228	1.9002		-5.2743	-4.5305	0.597	-1.2712	0.6579	1.0014	-0.9025	-3.6815	-2.437	-4.6358	-6.1383	0
2023/10/31	-3.1348	-3.4522	4.4974	-1.5126	-3.4667	3.7475	5.2227	0	-10.2178	4.4481	-7.0039	-0.8636	11.8132	7.2761	-6.8421	0.7109	-1.7915	-2.7963	-10.2041	-2.9042	-4.0752	0.7194	-1.9943	-6.3566	-2.405	-0.9217	2.454	-1.1876	-1.9149	-2.4793	-2.9014	-1.0962	-6.25	2.5628	-10.8743	5.4196		8.0178	0.2588	4.5252	-2.1459	3.4858	0.9915	-4.3716	-3.0222	-0.4163	-5.5556	2.5397	-5.414
2023/11/30	-1.1327	3.6949	-4.0506	-0.5119	3.3149	6.8441	1.1679	-7.7484	-4.6642	5.6782	-0.2789	-2.9617	-1.9656	-3.3043	-0.9416	7.2941	3.8143	0.137	-4.7521	-1.5952	0.3268	3.5714	-5.814	3.8079	-4.0598	-3.2558	1.9162	-2.4038	-1.3015	-0.9534	3.0876	-3.0788	2.7381	-4.7526	5.9473	13.5434	403.7281	-7.6289	8.3477	-0.2839	10.5263	1.0526	-5.4698	2.2857	2.1998	0	-1.1029	-4.3344	2.0202
2023/12/29	5.5646	-5.5172	-2.9024	13.9794	-3.2086	24.3772	-3.4632	-4.8419	-4.3053	-6.5672	-2.9371	0.1795	-7.2682	2.3381	-4.7529	-6.1404	2.3962	0	-3.9046	-2.6342	-1.9544	-3.9655	-6.1728	-2.8708	-2.0045	1.6827	-9.0482	-2.9557	-2.6374	9.0909	-4.5894	2.6684	-0.927	1.9033	-10.1273	-14.9951	-2.6448	-2.4554	-1.668	-1.8505	8.7302	-0.625	-2.5223	-2.2346	-2.5112	-4.1806	-2.2305	-1.877	2.6403
[truncated: 88 more columns]
