# Supplementary material for: Can systematic skewness factors predict future interest rates: Evidence from China
Source: PLoS One. 2026 Feb 5;21(2):e0334345. doi: 10.1371/journal.pone.0334345 (PMC12875505; doi:10.1371/journal.pone.0334345)
Supplement: S2 File — Data2.zip contains data including trading date, total owner’s equity, total asset growth rate, risk-free rate, return on equity and monthly stock data. (ZIP) [file pone.0334345.s002.zip › Monthly stock data/Monthly price change/Monthly price change:tele.CSV]

	002467.SZ	300578.SZ	300921.SZ	300959.SZ	600050.SH	600941.SH	601698.SH	601728.SH
	¶þÁùÈý	»á³©Í¨Ñ¶	ÄÏÁè¿Æ¼¼	ÏßÉÏÏßÏÂ	ÖÐ¹úÁªÍ¨	ÖÐ¹úÒÆ¶¯	ÖÐ¹úÎÀÍ¨	ÖÐ¹úµçÐÅ
	ÕÇµø·ù(%)	ÕÇµø·ù(%)	ÕÇµø·ù(%)	ÕÇµø·ù(%)	ÕÇµø·ù(%)	ÕÇµø·ù(%)	ÕÇµø·ù(%)	ÕÇµø·ù(%)
1997/1/31
1997/2/28
1997/3/31
1997/4/30
1997/5/30
1997/6/27
1997/7/31
1997/8/29
1997/9/30
1997/10/31
1997/11/28
1997/12/31
1998/1/23
1998/2/27
1998/3/31
1998/4/30
1998/5/29
1998/6/30
1998/7/31
1998/8/31
1998/9/30
1998/10/30
1998/11/30
1998/12/31
1999/1/29
1999/2/9
1999/3/31
1999/4/30
1999/5/31
1999/6/30
1999/7/30
1999/8/31
1999/9/30
1999/10/29
1999/11/30
1999/12/30
2000/1/28
2000/2/29
2000/3/31
2000/4/28
2000/5/31
2000/6/30
2000/7/31
2000/8/31
2000/9/29
2000/10/31
2000/11/30
2000/12/29
2001/1/19
2001/2/28
2001/3/30
2001/4/30
2001/5/31
2001/6/29
2001/7/31
2001/8/31
2001/9/28
2001/10/31
2001/11/30
2001/12/31
2002/1/31
2002/2/28
2002/3/29
2002/4/30
2002/5/31
2002/6/28
2002/7/31
2002/8/30
2002/9/27
2002/10/31					27.8261
2002/11/29					1.0204
2002/12/31					-9.4276
2003/1/29					20.0743
2003/2/28					-3.7152
2003/3/31					-5.1447
2003/4/30					7.1186
2003/5/30					3.481
2003/6/30					-0.6393
2003/7/31					2.1739
2003/8/29					-3.3435
2003/9/30					-2.5157
2003/10/31					7.7419
2003/11/28					3.5928
2003/12/31					13.5838
2004/1/30					23.9186
2004/2/27					-1.848
2004/3/31					-3.3473
2004/4/30					-11.2554
2004/5/31					-0.2439
2004/6/30					-14.9371
2004/7/30					-0.4111
2004/8/31					3.3233
2004/9/30					-4.0936
2004/10/29					-7.3171
2004/11/30					-0.3289
2004/12/31					0.9901
2005/1/31					0.9804
2005/2/28					4.5307
2005/3/31					-17.3375
2005/4/29					-2.6217
2005/5/31					-2.6923
2005/6/30					4.7386
2005/7/29					8.0153
2005/8/31					-4.2403
2005/9/30					-5.9041
2005/10/31					0.7843
2005/11/30					2.3346
2005/12/30					6.4639
2006/1/25					1.7857
2006/2/28					-4.5614
2006/3/31					-0.7353
2006/4/28					5.5556
2006/5/31					6.8912
2006/6/30					3.3896
2006/7/31					-7.0248
2006/8/31					3.1111
2006/9/29					7.7586
2006/10/31					14.4
2006/11/30					10.1399
2006/12/29					48.254
2007/1/31					-1.2848
2007/2/28					13.8829
2007/3/30					7.619
2007/4/30					0.354
2007/5/31					7.4074
2007/6/29					-2.437
2007/7/31					10.2215
2007/8/31					14.8377
2007/9/28					25.7066
2007/10/31					13.3833
2007/11/30					-6.9877
2007/12/28					22.6396
2008/1/31					-4.7185
2008/2/29					-8.6881
2008/3/31					-15.6993
2008/4/30					3.9503
2008/5/30					5.7546
2008/6/30					-30.791
2008/7/31					-1.0495
2008/8/29					-26.0606
2008/9/26					12.0902
2008/10/31					-11.883
2008/11/28					11.6183
2008/12/31					-6.5056
2009/1/23					-0.7952
2009/2/27					2.2044
2009/3/31					13.1373
2009/4/30					16.9844
2009/5/27					-7.5556
2009/6/30					9.9359
2009/7/31					19.8271
2009/8/31					-25.43
2009/9/30					4.6129
2009/10/30					-0.4724
2009/11/30					3.3228
2009/12/31					11.6386
2010/1/29					-3.5665
2010/2/26					-4.4097
2010/3/31					-6.5476
2010/4/30					-6.2102
2010/5/31					-13.073
2010/6/30					5.0949
2010/7/30					3.0019
2010/8/31					-7.1038
2010/9/30	27.6154				-0.3922
2010/10/29	8.047				6.2992
2010/11/30	-1.9805				-5.9259
2010/12/31	-8.9072				5.315
2011/1/31	-10.7154				14.0187
2011/2/28	9.972				-3.6066
2011/3/31	-7.7315				-3.2313
2011/4/29	-6.1724				2.6362
2011/5/31	-4.2999				-2.226
2011/6/30	-1.326				-8.056
2011/7/29	-1.581				-1.9157
2011/8/31	6.0643				-4.8828
2011/9/30	-20.2196				5.1335
2011/10/31	16.8961				6.25
2011/11/30	2.5173				-3.4926
2011/12/30	-9.6238				-0.1905
2012/1/31	-6.7046				-6.8702
2012/2/29	12.4941				0.2049
2012/3/30	5.595				-13.4969
2012/4/27	0				2.3641
2012/5/31	9.2131				-5.3118
2012/6/29	-3.086				-9.2683
2012/7/31	-17.1342				-3.5375
2012/8/31	4.7575				6.1798
2012/9/28	-10.131				-2.381
2012/10/31	-3.8873				-3.794
2012/11/30	-10.2123				-10.7042
2012/12/31	17.9054				10.4101
2013/1/31	48.042				2.8571
2013/2/28	10				-1.1111
2013/3/29	5.5132				-0.8427
2013/4/26	-0.1668				1.1331
2013/5/31	17.5446				5.3221
2013/6/28	-16.4825				-17.0213
2013/7/31	9.8389				2.2727
2013/8/30	12.9387				2.8571
2013/9/30	24.1651				1.2346
2013/10/31	-20.1718				4.878
2013/11/29	7.5807				0
2013/12/31	-13.0926				-6.686
2014/1/30	15.7157				-6.5421
2014/2/28	-0.3028				2
2014/3/31	-13.3189				0
2014/4/30	4.955				3.9216
2014/5/30	11.7904				2.8651
2014/6/30	0.0868				0.3106
2014/7/31	0.5204				9.2879
2014/8/29	8.9733				-1.983
2014/9/30	9.9762				3.4682
2014/10/31	-5.1116				1.3966
2014/11/28	21.2443				8.2645
2014/12/31	-18.836				25.9542
2015/1/30	13.3385				-8.6869
2015/2/27	28.2313				25
2015/3/31	35.0133				-3.1858
2015/4/30	-1.1788				74.0402
2015/5/29	36.5339				-9.8739
2015/6/30	-14.4303				-14.5688
2015/7/31	-29.0488				-14.714
2015/8/31	-25.2174				5.8158
2015/9/30	5.3295				-8.2443
2015/10/30	31.2787				9.9834
2015/11/30	10.5116				-5.9002
2015/12/31	33.1008				-0.6431
2016/1/29	-37.3035				-34.466
2016/2/29	-17.0213				-0.7407
2016/3/31	18.6813				9.204
2016/4/29	7.4846				-7.9727
2016/5/31	2.0275				-0.9901
2016/6/30	8.7509				-3.246
2016/7/29	-8.3063				11.811
2016/8/31	-3.1847				0.4695
2016/9/30	-5.5556				-3.0374
2016/10/31	-1.548				23.6145
2016/11/30	-1.6509				29.8246
2016/12/30	-15.9073				9.7598
2017/1/26	-3.8973	58.4536			-10.5335
2017/2/28	-1.3848	242.2251			7.4924
2017/3/31	-2.5075	-0.5703			6.2589
2017/4/28	-12.2428	-15.8509			0
2017/5/31	-11.8406	-14.5876			0
2017/6/30	5.3191	-3.1569			0
2017/7/31	-4.2929	-16.4399			0
2017/8/31	6.9921	24.8255			7.6305
2017/9/29	21.0851	18.6901			-7.7114
2017/10/31	-5.7026	-15.6572			2.965
2017/11/30	-15.7667	-8.7766			-8.9005
2017/12/29	-1.9231	4.5773			-9.0517
2018/1/31	-8.2353	8.252			10.2686
2018/2/28	-7.6923	0			-8.0229
2018/3/30	12.963	0			-10.1246
2018/4/27	-6.0109	0			-1.0399
2018/5/31	-9.7384	-5.5058			-4.9037
2018/6/29	-12.7214	30.8751			-9.0147
2018/7/31	2.952	-20.1728			5.8943
2018/8/31	-5.7348	-23.6235			7.6775
2018/9/28	0.9506	-4.4978			-0.713
2018/10/31	-12.2411	3.0968			-2.693
2018/11/30	12.2318	-3.6295			-2.583
2018/12/28	-3.2505	10.7143			-2.0833
2019/1/31	-6.3241	-17.1261			2.7079
2019/2/28	30.1688	30.8563			21.0923
2019/3/29	5.6726	44.186			5.5988
2019/4/30	46.4724	1.838			-1.7673
2019/5/31	10.05	-11.6759			-11.0945
2019/6/28	0.1631	9.7998			4.7273		44.1176
2019/7/31	-6.0261	-2.9704			-3.7338		177.8061
2019/8/30	-8.6655	-3.8114			-1.3491		8.9991
2019/9/30	5.5028	9.3954			2.735		-1.4322
2019/10/31	1.4388	-7.6176			2.1631		-11.9658
2019/11/29	-7.9787	-11.6411			-7.0033		-3.0097
2019/12/31	3.8536	16.6972			3.1524		13.3133
2020/1/23	13.3581	17.2089			-4.0747		21.0247
2020/2/28	39.2799	144.1472			-3.0088		21.9708
2020/3/31	-25.4994	-36.9726			-4.7445		-14.4823
2020/4/30	8.8328	-10.0196			0		19.1043
2020/5/29	-4.6377	-11.2383			-4.9808		9.4595
2020/6/30	7.6495	2.8657			-1.2245		-3.2782
2020/7/31	9.3883	4.8023			4.9587		28.0955
2020/8/31	-7.9324	8.7089			2.1654		-0.6068
2020/9/30	-6.6384	-14.8812			-6.5511		-15.4383
2020/10/30	1.5129	20.3283			-1.6495		-10.7272
2020/11/30	-2.3845	1.8645			2.7254		12.0162
2020/12/31	-9.313	-10.5804	37.0621		-8.9796		-6.3937
2021/1/29	-5.0505	-2.4463	-10.2242		-6.0538		-4.0243
2021/2/26	1.0638	-10.3634	-1.4236		3.3413		-5.9161
2021/3/31	-2.6316	-18.4984	0.532	72.6829	-1.3857		-5.0672
2021/4/30	-19.2793	-11.5587	7.7117	-14.7599	-0.4684		0.3859
2021/5/31	2.6786	6.2574	9.9438	14.797	2.3529		5.3812
2021/6/30	-1.6087	6.36	-1.2438	-11.5813	0.9048		-1.4574
2021/7/30	-13.0137	-6.5424	-10.0237	-17.8776	-4.6296		-16.2446
2021/8/31	5.2493	-9.936	-2.807	4.5736	1.699		16.3717	0.6623
2021/9/30	-1.7456	0.7104	-13.8087	-10.8862	-1.9093		-7.858	-5.9211
2021/10/29	-4.5685	-13.9834	-0.6806	-2.7432	-0.7299		-4.4017	2.331
2021/11/30	15.6915	26.0492	24.1434	11.5249	-3.7043		8.9209	-2.5057
2021/12/31	10.8046	13.4711	-8.4926	-4.9397	1.2887		-4.9538	1.1682
2022/1/28	-13.4855	-23.5413	47.3318	-9.1873	-5.598	0	-7.7137	-3.9261
2022/2/28	10.3118	0.1764	11.1811	-0.2747	2.965	5.1407	1.8825	-0.9615
2022/3/31	2.3913	-7.882	-29.3201	-8.6298	-6.5445	10.4394	-14.3385	-2.9126
2022/4/29	-23.1423	-28.2983	-29.4589	-24.0643	-1.4006	-2.8418	-13.9776	-2.75
2022/5/31	7.7348	6.3333	6.7261	2.8449	-1.1364	2.0012	9.7292	-0.5141
2022/6/30	6.1538	6.7712	5.9299	3.579	0.5781	-5.7192	3.6714	0.7635
2022/7/29	2.1739	-3.6994	-1.6285	-0.4082	-0.578	-3.8017	-1.1494	-0.5362
2022/8/31	6.6194	5.1829	-5.1733	13.3039	3.1977	10	1.3417	1.0782
2022/9/30	-16.6297	-21.1014	-10.9111	-25.4869	-5.6338	9.9236	-12.4448	5.4458
2022/10/31	14.8936	17.2667	35.2113	5.8999	0.2985	-1.6537	17.7419	2.611
2022/11/30	28.4722	-3.6341	-14.4928	7.8632	33.8977	9.8363	6.3356	10.4326
2022/12/30	-10.4505	0.8453	-7.1504	-9.3168	1.5873	-8.3187	-8.0515	-3.4562
2023/1/31	28.7726	10.6383	10.6104	7.1017	16.7411	12.5462	9.3695	19.3317
2023/2/28	-8.75	5.5944	7.2718	6.0922	0.956	5.8298	8.5669	17
2023/3/31	6.6781	14.6799	16.6346	20.7805	2.6515	11.6253	56.4897	8.2051
2023/4/28	-15.5698	-1.1068	-12.6134	-7.0134	0.369	12.393	-15.787	5.6872
2023/5/31	1.4031	1.9465	14.7642	5.1977	-9.5588	-4.6677	0.3917	-8.9686
2023/6/30	-3.8685	-8.926	16.0847	-2.7245	-2.439	-1.2268	11.0612	-6.3389
2023/7/31	-4.0241	2.4109	-10.3177	2.7531	8.4014	0.4823	-9.9598	0.8881
2023/8/31	-2.0964	-3.3777	6.1306	4.1678	0.969	7.1787	-4.7486	3.8604
2023/9/28	1.2848	1.8008	-0.1125	-0.3637	-5.7582	-1.4655	-0.4692	0.5208
2023/10/31	-1.2685	1.769	4.2058	-6.91	-9.165	-4.6271	11.9623	-7.9447
2023/11/30	3.6403	-3.3742	-2.1622	4.5658	-1.5695	-1.4728	-4.2105	-2.6266
2023/12/29	-4.1322	-5.5026	-9.4659	-3.5628	1.6681	9.3427	-4.8901	4.2389
