# Supplementary material for: Can systematic skewness factors predict future interest rates: Evidence from China
Source: PLoS One. 2026 Feb 5;21(2):e0334345. doi: 10.1371/journal.pone.0334345 (PMC12875505; doi:10.1371/journal.pone.0334345)
Supplement: S2 File — Data2.zip contains data including trading date, total owner’s equity, total asset growth rate, risk-free rate, return on equity and monthly stock data. (ZIP) [file pone.0334345.s002.zip › Monthly stock data/Monthly trading volume/Monthly trading volume:daily.CSV]

	000048.SZ	000061.SZ	000505.SZ	000523.SZ	000529.SZ	000568.SZ	000596.SZ	000639.SZ	000702.SZ	000713.SZ	000716.SZ	000729.SZ	000735.SZ	000759.SZ	000798.SZ	000799.SZ	000848.SZ	000858.SZ	000860.SZ	000869.SZ	000876.SZ	000895.SZ	000911.SZ	000929.SZ	000972.SZ	000995.SZ	000998.SZ	001201.SZ	001206.SZ	001215.SZ	001219.SZ	001222.SZ	001313.SZ	001318.SZ	001328.SZ	001338.SZ	001366.SZ	002041.SZ	002053.SZ	002069.SZ	002094.SZ	002100.SZ	002124.SZ	002216.SZ	002234.SZ	002286.SZ	002299.SZ	002304.SZ	002311.SZ
	¾©»ùÖÇÅ©	Å©²úÆ·	¾©Á¸¿Ø¹É	ºìÃÞ¹É·Ý	¹ãºë¿Ø¹É	ãòÖÝÀÏ½Ñ	¹Å¾®¹±¾Æ	Î÷ÍõÊ³Æ·	Õýºç¿Æ¼¼	·áÀÖÖÖÒµ	ºÚÖ¥Âé	Ñà¾©Æ¡¾Æ	ÂÞÅ£É½	ÖÐ°Ù¼¯ÍÅ	ÖÐË®ÓæÒµ	¾Æ¹í¾Æ	³ÐµÂÂ¶Â¶	ÎåÁ¸Òº	Ë³öÎÅ©Òµ	ÕÅÔ£A	ÐÂÏ£Íû	Ë«»ã·¢Õ¹	¹ãÅ©ÌÇÒµ	À¼ÖÝ»ÆºÓ	ÖÐ»ù½¡¿µ	»ÊÌ¨¾ÆÒµ	Â¡Æ½¸ß¿Æ	¶«Èð¹É·Ý	ÒÀÒÀ¹É·Ý	Ç§Î¶Ñë³ø	ÇàµºÊ³Æ·	Ô´·É³èÎï	ÔÁº£ËÇÁÏ	Ñô¹âÈéÒµ	µÇ¿µ¿ÚÇ»	ÓÀË³Ì©	²¥¶÷¼¯ÍÅ	µÇº£ÖÖÒµ	ÔÆÄÏÄÜÍ¶	â¯×Óµº	Çàµº½ðÍõ	Ìì¿µÉúÎï	Ìì°îÊ³Æ·	ÈýÈ«Ê³Æ·	ÃñºÍ¹É·Ý	±£Áä±¦	Ê¥Å©·¢Õ¹	ÑóºÓ¹É·Ý	º£´ó¼¯ÍÅ
	³É½»½ð¶î(Ôª)	³É½»½ð¶î(Ôª)	³É½»½ð¶î(Ôª)	³É½»½ð¶î(Ôª)	³É½»½ð¶î(Ôª)	³É½»½ð¶î(Ôª)	³É½»½ð¶î(Ôª)	³É½»½ð¶î(Ôª)	³É½»½ð¶î(Ôª)	³É½»½ð¶î(Ôª)	³É½»½ð¶î(Ôª)	³É½»½ð¶î(Ôª)	³É½»½ð¶î(Ôª)	³É½»½ð¶î(Ôª)	³É½»½ð¶î(Ôª)	³É½»½ð¶î(Ôª)	³É½»½ð¶î(Ôª)	³É½»½ð¶î(Ôª)	³É½»½ð¶î(Ôª)	³É½»½ð¶î(Ôª)	³É½»½ð¶î(Ôª)	³É½»½ð¶î(Ôª)	³É½»½ð¶î(Ôª)	³É½»½ð¶î(Ôª)	³É½»½ð¶î(Ôª)	³É½»½ð¶î(Ôª)	³É½»½ð¶î(Ôª)	³É½»½ð¶î(Ôª)	³É½»½ð¶î(Ôª)	³É½»½ð¶î(Ôª)	³É½»½ð¶î(Ôª)	³É½»½ð¶î(Ôª)	³É½»½ð¶î(Ôª)	³É½»½ð¶î(Ôª)	³É½»½ð¶î(Ôª)	³É½»½ð¶î(Ôª)	³É½»½ð¶î(Ôª)	³É½»½ð¶î(Ôª)	³É½»½ð¶î(Ôª)	³É½»½ð¶î(Ôª)	³É½»½ð¶î(Ôª)	³É½»½ð¶î(Ôª)	³É½»½ð¶î(Ôª)	³É½»½ð¶î(Ôª)	³É½»½ð¶î(Ôª)	³É½»½ð¶î(Ôª)	³É½»½ð¶î(Ôª)	³É½»½ð¶î(Ôª)	³É½»½ð¶î(Ôª)
1997/1/31	267152200.6	808356113.4	1196053569	484764688	1288394767	665488626.8	457629734.7	267959141.7
1997/2/28	109524185.8	158147458	522423697.2	263445549.1	631284494.2	749805616	148515597	90940285.6
1997/3/31	553568016.7	632311151.8	1222018412	811470338.8	2452420099	1131751448	693555004.7	678280809	1638563397
1997/4/30	526136677.4	1080848759	722265443.9	625522485.7	2561208369	2018086769	671592301.1	486480037.8	958965390.8	1615237779	1210760620
1997/5/30	520616159.1	714490191.7	1248461046	557319150.1	2783260320	3276256230	545527452.7	276750744.8	799240828.2	1036219242	542770625.1			817738319.7
1997/6/27	760050275.4	507988792.2	464328806	197179661.3	719338080.2	1285102814	176676481	318223369	297017347	337006244.1	239218405.3		1324106431	451068397.8
1997/7/31	228767601	233856274.7	232659215.6	138328434.7	367631469.1	607670075.9	297940426.1	250150844.4	242044776.5	182980075.1	159153127.4	2043174558	366660641	247062337.7		1831458394
1997/8/29	88623227.5	95803060	435699925.7	287233799.8	341225597	337986054.6	271777249.8	208502284.7	154534551.5	120562894	120290446.3	562862548.5	186296280.8	156270217.6		648012296.8
1997/9/30	124808862.3	48277707.9	337541692	216887276.6	234326366.7	150605237.4	219285286.5	150576532	289643710.2	135776588	244021169.7	434563584.1	174542010.5	189070764.2		274472095.7
1997/10/31	156830787.9	223287378.5	241315588.9	157105623.8	267848740.1	494334061.9	137777023.3	185236721.9	273923737.8	312502091.8	403473491.6	491011226.3	267431998	260760105		1097833036
1997/11/28	238340593.4	538324589.7	143644074.4	93743318.2	202435086.5	325949114.6	232957010.5	168969109.4	147180509.5	180440733.5	91756738.8	501870864.1	568790180.4	343793776.4		527942877.4	1139878109
1997/12/31	333702691.4	511478520.8	93130581.6	59111639.2	112792384.4	568774083	270888110	94219128.4	363454911.1	175427514.1	69945835.9	437245212.8	201415009	585554510.3		1033634089	389206393.3
1998/1/23	279229031.3	435797077.5	130471782.6	75606105	133443481.6	1172342202	239323166.3	84248211.4	369674717.3	192024984	176870285.2	720287254.7	320856578.5	544217383.1		992387429.8	306494194.2
1998/2/27	228873775.1	259007981.6	79772073.4	44834197.4	124505957.9	308046427.5	53627221.9	51612536.7	131354131.7	107558173.4	77461533.9	394536014.3	85651779	329107488.9	897356050.8	466977378.3	92297266.3
1998/3/31	150443472.2	396546376.1	125211842.4	45426293.6	214118974.4	507571892	146216305.3	70756768.2	125386391.1	138484239	78338111.5	471079919.1	80910834.3	380610311.1	312969837.6	431255043.1	142801605.7				1619436708
1998/4/30	377579932.8	986590315.5	275460690.7	303363583.7	367691912	965377275.1	267872584.9	310197470.7	673572458.3	311481401.6	366435450.9	727209672.2	238342328.6	440892324.6	425069788.9	805815065.4	267714399.3	2527646116			784646508.1
1998/5/29	176486433	568748243.9	323032755.6	240439386.5	255480815.6	495471534.1	123512670.1	253134188.1	495646194	257321306.9	419278313.4	454799590.7	210779136.8	600334496	370060289.7	829616037.8	562976781.7	2828551530			350563862.6
1998/6/30	315311335.6	1128899875	964001967.3	97782210	184538696.6	245086499.6	78999622	282341448.9	263888595.8	188897197.1	214125611.1	335280608.5	236998733.4	539847262.3	516189804.6	891893289.2	355031566.9	769008605.2			521118803.1
1998/7/31	267232179.2	554034518.5	261375172.4	42121582.6	112888867.3	183862779.7	125506321.7	67088040.1	138267016.5	109695682.5	194841112.2	734957060.3	98913609.2	541627732.5	146895829	489988300.9	583970472.2	566579793.1			176148851.3
1998/8/31	122295594.7	591719139.1	159009461.8	56689552	108548576.2	291855528.2	73921702.2	84114333.3	130424223.2	141516041.9	86897579.9	595947543.2	47680062.2	279244216	123585923.1	358524597.3	263884130	525224264			139562747.2
1998/9/30	91802522.8	275615886.5	242527962.4	78884564.2	118715955.3	183734388.5	111485322.9	110421928.8	187448313.2	183989299.7	102650593.4	532062251.9	68984470.2	495570841.4	173347542.9	231139984.7	641666531.8	455334224.2			150447159.9
1998/10/30	265159567	177816691.9	97748708.6	231788106.9	124573911.2	158816582	38332578.1	253871912.4	217756712.7	142706058	100403706.5	240763379	87320493.7	378472785.4	110849894.7	129745322.2	320860688.1	255055535.9			159982652.2
1998/11/30	353472148.9	411438467.1	604967110.2	87492919.9	464106039.9	228899544.1	77749352.6	130910831.2	271188008.9	151580226.7	353186971.3	543841854.6	119279404.8	342411854.9	257681004.5	328777974.8	403706082.4	667776930.7	1699348777		258495474.2
1998/12/31	417644825.7	83381210	267036640.1	28614605.5	307014646.3	52171255.5	18096139.9	63963359.3	104777426.7	46778434.3	53951411.6	146362229.1	38290543.8	238023324.5	69099417.8	111814254.8	87662126	268579650.6	185839488.2		72398122.9	592914055.7
1999/1/29	308217159.7	71613041.9	251086179.3	74624137.8	192282316.3	48931210.9	16872562.7	113079589.3	91426304.9	64178967.5	36441232.2	162352177.6	54251619.4	153229435.5	38128373.4	88573583.1	162945294.5	213044177.3	242217134.7		34823178	530440082.5
1999/2/9	266145065.4	27491190.9	175109168.5	29595686.5	59598514.4	29692521.4	5395419.1	26249772.7	15137192.7	11512379.8	10257157.1	26527506.5	49601414.8	168825983.4	10583928.1	38059090.3	28977453.1	83379566.8	59429864.8		12638706.6	133374241.6
1999/3/31	580971690.7	130740081.2	541846268.5	63404443.8	937647255	69026952.8	47428563.9	223682994.7	81089794	68371706	57314529.6	248820118.5	410504542.5	882126268.4	60676860.9	170138712.1	177528200.5	212194296.1	296076767.7		97308800.8	250235065.5
1999/4/30	414281570.2	105299727.2	692508180	374961765.9	363619835.6	88684116.1	31796371.1	199505783.6	111475408.3	94769110.9	65916675.4	158058487.9	154803533.9	413582009	73900758.9	146910307.8	106393886.8	300642173.7	200397778.8		110893415.4	118886258.2
1999/5/31	591026297.5	257924265.6	219383023.2	537948177.4	218044036.1	248426616	82030491.5	137610567.7	140844430.1	126703958.8	404641313.4	644583989	226187274.4	368578652.6	68661418.8	263488511.3	119451516.3	369233028.7	233401106.8		91056037.4	169973912	334696230
1999/6/30	739660362.7	800927705.2	1090417296	1577030293	1045864855	790017853.2	244575374.1	281272601.1	591259194.5	499013608.7	681133174.6	2266746918	2287413179	1442599563	419056771.8	1134695434	991657600.5	2033973762	782542474.4		436110226.6	1425796209	871726262.7	1101146702
1999/7/30	516355923.1	614965201.6	1108107414	355251120.5	377873266.8	275758703.7	102043182.3	359524095.3	267022253.3	300258597.2	255969629.6	1105007501	341467055.3	616680173	685832576.2	441359638.8	606798300.1	1563304225	338293042.3		397587928.3	538627948.7	196145570.8	520796426.2
1999/8/31	358752741.8	140535306.5	522760325.5	207514404.1	169066227.7	142103706.1	52043059.6	219644440.3	220018984.5	113765756.8	627752889.9	704495666	240378155	596634915.2	249463652.6	236794923.5	356510834.6	557522698.6	233862739.6		101205869.8	269591899.7	199569171.8	222940207.7
1999/9/30	528082951.4	90700000.4	340925396.6	172371109.4	157892533.4	81428943.2	34404078.1	121339839.3	98727012.4	179589848.3	728479146.2	1560518379	140022095.4	258492730.3	94911150.3	153832175.8	130356189.8	384816954.7	80470205.4		53190986.7	245426418	160986841.8	249733506.8
1999/10/29	144447102	26888109.5	126253432.6	31945948.8	52685789.1	34053820	25771789.5	30891398.7	35407984.2	112446953.3	170401036.4	171434729.1	98955316.6	150125606.2	139973664.9	66206109.1	56316501.5	161805946.5	27570044		40237589.3	36674962.8	32568773.7	305064356.9
1999/11/30	643608201.9	49489039.3	116906281.3	36031806.6	191760316.9	43331195.1	40966508.9	66276196.4	37375561.2	222654986.3	332518982.8	189728163.5	121849254.3	138396764.7	92542498.6	80159783.4	52490290.1	155985469.5	46244197.3		155801766	146232081.3	29442792.8	122544097.7
1999/12/30	226541703.2	56534925.7	68184925.3	70753360.1	61606892.2	27106218.2	17073242.7	204592339.8	39389916.3	137527644.5	294313625.3	218620986.8	124652486.5	77078073.8	54779147.3	76917813.5	55199837.9	308465379	37776480.2		146925278.6	166500816.4	25337328.4	99622907.7
2000/1/28	728059197.8	646850631.8	246990306.4	180738721.4	149458737.5	88730021.9	67957071.7	202148470.1	137096251.3	385964588.9	654982861.7	1444652371	206282643.8	512855282.8	121750097.6	198270265.4	253814100.7	1318224193	369376835.1		586938864.1	244651707.4	74328500.5	395015846
2000/2/29	790711196.6	953257928.6	613654612.7	194211136.7	257505547.3	135898966.2	76430615.3	294707009	251885469.9	494273170.5	1007620197	1398727012	252224991.6	480010242.2	214700935.4	340354418.5	270725779	1550332534	743838816.6		410593382.7	898781893.4	147962202.1	320445357.6
2000/3/31	814366932.1	759083768.4	1339029986	892198839.4	813053816.6	341569331.9	215588268.6	519371813.6	621437779.5	1265983617	760526604.1	1153855003	996528002.8	945571412.8	357237475.2	827648999.8	306319802.4	1003966810	384062083		491728881.2	1067014229	592034127.7	399281372.1
2000/4/28	482763703.4	262579514.9	1203236286	404871811.8	645675536.8	189849978.2	198111594.1	300871086.7	567005338	484082392.4	316807028.7	587263005.3	1181718005	875054990.8	499313053.7	488666490.3	626026774.8	758105109.8	488713562.3		260470230.2	96281397.8	266580613.6	268280381.1
2000/5/31	366130400.4	153974997.1	353302596.9	144021660.7	522531472.3	104198803	83275571.6	88530281.3	220561959.7	598242716.7	157573174.1	297418261.6	1306169906	194299363	217914644.6	185526527.4	334013011.2	378544085.1	216632329.5		161554031.9	122649425.8	123079031.1	255325203.3
2000/6/30	431463812	386923516.7	721100473.7	511858278.2	479147761.2	442846428	296046250.7	125181085.2	265409462.5	452082033.5	383862600.2	700112160.3	1146562193	416283269.7	452257426.3	478995907.4	327333720.3	857241179.1	680532232.7		161238244.6	142164314.5	449717418.3	187422634.2
2000/7/31	346669415.7	209981176.7	410325469.8	481227249.5	410707429.9	289105719.3	285687112.8	52928098.5	557692417.5	736133761.6	166834504.1	465134484.8	961080459.2	778407197.2	279638264.5	452339656.5	680239469.4	790171401.5	320480888.6		104115317.5	355055236	295401037.8	160506809
2000/8/31	206973342.3	519182184.1	843481705.1	722432718.4	747837231.3	303468973.7	503903940.5	98675128.4	408001872.1	680930463.9	556923219.1	642275600.5	770932322.2	547043664.1	302138585.7	395068791.1	386951912.8	1023237865	355392787		211504648.6	623593768.8	206869479.5	287426246.9		1085383083
2000/9/29	315771820	236624046.3	338027689.2	434111954.8	239112010.4	104527400.1	654582749.8	47670517.3	206983170	429842466.9	579517725.4	215446430.1	2499137982	131444319.2	111328669.1	107055020.9	106636474	328019980	102375418.9		59768007.6	161209966.5	90000641.7	104915259.7	1049537642	138198426.4
2000/10/31	148182430.4	154976995.1	779773766.8	660643433.9	261589614.1	140671455	252734238.7	73401640.3	198324532.3	561674951.4	121156552.1	115053928.1	668260665	172238948.6	101395262.9	80908381.7	66933787.7	238466399.6	96388468	719867911.3	103412149.2	101788269.7	104767914	259054099	1033651081	212705786.6
2000/11/30	357372977.5	664811742.5	755611648.4	664009070	490516126.1	532901205.3	652490667.6	126080618.5	202562440.3	522394805.6	387806786	315310826.5	2942125572	787126184.4	221706203.4	351646517.2	415447152	2792171996	810988436.5	502203398.8	354706268.4	360141579.2	200138162.5	247501990.5	1021881332	294880016.8
2000/12/29	681347276.9	396442401	317782324.2	298274364.9	204758762.2	221470805.6	379383837.4	307805333.5	364536085.8	388844278.9	354492419.4	225456070.3	482547509.1	429953457.9	276928941.9	170763191.7	182110174.4	719447527.8	316275387.9	188575612.9	230891026.6	481611527.1	227045631.4	133364427.5	280632802.6	285885877.4	2973395137
2001/1/19	2063701266	233371994.7	182793877.8	187748349.9	129962423.5	280829715.8	203675159.7	93916771.5	215652602.3	182208405.9	350304399.7	179592960	234096845.4	328140072.5	213043966.1	133835167.9	142375600.3	599174897.9	341597850.4	112958385.8	114142400.2	121893004.2	117062918.8	123319599.8	207336420.7	142055751.9	832930306.5
2001/2/28	702386513.4	176149284.2	166315535.1	131739017	92681978.5	102073245.3	138248561	31890414.3	209091542.1	130819312.2	93684177	217443633.1	170634077	464226771.2	112832230.3	50038786.3	93986997.4	482891714.2	136443285.1	132675030.4	108964632.5	80787765	47300198.3	56723419.7	100864592.3	87401147.1	1491690344
2001/3/30	826842090.5	298556606.3	231572252.1	286788144.1	180985331.9	191865804.9	444173093	50421925.9	333355487.2	444538806.6	157624891.8	400323199.1	230481311.7	511243294.7	156383645.2	126095251	120646455.3	1067588567	430919877.5	111935487	178172917.2	214079935.5	140553393.6	226194051.4	764468941.6	127085658.3	939372908.1
2001/4/30	787680486.9	299468428.8	276014644.1	458282732.2	205516907.7	183598472.9	358743733.7	105290271.1	388918811.2	423291197.2	221521313.8	366515474.1	221246910.5	362531406	166352196.9	152223564	184411671.1	902997601.9	575883086	126354893.3	190760155.6	205784331.8	350820814	160313291.1	412934991.3	173608574.4	966710407.8
2001/5/31	390735534.7	109506189.1	229756408.2	310997093.7	299958649.6	119495670.4	211099631.3	176920533.2	346705258.9	362819375.6	313579969.9	163993018.7	136376132.7	254036324.3	289622593.5	98295284.8	124536083.6	1292837336	148671086.4	102586046.5	107104095.1	87606388.2	174106137.1	279784706.2	156809837.9	204781826	401660355
2001/6/29	293815903.3	145853501.5	316310146.8	304901983.3	311825078.9	120468772.4	149553637.8	168154485	438943550.8	459492468.4	423508860.4	212128112.3	196817630.8	335522528.1	460155563.6	129182274.6	254305188.4	990397893.6	256128248.8	176160971	175180171	101681891.5	250568777.4	308674150.2	340628072.4	481946772.1	322597629.1
2001/7/31	191574632	102176703.6	335175098.2	241507856.2	180193967.9	83371820	104024390.6	105384332.5	315688315	415838167.3	154689400	207778416.6	94414136.7	136626345	124368239.5	70998557.8	86075427	1558614287	154097278.7	90968957.6	268635419.2	65346622.7	82818077.1	179196849	114257342.7	133017974.1	220051308.9
2001/8/31	834510253.8	116908267.7	158616761.3	76294152.9	98685328.1	45858549.2	73135370.6	69842328.5	405627739.3	174337112.7	99805213	92705301.6	59377537.1	76156701.5	59288484.9	47778241.2	43623277.8	844398976.5	71161100.7	58972377.2	53729878.2	60241243.7	70842461.7	72597233.9	67895263	68953668.8	202107543.1
2001/9/28	458942414.1	72409913.3	75964894.8	39233801	62675230.4	28122176	26619760.6	37633430.2	115483579.5	133579464.1	65356621.8	68310672.5	39652275.3	51471973.5	28042987.3	39021323.5	42012819.5	634409430.6	47791822.8	37828905.7	40495272	30215182.2	63474058.5	44329353.9	50167828.7	46737729.2	128691425.4
2001/10/31	217306728.5	98170083.9	65037394.1	56412348.1	74000744.1	47146948.3	26455822.7	49463094.5	78119196.7	155501357.8	83775712.3	124037135.1	59421449.8	55708345.8	44376572.2	45077690.5	42544877.5	554997637.2	54002538.1	53206978.8	61533001.4	48564784.8	81617505.8	118210481.8	164482386.1	72366917.1	221612326.5
2001/11/30	198661058.5	93686972.2	60788865.2	216413151.8	100197277.5	90711156.8	31120239.2	116928152.9	553566896.8	600725121.4	80699868.2	70712089.9	60890210	109617198.7	47443308.4	59012870.8	50306977.9	407323756.1	64534515.5	42540328.2	68301364.4	68095254.8	90017908.3	111127607	75903621	61352420.7	104711766.9
2001/12/31	146171177.3	128430451.7	65118192.2	129758321.6	76117528.4	68408887.7	27233596.1	42950688.3	704699106.7	402489946.2	163995063.3	212507151.2	56239301.1	141532289.2	52836167.4	40731122.3	40865046.6	1588409610	114060753.4	54940639.5	60789940.9	114486127.7	79874811.8	160163200.2	52010383.8	40190148.6	93067682.1
2002/1/31	174615827.9	96114371.9	130512185.9	80679306.3	158923585.8	66187767	22626503.2	34952787.7	82257752.8	186289065.5	173955888.5	102059126	92438017.6	148584622.8	44439295.9	53141551.8	86551490	961964482.7	67173347.8	55113103.8	87902037.9	42622566.1	75602270.7	97042440.2	77649453.5	59789679.1	157021467.5
2002/2/28	134021754.2	41392213.5	146517035.7	38491469.8	91894719.1	43378511	64699384.8	10718522.4	84240657.6	85410475.5	60491853.5	88277811.1	422356211.7	129429954.4	30567323.4	38240486.7	143511434.6	438808023.1	43761331.2	24868483	38207015.8	60148754.2	39438671.8	70478601.6	47061677.8	50868534.5	78261246
2002/3/29	497708081.2	236392049.6	342961892.5	273183385.3	344079781.5	109719512	78429050.8	45732036	811051486.4	938507240.9	186857021.6	217498376.1	2532387361	911230753.9	202154246.4	143296774.5	375576778.7	1322361611	184162519.1	66347517.7	127720220.4	227070207.7	171499127.9	171311959.9	153019212	169871001.5	243239400
2002/4/30	249636803	627004792.2	168083305.2	183363068.9	677044392.2	64656129.4	46080829.1	117190981.1	285606740.8	1622143623	237022489.5	79131852.5	522187183.9	212701325.7	336312837.2	63428578.9	115259827	380484771.6	121090742.7	51842829.2	146378644.2	314611198.7	162394750.5	147390127.8	53866540.5	73140349.5	103492403.9
2002/5/31	258388346.3	223058712.1	341697087.4	92440508	566870077.9	222950599	29193076.7	80245870	293193161.4	664991878.6	55533090.8	57769704.5	195107530.9	102645197.2	62567033.5	39719254.1	157108313.5	271368796.5	57857408.8	21356512.4	62074683.1	94380465.7	53467473.6	53360881.2	116542537.7	37752599.1	76645347.9
2002/6/28	247475800.7	515410404.1	1025677436	222845954.5	596792918	282666607.7	49502561.4	78647590.4	1144568045	1905898364	303102615.4	189801123.1	715274315.7	274028178.7	173313120.5	155063951.8	106555925	660839793	134540824.3	70801403.6	123440265.3	275892476.3	115334388.7	129441509.5	137146489.1	77263167.7	134287030.7
2002/7/31	229172156.4	272699466.3	270704858	288066615.3	187203062.1	124148117.3	19978931.7	50223462.2	209761565	502929155.9	208011575.4	99102833.9	529462088.3	179885214.2	107745303.7	62137309.1	63870244.8	513646337.3	55303831.4	22623339.2	97847647	122606257.3	52040423.2	55530144.8	54070432	39411540.7	57813297.4
2002/8/30	96622476	211838193.9	97515176.3	62000141.9	80655887.6	53048119.9	137812385.1	46669131	136172149.6	249815849.7	177215721.1	59256203.5	120960014.6	151903384.5	69361543	32309301.1	46377423.3	502083084.6	38698673.6	17200426.3	331765893.8	59128405.7	60590458.5	39444886.3	27744601.2	24024160.7	307082767.9
2002/9/27	328368569.9	459391169	137772448.3	53829518.4	53327509.6	26245224.4	44792094.7	22803263.6	141029957.7	123192970.6	61570909.6	48473014.4	81230967.3	77722564	101259514.5	59965949.5	35316397.5	324117675	59962972.3	13889851.4	169364335.6	51767343.7	39236687.8	28137368.2	17470915.4	20489815.9	159386707.1
2002/10/31	67465837.6	149386346.5	59034861.2	33185488.6	66393314.8	32681950.6	16919870	27472283.6	69862263.7	69029687.5	57571981.7	60210735.6	70440570.3	37642239.7	22714884.1	20147589	26109242.5	269200865	19265481.8	8856172.4	69598714.6	94204155.9	33956348.1	65670917.6	13411618.3	14316252.5	58457727.2
2002/11/29	77747807.5	243307465.4	120097779.5	85975420.6	69359887.6	87473066.3	19969810	19752326.5	81287048.4	153516076.6	69892113	158302449	113792631.1	76098149.2	31453174	31894617.4	26993285.5	310931610.3	31317274.5	16471118.3	73005956.1	65387455.7	47941682.3	77290601.9	31092365.6	26500666.7	99237565.2
2002/12/31	112974709.5	159515901.7	63809929.4	113570629.2	59802602.1	89737802.2	29451391.4	44757231.7	234774407.2	245111500.7	149698492.5	159223285.2	118457205.8	74243306.4	29895969.7	30189404.6	21634668.8	358519439.2	37083551	23059672.6	70064360.7	101801383.7	35149302.7	57374144.8	105870532.6	28893997.7	88709817
2003/1/29	142606822.7	300454925.1	178709046.7	102129219.1	132300488.2	94650542.9	24436229.7	29123880.4	138078964.9	386314329.7	89652654.5	84207688.1	193158461.8	140135420.1	56454724.7	114571166.7	48222934.2	651164545.2	77193977.2	49389982.2	127764237.6	158819525.5	63686972.5	78118701.1	73776555.3	55638258.7	108313430.7
2003/2/28	51579985	263220116.7	75366907.2	36440012.4	93585308.9	35247777.5	19623027.1	17031976.3	369508750.3	113528159.5	104005668.3	51950762.5	100219343.1	59026519.1	34293961.5	34578487	32466339	214814249.9	43018522.8	26659124.2	69589057.9	92106289.5	39693022.4	105731039.9	38930242.9	32152183.1	78590639.8
2003/3/31	46328899.7	678899738.8	55486252.5	41873587.8	61584658.2	44315765.2	16703208.6	60154648.8	414521898.2	73912871.1	47623097.9	116960119.5	76094005.8	132736531.9	33828948	26735269.9	26680405.1	277734446.9	77359931.3	51227786.3	165577532.8	84385921.1	43584649.9	51384980.4	48792971.4	26032791.1	78535375.6
2003/4/30	99439799.8	796587011.6	140488103.8	218995474.2	197261473.4	335380982.7	31233812.4	45694408	824493962.7	211430953.2	104853215.2	468722225.2	381708628.8	308393020.4	131496557.3	149780448.6	129096060.2	1075324425	124950017.3	80441329.9	452170103.4	717761093.7	122848566.2	124475674.8	121372903.4	61595207.1	125813155.1
2003/5/30	51495663.8	250090131.9	148873836.1	199915420.3	119883248.9	318700613.2	14719495.3	19936135.3	2920337621	169003976.1	65729414	155224892.5	145158229.6	123258953.7	39839736.3	37681738	36734004.2	627167733.6	58835470.6	67779881	280145938.5	252206055.5	61836489.2	67770042.2	26765190.7	42023102.4	78551376.6
2003/6/30	161670317.2	528169481.1	284076999.2	60486124	130592797.2	701553790.5	14506082.5	47893285.2	1014337290	187356994.1	76962507.4	73195177.2	75816269.4	74814756.2	40057686.4	103195352.5	29788979.3	764484891	30804737.8	40600861.7	103699272.6	123337929.4	44000943.9	54806427.4	21580423.5	53762628.9	86580679.3
2003/7/31	61454130.7	627623737.7	135574478.1	61939432	81748979.4	318462063.3	11402831.5	28152257.1	340524550.6	239852121.7	112799258.3	97223519.5	57716048.9	75932315.3	45085269.6	187244621.1	32390676.4	1563359515	29277687.6	58198567.6	88740023.9	220378279.5	26439853.4	43463088.3	18239729	22214811.4	52605083.7
2003/8/29	26485188.5	298534057.4	70235588.4	51287957.1	33870877.7	52715803.7	8123114.8	20904725.9	284656756.3	196439860.9	35880293.7	160841695	39453175.4	40404862.5	23300864.8	40433646.3	14124172.6	501127594	16002949	18502230.3	50416969.1	62429830.8	26579348.5	28771549.3	210944186.2	28325128.2	27101692.3
2003/9/30	22407557.8	378207648.4	49004622.6	21752830.8	61122448.4	36783994.2	7182840	23204128.2	156507119.4	264945023.2	44036110.6	495193036	37918867	55776648.2	17149816	30206416.6	10978883.9	335766669.4	20503115.6	15671763.8	34591005.9	101394223.5	26496508.2	27809343.2	85554483.8	83155708.1	36644264.4
2003/10/31	18254364.3	141521799.3	29429045.7	18723544.5	86002042.9	57238541.5	5920554.1	9489196.3	85489998.5	107394727.7	23738606.9	123451548.5	108638194.2	45465518.8	17607459.2	26045164	11605439.8	350335758.6	33129670.1	20067045.5	45826055.4	94832441.6	20099483.8	37517700.3	48423687.8	17277329.3	37658006.4
2003/11/28	38695394.3	247578712.3	93105479.7	60707345.3	51756073.5	201746000.8	12452568.5	24086280.5	379274830.6	158296941	155823995.2	235244852.4	259132996	78091674.4	34612915.9	37386589.6	43011836.3	463631377.7	59288012.7	65926170.8	60695869.1	176807781.5	60974349.2	65949364.7	54888230	29004503.8	68875253.3
2003/12/31	63360944.8	571174987.2	95846367.8	67256246.7	106161941.4	132444767.4	29099126	27831692.3	261047199.5	135113070.1	230495730.9	292309203.2	159130489.7	107776342.8	62197398.2	59927735.3	66953761.8	1162249391	79417105	43707397	211362742.3	781980192.5	105924375.5	184236410.2	70887945.9	74934625.7	93009214.6
2004/1/30	33203371.1	533910670.8	57160719.5	80248397.3	52317053.9	181583546.8	37668088.5	16074575	157241433	152592300.4	104792338.6	225705803	194419672.3	73739240.2	55103934.6	48656469.8	59670936	712348426.4	95547715.8	60847313.1	226727583.9	752395615	213110377	69465845.4	70969608.4	22714350.5	123154018.6
2004/2/27	194230424.2	1759557785	150245818.3	300245370.9	267747699.3	595856937.2	81156856.7	40383189.4	1050766103	298293386.2	396324966.4	346526082	691930268.4	331806531.8	137810010.5	144394356.6	183132172.8	3116067141	174412433.7	80677181.1	471323532.1	940815632.1	288579207.7	275299932.8	174331156.3	122756449.6	207519439.6
2004/3/31	156066829.2	1011169635	87623407.5	185019718.9	225694242.4	414074567.1	48448795.2	52273276.4	1317279221	413737878.5	204895434.7	668790314.2	466021338.7	215222760.6	73966938.4	97371319.3	268232535.7	2203056142	313192722.1	63290220.2	373031235.9	530168018.8	194422386	339757352	151874979.7	49153475.7	406903396.9
2004/4/30	92345267.6	667554921.6	73078689.3	85125441.1	128660074.9	560217255.7	36019772	45094042	367657037.3	137029770	163624753.4	428413322.8	207833762.9	454855763.9	151134571.1	108669930.9	106923564.1	2719044267	211535020.6	109492797	184589756.7	945963086.6	250034381.2	160261862.9	248350759	91797483.5	173532246.8
2004/5/31	21438340.1	146781907.6	13420648.8	22276837.6	27554757.7	88262249.1	9374594.7	84549149	115923127.4	50747696.2	37388837.4	111698856.9	74031169.1	93055207.1	13495331.3	35644085.1	45960339.3	537165890.7	53315192.5	52073078.5	43214966.3	85930345.3	34852724.5	61662609.2	19011473.5	25464113.8	85596258.5
2004/6/30	30829416	492400475	16420357.7	27612976.2	37567963.2	79296218.8	77594346.8	71108714.7	126425204.5	87214632.4	48487661.1	218955357.3	69669139.3	73154921.8	19304237.9	49801435.4	24667203.5	431698558	68610907.6	53028253.3	50739423	129734180.9	113161386.6	66833857.1	58892899.7	29554942.6	119213795.9
2004/7/30	28501145.1	205052741.2	27469989.9	51961616.5	56167665.8	114088684.3	15534069.9	104754608.4	93120952.8	47830636.3	33298521.2	247228883.6	58607033.6	49900674.4	14186077.8	47244313.1	37628330.7	600155232.4	51820689.5	71644169.7	63898288	159293189.6	136855551.3	52285803.3	26915948.6	32158429.3	38064179.5
2004/8/31	17455050.6	134155170.1	20567186.9	21108876.5	34249623	107916446.6	17672247.8	67380138.7	78625044.4	48589326.1	105234578.6	97540515	52774327.8	109589836.5	14023286.3	32286735.7	27052079.1	335084050	41070762.2	36243800.3	64136988	54389007.6	99722313.5	60985406.5	14826216.8	50931626.4	40439404.9
2004/9/30	45458941.7	553052544.5	34177046.5	71577655.6	78242470.8	271302282.7	41748466	79805826.7	161378600.4	185051382	114741914.2	290803949.3	194995535.2	209742164.9	36810227.3	64275990.5	53505815	2149160758	214931130.7	74642124.4	201727113.1	508951178.3	584204306.4	178595986	33340437.2	47663228.5	90053561.6
2004/10/29	20113976.7	380391829.6	16310148	27420002.8	45383863	82219171.6	13332472.6	32015632.3	74824554.4	51786532.8	53586168.8	247614679.6	74013425	115370648.4	29541877	75263930.6	40909607.7	1858229049	67617522.6	70564481.7	189904943.9	677388878.8	314424801.6	76098819.9	29856159.6	17360015.8	54249139
2004/11/30	17667879.3	925393988.9	20336648.7	46551597.6	58498023.1	122070625.5	40041589.1	94645434.1	136212631.4	42486837.4	76552667	198018021.1	84614558.2	147628490.8	22741425.2	54063364.2	46020779.8	781326281	121413209	93051995	129358770	357578415.7	294034353.2	81883371.1	58224629.8	21015876.8	54237844.7
2004/12/31	21405789.7	535454889.4	47694150.6	48013500.7	34881523.7	54233107.2	10396121.5	40072392	63145444.8	177571541.4	56963118.6	138095327.9	65772434	49577809.2	22674476.5	93641429.2	64454496.5	486084852.9	143293513.9	45099369	90031908.6	208774908.9	163711986.9	133338663.6	15444279.8	17590324.9	193155881.8
2005/1/31	13349092.1	143949038.2	39206211.6	16832616.5	34499369.7	24095500.7	5385104.4	68664933.1	34032775.5	107667995.9	144408390.1	39144023.7	41026888.7	32959212.5	22336959.2	65818888.7	20725624.4	454100363	39595700	23410217	61102059.3	182307500.4	139756398.4	32567729	20923259.1	30224027.5	83709103.1
2005/2/28	10325212.9	115529222.1	18672408.9	17038780.6	19696923.9	36580363.3	6451438.7	30469993.5	134102461.4	56544745.7	132209320.1	66713896.3	48893111.8	51748959.8	14710743.7	49132750.3	18850804.8	920193174.8	36873759.8	28830290.2	312466945.1	287447826.7	268445096.5	40072872.7	26290205.5	12370828.7	77896831.7
2005/3/31	25175990.6	273368302.3	60446516.1	38094979.4	78316782.9	61486193.1	11159703	71134805.8	72882954.2	101436503.9	78445443.7	241297472.5	130143459.6	92134693.3	15842408.9	94512691.3	48413172.3	1249609641	68080712.1	134277572.1	257383295.3	525160736.1	400634924.1	40849670.5	158689295.4	37239232.4	187162570.5
2005/4/29	20179010.1	238578777.8	18711674.5	34697733.3	150665800.9	198251790.4	26354323.2	33282151	147968133.5	74445730	94699214.8	412793026.7	50802121.9	167994325.2	24130048.7	48586812.7	39871238	1584244036	80136589	270261853.4	220548103.5	707543892.9	446481066	35210029.4	69232374.5	34398444.3	59857681.4											778909269.2
2005/5/31	55439891.3	115697084.1	14554387.2	16679897	41627896.1	265815183.8	N/A	42837607.7	76700795.6	24913575.1	35391486	135074284.7	53270662.4	101399533.6	15952545	49870118.7	22360941.7	805159321.6	33977521.3	144171784.2	186048774.4	459450722.6	121362702.9	21946216.6	46634546.5	27443751.7	23689515.9											250591600.4
2005/6/30	49916238.3	116818712.5	20414443.8	34512446.4	130509303.6	221214602.8	N/A	63855763.7	159924230.8	93905491	84210749.4	147463556.2	53956521.2	211111578.3	25290744.4	76075387.8	22914521.9	1707648061	57195282.9	207947322.7	204843770.6	541253340.4	227488595.3	44398077.1	73218187.1	26757870.7	61438129.2											449810225.6
2005/7/29	20005550.8	364830031.2	14355086.1	47651001.4	82142770.8	209825000.6	27342345.2	48220632.3	262044442.1	47845682.9	75331565	134963411.3	52647250.4	117231816.9	14762414.2	35328074.8	33517685.7	1110581634	38506591.6	110959950.2	192669406.5	375273796.8	138268872.7	31674800.3	59995275.2	22944999.6	35670376.3											311451789.5
2005/8/31	111761685	N/A	42523882.8	104657938.3	157032571.1	337935248	48263389.8	22500120.4	275229008.8	104367215.8	164724889.7	378941724.3	155320403.6	266317306.8	40008920.6	100040225.1	68978573	1896649460	128180764.3	133683274.6	595308163	359836001.5	515386559.1	85173678.7	109716318.4	176613485.3	95848924.2											516582717.9
2005/9/30	78243183.8	320067654.4	98158649.7	111936838.6	252919135.7	358337740.2	103258350.8	75968885.6	527042390.5	116100450.1	113545246.8	370412623.1	195482830.2	181644833.8	81973963.6	166575171.6	127526464.9	1137007360	210459850.4	212988287.2	826652792.3	322567326.5	335493553	101290216	141423693.3	119183688.3	111591108.6											242025788.7
2005/10/31	36396215.8	113023262.1	26778342.1	34817963.2	117576045.9	89120897.3	35582103.7	37311016.2	356308382.8	87811906	67846015.5	165063343.7	81631395.4	147359418.1	23325006.4	188012595.2	73419268.5	625951121.8	74410400.8	149030653	271737578.7	247046986.4	226519610.9	96560584.5	27910021.7	120723307.5	103769645.9											121934289
2005/11/30	23752289.8	129774498.6	50947059.8	17505435.1	84436960.5	233589506.6	15371687.1	39450084.6	236794453	45771422.6	48469950.2	241580781.1	78570311.7	50793932	52611824.7	103139178.2	31481574	401449048.3	125968057.4	73572856.1	196038138.9	155767162.5	125384753.4	55126337.9	62918098.5	319768092.4	37754185.7											111310469.9
2005/12/30	24326310.6	138450049.4	31721967.7	35844902.6	83943826.9	254540115.8	16389498.3	43172123.9	86098922.6	22401905	39682024.4	272834825.4	52377429.9	123458506.3	23691841.4	57882546	52604042.4	854461052.8	112668040.7	118607320.6	297930082.9	346280430.4	296958074.3	51305011.6	109652846.8	99582293.1	41081843.8											257897271.6
2006/1/25	16048965	291272491.3	51650264.3	87430139.2	71424224.6	519532819	18391484.6	22159463.5	212721648.8	46138846.7	39609951.9	372562153.6	70454837.8	154730762.7	38479384.6	56819895.4	47476815	1463301029	129712046.9	120140289.9	N/A	284713738.9	430831398.8	92354363.5	76616018.2	108091190.1	160476271.4											279601271.6
2006/2/28	34089958.3	638842142.4	39570559.8	135516776.7	91621281.8	645700403.1	28260594.8	5740508.9	95964522.6	210971471	46992993.3	489195976.9	118480912.9	246836557.6	31529101.8	85383302.1	90283506.2	N/A	204205327.6	187985499.7	353329127.9	631199160.5	528397388.3	99702098.8	79261363.9	68256550.9	N/A											430570522.2
2006/3/31	80373119.3	364359835.2	54670971.7	113948547.4	106254055.5	608016809.7	19076890.6	32753799.7	96499537.2	207225124.2	47501695.6	306444011.5	58112040.1	167615383.1	34346640.2	204745892.8	156179399.8	1673309509	189243101.9	195260769.3	339169108.3	171373787.3	877322665	58373926.5	166982916.1	76749917	346325157.4											278210234.2
2006/4/28	77381681.8	1287219641	92782863.8	135319384.3	90749511.3	1363209570	46290458.6	43621656.8	383515928.2	268941165.9	70625390.6	875622216.2	209795071.8	569212849.3	71841477.7	278929221	N/A	7024365147	305195399.9	466298320.7	917950152	N/A	577840087.7	153974409.2	203179253.2	200150949.5	342450775.3											645227974.3
2006/5/31	181876402.3	1642393125	162583968.6	287008016.3		2436676625	12997797.8	180254383.3	572492197	400584858.7	283292086.1	1956593598	803341718.5	549596053.6	169000437.2	460116789.3	N/A	12171283197	414247745.8	822456110.6	1247273026	644761332.4	2705673555	82767438	446672256.2	277712531.8	644084357.2											1030870182
2006/6/30	219533029.8	1077394098	132987064.3	275509626.5		2345352992	105439209.5	275106297.4	416527187.8	1211872590	223060846.3	1678612481	1036871020	876322735	189557002.2	322545005.4	607271312.1	8007792449	714601719.9	839067628.3	1016631193	N/A	2413859967	94310139.3	317615041.2	142277604.3	847654843.6											1520206764	1170175680
2006/7/31	132758825	1731370306	44985836.1	228874349.1		1323331082	130950643.3	172997332.1	469033956	813703176.8	285757775.9	1249393705	521554004	517423930.9	167335177.5	661156812.9	208519752.8	5060810216	647104068.9	466643547.6	1004702500	N/A	2749866473	231945630.7	185098076.9	173542876.4	487044350.3											1009759075	2384790232
2006/8/31	108048058.8	1137331476	145607405.3	69334319.1		1109961889	51234839.2	64870371.8	174032162.5	325985103.1	104914229.5	696909304.2	186002731	374229951.3	156480644.5	341822304.3	111202804.4	3170976304	589967049.4	333395542.5	982084029.6	N/A	1182899814	75709335.3	141828081	159374243.9	186849984.9											576801464.5	960682238.8
2006/9/29	120071413.7	1188124360	235944124.6	227105409.2		1155102315	65133852.9	24095311.4	171316154.3	521962696.7	153070075.8	1393523426	210054142	317447427.5	196621683.9	567612852.5	166495839.2	2079003551	514102572	404570144	930220280.3	N/A	1094287527	178478181.5	180797780.5	118091987.3	289336006.2											325354379.6	899022271.1	1347011510
2006/10/31	114267130.2	1206193651	137625525.4	223307115.8		1253840303	44570831.6	127710849.7	160245918.5	334402876.9	N/A	1253158320	230235125.6	422351653.1	254582781.9	329366113.9	218593583.2	4472893047	444636825.4	314094161.3	990078219.7	N/A	689911102.2	100730147	147131438.8	171914931.6	228045665.9											302202587.5	498864171.6	1441630351
2006/11/30	73711854.1	1305517438	176764995.5	105247584.5		2164086801	141199399.1	101807123.4	157851097	300072825.4	64344853.6	1507461455	226069206	1035285177	140786851.4	202323580.9	373656542	8580115851	688759639.5	921429242.2	1730914935	N/A	934647596.5	N/A	216971490.1	154242128	197230182.2											614015680.3	506770221.7	824580284.6
2006/12/29	155268203.5	1837316282	454818574.4	213292748.1		2505615389	177429474.5	276414215.6	309277238	650265239.5	364818184.5	4175209806	783890746.1	941952633.1	263774957.4	307940198.6	566478738.9	9468326030	791315754.3	661908599.3	2844664189	N/A	1335334166	798214362.1	441512441.9	606457994.7	426261840.9											640754390	665169659.5	1307159820	650887821.4	297231555.4
2007/1/31	515977109	3525518526	594165708.3	455633855		4927327860	82500489.5	441880535.2	1465595324	1138408011	544223068.7	5225105272	1735191444	1377625721	554836906.8	N/A	525887388	15222454377	1312419944	1055311065	3795558908	N/A	2598681183	1075684395	583334542.3	740554918.9	1161238912											894803026	1168452060	1357139534	567397324.9	565301967.1
2007/2/28	383491411.4	1423608807	535631230.9	413032182.8		3381567501	N/A	408978631.2	1154480277	724196032.6	443083157.9	2885778986	2039708145	994918689.5	549423330.3	5077161.1	251861404.2	9357945909	825890915.4	663932179.6	2388258033	N/A	1614641776	524712829.3	388387395.9	322993683.8	892352954.6											570061867.5	675761483.7	558929906.5	408135791.1	322469641.7
2007/3/30	1579771074	1887017188	193058786.1	816809727.1		2818324514	N/A	700448281.6	1174010362	1822271619	770133574.7	5682268024	5046506578	1894412796	950992592.6	1522759911	657915387.9	15717492432	1519559825	1261313958	3287520137	N/A	563365282	1569832671	497956371.2	834758764.5	1339516541											1250999140	1085886295	849899997.7	574571266	560448302.7
2007/4/30	2117411691	4361330821	N/A	1681128207		4669365177	N/A	944207484	3850384687	2430169652	1610046015	8524641576	6173661737	3472121790	2084053683	1787386512	1091501145	27039053244	2643335236	2348352247	6941712427	N/A	3027020439	2089068395	1807883403	1471482976	1758040390											1816426272	1415931323	1501116931	1069377853	866090859.2	1207952678
2007/5/31	1526687720	N/A	N/A	2037765835		N/A	N/A	964899938.1	4344989495	3302463218	2106412955	8663569997	7612833969	4577751647	2164933043	1750816426	1052522325	33017860960	3261179144	2411239780	7221547852	N/A	2784608961	2356743855	2764039929	1411456212	2672621214											1337185550	1483208430	1175252069	984142450.2	654157427.5	397977447.3
2007/6/29	1401732753	N/A	2912554386	863301324.3		3607762613	167710151	815187472.7	2296135784	1723889907	1179498323	9099903887	7089011987	2418246550	1446261479	1559196419	939706334	30910484895	3130717873	2424021449	6663935252	4809147457	1994383743	3065164712	1247898360	1501445958	2761767975											915016613.6	1387528687	1264414498	759616222.7	73699991	473596520.5
2007/7/31	584426817.9	N/A	2830548929	545759198.8		2955262674	3756834420	507591795	1473097770	1010662872	663494247.9	3171675928	3205860712	1090366127	989458102.4	1444325083	446524084.8	19843534696	1851254692	1296401595	3280064896	9678060890	1036431962	1344883405	1497842603	2346082903	1660606255											530455558.6	1043939429	907177493.5	388645537.2	N/A	501312565.6
2007/8/31	1106942789	N/A	2957699925	828965787.8		5967869281	1773244531	571819111.4	3523591025	1690951006	745911880.2	7094771215	4735504730	1868998433	1437226084	1264075231	1233476011	32131008582	2433571462	1894664135	6450776481	6255896133	2333934975	1876429278	1437844558	1636130149	1653752962											646562486.1	1615154409	1032463190	709365438.8	N/A	727355326.3
2007/9/28	993414788.6	N/A	2069575188	641311146.7		4702198091	1672697621	402368342.9	1605223256	1965827206	801068623.8	3936591370	3618896701	1012806551	1318763954	1147430560	1338914027	27827841191	2301927061	1679602114	4218165437	3589445799	1196701964	2246389582	2282822280	921615456.7	1751225086											611048186	1422386245	723124798	368670671.4	N/A	286430186.9
2007/10/31	505777745.8	3222726587	1316048190	483219237.4		4311822457	940452196.7	154481315.2	676106791.8	910962648.4	511038824.4	2585150559	2161903374	809665057.7	1238035645	812879378.9	510019345.7	23450995003	1855747348	1809967911	2033195354	3955972644	2339949744	563918473.4	757208783.2	386386366.1	924348114.4											275476772.8	645436401.3	568113769.9	200036647.2	399905392.5	223605479.6
2007/11/30	230672739	1795660840	3238048926	238979241		2879404742	652477694.6	269995311.1	654639707.2	384002667.1	300707936.1	2518794033	1089604663	743890655.6	396056789.6	552479913.6	289031910.6	12240582136	602034227.6	635813493.2	1327379713	2268560777	766220388.8	525794879.7	952544412.7	646322357.3	365617054.3											141738933.3	641932862.2	746412828.4	329763815	163387784.2	184406640.6
2007/12/28	353414050.1	2088567639	1904358557	478435878.1		6261116139	1015654829	386761968.1	1033159415	644344885.5	608028801.5	4958176124	1963870029	891738787.7	819504510.2	N/A	446708852	16835741612	1330354422	734393381.1	1654532811	4124687556	1328619798	1170819499	2537762623	817529218.7	761372041.9											250986034.1	1331941893	736777871.5	522024471.8	295223813.8	319203138.9
2008/1/31	634847958.4	3922082828	3536057990	1036727216		7220828531	1292443244	460186651.5	1531855990	3729497264	627126004.3	10265921471	3647203627	1328018848	1609332279	2355536557	683903467.4	24970686318	4179212701	2105387509	5196566530	3738018056	3432101691	1565593107	3888277476	954875034.8	1569197302											1689156979	2214473975	2724453905	580827335.1	685533962	574368658.6
2008/2/29	327196678.2	1207913928	744769095.5	261895308.3		5340931212	264814891.8	N/A	889871007.9	6488839681	354431038.3	3204891441	1309263216	383984444.7	830675248.9	821730308.9	293074162.6	9922641344	1655878222	853421252.3	1731188148	886249654.3	3407477465	564664700.1	1776771724	195931840.8	1433407783											2146424703	1190635996	947729967.3	566019543.4	315418520.2	191823954.7	2143421734
2008/3/31	368263782.9	1591859932	878022339.7	300578552.7		3632413700	333873054	N/A	1268299464	7490163254	353952910.8	4878862162	1590248736	546256918.8	1247523916	957646142.1	462184114.7	11346197447	2217733774	616433318.6	1751477856	2404405636	3864399678	671249955.5	1657602200	346307758.8	3351121872											1345828932	842877077.1	717204803.3	328645668.6	244247166	255560314.3	730658408.8
2008/4/30	215898244.4	2056074682	N/A	167398153.5		3316175032	230038581.4	N/A	581770195.8	4772293626	212256682.4	4478416059	1099031658	695600793	447761618.1	1160581385	300751823	19696551713	2538468751	781710660.8	1796760302	2081268627	3416193913	420262933.5	1894795991	254732983.7	5021293994											1850260049	N/A	1266459225	410879808.7	212999072.1	214050923.9	450062649.1
2008/5/30	251764832	1269673347	N/A	494295914.5		2462880358	354955448.8	394332602.4	1063091415	5316375940	189426971.8	4248560258	2228747216	429953132.5	743578350.5	1297139097	184447109.9	11660313714	3609499210	326978458.6	2577210753	1476256507	3673296338	318478984.1	1744623750	297053054.1	15573225119											6051956991	N/A	1740900446	316403071.8	359897175.5	272106920.4	486220371.6	1477128428
2008/6/30	138763009.7	768189195.6	5152946	89765164.2		1793993040	691823426.6	108245105.7	373222317.4	2597592118	N/A	1897699896	842762025.6	401529055.1	210981719.7	611039741	95682317	6487127560	1589201902	398945322.4	1103104528	649594901.7	1890874137	255408090.6	1024195032	402905382.2	9805290722											5871098308	N/A	1330903998	253348587	93732719.2	160639699.1	854158386.5	568944180.8
2008/7/31	200610252.7	773449798.5	2555486476	141180525.6		1307715206	415129699.9	166454981.2	813791203.8	4302456192	218782466	2852756509	1746282691	353179178.3	979218129	489522265.6	138796433.7	5943258453	3115707983	217198734.5	5699206972	893562374.5	2187572102	242182304.4	2359713890	242647123.8	19546968702											6593488023	N/A	3269330368	839893605.7	229007246.7	1169846836	879408961.1	679808914
2008/8/29	163536528	334171641.3	782794612.3	65451628.9		979793283.1	303563789.5	88066135.1	248083654.1	1924492766	110762358	1394591747	1108214518	216169714.7	2066383223	613870888.7	91784256.8	6618024952	991933090.2	244171192.8	2048541447	715016075	1347006155	183786126.4	484672402.7	118517768.6	8162732081											3737826950	N/A	1075139292	217847771.4	99233910.7	384388412.2	331761274.5	1024578131
2008/9/26	64590005.9	660947390	466259205	70427197.4		2350588122	132436411.7	75836868.7	174778399.9	1146449751	109674573.4	1198673092	484798526.4	316913114	973578298.7	309822089	456012565.8	5300288828	701037007.4	693785435.8	1408887435	2610543749	575299604.7	145373276	458560246.9	153116974.7	5281914507											2461479850	N/A	497675741.7	219689033.5	71469789.9	213981976	230248127.4	544055083
2008/10/31	52185442.1	583356784	320689963	43308271.7		1667257091	107521233.7	69680112.2	230469214.4	2573298295	45455487.7	870482847.7	1136017768	280282134.6	847045608.7	180775613.9	193846757.6	4212540189	1145783511	200302841.8	1332447947	751183287	1007223052	124401786.1	664664508.4	110146687.6	4955474405											1819648032	N/A	547176409.7	299659819.7	52725647.6	707620108	88003531.2	454116800.1
2008/11/28	75923046.7	678083897.5	786227325.7	141843130.9		2371684245	209517795.5	N/A	329763125.4	1936457990	95934312.9	1069295472	961570410.3	241722283	902761551.2	400505909.6	239327288.6	9105941228	1572714735	527310012.7	1489251892	798429479.9	1890047116	191589487.1	1592157798	253262665.2	4717305499											1930578796	2021693243	757599154	471179323.4	108008637.7	626047966.3	285444056.3	655361237.3
2008/12/31	151066938.3	1034777005	2501958699	726898977.1		3529071403	412149082.1	281974445.4	538872094.7	3478130418	261313279.1	1220258049	1703545829	450244851.1	1189296934	883891504.5	288394901.5	8698463502	1288635284	369873159.4	2083963871	550746492.6	2023378764	358809352.6	1872660000	385850688.3	6241829876											2267786885	2506081196	982377994.8	856307810.4	310001548.9	896652674.3	491572187.5	997314759.8
2009/1/23	97542243.9	1358709535	1515254546	239965856.6		4867716334	221806768.5	187084286	329277027.5	1578837845	110664807.1	897810942.5	595939969.4	895873821.4	446529390.8	398367637.6	256092503.7	6031245421	604328231.8	602326980.3	1040344750	725366618.7	1064289119	221349611	915397986.4	276007741	2343828757											951948328.5	1079909042	543262685	485001469.5	238850623.6	635880065.1	339668831.1	456410812.8
2009/2/27	407125030.4	3236991265	2767947406	804606865.5		9809028736	786278520	483203398.1	1005048541	4331048032	391831607.3	4287741991	3530530814	2743447754	1990467574	1246794934	688392311.8	21296012505	2901266010	1411580677	3924292471	1971270144	3885800249	702980236.8	3634147278	549225691.4	8726642596											3410803153	4180269270	2059032084	981142455.4	456779694.7	1114936906	828724693	1351564428
2009/3/31	409423580	1664215210	2398439017	441972761.7		8558345384	527293543.2	364392561.5	779486866.8	3108137361	443638133.9	2510494394	2113626117	2467517864	1191232442	1311383991	884578058.7	13701159983	1761724750	1150397810	2454717500	1458853174	3368146815	458616337.8	2506037747	483903853.8	5548601162											2816834252	2513015811	997984553.9	771931446.1	341966109.2	826446118.4	587145573.9	833607361.4
2009/4/30	764384298.7	2787977194	2562226474	578672121		11440347490	715555275.1	712084292.2	1098924807	3177037703	145135681.5	3232039078	3093226220	3084348186	1248295153	1812402396	1253567227	19908416762	3289382901	1500985306	2507719943	2455334620	2860240721	829632453.4	3101382393	671731236	6658864099											3182303280	2160876838	1485401927	768371648.7	853083566.7	1073275226	1248050652	1002547418
2009/5/27	517514043.1	1589043037	1437964183	532760416.8		8016112207	742194228.5	416434790.6	768927896.1	1570019531	386641475.1	2258897166	2333350322	1681521002	775409679	2574885505	1033233836	12506451038	1367444024	1350314055	1431870495	1530789127	2982380114	534844971.8	1851253696	397782750.7	2611669504											931772592.3	1618044587	752258939.7	475853861.1	756561672.2	619129429.3	699592578.3	593408253.4
2009/6/30	708101066.3	2184813918	1934999676	874438587.5		14219159331	680158861.7	897818200.9	1134259874	1440023756	762193356.9	3646448325	2966714336	2892217390	1292852279	2375689658	1742692437	25748055793	2113522250	1541502476	2910311347	2340120814	2656080125	758624757	2337460184	554864666.2	3069592928											1331364101	1618653997	1120706576	414628961.4	1306205426	1295595313	764672008.9	582724655.7
2009/7/31	1024215425	6466278477	2802810335	997713701.6		11184076422	1896120851	813547941.3	2048243570	3197394395	1081796633	3849633067	4209013634	3699960464	1510484561	3843169612	1865580706	26483838101	4672511916	1548410410	3722877058	3285895166	4293624307	903190376	4369995755	819142022.5	7276927162											2516255949	2911688780	2324681457	776220886.8	1212465516	1018996601	990764098.8	757425889.2
2009/8/31	425560789.8	3712359086	1079105467	497296186.7		8293979166	783159484.8	803103748.1	1109418928	2699363770	560310241.6	3348446377	4256566224	2863009114	1056851797	1962952097	1363252348	22528278499	3186693905	1544492780	2951541054	1866979086	8269946739	503969333.8	3126394904	484311919.4	5691327534											4151409121	2515860466	1991416025	1358154494	851023237.2	431110069.1	874611717.7	827318471.6	548394215.7
2009/9/30	315501903.6	2714236868	862846240.1	832556130.7	3819088048	6038086252	758679370.5	1524875683	1476434551	1784574817	531269904.2	2165720994	3349880750	2515371828	751877606.2	2150601430	1179130114	26990228144	3179306523	858486128.3	3098083714	1964301738	6555060169	730895457.8	1742373361	264214095	4971286874											3291734471	1352988350	1274697436	866022218.7	1044987621	343034834.8	1476048710	1425836621	1514688305
2009/10/30	297120328.1	1628501824	598244972.9	390818743	1459177916	8752096362	273884121.1	741473257.4	532977145.7	1126233567	281853499.4	1944191642	1625285394	1623749177	582144052.6	999360074.8	1109205620	14901027473	2144242045	669348793.5	1454360471	1532032566	3156565984	370998488.3	1292766386	252047115.4	2538737301											1467016911	855514948.7	947839034.1	491685057.4	959330395.8	396871972.4	552107997.9	658980598.5	707642055.3	2034299661
2009/11/30	1226063158	4908269084	1964156310	1122960818	3043039359	16341420811	1504520072	1369900910	2260759101	3105930536	1051970272	4461650012	7116308133	3104904760	1713330315	3518664515	1358417962	25758611470	3659537188	862717130	4269912543	2589641656	5678204824	975504760.5	4263088924	885163199.7	6051231856											2690329663	1946233607	2175539487	1598037326	1692646215	1067076655	1468081470	1448097460	1256226220	1779589145	9492349105	2040815005
2009/12/31	761894026	6186923503	1762857132	749046026.2	1258525159	10826824562	1233308192	1356146181	1624812426	4282446712	975951984	3718750621	4242878255	2737811134	1136698930	3080533807	1526061535	27257442678	2255355137	1475455134	2943954304	2636437971	5770914466	819799432.9	3368867049	518472466.9	3828268908											2158785856	1287064694	2152961398	1567539635	1052154927	1498714090	1177069600	814996138.6	1448051310	1268915738	4114438944	5979226937
2010/1/29	503655571.4	8341259994	1757983374	1143943011	1113298003	9689787475	882170422.7	N/A	860473230	4758300243	860452577.2	5640785226	12357561836	2377073880	1257280077	1705813153	1417856556	19970037976	3523982029	1123496277	2804714284	2890780723	3300529200	667383835	2993584471	591484703.2	6829506467											2171530875	1036483460	2510480079	1456708898	967732945.5	778935460.3	1543297271	793375703.1	1189199745	1887630473	2375326456	2143383542
2010/2/26	483001578.5	2751160750	1780076763	1939063053	688434376.1	3250483320	234753024.4	1278599268	830491979.2	2617535964	237567940.3	1363608806	14789612918	687579382.7	768327975.9	1768044902	564597668.8	6988292914	1607240627	722918546.8	1162638315	1604610755	1324951185	214142589.2	2483649271	290955292.7	6597341013											1016114786	335409410.6	3281620825	1144946540	406457926.6	169814466.7	644821931.4	506547866.1	647712407.4	969853987.6	2042099334	720878294
2010/3/31	768491334.5	3799704574	1121746976	2757148386	1691639127	6554705370	614361456.8	1152926885	2748558262	2990779988	254417271.7	1726267054	16604694368	4581543070	1348568584	1878856137	674381283.6	11952564362	2628303733	926055592.7	1961498535	2220096050	2424560933	553605631.3	3203262848	519344113.6	7040646147											1835881222	1462556112	4671728712	1203472290	805911383.1	648115862.4	563071340.1	575802558.7	819401029.2	1427231610	3676737310	2137064214
2010/4/30	991645964.8	6733390102	674714740.3	1653934706	3723549671	9283434118	740217863.3	1228057123	1786282922	3716684225	1387456038	2949881041	12326422676	4123673489	1871557154	1962673638	1722931725	15078091160	3838309202	1456228019	2247906162	N/A	2723547667	1642013913	6505097845	922018359.1	6426602528											3745339019	1296046641	7787969124	1429042882	1455000495	782119522.2	1003334580	596572202.9	916161338.9	1022187862	6258522184	2133388431
2010/5/31	483219005	3863039451	474555082.2	1010794680	1076200498	3735237594	434444768.9	513944049.9	652135246.6	4141331709	524567073.4	1962109107	6493060152	4174137548	981458918.1	1304379660	1134561394	7055962572	1858603737	723878010.3	956912122.3	N/A	1311647566	612399836.2	5012536754	476011633.6	8351377802											3152572170	591799532.8	3221740966	1046037986	930065629.8	295393603.3	512298683.3	296507722.2	342403336.6	771859111.6	3925501538	807211797.9
2010/6/30	245981113.1	2652168518	540624526.6	809302924.4	466636818.6	3063435734	302162667.3	509882121	415310003.1	3466698284	466033726.2	1674964938	6475958695	2100648413	531642163.5	1742236363	1255591020	6782111913	1333068366	434218644.1	648730145.2	N/A	1026583185	369354181.9	1762558476	248444154.7	3876304523											1824918018	402313922.1	4882731684	615627675.1	668031656.5	225427218.2	617088640.9	246670437.2	541464397.9	680852521.8	3320858586	573757209.9
2010/7/30	322234159.5	2789740065	482092701.7	2041135615	776317644.9	4668067443	583952336.7	400389243.5	629569833.3	2889242817	555837476	1571558337	6429795553	2045811786	831117523.5	1968476477	1151636559	8112756425	2236738501	992474361.7	524267445.8	N/A	2630981598	779244454.3	1307595384	274436576.2	3254921540											2150661417	654007616	7589622172	948055466.1	550350242	418586588.4	594919220.5	389538316.9	366055336.8	985059030.1	3140137853	584480410.6
2010/8/31	589645398.1	4568891523	779245076.1	1961426184	1385381763	6251312812	1937107631	882319810.2	1139227334	5751004175	1387614564	3871044997	6265258342	3766182843	1558307714	4359793402	2503429601	15075147784	3273083841	937208579.3	N/A	N/A	3596207391	1006334985	3131250456	974722087.9	6451846267											3227812926	987406243.7	10940042409	1644414206	1740532597	1517944322	559313793.1	429158521	814480923	1240924359	3902577209	1859463468
2010/9/30	612602279.5	3729880035	613718550.3	1478766635	1945556807	4905787441	1125161900	735627018.4	843240108.2	3431112085	701016155	4742699470	5184418337	2333645930	1757386036	3989046048	2338737213	12010553302	2874253215	1317040341	5704792215	N/A	2426038628	873401952.6	2378822921	1057672328	4234451323											1936970087	857969038.9	7251020846	990363859	1932037441	728635553.5	672191027.6	754134854.9	796821736.8	1225786845	3466298136	1473870795
2010/10/29	621269404.3	4546792458	762041234.1	1129156257	1353967400	12036395953	1212294418	735172633.1	908710384.6	4471228905	737327240.7	7394751545	4386543673	3927504570	1773963093	4271856316	3241679576	22315369031	3363168301	2591418480	9830824083	N/A	7505562152	1535246876	2280257196	835517535.3	4787363195											2952451321	1234647924	6188610690	2288675696	1708301517	536017284.3	568207461.7	1352817259	889128247.6	1254379475	2983539472	1245642208
2010/11/30	784958073.8	5920291693	1450639387	3031703565	1505911482	13560158214	1543076046	796485224.1	1162590611	5943649798	1306839191	8278369778	14398504696	5232636942	2086376592	6407354024	4030508108	31032355660	4307901400	4367644412	5968525642	5745576.4	5473603997	3341147631	4321188826	1404861484	5225093117											2588207460	1097041105	8066459827	2726887381	1223899123	2663579526	558841902.5	1867123325	2185585293	4616438670	5116982847	1336603123
2010/12/31	467216770.6	4390477848	516666384.2	3164064531	450150238.1	10683718170	970608355.9	808182280.8	493660160.3	4730723710	N/A	3279496485	5951695323	2642406536	756399136.3	3046818432	2112218807	24641224149	2189708824	2557068070	7217878597	9862242553	4556577452	1346739825	3488852720	656734692.1	5857441572											2478601473	512979770.4	3251591159	1212327615	686423259.3	779808529.1	354444013.3	765213029	846676737.4	4342180205	5278657947	866983151
2011/1/31	374516782.7	3237602504	352908113.9	1974929389	187813758.3	8466813228	797507546.1	977319542.4	194710097.4	1908165454	N/A	4069558853	2510960404	1632909049	250671041.8	1177689474	1544209854	12796383372	1714376999	1773805423	2739171717	4117066577	2587930744	741246165.2	3352174119	506761196.4	4079615902											1988824679	233868592.9	1854996954	1372908557	387507173.1	222693020.9	375777910.2	707317272.9	322262317.6	3678353441	3642732074	387412567.8
2011/2/28	369233621.8	4312230764	357322185.3	1420892985	341867964.6	6833479654	411434372.2	879020812	327847457.2	4209229789	1850724917	2207189870	2836241511	3307520270	633096926.8	1316631445	1805800606	11414667827	1971707433	1377333987	2411415948	1663558392	1541625163	879658277.4	2227051681	491198607.7	6309040345											2687977162	319613311.3	2147128971	1347454265	806107644.7	360238618.2	236147978.2	886783686.2	380274141.5	5253206526	2679521158	347943313.2
2011/3/31	1330734783	3842958803	888516844.2	1117732689	899768393.9	9684070388	840747878.8	743886163.4	1032447364	3148234034	1842924407	4013444933	4104971145	4540945131	1230782492	3303413524	3249757732	18768841646	2644024707	2613109292	3350372440	2111298436	2641748548	1334024279	3383212460	908011851.9	7213995788											3799294993	1806342528	4193543594	1708349054	1282719173	2391948095	419076462.4	920974623.3	776696989.9	8203797342	2887374443	351142782.6
2011/4/29	1233490996	6384899186	958531013	740755800	1040828181	6799186141	496680345.8	475995102.3	826490897.4	2254603028	1221411862	2359511347	2084930394	1040333185	685754899.8	1969329340	1657339812	12963006838	1882912186	1953533055	1878953877	7737759077	1098367492	921558118.7	2754444440	446635270.9	4161433690											4374564355	1357668087	2873579853	1487059947	650826683.3	3574301836	203959902.7	680728150.3	293607196.7	3383569413	2348837044	449273559.1
2011/5/31	2096901495	2476475292	999462109.3	387687872	634185139.6	6587897047	590947090.3	309838899.3	1865706202	1313427106	654022411.6	2594365127	1307497817	N/A	856330900.5	1100052610	1271321621	13785599007	1952886199	1591578216	2692827011	5346490543	886217285.8	504128974.4	1678826979	498693540.7	2866538311											1502315947	486357485.3	2604805620	1044104874	581461509.4	1779721772	221288926.9	1537388746	192925877	1500245974	2784289938	240280686.3
2011/6/30	1252235086	1696981826	791324200.2	495565440.3	1430148495	5358247428	479453980.9	273237826.5	2837110403	780536889.6	322136264.8	1769833439	2341377466	N/A	1790283359	665183041.8	758094495.5	15252801080	3033676718	1045409878	2223460929	3792337365	771822250.1	684593029.1	1912593133	203571812.9	2105513449											1230759096	406543105.3	1353300084	1516076315	480949397.2	573535467.7	144799791.9	1133202583	262612579.3	1248639521	3929892190	417140434.1
2011/7/29	1322255328	2478082967	1062192006	1180968829	2947888871	6499239267	1199099909	972048894.1	1636527639	1067338659	N/A	2886758311	2813104670	N/A	3169886742	1842387626	1388928567	17772715472	4194239228	2083656712	3388558425	3082576352	2550585174	748797633.2	2081298915	N/A	2351882739											2226263841	726043194.5	2877059168	2662933083	922040255.3	638342746	444864720.2	1965762387	531452553.4	2097044683	4432483025	992142354
2011/8/31	800408255.5	1435456819	479026904.5	1352514632	1601076530	6184476948	1313677671	763036380.2	710600279.6	4364622325	N/A	2202331203	1222289494	N/A	2367133263	3973563066	2043006406	22541453395	4149298762	1744804386	2306432665	2267719500	2059770969	540239850.8	1220266257	1545380146	5747390049											10935563355	971455795.6	3724982622	1511234860	582893504.8	494622373.4	297201377.6	1822055330	328765515	4412048516	4944585292	1038834414
2011/9/30	440333061.8	1329345574	555418865.8	549581817.7	565309424.5	4842133488	574797235.7	230703015.5	555404097.4	1325957092	N/A	1257235295	582062287.1	7612434	670435820.3	1510285561	551904357.6	10889415093	1562241641	1027795801	3405613264	1717959452	1024541796	396869060.1	1064126065	1073735746	2005084988											4412876250	1007174541	1270058695	919365493.9	1123938583	652906625.2	51206632.7	1420157057	147092371.1	1234421840	2780884287	424803166.3
2011/10/31	371408302.6	959994781.2	343136201.5	487936774.7	946667472.7	3226200326	477728922	166341021.9	423518159.2	1035399907	N/A	1143509790	458806770	2205374792	442962307.3	809737503.6	493951565.7	8755163697	1292541765	1061492019	1535600847	1682418884	674799764.1	169192961.1	824230677.5	385928853.6	1652645946											2688171642	365395177.7	984531531.4	515180588.2	414743304.1	195416464.4	372079105.5	1658758228	85632684.6	704930008.1	2512004609	406095014.2
2011/11/30	671361333.1	1165674352	480773614.6	565723534.3	1336112924	1697066613	511931868.5	362918060.5	941531181.3	1904090218	N/A	1209293455	851806792.7	1318771074	822878679.2	3654086942	801478509.7	14798135947	2276547918	960898151.6	3568942383	2224700070	1156986065	386948902.1	2429150660	591101616.2	3049869426											5548815711	413913991.4	1925726852	1096421122	725715944.1	317762603.8	771551371.8	1349550212	619054760.1	2006543048	3519241438	870559220.8
2011/12/30	449448539	896186178.8	174961320.8	216444114.5	417683197.1	4843770204	505051074.4	438615289.4	253874598.5	2357849023	N/A	1199327694	492083833.3	1298558739	318284869.4	4507747845	361199033.5	10548304537	1154040874	1238338858	1602437341	2749240040	484945839.5	109776969.1	536456653.1	662991865.3	3699879099											2656067435	177197067.6	1176258299	704554065.7	484142009.4	227560988.5	204576111	704140032.7	206723627.2	883908130.9	3023931592	364227396.1
2012/1/31	131583686.9	836968699.3	146970577.5	209710769.7	166315190.5	3701178816	364991147.8	500077104.6	151501887.5	1504938771	114945641.9	1086600826	406552023.4	647126617.5	248606219.9	2347842335	341255614.7	8917158975	981120383.7	1438921623	1183273496	1566370906	585015595.8	84029878.9	625225774.6	980378728.4	2509479164											2035165893	128238210.2	1126067411	334603609.8	196733806.8	149575176.4	390851897.9	510218659	105258629.9	606788585.6	1814950049	261612494.5
2012/2/29	342539207.2	1988116632	334418025.1	1476624508	435707624.4	4214224148	528330873.7	701353336.2	450595954.1	2781551954	1412684059	2079536618	886151881.6	1208430757	566462976.5	3963244859	1077754473	11400084508	2051593855	2017529952	2742797067	2603575332	1309088939	214050523.9	1595236881	2490170320	5658817760											4751235776	381806975.9	1582021938	1554118738	446778565.1	295091268.7	311505150.1	1657025833	234366155.5	1398479913	2756936537	351056475.8
2012/3/30	307651539.6	2254288706	298007068.3	1869197420	693386295.9	6562698789	835001702.6	769083806.4	447838780.1	1651917820	1237633399	1784467992	778778132.6	1941149370	494694589	5953165895	1847323981	14342392414	3609187647	1661600406	2299571157	2729969391	1794073762	660150889.9	1157471712	1785687709	4397122959											3797096756	534377085.5	1838837857	4644927290	583038812.1	349884512.6	764879536.6	1929273698	596540002.4	1248477977	4108229566	801805669.2
2012/4/27	214057032.3	2224530874	180551221.2	906587990.5	502177326.7	3723265234	692085756.5	486086277.2	443638324.7	679744782.1	315176648	2015012400	3873891325	339748510.3	804078539.2	4431640278	934775543.8	8514853416	1686272291	1828416505	1938876645	2527280377	709272343.1	620216534.7	661120891.1	518497451.6	83955054.9											2290448116	226505815.4	2299688813	1412239985	285745481.8	170863442.3	281889831.1	985797913.1	188283272	1130075884	2219610973	460941417.1
2012/5/31	458615148.2	1615408368	162418823.8	803717953.2	1982461716	9801459491	1883486608	524219931.8	489909875.4	776273303.2	739288813	2609753979	3081706039	1386802081	548396163.9	6179964482	1885742236	18673847373	2690454451	1843233149	2656790529	3879962016	510250792.5	1211841336	904722684.4	851711900.4	1199697266											1916257147	235959206.1	1740724986	3300084330	634806618.8	217533114.4	242791541	644622270.2	378936765.4	1718657282	4826066381	546015987.1
2012/6/29	298592921	532163679.5	232394307.3	624945720.1	901351824.5	5347215489	1305757422	478153342.4	149883909.4	605525830.6	869572827.2	1849470517	1488018847	949671579.3	566506171.1	5686861103	1146390987	10347761837	1672860341	1760219975	1236678741	2729556011	291027039.3	645269725.8	441925053.9	346585808.3	3507446718											1421661124	179320638.1	1208041231	674344243.2	684032998.6	131345881	311882435.8	894573423.7	242842314.9	623140088.5	4372157319	371926963
2012/7/31	243089484.7	1668250802	143276211.4	546363958.9	1402843711	9011783650	2474529508	1658498144	301830704.5	976461141.5	603742249.6	1460849329	4208402159	671982048.6	697026307.1	14777949357	1298311216	31141391012	2338768546	2523105491	2817182185	2730061543	587330176	406150693	238973807.3	721041582.2	6897617477											2676978708	191365458.4	2799091915	864963666.1	1038146440	300838574.3	416321373.3	322537363.8	457550358.7	1299306040	6192113766	1040237416
2012/8/31	190153134.9	1339846535	278549816.2	657351665.4	771045164.5	6507286914	1104295796	519772786.4	305067356.6	1341798005	226906208.4	859011494.6	7682258724	777777164.5	537484061.9	10228401246	907725168.4	15372169671	836005139.4	2828491851	2079978439	2176613509	599335622.1	512748944.3	422395538.2	792851928.7	4860762545											1839833651	787629870.3	1173795861	2097832684	830325365.6	451177752	236675539.2	253680710.8	557108256.7	935087744.2	5313680140	536484236.4
2012/9/28	142371139.5	1068901128	136157669.3	1587523809	312083256.9	4638126789	1272633798	914944725.7	133597110.3	616651243.8	187109516.6	1217397707	3331016274	577351063.6	757523606.3	5170987644	847021265.6	10281754759	468751720.2	2056247593	1473558665	2561901809	387413879.8	372660933.6	448981987.3	375540356.4	2498553554											903494924.9	466244028	1013113320	1029741529	631622271.8	478917166.6	298598121.9	631308380.8	1667174543	736876230.7	4564405972	387340558.4
2012/10/31	265712002.1	705401110.5	211131310.6	1005751155	405166298.7	4025644214	1744424920	790477283.3	116153346.4	995513278.8	265877356.3	1556326798	1412647729	522110524.5	795639331.7	5846289351	541959837.5	11382572568	466040845.6	1955441519	1077259937	1579109144	187022542.2	196236826.1	627231518.8	252036967.3	2243407164											1357620315	252093041.9	904509179	780654112	410032759.5	1037757605	222019475.8	202092330.6	1235830228	1103968178	3056224400	492932415.7
2012/11/30	137474146.3	933566241.9	198126963.3	379115118.6	206320951.9	5077141975	1147142971	574561362.5	95262044.1	555236030.3	136218116.8	694660508.4	902469763.6	680765788.5	1699887229	8852266736	472973822.7	15345959252	557809942.7	1441405389	1372706143	1629530228	161286350	130128992.6	713065131	252301620.5	2101311710											1623490618	120778167.2	793869889.5	439104176.1	309700340.9	1813520675	289401222.5	403383477.7	179118196	1042865382	3649619291	202943704.7
2012/12/31	545070336	4021425540	159766592.2	803352607.2	277105954.8	9809236804	2408116658	649910704.1	162627489.7	817254389.4	332527263.7	1388465833	5630361125	885410411.2	970344411.7	20604305797	789979735.5	28905927839	1226819744	2291952198	4384317575	3391973214	317807550.2	156196304.4	N/A	350426352.5	3928735749											2440622027	218705369.1	1351328966	585835420.5	527443649.5	858127919.5	324580147.4	788122620.9	291989001.3	2394468534	9284973803	721377839.2
2013/1/31	809365548.7	3952286891	373622841.3	1618515501	441454131.7	10915621868	2650214381	932491576.7	254818474.3	1545098625	487562777.4	2059526998	3382071264	980008452.3	1035110791	16029682197	952067665.1	26182982331	1866536483	3111830766	4725343066	4025228274	559071414.6	214320287.1	N/A	485793654.4	6504795594											3161651244	280590562.6	2758877323	1151175690	725419736.7	633532564.8	389688891.2	1422640127	819181130.6	2209697518	11427994379	711443459.2
2013/2/28	290291194.9	2028798529	174345656.9	4593017590	420521064.3	7056467431	1745523845	788429095.1	221017555.5	771947809	668304873.7	1875869389	1449980587	512450187.4	1009079401	7216447833	774788097.1	15767891911	1186712131	2681802811	4069299636	2800612121	345471260.1	278873549.3	N/A	532276667.6	3757905379											2177984561	197991588.6	1094945140	472764759.6	501068245.2	466804436.5	332325580.8	1314185311	357846911.1	1329942979	7021451203	556135421.3
2013/3/29	580111107.7	1727157945	403790678.6	2949804478	402010913.3	7645493884	2497808748	595370364.8	336489426.6	894011207.4	565659042.2	2773513722	4896542618	601256123.6	1388913368	6798992849	1576075881	12687727961	1077946183	2540628452	2122900529	3838002302	533751740.4	246142228.2	N/A	533980280.9	4265437904											2234017934	176482259.2	963231865.8	898374985	692519898	817868493.4	420134574.8	672779892.4	677347865.4	N/A	8654624280	731413543.2
2013/4/26	444074291	1012303167	286843304	3979093100	134168900.2	4622520701	1031876627	749700044.7	159402870.7	367163627.1	764321741	1045565186	6296943756	426604795.3	1833518284	6503823815	3719142850	8035350123	747407672.3	1394030238	1741681655	3988822973	246287483.9	244127345	N/A	433927639.7	2125101272											1716871847	93250902	859287210.9	572152586.8	626841525.9	273609412.9	496739022.1	636321635.3	741023972	N/A	5207882806	441713835.1
2013/5/31	867381054.9	3661704483	366505954.7	3535437575	363227049.4	5153405527	1769967145	1333268532	216530943.9	696511738	978736703.1	1539872280	5839717453	644354844.6	785008786.3	5805401402	3022616955	12099068208	1252292403	2877632658	3568999267	6155794385	407593369.9	477199804.8	835859278.3	635141734.9	178739892.3											3453170529	321768375.9	1148548660	667670523.3	1382591786	359464162	1117992210	1972122946	692940494.2	2168117517	6699056478	959383062
2013/6/28	638123775.8	2243608966	565972019.9	1407205525	191983965.4	3366712309	849795649.8	474078881.5	111327432.3	282268571	402600991.2	1558342353	2493328405	382166815.6	325097919.4	2021170563	1262297056	6460906290	614657805.1	3164233742	1522364340	4223731661	261522824.7	163989458.2	355274600	286736469.5	N/A											1532891924	110513239.9	675447336.3	527259704.5	437085620.5	140774348.6	403714660.4	581436198.8	223250965.3	1089738972	3899775110	680262211.6
2013/7/31	493730882.8	2868371838	211624557.8	1499428534	403872698.7	4912774480	2001823712	1908371629	147336000.9	490823723.2	492889332.9	1457467918	2416243495	586149030.8	344645155.2	4483716643	2063431309	7514681357	751160710	2069464880	1891028196	4910345482	229681770.6	379838767.3	270640003	305616419.3	4539017144											1674291703	106043573.7	655597383	154816945.2	559839565.2	226652151.8	1031987054	1224220248	294548014.5	1079616776	5074590223	1629067040
2013/8/30	627414570.5	2921380664	323831921.3	2049711784	827000551	4958828360	1815612693	1100342371	196903865.7	479578945.4	724367717.7	1091730333	2825432114	566632192.6	686890688.7	3028706291	2129695376	9681135827	1177264559	1470831619	2590683611	5744985930	363017850	1579593337	502757930.6	238221376.4	3552850452											2336122989	174641883.9	2030380346	728976427.1	853875279.6	350739837.3	1044660775	2142267869	329644503.9	1567143508	4393133115	1408289533
2013/9/30	1263862415	3573415419	267308679.6	2797575120	509026423.7	3886788132	1447042821	827546486.9	260207540	1198234503	623116436.4	1029629587	16623994252	794883450.3	384323273.4	2616840648	2119796433	8921447407	1539028764	1286530185	2744444610	6987703266	341125639.9	410700541.5	338715682.8	205497816.5	2773185713											2256244232	175121028.8	1288780087	1134320597	822001202.8	N/A	852022462.9	1162080212	1053230640	1055312696	4045939834	2111126025
2013/10/31	804609229.8	7087585503	343151583.2	1984067889	572446582.5	3154932113	955918639.1	1276412287	291495931.7	1029333140	926442517.2	2496120700	11986810566	1544903144	471001659.1	1832019766	1668949371	6806593665	3095944014	1222424918	4120631927	4635810343	556293241.2	573010090.9	309683287.4	257551181.8	3687337114											2903973320	255187229.8	3080385933	1178990373	1185264446	326876475.5	2219625825	1167544247	1328378922	1269146549	3121484203	2180764217
2013/11/29	639631159.6	4815845149	231469483.3	2665666947	394987667.9	3448996592	3662621975	972905878.8	386174825.8	1073339680	488985594.4	1219416645	6394830131	849013774.5	293895014.8	2021438678	1325344706	6054198443	1213866053	995373014.5	2318926012	3601149765	490437165.7	482289699.6	1337750908	191607877.5	1853727302											2161038120	235621493.9	2001109061	693667612.8	1459260093	376467463.2	858099982	1285674976	853911996.6	1526202325	3425817083	1244155520
2013/12/31	737382255.4	2879473294	175639038	3107466313	1094367063	3161678782	3053784717	1388380834	422703838	1788610223	521810619.2	2053819299	2438961292	605013005.8	395388484.5	1582760740	1437445232	5107696496	1381892597	951767219.7	4567266369	3366495129	308285977	697222760.6	328940968	310395100.2	3321336849											2500636996	142872476.8	1345618615	1088392827	1425784763	497546438.8	918080189.6	993633967.7	706666363.5	815243629.6	3576727718	1277787770
2014/1/30	616951676.2	1798271754	N/A	1389856500	434212211.5	4386459526	4126553880	808573949.1	180619409.8	650713153.5	1128151941	1559742613	1705218193	378621316	155901831.1	1608635321	2546629970	5920716617	1986906184	780362754.1	2139788122	3946366440	190646272.1	181235749	279397795.5	282842248.1	2902264847											1864973847	97376420.4	888292057.6	781165264.3	1218305243	420133621.3	1501568284	1041188022	697737352	685685727.3	4556499002	924989378.8
2014/2/28	393945950.3	2283167751	N/A	2350520710	728989877.9	4237165581	2388963938	902621383.9	257767146.2	663031906.2	450432881.9	1780944395	3096238550	485338019.8	213804524	1350820053	1392938836	6539725016	2437634714	1206408514	1868651000	4327504488	293219283.5	242747388.2	269750426.1	203932623.5	2795311233											1655869183	164049366.7	700798296	3222808391	1288727273	408103166.7	997764562.2	828032193.7	1005580900	791702571.8	5706844773	936563969.5
2014/3/31	531991243.4	2915915632	N/A	1453566860	2982518504	6702652904	2158184460	571209670.1	217707551.5	333021263.5	277449587.9	1664243043	1980239932	993953230.5	352077497.6	1920678690	1890697386	13188841187	1748372233	1058589561	2040301764	4225807404	629155434.3	476779780.5	220471505.5	662367359.4	2169463663											1256060944	468046114.2	537619349.1	1918183037	754785146.9	275308015.9	717869117.1	929549748	670207216.1	1158278675	4349961275	1236580353
2014/4/30	260430498.7	3766399801	N/A	1495558011	1079443303	4228846563	1656600621	520548366.8	652869079.3	330177925.7	293999809.6	1201296811	2162017975	1641948976	N/A	1460320844	1470819203	6471383154	1518843996	840946918.9	1967933446	4974074520	584294947.9	217667220.4	284685442.6	36805471.8	2247003891											838191903.6	992241268.1	1005225004	1437661349	756058335.4	393791804.8	461235458.6	1117473078	871302158.1	1300444675	3365408153	1127040680
2014/5/30	138793943.1	3756145835	1006857629	470112537.5	368534624.3	2211488153	857885964.2	517819776.9	415487501.2	254469485.5	277173614.3	1377790031	974888567.1	844043708.9	N/A	910868123.7	919208143.2	3258004872	740703585.5	573980218.4	1140585729	3201032937	1126824236	139155885.5	946954057.1	N/A	2323078861											1703880702	1791836856	1610722087	813271516.4	215399819	286234950.5	292668438	552724197.8	829197963.8	1542039256	2857656901	806038099.1
2014/6/30	169416735.8	1743532376	1683614139	403607851.6	307470436.6	2153123573	929537248.6	434105265.2	398173977.1	126534574.3	345388770.7	1347344321	1469290394	358394214.6	N/A	766219110.5	1151763191	3516646719	858631091.4	563729812.8	955462846	2407784111	1217339811	400833762.2	1132747816	635222888.2	1501615544											1848117155	703745344.8	532660741.8	1018382758	N/A	301143331.1	266841470.8	266541273.6	1113206810	1067676612	1427109787	810234471.5
2014/7/31	286626960.5	1805162005	1607035795	876311248.5	1361669945	5208634706	2434657913	575388166.2	765803944.8	N/A	535147313.4	1922133633	2401063295	341419957.4	N/A	2189097943	1280581840	9191415522	1893285681	1595065643	2303900121	5092284937	1060307881	461680736.9	1013589091	547721965.8	397969941.3											1490815811	868897022.1	1789276612	1665569916	N/A	1025864925	864010488	753973663.7	1240689073	1582287297	3063977906	911467967.7
2014/8/29	569065910.5	3362208122	946205322.2	1575038201	2549911206	5348494322	2421778810	1132509815	953468881.2	N/A	674605449.4	2241212719	4032758400	615125198.8	1293757447	5663330884	2113411035	7283335251	2563358225	2152898308	2361460448	5401167569	1068730256	567730939.2	1607777314	581099124.7	N/A											1690581990	1245386123	1208414445	3729171947	979033122.5	641769842.3	761115411.7	683623165.8	1607299077	1212224596	2727007908	904594880.9
2014/9/30	1001856999	4795713188	1341791860	1784353264	2055363802	4523161977	2322060466	1234190164	1739396638	N/A	942915990	2718568112	7500549915	564385523.7	1180152501	3025577862	1671002992	7653842351	2635090853	1664447082	2900166255	6079062116	1640016991	752479955.2	1945368325	1544720204	5541736.3											2380263832	1571501217	1894921749	1867595102	1864988460	853122688.4	1027677597	949075472.1	1585082081	1534055716	2186620299	1512759266
2014/10/31	687888311.7	5387295093	934324749.7	N/A	1415751898	4055702540	1579124744	826060727.2	877726896.1	N/A	1291939191	2242738432	5664368616	548788027.4	797381186.9	1844664778	1809034302	6988064599	2278909723	1155694295	1612279900	7437862607	997730258.8	612360437.5	939165923.8	1102029847	8932849233											1690946697	1566847901	471333357.8	1630549998	1161631351	400329061.8	1362190237	705677775.6	2137128531	994320893.2	1852587983	1182798552
2014/11/28	1186646460	5061035817	989186613.8	N/A	2125241526	6384563811	3820517144	1031935525	1385744980	3671863.4	914637875.7	3516980265	9123525765	497469400.1	608904009.8	2788893040	2336642277	11289079877	2761516946	1800908766	6086006978	9615951830	1261523908	700291966.8	4296743298	765271471.4	8483890619											2065957114	2559517559	N/A	1638856794	1252268511	1132288046	1496865654	959868470	1553854519	1936834874	2733377015	1669507684
2014/12/31	2066398498	11025787866	1343341412	1064648939	2009045155	18745755319	8344972368	1074223217	1423769757	4676750079	1208264758	4575815679	11426358735	1342619899	353235637.5	7258373200	4134250609	42730858123	6013208972	4554856092	15252166126	21458848555	1404662596	1097873810	3436335127	993709024.9	18294867518											5104852409	1941110723	5574583293	1710620758	1700975600	1474392288	2078403119	1261602893	1528679398	3198103408	7435666437	3846668967
2015/1/30	831372536.9	6116696722	906156401	2080132448	1159252446	11688882621	4568447953	870909414.8	589646502.4	2662151379	824887150.8	3763906011	3842935320	1035956453	1138634501	5875599179	2680986593	30184957733	4535598190	2572997560	10449924036	12022325195	1218518304	1732923410	1345960759	N/A	11624132299											2506918023	953273966.5	2608845546	1647441578	1724045332	971379582.5	1787978355	717821541.8	1226835918	3397301061	5398927715	2796701854
2015/2/27	967978213.8	3982531603	594544395.3	2715309445	785136471.1	5723221620	2307190920	541287284.1	270274425.2	1618819363	594192141.3	1824601648	2074052667	360858021.4	428639856.6	1570068552	2246105981	10285838460	1816570924	941784124.4	5891239262	4820114306	653028236.8	743443289.8	767507419.4	N/A	8361799428											1539430635	517976166.8	1129573281	1315478726	786431144.8	574040108.1	1237634163	487689216.5	715779615.8	2068030840	3413394799	1364647042
2015/3/31	2412662526	12402793789	2090720889	3561050229	3541925389	11434434299	5442542450	2086722548	1948676141	3746074377	2014741200	5378926634	11839698264	1848271475	1892389367	5315096539	8100268536	26888460647	862898313.2	3955915889	32065915983	15730729842	2468612632	1558520128	4887591825	N/A	19307226932											5233865231	2125782978	3985857693	5486591901	2778541859	2553540089	4166056527	2072363911	3132540256	4078524300	7634454151	4049155625
2015/4/30	2624500088	14919590029	3606789328	4676103687	4882907868	18338835991	8288679553	3314163775	2497164554	4737628279	3604326831	11616588752	15154048863	2905655472	2130022356	9886733948	9386127088	49920376957	2745790848	6136642520	28196254960	18836234467	3515752590	4057244609	5847323852	N/A	27208046128											8653923773	2909573703	6272059424	4694876311	4922179417	3004671587	3408936676	2812296069	5139777916	5625362274	11251353946	4876139242
2015/5/29	5668328088	23246973801	4827924883	5306372371	3766568131	15993900459	6520926336	3904198526	3278057901	6454200259	3055905951	14000763513	14244976160	3822372714	2756422216	6174577203	9585150560	34322148175	7981543428	6612675034	28412149063	19454610729	5478961760	5532388548	4068273598	N/A	24742713269											9853276287	4287426697	6093431212	7257613665	8248545951	3371997636	5850492380	3050391729	5676657559	6227931366	12416930028	4572419890
2015/6/30	7388966605	24648768818	8098895400	9091578937	7733472862	38222014235	11637171208	7613224804	4904610122	6707116724	933617487.1	17618050348	14689149468	5850275439	3867479052	2094564709	13607756700	60729902824	10108515091	6844729088	26314060843	26362708112	8357684730	5889792632	14746526475	N/A	25668401307											11847232644	4184845420	N/A	8023346172	9160779568	3355899860	8435939459	4635302814	6035824096	10532094744	16667537168	7902708652
2015/7/31	6280071624	14886598907	5452748946	6351030721	5054053218	31909877872	6537430694	5250157188	4395758251	5012708216	N/A	12075070563	12218281467	3561697791	3493571684	N/A	11174161420	51475158256	11439596410	5876158092	21066862923	24335373001	5566876217	5778122712	N/A	N/A	21516268245											9449603319	3380445449	N/A	4486473707	5053413426	5072498314	4329179504	4247307131	5427127585	10901294985	16816820730	8824032280
2015/8/31	8029708849	9944924048	6207009052	10652675765	1849818872	13536739326	3679415065	2964556354	3845959834	4799054145	5215677301	9034718857	11452251008	3350101944	3389541446	N/A	6576258954	N/A	7300671668	2496028146	5622228710	9115269120	5591109443	3062685396	N/A	944659158.3	13044778890											5114197527	3909834669	N/A	3127875432	3258042511	3603759903	2821279841	3117642015	N/A	6687181134	6960607506	5176812895
2015/9/30	687613644	7404652847	1749876030	6177264235	N/A	5671529931	2110418647	2077532404	2846467304	1748989042	1068021289	3251473810	3953639894	900898137.3	1793092876	N/A	2362908345	N/A	2698005161	1713644741	N/A	4829601994	2105804448	1778610205	N/A	939969089.5	5755782732											1557906477	2800383489	3583070433	N/A	2843751376	1372198324	1575903231	1495590324	N/A	2593072613	3502533865	1666130366
2015/10/30	N/A	10309778115	2883863008	5989937490	N/A	5229961929	2752366630	2753609983	3544550275	2189967492	N/A	2271342538	4905553560	2227860619	1872816841	1338181971	2812778997	N/A	2867952614	1840029198	N/A	4145588411	2836853870	120928102.9	N/A	1017572438	6256722924											2758167462	3152977402	3729800539	N/A	3771741148	1262406772	2143848668	2152879322	N/A	2920399415	2704342687	1379472852
2015/11/30	N/A	11248221828	3524679537	4553357850	N/A	7763764196	3025857656	3348617237	4295275008	3429361921	5670065.1	2566343410	11642719333	2067445088	2102678844	4711342033	3961798657	20855834535	5202023350	2767414218	N/A	4062191536	5225727165	N/A	N/A	1436718007	10489072182											5709999093	2437417990	4774491216	N/A	5017080172	2932423417	3570754921	2955837097	N/A	6124626510	3104763719	2662593316
2015/12/31	5957464991	24180615921	2191725885	2878507068	1155716524	9807136597	3047609095	3633489421	4274221220	2370197288	6356027187	1985266661	10524474618	1821348083	2158809640	3306529345	11394144871	17308385991	6590068652	4297939761	N/A	5504902517	2562705701	N/A	N/A	1127820020	11793933855											3723062974	N/A	3694014267	9049591538	2461975199	2713301120	2547390115	3009780208	N/A	3860806263	3677564208	2154193123
2016/1/29	7588236447	8321823448	906598278.5	1528649968	1931182192	5232933792	1773047262	1783800330	1846768177	1108738797	3361085357	1027614590	4564775217	699869164.4	2532518884	2082526006	3641869523	10591656879	6349761867	1871145081	N/A	2588701930	1736463644	N/A	2336080810	544048491.2	6386779594											1451025514	N/A	1944556227	4866476184	940388855.3	1265329827	1178240043	1453029307	N/A	3124255136	2824325319	2570601792
2016/2/29	4586595681	3415509390	3569589864	1820763562	1668918146	3106199984	1239210569	1579507848	1178209599	883928808.6	3474392488	1209571472	3648622237	378284293.5	1543956591	1801551243	1935961112	6124517555	3792145060	1287480745	N/A	1476479007	2098892720	N/A	6593848219	N/A	4013433328											1049770552	N/A	959498548.7	2546162496	552715767.6	1027247611	1061599220	2106164194	2736801297	3256769501	1917723492	1231228901
2016/3/31	3365022773	3444269667	2621567353	1770163444	1848455949	6842748634	3311522019	2298610457	1975937409	1706256734	2958226574	1662555828	5888898703	976028659.2	1989618679	2521735511	2627125957	17981533856	4591478624	1768705492	12632374582	4376733164	4769809867	N/A	5376054179	1201201971	4832295515											1852902347	2149069851	2121921493	2580903017	1837790029	2620698340	1261126472	5433307207	6435627530	8301918817	4330231741	4475801286
2016/4/29	2637471383	2453358975	2480081995	2298938666	2925689140	2864815910	1940361522	1339541700	2103413433	2183015903	3451976954	1487094988	2548498318	706141917.5	3759076930	3129697589	2408217775	12360587532	3828014464	1469258986	7621523149	6229625336	4944265126	1451367796	4725944476	1951252765	5308747488											1804993411	3783175193	1574531751	2813618813	1801139382	2346871463	1167317333	3643810333	2270099624	4382638115	3261887643	3371944943
2016/5/31	2784709148	4300142602	N/A	828400639.9	1014028943	4729392816	3538456741	3268244579	1970844957	1386834811	1607960716	3545884418	1612257530	452817339.5	6542180800	9974695405	5129399520	19482489000	7286005222	1822297160	9009984055	4106633900	1817350733	1998990810	3224089618	1323559808	4500824354											1980769124	3239276122	597951259.5	3219957490	2152751739	2825766017	1255594982	4549350248	1434409408	5393037204	3882474674	5803512293
2016/6/30	1594059694	1955536418	N/A	1037336389	768364228.1	8576617722	4064456640	N/A	1799227737	1150823391	1606058362	2152153531	1410004940	507657515.2	4690692949	9815447030	4238900669	14733579987	6672247241	1725532714	6307593907	3707383285	6764437889	1892548696	2006512279	1030210026	3568549663											2107568740	3010758025	819275456.3	2890130546	1778717223	3142416235	1244036383	4700866383	1485858207	4271899373	4460053941	3802646778
2016/7/29	1337162698	2292452003	N/A	2224921274	2178085929	11717325438	5675563818	N/A	1774516161	1388563521	2081893103	1887084596	1961061566	597168690	2207523551	8269598111	3038361792	30916845437	7410117885	2770744269	5716396851	7651556247	6656617126	1178649896	2138746619	1381080561	5383196066											2122987070	1688465919	1540946090	1386665215	1941204455	4812461432	1261658111	4766540485	2254576739	4759661907	6541629941	3507418572
2016/8/31	1067789124	3294921461	N/A	3980807899	3267488090	8619543603	3356758835	N/A	1180310744	2365538223	868742166.9	1139119723	1174039557	627403453.7	1526151238	4472772261	3339293890	22960587013	3629643532	1734561402	4331768715	6712838103	3850937267	2939925261	2750790608	947294766.2	3127914534											1330688536	N/A	1209080168	N/A	1322226348	3941624565	993835575.8	3014340443	1700514075	3481518266	5022967275	2774077190
2016/9/30	485636480.8	1305262364	N/A	1119671526	868519461.8	4619337689	2030417238	N/A	1438765276	903565775.2	947183854.9	1222605921	1055841816	461439612.2	965230475.6	2705426585	1476841759	12903765505	2508235752	926115100	2552291675	3322036800	2360254936	2070364904	1128570460	1387271612	3549263052											1104644513	N/A	1461521156	N/A	1490143094	2208699710	714293511.6	1856813014	2516300906	2759123049	4355810237	1380261465
2016/10/31	403851314.3	1371038069	119318413.7	1128062594	1132454223	5377452401	2963150687	6514392032	911088068.3	920159934.8	3600688644	1452567261	1378022024	471267650	1002227355	3737932623	2319869502	13010292950	2238093864	764892231.7	2047449009	3312394642	1746872066	2701897310	2985803835	1093148941	2579400218											795698642.5	N/A	750819092.3	N/A	1183401369	5619410591	607787885.8	1895068389	2093930907	2543900102	2588918049	1601437063
2016/11/30	1457559402	3908890541	3446044603	2562111103	2976298574	7933096625	3753275625	5957446765	1894928772	1526475126	2514533991	1865331805	2464967288	838783894	2867901510	5555144378	4020550001	17994348204	3138955732	1371247289	4291393408	6580146329	3607193014	3480220724	6799157289	1441558112	4148784000											1119795685	6711875789	1361584968	5367958535	1562697316	18854968141	1646467249	3728116530	4598877487	4508072615	3665350925	2411414959
2016/12/30	N/A	2746640898	1393202706	1382583147	1234883386	6789349072	2236124718	3215757037	997072838	1460162135	4811756231	1803830040	3992400711	2729063010	1523547624	4470608570	1735608011	19241539933	4690652924	1236763362	3964999554	3867393053	2391345506	1715277901	2110102374	1280630761	10068875938											5110762661	5316247621	958348233	2486104860	719265561	3816923248	4391798839	2468765215	2218554925	2596133521	5306116918	2373705436
2017/1/26	N/A	1465136202	718613109	1415191773	980932312	4608795238	1072246896	1135735185	1551305240	1026656626	N/A	1034249827	2068543260	2233960565	3753702982	2297114877	1298477374	15748601098	3806850156	573585037	1953140068	2541858592	1581095800	820240466	2169615721	830936159	4554853604											2463734645	2248581621	675584331	3052458746	548180539	1603903003	2139621309	2379606538	1397435502	3708772011	2551197691	1270567700
2017/2/28	N/A	1027062436	605900450	1641837046	909078719	6562044600	2722433313	690203478	815872397	958414936	N/A	1601103460	1173803174	1407859332	2242911317	3264500526	1462804250	15278508805	4002088210	1140157975	2051370295	2626494164	1631446961	521020445	1656135589	375601327	3612236001											3279020430	1274097699	685127838	1363764769	1923791762	1521257038	1035155825	4342551979	1410902793	1388046684	5932305827	1389821703
2017/3/31	824631394	1194213989	1004120794	1218802172	800700000	9299811541	3715263321	2560486580	1780458643	920422360	N/A	1372132876	3169213846	1074262962	2739707059	5841869496	1920553746	22817298191	3978492561	1982427180	2986336249	6380052550	1607096636	943663013	1856423878	534607506	4978911466											3394532745	2855158939	1505772237	2379978374	1558182238	1572138209	1372076955	4176644911	1310461619	N/A	5458973890	1695039204
2017/4/28	465458960	1074696755	1211942119	1899577028	1169884974	9822963130	2700565345	2130506623	849875241	563660084	N/A	1424621148	1524116930	615251180	905034962	3530292496	4752528201	20155082289	2786321737	1346615018	2615938413	5312369383	1431011534	537958641	1229667920	364203036	2564055687											1246959168	1925843269	999573918	1051017162	973134779	931251504	725203007	1499034622	656744480	29021531	5544833676	1563578608
2017/5/31	224554386	812031189	986787641	541835639	381304793	7247918122	2374673853	1103978377	1682583588	364313846	N/A	1382090824	1090216792	468906434	458633692	2027752719	1485847509	18814537209	1658174974	760505098	2026854177	4837592835	2324015381	464592951	649059513	236752337	2323196774											1125799885	1101629314	629438067	846563849	493011099	708708667	576026998	1435998424	445059709	3594106965	4529943401	1328864133
2017/6/30	227810888	760586325	769606069	838287115	677420068	9376180491	2703457677	1827972997	3664408741	415370806	N/A	1304433433	1642849573	563694230	416961762	1927405591	1603029126	35022704516	2115658515	1714783290	3366467086	6140601663	2248586739	620240565	427278001	860356988	4581059217											1091214541	953868010	580077693	1916963653	363097399	886464663	415843775	2186328095	491848463	2901309194	5695710759	1540119343
2017/7/31	219479978	N/A	694210254	755085539	804679604	9847787792	3186935142	1345057811	3554168707	473172363	N/A	1578484330	1967589714	2343803746	695028044	6169219235	1496693730	32821929265	2122428767	1786495362	4261996495	6204502122	2262789216	400033269	404952476	516033170	7014824057											1096781736	219495920	666260916	1912837471	456374396	651658204	457323807	5613206714	453351644	4165100097	5804723314	1755812592
2017/8/31	198902489	N/A	860444147	975506195	705906828	12426151239	4827129352	1004014491	2979760181	566485484	1569986237	1434126450	3604241875	1402087996	684418694	12371145554	1901913997	31943760600	4361340477	2481902125	5534435712	6603460161	2208892150	619932201	606018950	N/A	4206778466											1287005760	N/A	880043384	1888865602	867890001	1845338357	475717147	5460195984	512755743	4401740635	7803330796	1568640130
2017/9/29	319859001	352440753	1429984256	602605701	519671718	11763490040	5452560975	1098768687	3086562682	761437660	1407598393	1008271501	2813748363	1053591409	673813450	11584652794	2559802154	26836100633	2667335136	2140808087	2370051839	6538016560	1683733876	437853763	323285367	N/A	5330008267											2275056825	N/A	592079413	1858215066	428413564	1670504100	450888529	2586629944	673035919	2994494254	9632509090	1634345670
2017/10/31	230742728	766045060	1596714544	612280573	390687523	11580123853	4236165753	962824663	559269909	416543362	1835846958	1350814506	8942718907	820645136	341631995	8361700057	2880509379	25322441601	2915303546	3385195829	1618121431	7141049244	733025552	515911285	507496140	N/A	4904583958											1109375974	1047325306	526375329	2014415285	320904539	1104573028	609012379	1357371332	484478748	1560858399	12546639860	1230669893
2017/11/30	214094272	513023642	804573036	452761820	454859705	22848780316	5615764965	1091294579	625153107	323080581	873286056	1238318779	5678262737	1160907869	336172824	12373135122	2384359487	47837461196	3304298225	2447005590	5553065903	13593775739	625738050	530754291	389012740	N/A	6571758662											877551242	628437118	524768235	2131088820	689600228	862214442	1736053654	1996018497	389074418	2143943910	17143096200	2822172223
2017/12/29	184799999	367444171	423794640	275368625	231591799	15390624081	4820163484	734273796	402828599	329602939	564208634	2943346785	3132034692	4605787377	208571747	4909332186	1100444973	52212139405	1312429155	2082484362	2608745032	5817759539	878237210	356203513	340487784	N/A	4530829118											810295694	1792658939	304319663	1619917592	356331354	346079285	666124573	1917945234	266564356	2133931983	9786723007	2291654755
2018/1/31	274839407	766769580	1206604822	474121665	614806228	19155308891	5869237478	1097116043	937862842	334123188	1078692606	5773350993	9362582174	2687201611	472439011	5714402924	2065975993	69839601096	2947486090	3086960537	7296679655	10729002500	735764847	333416316	345303217	555738043	6627406808											1273270877	1331531847	434528170	2327230048	516750523	1282986774	665155566	973718922	609707595	2515344048	15939020154	2401325576
2018/2/28	535889208	367890997	1358057325	205113309	262842954	10122234314	2939450384	671016350	645689178	673006656	341388940	1805361297	6195305847	622575804	151704171	1956738002	941037213	47548199228	1979766400	1036344192	3672329393	6147386761	244795487	610184273	230363309	470233456	3320430449											639087973	251564964	1364726905	1729863709	249726920	1213531785	352275095	913900385	315227896	1524087506	10022502993	1396452244
2018/3/30	376161704	990364538	1773107694	530235459	585928019	10146260017	2189040182	836714306	983730124	1186814426	627628951	2105124699	12435596006	1493979014	437252585	3788479274	1106371420	50508705197	1951492256	1516667422	3128953190	6555080573	646745922	623200696	524596044	543390000	3727420948											2030810785	430897275	2034960107	2331083659	323105023	812852777	462286633	1414674911	506933983	1475545694	10018485544	2649489928
2018/4/27	263471611	559445193	3624856828	191946905	230255305	9908316197	1685880431	761402203	423063467	833939741	381689737	2103937635	20308598244	608293870	204132067	2558378423	1408919052	34419431331	4685292793	1250058267	1979473505	3870180476	285278481	366091075	340551996	262233068	3815328724											1580370487	244477160	707243378	1661980289	342053491	482322480	387919472	772613371	262144447	1483229208	7040574064	2779262633
2018/5/31	N/A	414961948	1459762969	N/A	673107293	11529988967	6147693352	2924958911	741993490	N/A	686030928	5740705620	50631588782	602882815	182785765	5235981252	3382003303	44799667476	9444197000	3149442680	2587758737	6565212988	400430795	495748038	37946229	255388405	4181144387											704254443	430521498	695855486	2556463201	226582060	996514523	905693465	3040240215	250777615	3875450501	12380759242	2034327459
2018/6/29	N/A	452103026	566383471	N/A	255341792	11404031762	5384304959	1643639020	628050457	1201319076	437188222	2621422164	53604627617	381182311	166242813	7199133498	3043784064	51741058288	13520776923	2417705000	1574740351	6783631447	195088856	318634171	N/A	150371859	2562052820											781099985	N/A	681253753	3097621724	281317381	621195625	779110352	2044730275	371481706	2132110085	12047617412	1881771375
2018/7/31	252873722	413485612	537344520	740813705	214487726	11404221844	7132297631	1285099906	375906227	2270660982	465687546	1842787871	30709962489	286991158	220876798	5123140051	2332613586	39918790491	14138752695	1686424451	1360447896	3843501389	527478153	235326524	N/A	253839544	3058920435											1286436472	271863186	473540324	1468125322	163218546	913003516	317624440	2359499831	196400186	4784864105	11213185677	1906923625
2018/8/31	235820410	345748550	427354929	387624541	181463077	12237421935	6454601977	637609192	298940796	1092299743	298545908	1113244067	23509775395	669829405	326052796	2608546183	1490327076	39416970292	15941223055	1172399030	1293493835	7004853278	1239403447	159781239	193612125	99763815	3671823652											1567977794	190592705	645632894	2288726863	226055010	1565434568	245315525	2238515986	302552411	4039677947	12862049071	1639920254
2018/9/28	76104583	329192725	234811391	229823591	115842445	10657460176	4424227485	336759344	149012105	530744676	207640422	587053964	10525907588	328733515	177127263	2741146678	819510455	29951977681	11445333323	657604339	885911157	2965278597	487323493	204665383	87658108	62309357	1886191179											2466632874	254284624	351319543	1763298668	884615027	829613720	138090280	1568739114	170541764	4264602935	10850691122	843104552
2018/10/31	77735150	388735126	1454865803	185465040	122504624	11441353811	4633137435	454226825	135883657	259070351	269251855	665228008	9439392727	410945151	85397988	2247771773	979637799	36383725966	8964251089	560149572	1014129420	4412585169	751792402	251472591	90792682	73766107	1638323650											589246083	100947190	246060319	1068256114	470984963	836308360	274387542	1202374936	253153436	3116137423	17324219231	946846131
2018/11/30	312391553	1001336046	1391760558	460882805	222683943	7782067886	4208266547	544182582	294730490	540739521	528529503	642669360	13022644164	648260619	223546745	2696083675	734361726	28160174816	6012459752	758652215	2082167793	5849335053	483301700	588805041	237057940	260131601	2284304407											923287603	190919926	594224479	3067490760	581335387	853146314	314849533	2229889266	416136698	4291988327	12520801913	1105875410
2018/12/28	148547496	971207101	1103954951	215222151	234610106	6755362079	3113831000	589540788	201367553	310701599	271868761	723580702	15881756276	284894205	144960788	2942851319	639808528	19148650735	3651152840	759883770	2502792081	4082870062	378100954	184430744	222677459	186416539	2483375050											587870501	139504494	264019109	1211919240	677925030	1466135941	542348112	1649926468	419558234	3067458751	8111409034	2216385140
2019/1/31	69083676	779707331	487776013	214023860	222439816	9713882905	4528566659	1080368284	336182471	992926439	420796994	817927525	25101762010	871568431	181984424	3323095886	745739519	37388633976	5787949124	747625951	2785624986	4154170329	537143643	245095340	103074061	432780804	2360037082											653546758	120065567	306124910	761180354	697945883	3003727796	545705837	3056778193	251572028	5580860819	11097428510	1679124720
2019/2/28	153249284	1009996638	707025640	590159279	1962062332	10956374434	4404547453	990820280	709769491	1172224422	358118109	822937177	20815765723	592125198	309137537	4231662027	920136433	40021381362	4636738982	1116965032	8142442571	7568715980	611283125	237528324	172829343	198047142	3486924804											1072584512	207002684	645942576	1151154349	1939374323	6103493153	810305315	5496959415	473516115	9023609007	13274186295	3456489970
2019/3/29	274705009	1840719939	1800844253	1274552402	2167272908	21871653095	7189111253	2561424112	1461169421	1611370236	2486212495	3806065998	27946062470	676946479	689021583	9730292946	2273264639	75543738407	18206820886	2726566311	25655499777	14334728472	3275227346	639157902	619281429	689729554	5937073397											1779505832	913984608	2075683124	3353378516	7181469084	18266629336	890029050	15034603998	836112204	17311163733	21623746709	5588944044
2019/4/30	411521291	1768663154	1927753108	902632411	3977605227	23097000242	6880284145	1675455917	4476578580	2171670683	4670942026	7529035225	25359306808	1737705033	650923638	9320244800	1743071211	93543379891	13412206478	2637011262	23839171178	12972909406	2436338727	770698247	344000490	732397374	5291962394											1965903541	591379152	1177830336	3837979758	9567267048	17062368548	731658116	20395667610	679127966	20756271623	26515689589	5258828326
2019/5/31	108547327	1593890717	4632585341	4010516323	1551718791	25535072588	7618588821	1586462589	2830950221	24693598205	4989736933	4054719426	10647882302	583422062	295892727	4673529068	3557181079	89230894667	7798862254	1093033426	36435263050	9254017966	952370676	424799489	163030133		13611757578											9415414661	441285681	508769557	1132865720	6424612650	14347949700	1283714334	15977311289	339364406	18238046179	16281003872	4234010726
2019/6/28	77634237	932304464	3349180274	818076452	626916963	18430444843	6929154545	1025679998	991161568	13698356911	3795653971	1706456463	8789977858	322166104	251256077	4355461362	1502546415	72771812126	8008779053	1133146927	33367142641	5605637645	838043273	313830091	148012487		16004986328											15392805832	217287728	316557290	1443702784	3226015677	15621997682	954598438	8492042979	266263096	9842599999	11629258508	3553715944
2019/7/31	82686557	543463985	1156602663	460792650	1775199832	24442119145	6456567410	1328004699	1468422323	8175187988	1679478336	1905886671	5830442930	302074348	226264752	11782775030	1794465097	1.01E+11	11079155143	1330298606	31043941885	7864998571	1034825832	723899944	128970034		4623579324											6671909915	301128850	604072326	1000901299	9269383141	21541478346	1389861143	18579503390	340837877	13006152828	20849185063	5598418401
2019/8/30	414623616	854869185	951266523	846254293	1155570714	20695105464	8268528390	776126604	1122942290	13798207297	1151118584	1744433278	7392244504	749623893	121894477	8046165414	952848541	87418007683	9773752660	883896674	22533965218	5137704792	576024573	294347831	201804805		4470726204											6976489403	190827520	290805938	780375906	7799111644	16402168508	861080402	17829137293	339829950	15663624993	22302964425	4091093856
2019/9/30	308699859	701191268	803394645	701919775	823878057	23779444316	5813118576	998230890	2375112315	5909873805	1531465847	1878963220	9141731070	297109976	146134900	16195805282	1163033555	78126788341	8763362314	1212397168	15968264066	8830999124	330845949	340804351	160074478		3075485253											5264968037	284279341	268683907	1370815681	5732457907	11020029266	685439764	13069894214	225487872	8521754224	17905887604	4619729694
2019/10/31	605294770	979290412	511378877	490954965	1819617264	14600249430	5292020416	743328279	1510836280	2094745386	738774691	1081723240	5476303349	213575570	277225378	12577362620	848448067	53256831844	7990112243	627239535	19717734059	8472075953	311737755	182283242	270933802		2337749915											1924170036	699677966	349445343	1879276299	10123517992	19261082761	979363588	15224085043	131505698	11061173551	10429200661	4118098351
2019/11/29	593621632	590084992	646057641	722832739	1380825970	16899072417	4957727588	759319584	735800536	3860837450	334548768	2241757406	5999760932	272923212	377123959	9844693320	1354643118	51879341721	8198265151	500099435	20159822537	13837865246	198328907	159474154	335236399		2670441684											1528495512	203449734	415759707	681222634	14059144331	14464913629	1691642485	9572820173	382856490	8207681055	11139005075	5044814990
2019/12/31	308322272	863720639	888421841	4202083923	1026807528	15579393334	6409734775	780704503	644422907	5182437551	1225847230	1448195953	8131594846	954524228	152640213	10587222251	954539494	46545366446	7261051094	636771703	17050240356	11358823201	483688014	185711840	444792781		3580726416											4114270280	207445524	298352722	981897156	10465017996	10256698381	2123654085	6857344760	493289439	8247005654	12540952881	5603757228
2020/1/23	410394219	756693205	1287534340	1665205559	1061078760	17174337874	7241815699	933733338	547062650	7364750224	4294069930	1000252398	7464776382	336025167	223617733	7389541668	1135514532	56000420140	10103159456	794055874	10999407728	7427152850	452391234	210612856	243583118		28885212125											10574491905	332597302	273381942	2504329334	8341047196	8288065109	1583171697	5901468268	322809499	8764415900	12384238820	4202582023
2020/2/28	694576354	3890992297	1593928148	3465112220	1326127096	23806657111	12147781508	1381329758	711534614	8306823966	2253645682	1322990176	9733853858	637101113	336101971	7086995367	1223409613	65308082002	8059481087	1029946480	23244402887	12382184531	795802156	237714034	289764610		19526398094											9765199205	420288500	323603336	1427789716	10509902241	9513373535	4125223369	10142102757	937199013	11498696640	14458937639	7047674695
2020/3/31	681088796	5290821254	3983372338	1499720014	1843201319	21292506540	10079795797	2829804013	1399085139	7118706646	4463320855	1663004157	21100240076	596086582	578862647	6157753222	1652753445	80895860953	14009382824	1153699331	43131202116	16755144477	1160065441	309845506	303160929		15152488235											7869973710	416143210	1386203773	1708509311	16953808626	16155930592	4028080142	9763885398	2177055813	12245674423	16920869342	8513876237
2020/4/30	1757070524	9302355073	13287469396	1341441726	2195681649	16900707852	6673841742	5096161936	3296647397	15829755576	3055476003	1138914041	15933146524	453037005	973485763	6000240531	2178136158	56600553961	13786786758	1129280204	31288943378	12200727530	1190528282	299879517	224631870		14897409044											17713266144	278251654	773643416	1798749346	17443731569	17857059325	4502145801	5707908743	1935967169	9073913316	10327910112	7300962966
2020/5/29	882583972	8913346655	5453062283	632535571	855967601	19665043449	6066550456	3641781734	786665529	7035569209	2856334620	1906792214	9367897817	154632454	243188789	9679557514	4035205143	53676802152	13778516391	2712625795	20818367173	10451555423	394753659	170169773	119786837		14809524455											8280346318	283383972	297758021	1555917359	10190409431	6045514357	3404541782	2118419401	1015936694	14545052928	14006620611	6070477571
2020/6/30	668518882	5188069914	3308919383	571676028	1038267092	28620156325	7737777198	2705464460	721491024	4122685249	1869928223	3178030818	17976577549	784211431	464851860	22630710246	2697830137	72736305397	14579685073	2419720012	20471835351	10853622550	448582303	1121460351	140016271		9379560459											5433762932	423762902	1389267238	1912035429	9480114249	7689631839	3880315157	2556904768	1256831609	11533509324	16255059390	7378300883
2020/7/31	1268522043	7237951485	6921213546	1890987430	3025700694	57655692359	15339555176	5879042205	1576546225	10609009651	3090412184	4515139636	19687739097	2404193403	1031123993	44059975151	6801478113	1.69886E+11	20360756679	4380068876	41343730712	18648925640	704353942	798165689	368004055		21685253875											14222688191	742044436	3606247055	2535563807	20597560514	32397487783	8503371499	5919160856	10610239848	15302786995	39578684117	11348570284
2020/8/31	3105859990	6946533721	15662442228	1734463426	2351238265	39026300515	10584895793	6462609073	1736167874	15327364088	3776059133	3051380949	23587311171	1024544554	4122533298	31553032883	3458207370	1.08752E+11	16965197888	4733164623	31635873725	18996982189	859980135	696956650	236600348		47975391022											24676995711	761977842	3915266303	2638618463	12881008271	23435028246	9693283867	6454854034	19414476716	8453014038	19747717506	9633371652
2020/9/30	3508667395	1690214739	9471114037	657883339	1373803302	36244926617	11019131873	1651592966	924919800	3871527426	959344919	3685900224	9131815620	512072811	703950913	26372200925	2753669325	1.0227E+11	10947470186	3704938079	30828488313	15274120694	2494719180	1333957773	122956161		9906532367											10286873391	565571483	1673955428	820901994	6868564652	10396463979	8078332757	2161277159	6242048676	4417498123	20533631255	13471946506
2020/10/30	1101464775	756001189	3625181274	821160340	669872355	29782766326	9307254203	801105992	382991610	1756764321	364536422	3782125368	4178817217	319759298	258391150	23814765382	693432178	69609914957	9201971080	2250535547	12531749818	10641549636	1465178792	563335808	71681385		5487997640											6110189357	185612490	585217245	386902793	3412320755	6451803315	4084749631	1167801535	3107006635	3048881620	27693021688	8799717187
2020/11/30	2694524407	1087830715	2553791422	1309919530	706124615	45770684441	13067723315	1704551806	573223688	3018240811	603389580	7577630567	4178722063	449857246	516435728	30100227104	1762556593	94636522609	18648627754	5975669230	15867065948	11487984336	1260778933	1715268972	147414892		6615369485											4506805468	286406136	1316836702	610458515	3703939124	7061245058	4823898499	2632218513	3252751216	6550151473	36069015343	9946631966
2020/12/31	1996376006	1997370213	4698442065	668566192	778662001	61769137828	18453662590	4182870198	2637817916	22818576297	1816767508	10834357421	4935607612	1043084576	11750004458	35364992527	4333091274	1.00058E+11	21418422068	10925081737	22977318690	13989117879	1128596240	4018249972	111281821	12523311494	18553577389											16434213044	178076632	3277531398	987411404	4878046846	7739628809	5932705466	1778306266	7059285557	8373606590	40722428178	12520034243
2021/1/29	889263917	1979848693	2356477925	782940566	624516581	89584939071	17860622077	3147143093	1839445081	21076485734	941168541	6249832613	5038526402	364791722	5565032868	66978765069	2444436235	1.78257E+11	13457204475	4914844627	27813690874	24641691583	1317532710	1761596382	154044489	9460572359	17674617749											13584341244	145751479	1175023409	471073812	8841335780	12826764125	12696821747	1530802828	4585479004	10227742393	64617476061	16198995027
2021/2/26	1310548025	744569505	866724956	504035314	329333635	76682664100	12049751769	760400334	479897330	13071257275	287342845	2570544064	2481230331	262666319	2450944287	37863485613	836770005	1.39316E+11	12647872827	1938137267	29236795802	14193351664	1019776510	470207851	151046805	4328480684	10894135778											6195054716	114453836	522379354	251934856	9177434471	18028994798	9130259665	1697219645	1441328298	11920188461	44640482031	15213727830
2021/3/31	1168239245	1412100792	3051099838	1397503361	255669571	87176345738	9569611027	800434126	488559547	12762717138	532282142	3700552833	3226216044	309658299	5615403996	36718711360	1090049031	1.46137E+11	9955632475	2695462975	15165837147	10609364039	3534714296	2222183168	305687684	7013318377	11505331794											5808700574	293877481	1141025758	904357020	5492201433	12602616714	4631273419	2329416264	4498218749	11052734157	32465383798	13702252450
2021/4/30	821895729	492437634	1939705613	840189092	300495069	64190916357	10303190420	745061759	759742431	6133537359	570444375	4458162703	5194721151	274217501	4191948612	42924807821	1849492206	1.02236E+11	7955568063	3487671416	11165751850	11882271365	1835080069	1507000773	223778250	6429081393	4701222702	273625129										2584904400	2895871831	1417192956	1316401118	2429494577	6908035324	3964173445	1722759568	9614860077	6590367672	36245362269	12974281798
2021/5/31	776006108	562724649	1633340998	448845529	189617694	55821557700	10082684358	2223998638	273591467	5323337342	1554863033	4383802267	2538981635	163870909	1635036330	39340465752	7825140998	94038550781	7717569742	4483019794	9667413447	7601759654	3321321148	4277820834	194057772	6395735483	9873881989	3226166793	4874926518									3739574645	994165114	736602725	1723696199	1740489602	6422426869	2674798599	718769504	4782043944	4215062517	32969248380	11220157355
2021/6/30	566253082	574431141	777569284	881805785	215997000	84292469599	12639573314	2174373690	371116819	3680079601	867035893	6269618899	2355180669	440417628	1071950917	58613159955	13695867113	1.09329E+11	17309669942	4527238524	16067470207	8567236217	1644724272	5021523621	312801988	22997106793	6696504605	2212815950	5458922059									3372055757	683360881	536665530	1871104628	2852321697	8625157448	2035505447	1515958243	2347405068	3702830539	58396581138	11750656828
2021/7/30	743142707	702787521	795558564	707847067	183439613	69118768001	14303264430	1521126435	245213926	7913743341	621289078	2382789765	1946981556	148131026	595022323	48574842974	13000275410	1.41894E+11	9245774908	2823709439	12533492971	10053257612	1490598510	3112468127	311988539	10757189847	19120321380	1068451238	2064793876									7908278772	1194150723	345326375	3290841085	1613151823	5942661544	3961743701	1156816152	4888862006	4322792746	38333073881	14676739415
2021/8/31	513664690	1144135744	738618581	519241508	471226698	73001275073	11738846360	1796544999	217329219	8696222621	635400347	2448596265	1615159228	110687623	1238352120	41284594715	14543049494	1.50314E+11	14170101345	1886496514	10383860813	15635226427	3832585236	1116389270	162082614	14292669726	26508081581	1170438244	1927438465									9543670871	1280544491	467754227	2266083429	1495596945	4742517274	3092509203	926120957	5841767002	3804385932	25773522401	12836600272
2021/9/30	525414674	1442934962	1261138113	315258788	655789565	75412443518	9582873979	1303107193	293526206	5298117573	849077839	2030654535	2195310780	148433813	1274072872	43735215608	10515486671	1.40257E+11	10497464853	2039956930	22542916589	10438560950	3384848274	1082027482	266150144	13862687331	19435077615	1267707510	978298595	3120332848								10476517017	2262818365	574380826	2382970292	5357047984	4240172133	2676682453	3251516776	7965738226	6131988615	26389613209	11403281557
2021/10/29	515456265	2331200203	1341333474	255286738	552073985	51420525884	7736786351	594477354	286086522	3344185342	671573961	1498103586	2062154172	140135369	906677872	27404587362	5486873135	94285420688	10485814135	1493326253	19293586258	14274548176	2317913954	1557843149	110889287	4065334948	18206837858	1837167802	372682333	3793838767	607309006							8801403171	920662494	375669274	646600298	4335740863	6430479232	3861964929	4167236739	5670134419	5748640786	24770963159	10383636215
2021/11/30	522480785	2880762285	2248771386	448867251	677712829	57925631845	13151908161	1288774946	330424982	3743081270	1073294438	2675898719	1727985251	136787686	561627316	31167204079	4815711379	1.1605E+11	10648829743	1523959077	23632707097	16286074594	3085144091	1226496080	903241662	3740248736	25250446336	1069387713	838980381	2914707558	4696315810							14923754597	953792416	393555872	1181847756	6323066527	6702015643	8109411469	4787642478	6082465706	5747821059	34294406226	8279306412
2021/12/31	517121334	1480351245	2050815630	413472847	925298457	73014897370	14532648149	1014304283	377393081	5842539149	986795989	5508868987	1828379062	270787663	971283043	36904540882	5800622075	1.47833E+11	32004635162	2099078254	15625916576	12203269611	1383084404	2638378765	455796837	8123413924	20494457614	1082966571	931929976	1839551451	2237177996							11088983118	1373770821	645159179	1695150801	6207962904	4224133377	4731672537	3191404015	3995543154	4416745715	42866765360	10086438516
2022/1/28	1438840753	1359100954	2127442847	231465100	830606595	36397882077	13575715844	1281211816	1002720136	2907475009	1437133087	3476900653	2489394688	996540158	2083822645	21204382165	4881391551	76767101379	12715172522	2215254884	27695069859	10097391068	1156929550	1415068161	286794370	2929250009	10683512059	1100844575	899213956	1956686563	3749649728							5870230670	1153936279	2658912315	983599437	6316090569	7919737516	5331414143	3936857165	3456114022	3650818091	21030966249	8463255715
2022/2/28	1755162053	980767174	1753582242	267265550	966831447	24944892795	8773717699	463155815	758322833	7044263207	742547263	2598067660	1145102710	185542492	756200055	15749952548	1765344213	58310128544	5552954893	857355626	17035140451	5317676159	512253434	448693336	390073141	3255861808	9631297446	2173793001	232682403	483468095	811429365		1377972201					6602352526	1053396229	975878237	555634440	5388745376	5997771707	1429622236	2640159933	1445946631	2182869756	16504892623	5469107358
2022/3/31	1932670898	2388343372	11248714302	317805917	1112721553	40579060933	12722873776	5967320785	1215001588	9070304909	1807811098	4413205103	1911039912	273196597	2304288032	30375853618	2460701899	1.02679E+11	9333421575	1193638153	25077530700	7941141454	3747763470	853080676	348686907	2769522992	14535214806	2182397093	986329715	653596603	1180622990		16003212125					9485352150	17782616039	2240892072	1063017377	6214724107	15838202259	2059098800	3630816148	2296545037	3565465775	16304780740	7963939609
2022/4/29	1785118486	5397957685	18024547805	308375482	1660637537	32331299072	9466350645	4137528644	1398835237	16504481600	1786452109	3457645589	3242653720	2080533512	3684947366	20500929312	4999805869	76490750087	8136406175	783914945	16878494050	11157059136	2408756310	1495872565	216137478	7330656178	11313379466	1629819972	682448170	2156399073	3507298352		5941017562					9976089419	4563165656	2813627771	502764085	4683885884	14696736680	9220167744	8442607049	1704422523	4992067230	15020196607	6938547981
2022/5/31	991193372	3065173680	12530622204	885614742	1892093398	30208520732	9863931090	2061693291	744951569	17734448927	1091056082	3278223657	1467139862	743712400	4337963696	19388199897	3865850977	71858284668	10574684667	878853381	12525312980	9501540820	2282614000	698525743	201778323	2591537545	9122328122	1117595086	459922582	2093689942	3517942357		4862456020	2863089686				10210925515	10083568571	871831471	622615564	3260367515	8599561644	5485530753	3285019439	2469365459	2367933532	17032866002	4177906058
2022/6/30	1464459186	2657020382	6164138971	3120784379	2829575403	34357715354	12884624441	1878924577	1745515908	10362609641	5941236912	6453819990	3379964968	460964424	3394051485	27874866934	3858222109	1.00779E+11	16198387291	1089315098	20875747410	11910679343	1903038838	767029464	388825259	2325497343	8863301610	2884362352	588307446	1833185830	2461794338		3085214735	9965055256				8126629245	7192891167	462520036	3423656717	7494218362	15305117197	4818207247	4743546403	2688688513	3320091775	17449911130	7943712862
2022/7/29	3088429640	1050954270	2232118427	605464861	1282997879	28817845835	8224519216	1116560679	2105666180	2816807938	1629719672	4202275975	2529437567	419754800	2522543608	19042967136	2662963076	70953481936	8849742340	813922072	22270083254	8866238852	706798824	992171773	284248290	2150048400	5356177264	3525191992	348323402	1543478274	933017988		1430484655	4537794440				3775936853	3388017819	562030591	1468610416	12975666931	16691329772	5548620213	4218720239	3059796917	3483651149	13184670244	9212088331
2022/8/31	1871786552	1136490531	3863900326	643761471	848271449	35719431989	13884207629	823216691	4023086611	8299913625	5335971121	5501299709	1772030085	291722342	3060770781	15412407656	2420177688	64196062208	5642951800	2018686842	15689415678	6588700950	760396410	1084456550	341015570	1338143625	9029051025	2941876704	1720267565	1167454632	2024754515	1809593354	1458158311	2446885487				7327746710	3646342870	749417893	1127414883	8845990178	9997775014	3380795259	3061772679	2505028033	4708509942	19028519128	8407955659
2022/9/30	1048264552	760300943	1673467028	389322137	687185861	29865787627	9548673079	863105473	2780348768	3757568137	14317266305	5244899810	1763941660	7811232422	2319726707	13844282930	1427381294	63967394779	3933467676	1021289944	10740421528	4806110414	639533119	5338834471	187297585	1183740467	4368460187	1687692309	1255259343	1510116177	1541935357	7105804575	822177136	1799152643				4014588908	2831185985	462991754	6679681658	6036980263	9158190751	3151973036	2362847766	1112050127	3570045305	18374139211	6764690558
2022/10/31	1028214840	447593548	904847258	248249245	1585433149	37663130998	10532677331	403026100	1155091057	1876282822	7731830520	3292327586	1704149409	2270893375	1458414268	9887267799	785645579	51569609191	2593247979	546830525	9122205260	3800656118	379637783	3349098867	112314406	633432434	3566813604	1389218156	1481796238	1192557634	951945548	2243542416	733438678	933722150				2256351882	1151496715	227510488	2100815375	6077430100	8870459140	2084932712	4171235412	537569615	5060251583	14490295096	5703064803
2022/11/30	1138676240	1228259682	2223016436	1633441436	1420516425	47232733582	11540366041	1499029138	1381050604	2897386360	8524883014	8062754668	2029496036	5605124886	2602386432	20869000545	1801462365	77065239375	15712078690	686507085	7704656336	4429280853	758488520	2246405381	158325752	1207768386	5535607162	1418260987	752487498	1787578520	1728661862	1499821109	1373571348	1020064054		4731593428		3232158158	1487012645	418797699	2247130814	5480637230	6840904134	2797689892	6100562362	1051441832	9908180089	16047940195	7472805977
2022/12/30	797450693	879731698	4324669428	5125756244	5889624085	49795190627	10352835242	1680335771	1149003027	6424584299	23822430623	5047359334	3307293501	9509518164	4052601913	30723971803	3233346210	94502195307	7514877134	968424310	8501655243	6119138055	1546868403	8336471100	219472882	950040646	8616619888	1362665328	775113171	1790403425	9094931715	1445246831	1170387351	8079363636		22317628113		3626359883	1871640363	398816472	6256088546	6567722517	6478504631	4630308738	6889386756	1075506013	6340820673	20863703526	5696163832
2023/1/31	1220810340	437361480	983106023	1199071309	4840491735	35795214435	9479454657	798883354	588729289	3166829468	27209120919	4148343302	2288072289	2459167542	1452110157	20093191165	3655868012	77069262825	5635809763	622060605	5491008667	4259528269	654916939	4783623234	1315092953	874582222	8104464599	798430149	547298113	1537605662	1891672497	643165293	314072086	2560088544		5175654410		2365370568	1149022285	155142771	3004242509	5238667614	3447044446	2708492030	3850803856	419004235	3956662446	20177238520	5385570281
2023/2/28	1205833612	687159370	1935018104	1321309713	4180126846	44560225634	9073552227	1509391704	725222628	3729834896	22032787374	7738457767	6175894077	1738122030	2137186862	26455930505	2648324568	79444545770	10261230213	1146695594	6257266138	7075223229	709623857	2747453898	1652560973	861714977	9685350270	1367440864	882927576	1403124514	1772773561	1291861154	699126999	2107036225		5599448616		2934841152	1395631702	358873804	3400013402	5157521196	4635096030	3144262556	5390447255	781381130	4765171337	20101276640	6493474527
2023/3/31	2069228104	933568092	1440867812	807126350	2053355235	33136753466	8877336438	793041820	1255179765	7521090431	17185259784	7308346430	4051332652	1651320122	1814696088	19565356669	1878098588	57446034552	7761458635	898499384	7763157374	5267504281	2328927731	1463487800	1005698204	759432057	6815685045	990287706	777885192	1529642837	1106873675	778758171	431871760	891360257		2549272025	4251375083	1809554096	1436758734	258709034	1247977061	6118568623	3501552403	1656557970	5785554927	587549856	6418571480	17224458462	5509110767
2023/4/28	2667050494	1415895252	921877404	396525788	1740163686	30958675906	8235911008	617210014	527457700	3257837212	6581061080	6415387107	4719838685	975823675	1247718802	13139420183	2892250528	57591273452	8101999630	1053102222	10197011023	4847914449	5037850961	941588134	945871957	636162773	4269813801	1178570892	558282886	1508746578	1031515336	523402512	385796137	884524672	7447593511	2050973830	4435852886	1310135616	1639541291	275095926	659014082	8207472878	2768247634	2241970173	3345448054	548959533	4974300704	15828738331	6383885931
2023/5/31	1596857526	1528066559	481280283	1555362842	972016073	26180395764	8523373770	449714223	415798917	1542194626	2809895835	4511444611	1951514833	891705032	2422236016	10723102317	4186286531	54336452136	6554569287	1048449712	4345481056	4291685976	3577475202	942308044	427909129	844351617	3420459166	415150879	260523158	863679716	854966101	254695694	180759498	533755115	7041851956	3900173559	995437146	1324399162	1478061224	956720296	530629840	4076629167	2250262847	1886286677	1669522179	482555546	2765023756	12588700464	4829216223
2023/6/30	1748535834	1149936394	527722822	871630739	583503532	31638813474	8129857723	693383795	527320884	1141164930	7278057665	4852257501	1710352385	896729558	1832280874	13147447466	2535200183	57442124720	7661679681	1039574895	2828107550	2692816116	2420588018	1815626981	312303650	535663588	3254890918	429510954	314323247	1141048862	663949250	273286924	301912043	476580034	4035172273	7157778940	1446118626	1218503938	1383759170	1582109382	878035856	2938780555	1678246396	1041825953	1253006835	522451861	2213965146	12159716298	4394695863
2023/7/31	2259974597	1425131110	1407040070	1246170915	573936519	30235049536	8554779186	726036137	754921131	4109412617	11301901169	4846330371	1666850722	1908629651	1196626063	17232518995	1783535128	60607966619	8697630499	898945207	3806851563	3139027150	1583342825	906129503	540251244	464951545	5526915666	555423062	233692510	841675208	907866729	475869646	621889006	1343293356	3491205244	2933800389	615121560	2138992213	1503659720	1082936444	726130912	3216226610	2049211853	993204549	1700732055	2066964665	3895021694	13240255358	3244995092
2023/8/31	2236570784	1611207041	1614566722	823836988	1000488197	26077843335	7816000567	604742301	711056519	2226779998	10974023826	3752316128	1859171559	1998099930	5141736432	13134598483	1630423886	69932657156	5253834410	1046525161	3968965013	6579744377	2371618353	1379716541	662802221	3012038112	4149026081	490533128	570559944	829473406	1344025471	1492081947	1420774680	1329204995	6368098335	2247193911	3555378512	1495914331	2203712798	3253430710	2262951294	2576332607	2615855699	1634816903	2168876184	597439573	2919151326	13081153949	4024214505
2023/9/28	3145237085	1092860262	478985313	550860463	761191083	20975412502	5668525678	465199687	698535001	825974502	3401885646	2286812983	1005486458	869930300	1915330313	7907229629	870040242	49594511995	3836121188	794823487	2429735727	5917662579	1726978050	703951365	622635509	2741160238	3195474706	294988767	337494925	587262538	1179352443	380362430	2153817465	543890834	2481543635	754215796	906639599	961370512	928026662	1150041159	1118015215	1183186558	1071169378	619015244	1407397628	524496241	2021303015	11716551320	3366735684
2023/10/31	1778867689	793193018	530736834	361951282	421109355	21874774303	4331744806	433006594	448035702	1413097151	1831690973	2585652541	952504712	667790118	740319739	7774361353	697360960	39957656600	2846889465	690464045	2737640058	3083992707	855669816	484553421	419186525	833679681	6653142168	393010311	315154071	917453081	1324846961	287057410	533741597	337689777	1019622516	672513696	410898622	2274640722	685933921	446528028	993150025	1726885519	1424573128	692229031	1223566300	1276586430	1815543038	10161158797	3501441839
2023/11/30	1581820263	928744043	542349874	597998448	577036277	23808465014	5367820147	1251357198	559910516	1436449842	3392047275	2231942084	1282064503	1273314743	1167376576	6323255928	1003754751	45227825399	6330654459	911414903	3961845938	3281005314	646395744	581602500	463596561	1545797969	5181135686	627442907	1291137618	871174774	2556901737	417032355	644244436	433572542	927248953	1328990280	501453899	2404999162	681653211	945446205	922053155	2734232082	1864901495	893071572	2615796458	1168384638	3224486702	9476112765	3383776034
2023/12/29	1550525401	773473820	670274280	3075959768	3099558949	34873622200	6610570877	964792571	829115312	1712876395	4083333185	2453157988	2102843729	7774953777	2451828563	8237147851	949350310	48862252368	4794351392	926360771	5176031853	4578613823	1532261276	887592600	398063954	2393584039	4614730183	1232493172	496778500	796877998	3378646198	313075724	580217525	3269273355	1289421631	1170064034	1838434355	2475301573	589338657	885996124	974637917	5126185854	3816519151	1039226718	1938590598	727411696	2141973264	9456321199	3872632551
[truncated: 217 more columns]
