# Supplementary material for: Can systematic skewness factors predict future interest rates: Evidence from China
Source: PLoS One. 2026 Feb 5;21(2):e0334345. doi: 10.1371/journal.pone.0334345 (PMC12875505; doi:10.1371/journal.pone.0334345)
Supplement: S2 File — Data2.zip contains data including trading date, total owner’s equity, total asset growth rate, risk-free rate, return on equity and monthly stock data. (ZIP) [file pone.0334345.s002.zip › Monthly stock data/Monthly trading volume/Monthly trading volume:energy.CSV]

	000059.SZ	000096.SZ	000159.SZ	000552.SZ	000554.SZ	000571.SZ	000723.SZ	000852.SZ	000937.SZ	000968.SZ	000983.SZ	002207.SZ	002221.SZ	002267.SZ	002278.SZ	002353.SZ	002490.SZ	002554.SZ	002629.SZ	002778.SZ	002828.SZ	300084.SZ	300157.SZ	300164.SZ	300191.SZ	300483.SZ	300839.SZ	301158.SZ	600028.SH	600121.SH	600123.SH	600188.SH	600256.SH	600339.SH	600348.SH	600395.SH	600397.SH	600403.SH	600408.SH	600508.SH	600546.SH	600583.SH	600688.SH	600725.SH	600740.SH	600777.SH	600792.SH	600871.SH	600925.SH
	»ª½õ¹É·Ý	¹ã¾ÛÄÜÔ´	¹ú¼ÊÊµÒµ	¸ÊËàÄÜ»¯	Ì©É½Ê¯ÓÍ	ÐÂ´óÖÞA	ÃÀ½õÄÜÔ´	Ê¯»¯»úÐµ	¼½ÖÐÄÜÔ´	À¶Ñæ¿Ø¹É	É½Î÷½¹Ãº	×¼ÓÍ¹É·Ý	¶«»ªÄÜÔ´	ÉÂÌìÈ»Æø	Éñ¿ª¹É·Ý	½ÜÈð¹É·Ý	É½¶«Ä«Áú	»Ý²©ÆÕ	ÈÊÖÇ¹É·Ý	ÖÐêÉ¸ß¿Æ	±´¿ÏÄÜÔ´	º£Ä¬¿Æ¼¼	ÐÂ½õ¶¯Á¦	Í¨Ô´Ê¯ÓÍ	Ç±ÄÜºãÐÅ	Ê×»ªÈ¼Æø	²©»ã¹É·Ý	µÂÊ¯¹É·Ý	ÖÐ¹úÊ¯»¯	Ö£ÖÝÃºµç	À¼»¨¿Æ´´	Ùð¿óÄÜÔ´	¹ã»ãÄÜÔ´	ÖÐÓÍ¹¤³Ì	»ªÑô¹É·Ý	ÅÌ½­¹É·Ý	°²Ô´ÃºÒµ	´óÓÐÄÜÔ´	°²Ì©¼¯ÍÅ	ÉÏº£ÄÜÔ´	É½Ãº¹ú¼Ê	º£ÓÍ¹¤³Ì	ÉÏº£Ê¯»¯	ÔÆÎ¬¹É·Ý	É½Î÷½¹»¯	ÐÂ³±ÄÜÔ´	ÔÆÃºÄÜÔ´	Ê¯»¯ÓÍ·þ	ËÕÄÜ¹É·Ý
	³É½»½ð¶î(Ôª)	³É½»½ð¶î(Ôª)	³É½»½ð¶î(Ôª)	³É½»½ð¶î(Ôª)	³É½»½ð¶î(Ôª)	³É½»½ð¶î(Ôª)	³É½»½ð¶î(Ôª)	³É½»½ð¶î(Ôª)	³É½»½ð¶î(Ôª)	³É½»½ð¶î(Ôª)	³É½»½ð¶î(Ôª)	³É½»½ð¶î(Ôª)	³É½»½ð¶î(Ôª)	³É½»½ð¶î(Ôª)	³É½»½ð¶î(Ôª)	³É½»½ð¶î(Ôª)	³É½»½ð¶î(Ôª)	³É½»½ð¶î(Ôª)	³É½»½ð¶î(Ôª)	³É½»½ð¶î(Ôª)	³É½»½ð¶î(Ôª)	³É½»½ð¶î(Ôª)	³É½»½ð¶î(Ôª)	³É½»½ð¶î(Ôª)	³É½»½ð¶î(Ôª)	³É½»½ð¶î(Ôª)	³É½»½ð¶î(Ôª)	³É½»½ð¶î(Ôª)	³É½»½ð¶î(Ôª)	³É½»½ð¶î(Ôª)	³É½»½ð¶î(Ôª)	³É½»½ð¶î(Ôª)	³É½»½ð¶î(Ôª)	³É½»½ð¶î(Ôª)	³É½»½ð¶î(Ôª)	³É½»½ð¶î(Ôª)	³É½»½ð¶î(Ôª)	³É½»½ð¶î(Ôª)	³É½»½ð¶î(Ôª)	³É½»½ð¶î(Ôª)	³É½»½ð¶î(Ôª)	³É½»½ð¶î(Ôª)	³É½»½ð¶î(Ôª)	³É½»½ð¶î(Ôª)	³É½»½ð¶î(Ôª)	³É½»½ð¶î(Ôª)	³É½»½ð¶î(Ôª)	³É½»½ð¶î(Ôª)	³É½»½ð¶î(Ôª)
1997/1/31	1280006639			295097567.3	930821015.6	1373757201																																					981219198	741048352	222963157	102414756	154025851	380281044
1997/2/28	2029900835			174093693.3	449134399.8	926570065.3																																					1301106000	411910000	269585000	54349000	57569000	436391000
1997/3/31	2570577763			382262866.3	1157625314	2634925941																																					4028279843	1044893901	961268611	485718318	303791953	808120083
1997/4/30	2330047830			336641006	1207963272	4740547221																																					2779178118	1210036471	501986338	245413694	252872827	896147196
1997/5/30	1096323593			551642710.3	1112822893	5308598522	1099281130																																				2134713328	682846978	175103306	227322855	111567169	1979108946
1997/6/27	602231727.8			167002901.4	283923160.5	2085220093	398456614.7																																				921904202	192625410	61021403	122081269	40119868	559483906
1997/7/31	605126129			103597226	197255784.3	817313962.6	396452390.2																																				852316112	144763741	61799848	158802675	64932006	393913008
1997/8/29	1083310851			111364863.8	288020705.7	368843800.4	360231312.8																																				1810753522	96279210	43086294	72351272	50399247	1495203661
1997/9/30	713219362.5			200206729.3	292319132.2	323432716.3	136308387.6																																				1853064368	96224852	41323867	120503039	44154401	2112309423
1997/10/31	573496367.9			214139138.8	146510932.3	745474418.2	244936033.8																																				935462096	113217794	30045082	36025408	17731066	1163832577
1997/11/28	430233866.9			189656498.6	379571186.2	727299147.7	153904046.3																																				426248165	93234136	45500327	52651116	22204055	454474354
1997/12/31	241417865.5			63305933.2	131678407.5	315946562	180391443.3																																				340537305	89320561	35749367	69228520	38205253	242682719
1998/1/23	329017232.6			157879114.4	128103909.9	340029101.1	124594514.5																							1703872282													283410025	176571157	50970892	165884874	71439974	133467279
1998/2/27	119655029.1			63258862.4	82662834.1	170364485.6	79638955.5																							313513398													174923764	176955993	140723265	121917752	40210817	244417433
1998/3/31	259533714.7			175259884.3	77029026.8	190279099.5	83731487.7																							224007418													322683410	459129269	80537592	142593458	26811083	409345483
1998/4/30	378700556.2			284969752.5	430523949.4	1083667577	209522564																							393647003													618909211	378089970	205350870	568631388	189777832	686118111
1998/5/29	435752056.6			269975883.3	250935659.6	630206448.9	209941039.1																							411245120													437416162	191002099	240390478	398937332	146131241	234926075
1998/6/30	194311661.8			106475300.8	111307341	565332245	184941638.2																							364733663													215335368	308574630	140594576	428593322	95682787	171317727
1998/7/31	143819233.6			201924768.3	66099184.6	667903132.1	86648843.1																							175609346		906385569											147664921	319706108	60836839	183383547	92819102	69262255
1998/8/31	239444548			128401554.1	51675070	412188738	96231240.1																							146446340		226828701											118938743	115020901	39289529	71000616	55478385	61837748
1998/9/30	258496019.6			186454683.2	94938313	342762848.7	118560275.9																							188581627		163552285											397260647	179660321	79507977	152384089	95070608	139457939
1998/10/30	409185305.3			176906460.2	57189921	443646188.3	98041723.3																							172697455		125626978											154715592	212374364	94827732	156262671	103740968	97418340
1998/11/30	203069933.6			267213655.6	47998549.9	547430376.3	86816082.1	410942636.4																						552404614		197232688											108592455	159090754	73545745	118530961	153128660	68838014
1998/12/31	86212041.2			118883171.1	27276252.3	309605988.3	30807929.8	401249740.2																						145508816	763176302	69106195											76273726	32735436	28223831	54501747	21038012	53377438
1999/1/29	96692208.6			64860529.6	41798878	877111269.7	55352879.7	379446928.5																						96487784	208895699	37721947											77146397	36225699	30823389	30589298	35409352	34264243
1999/2/9	21401658.2			17624832.2	14086906.4	151012824.5	17705307.9	57484308.5																						12505045	35349610	8705708											21664657	10281809	13674196	7759133	4431832	8211761
1999/3/31	119897360.2			150704308.8	111905622	483003683.9	190734208	208477921.2																						312122198	273693268	83743291											131026089	90499082	44433428	49810548	82609075	97958103
1999/4/30	224231015.6			165059649	267299269.5	428772329.4	54524620	201949347.3																						171514644	233541361	227192409											300106420	106302042	65674621	35449423	58054055	231382347
1999/5/31	129292878.8			82038751.7	156442002.2	413149046.2	113804067.9	185333294.6																						215503748	127174914	90832118											450290952	63531088	41793991	61892606	97602770	237227441
1999/6/30	903229680.8			857163631.1	898762553.7	1673064903	727261435.1	913281842.9																						1701511811	1016777435	970590974											2501895338	268009530	471579913	363391283	174175944	632597611
1999/7/30	418099357.5			241405875.2	451018624.8	516355121.7	327731880.8	439996965.6																						922485839	1229158153	387847953											1302875904	214181695	241067710	104584443	113944101	498450977
1999/8/31	199655426.7			466152927.8	440698000	236183963.3	143551558.6	149885464.9																						1827305324	540277813	216440919											1236003279	119848006	466648228	135888946	66212897	797650840
1999/9/30	93877477			229224713	283601640	159588385.6	58655256.4	123024035.5	1018884410																					1719365509	663222073	656497817											383319236	119993055	90932588	49986526	103378874	460604340
1999/10/29	29171011.1			37250114.5	97403593.8	58193770.4	26263010	36341259.6	134227087.6																					494025645	226502228	72225652											204855964	66153173	27817877	13158072	88992227	123940538
1999/11/30	35735381.7			114528621	70824326	84581326.5	42411708.6	62584660.8	140982071.5																					192279401	277622595	52969222											119742458	101375124	47488846	22401615	47867985	125745298
1999/12/30	29828831.6			107709513.5	86774909	50181457.8	30184808.7	30504730.7	173056743.7																					739989613	160623103	63052161											103334112	184339698	117826038	16023634	42712225	242378444
2000/1/28	104003652.1			377925589.6	227559314.9	172867315.6	68109824.7	103035255.2	873325878.2																					1033516488	1497238969	184048854											612243847	105907021	222699018	42459815	67921888	432546749
2000/2/29	248769275.5			494192954	352433708.1	1129425770	203368477.5	179067669.7	565099618.2																					1714734288	1475933099	173136489											500671924	188687998	234703417	119011388	147742871	417606901
2000/3/31	340746652.9			607806183.3	672083987.9	1063672642	408816514	743795469.4	1076590270																					3405352444	1321004505	1013377459											1046323004	207927826	272316947	718730807	178428302	759093970
2000/4/28	341392323.7			334732878.7	1036278787	708525417.6	321166329.8	209897428	373172758																					1210142737	774078912	746227598											2513221212	342511911	547284433	493384269	146428612	812719660
2000/5/31	228966211.5			497178219.8	1207960717	1712370246	367516833.5	123409521	567246908.5																					2522253649	198818890	196968883	1027995327										833590243	229955839	130679875	218736839	236534747	228955331
2000/6/30	882189312.6			452354620.2	1917979604	3715250229	640489206.9	715020049.9	367976865.3	1102711785																				2804107021	460640541	361222898	532581862										2483343619	180445450	399702029	268694249	207588800	896201060
2000/7/31	677106350.2	1173141592		143071908.1	1427129626	1144381909	406773198.2	214166351.4	447440521.8	1108005651	1091998814																			1715242672	695642184	637225644	433993656										3773591245	108360136	545109382	201494670	248032594	1102261579
2000/8/31	401749780.6	1257214523		397200545.4	1236752049	706499849.3	295373937.8	240643451.5	800652362.6	324595874.4	1123713540																			1870664921	1166754170	429991104	537384432										1410311186	264129167	350992829	380193514	136547999	776071856
2000/9/29	126369128.4	278232479.8	2076940431	74381542.5	871129218.7	272141956.1	118949686.1	398985937.4	130105417.7	293224818.2	251484947.1																			312065202	796842426	106463270	272341504										638355106	356403179	133008592	168728606	58160609	230818720
2000/10/31	67812405.6	200137955.1	1769044198	233226486.7	1875021901	206282230.2	76322718.7	889122335.5	113962663.9	476073015.1	209702196.1																			585631871	253853856	261128252	265453642										222927606	294354622	112907203	572058540	64139014	153865732
2000/11/30	844096646.5	750521065.8	1202331588	352803417.1	1890316102	539397483.4	190632177.4	427628350.1	358782804.4	570234709.3	375857935.4																			411922089	533420944	713046625	390278092										663424140	234346506	685829154	351731599	225236090	409568331
2000/12/29	234655868	275246907.1	361285275.7	155194211.9	446414013.4	435137229.8	92594087.8	171104762.9	120752261.5	372744923.5	209235696.1																			409988188	260621323	1314541462	940953797	1329278524									312961931	160781764	296416623	165937975	111965977	179994018
2001/1/19	542937374.5	267195112	330642824.2	153642477	967610246.4	441591863.7	60868795.3	155625858.3	81381862.9	285496578.1	357647792.3																			544708996	264125634	192213307	221368432	360272191									313353704	69445162	438882270	121363468	103057789	736227505
2001/2/28	433825922.4	93951763.2	172928500.2	56357356.8	526431931.9	294418019.1	37386491.7	131253316.5	31183522.3	152230520	94508829.6																			275746230	93409665	384020393	122618909	124722945									330830330	46913175	228095049	50999144	47359047	232421718
2001/3/30	201854625.3	154106209.5	264293006.6	225731426.7	747451643.6	236732678.7	66533529.1	258472726.5	234905954	197398247.9	739058572.1																			180704500	144669952	738493545	162910200	245198710									442496061	105478099	312934261	140841315	59265593	269350768
2001/4/30	231834518.2	221876602.6	342769185.5	385611328.5	2488713615	226584098.4	727989389.6	229706651.5	278338564.7	268073144.3	498807709.1																			128558941	370163597	1022031205	355925053	553855609									680854959	369711728	596972936	177231819	56467290	495361163
2001/5/31	104287543.1	694958349.1	144831073.8	157740539.2	2352607610	211792250.6	802209357.7	214096195	319429954.9	662472481.8	610053156																			167261070	1249690071	960822321	313721187	482061800		973591896							278828985	506180923	187245649	310237391	84546217	225692182
2001/6/29	445867277.7	808926069.2	503388555.9	244594208.1	967972828.4	728394681.7	430185485.1	214879999.7	468854148	565166746.9	715158882.3																			273337438	525909693	1184273980	392638650	235078177		2342839833							864533932	200758105	353762635	277234965	58365469	2179548930
2001/7/31	126426751.1	343585235	175397474.2	92109601.7	329602973.9	127190516.7	138995657.5	75934351.7	140910154.2	285407699.3	1042507736																			208450047	187517019	350046635	263340042	177868308		627095165							442595763	103520491	115827583	105115925	139511983	1487102568
2001/8/31	60904521.2	275372995.7	126907175.9	90047188.2	657885509.8	96637895.5	122310467.2	149575043.7	111310740.8	176435176.3	651442057.2																		5610084069	123679062	140391754	191253640	270919800	158990363		299366808				1077101203			437298293	89904347	95371578	57910978	216203168	909626984
2001/9/28	44106723.3	64662037.9	67047465.8	52034739.5	610284673.3	50003457.8	123032172.6	122440466.7	52792871.2	80640482.7	682053516																		1398223063	91548628	154511921	208086811	123689173	96312199		168400805				1063427535			172903345	46130682	56580313	69074158	32721362	304077061
2001/10/31	49623275.3	104327901.5	262195091	48329601.2	736748245.1	78728014.3	124940965.6	102130481.8	91436943.5	86859308.7	395841627																		1185831497	71591169	99890439	324837954	212789671	147957234		283508458				629309556			130316152	58778271	62860783	69650204	67828941	192116244
2001/11/30	73897393.5	154247921.9	137585445.6	80319226	312246076	164470512.3	121119645.4	74993247.4	148817775.8	113001768.6	485725511.8																		820878230	91061541	113112520	403268675	182327855	152612132		438198116				862096827			166480836	66370421	80247223	67317188	27018566	497545165
2001/12/31	44071646	165776050.8	143266292.8	72013026.2	355577020.2	69165193	115473524.8	68290838.8	102920128.1	107821055.9	454874661.7																		1503513750	210634883	96959683	536043654	254818523	257318322		236186818				842672039			92446754	41362175	130252364	67135070	94217356	182010065
2002/1/31	70851401.5	101416217	180282862	68542314.4	233317976.6	85181546.6	112349128.9	54759542	141356795.8	84672918.5	380054561.9																		1229438273	31630289	125717613	200462613	163510122	85939390		198146876				732411115			132487219	130821826	123161285	52223489	22112615	197940670
2002/2/28	50329613.7	42048529.8	62222582.5	41556414.9	191581672.1	63922300.3	79069226.1	57850330.7	73655924.1	66025497.2	173868590.8																		591082633	14095948	83209643	90539708	120814086	63744911		93724713				614956701		1736447921	92549086	191954158	61441955	42912243	3629719	174370808
2002/3/29	206041538.1	196845368.1	219362481.5	184887852.7	1216943350	458264958.9	204707891.6	185152089.2	215087242.8	202690163.2	645331663.1																		1731492913	79080699	290353166	332648366	722589449	412984528		329653140				1029048455		1282729311	299053768	323034848	135509542	138197422	22372874	470706984
2002/4/30	105294263.8	163148615.3	92333104.3	178146974.1	736536380.3	355976016.7	204877088	117697820.1	80570767.7	352925618.9	504262187.2																		1546106467	165006621	106969795	590716811	682921613	247092961		145567443				329019737		412280285	150387464	95454939	176393305	80141168	62793971	211086175
2002/5/31	252344228.7	107595331.7	171405642.7	64129234.3	269007736.5	152012423.4	132560833.4	87586527.4	45507400.9	111407326.3	173590334.3																		448681714	55544898	70517379	146998267	403782097	87309828		81067737				200304776		278601722	77603095	49230997	93152784	46689075	62298023	139831526
2002/6/28	730938768.7	291346315.5	284845012.3	121588067.9	545282939	209245185.6	187103714.6	278550210	91476611.1	188411996	453731228.8																		3329355593	139703916	200434386	577733210	622909931	245008675		208004077				431485088		488864836	871199480	92624321	127230094	63954503	118567629	502247323
2002/7/31	252329351	153528375.5	103342742.4	74854207.1	278718627.3	184593386.6	222940023.5	100237615.1	60003757.9	185188560.6	344461793.2																		2122935318	209559860	209360243	426350153	389266621	152187748		117166726	1981157969			245418417		167143791	479483448	62416824	53447416	60102845	129229764	259481658
2002/8/30	86198736.7	109698236	59189800.9	44794599	329304617.2	201859393.6	85234638.6	81284241.2	32616461.8	83502378.7	121061076.8																		1782475197	434813792	64780440	123887650	51823755	186905203		44566880	469179441			102042396		119010653	224981943	25752292	68242903	230750459	23795698	94665935
2002/9/27	63742631.3	183416602.2	20788792.4	23406279.3	356325249.6	98900900.9	73272314.3	43073923.7	19108810.3	66662722.3	93901802.4																		862675570	59002097	36750777	61221593	60812028	167796234		26686989	270885134			68445980		88233053	143193689	21008128	23121697	62854484	79703642	65628248
2002/10/31	41783261.1	69479227.2	66672720.8	48532943.4	194515571.3	60599003	60569529.4	52944151.1	23284803.3	29874106.7	94110816.2																		563014192	76479975	21717606	80382710	58811191	75947067		22528686	386095176			55129515		85581188	83790212	17294040	14446186	30419081	32454717	51858308
2002/11/29	245773175.9	75271614.5	116963593.8	54372877.5	341950771.1	86503218.2	79209800.6	58192039.2	33468094.5	50850145	92674871.7																		774010640	53017844	53561156	232833977	100692594	80532964		62402389	373182913			113332607		83221812	119628555	21096121	32087416	49473157	32071722	91196843
2002/12/31	383010217.3	135511306	47620629.5	102244313.7	321371737.6	168337206.6	58006516.1	176066264.2	92266464.8	58458965.9	108705520.3																		401347393	27998919	47462454	108587696	162703134	279613215		67860533	220843687			91568191		69164814	82933571	90952049	44463209	44226842	52923002	87184248
2003/1/29	268418960.6	257386328.8	200517045.7	327595027.8	325770884.5	243892047.4	148772124.2	129402666.3	61331132.5	97562947.7	184913269																		3028138939	57824316	147745239	202686300	151097338	538900018		108687967	337140761			172896735		124896469	764805899	100549801	57037608	133154826	20068701	219001680
2003/2/28	97238475.9	90342668.9	54155364.1	172724445	574342045.4	58433847.7	81513168.8	113465110.7	41466221.2	47560766.4	97984775.3																		1023847229	42318107	75944111	101010773	133336915	276685298		68182590	265741337		1130170961	70658535		116388946	373611695	16814282	27637389	193225768	52808365	168718796
2003/3/31	72774516.8	170089149.5	76148218.2	81394294.3	729203867.5	256528658.6	125780602.3	79119030.2	127572909.1	53675444.5	194383494.2																		1601575598	131621384	47601478	106890007	262027162	396259980		150617641	231853199		377990051	283912536		85169458	493460179	28363774	50042231	130818547	13960700	76780520
2003/4/30	247595324	387496301.2	197547912.8	221371279.7	395265853.5	226994538.3	190507807.9	183003329.1	160781339.3	165990138.5	515255855.6																		5595433763	1093496123	268608318	722252634	210503578	298222665		267907376	422111560		383666585	831673780		467217260	1719684686	63899230	173241545	258958882	22679974	408794518
2003/5/30	128885986.6	352241381	106626333.4	72336807.9	157150839.5	128455405.2	46458228.7	62539776.7	261495819.9	213796670	765502476.2																		3509112122	575755338	393358741	482540742	94332126	99159169		136823831	148853777		178708426	565150940		139458970	1232536034	17980510	220448451	92896828	28932706	291310137
2003/6/30	54932542.7	184334478.1	35227293.4	60570937.5	330574120.4	192823332.2	51169060	64614577.9	119244416.1	68425423.8	258357175.3																		4309170122	282421108	134082629	305222775	73673286	68502378		60790419	104533922		160557222	206607499		80568634	757200149	56411034	79999917	986300727	23700323	368169362
2003/7/31	39228757.2	84802029.7	35478409	33243586.2	311780332.8	67965036.3	22331813	52203009.4	50625983	63085512.3	403128984.4																		1446638346	136600203	175080899	150324733	54845532	64156529		43233339	92664879		156782224	144034415	188484801	124172824	366740820	16596374	100842615	488373326	9032303	93134512
2003/8/29	25521886.6	446303171.7	34000007.6	30237613.8	274862692.3	42685147.9	70613520.5	17908744.6	21891686.6	34257648.8	103168223.3																		580107338	77978980	74312012	69913540	29707565	25260822	998600297	37869349	95034054		62385740	63260051	310455159	71447915	183993855	5502887	36049709	196399708	4825602	41284422
2003/9/30	87778699.5	172536892.7	21507641.3	28932946.4	271562563.1	37310586.4	16837742	27192717.9	19372356.9	32852961.4	66620614.8																		517729294	62052172	49809428	78234024	52474766	39441016	687822470	56415430	44830424		94004457	69224550	181538570	48968248	184034520	44687271	20332382	123317867	3344530	62987614
2003/10/31	92634372.7	121208187.7	23012118.2	24107502.3	109513679.2	45565012	22343819.8	14015161.3	17285651.5	33885515.8	112515237.7																		1155079200	118504324	78390176	207936356	31522359	14572915	450866350	62282740	78506550	988645929	147212308	46921653	72769155	96543715	414068176	143497567	157073886	102630656	4050518	675882650
2003/11/28	69793810.5	190997703.9	29133372	61907459	262749045.2	97354364.2	23064212.1	59481215.6	64998024.8	204712540.9	381079321.1																		2970397139	361339066	180786314	349717008	108544551	97812483	1010702909	164587591	121383482	259370257	304399950	162505676	100789198	137001126	736171165	80666307	550937899	176860516	3704550	823035319
2003/12/31	125326911.8	638550810.5	217276392.6	98109703.4	162801939.6	109095330.7	48990945.9	69377049.5	117551134.7	572318795.9	1313459630																		9708127204	1251803292	523847602	1015513549	251688698	103642541	1572657226	326634026	284616709	282368015	464006812	460668560	168928207	336790612	2359907159	131759522	711292058	357675314	5783785	775740186
2004/1/30	95348701.7	519092396.2	83521496.9	54964345.9	76245546.4	85137465.6	36814026.8	81184221.7	114856468	345604830.7	1028081941																		8385676269	1289486637	408573126	686779924	163699322	134181199	982699584	225908703	171583677	348313350	287208647	275245463	161157615	265357552	2524870047	73913098	571592781	284590155	4554695	430513985
2004/2/27	238186782.3	1276736796	169532860.6	171241332.5	362014680.2	246011759.9	105600451.7	143437809.2	264905440	301415408.2	1149616868																		8171118503	1963694812	729047507	856838384	291601191	250984809	1006323289	327672578	329643873	576262169	606955465	417616506	314008948	486171260	2704265643	497925183	792731934	567583670	18465231	808064864
2004/3/31	276183440.3	885877299.4	143980468.8	360964672.6	598866105.7	362844392.1	87872088.8	162231111.2	320874086.2	680355056.6	1439882455																		8896235956	1017375467	450958578	834426430	240960512	343010454	1232215066	289576018	428202992	313641811	599717477	430814422	218898068	723507959	4037750225	90974044	1273229163	318347669	22891808	789477715
2004/4/30	151213854.3	780542395.6	194852683.2	171524052	328672869.7	915406478.6	567499444.8	103273684.2	495426765.1	634722395.6	1287876882																		4669797704	1075578851	401035224	683904992	197655869	202437682	1202819853	389244693	286706790	435247910	833799405	584339626	145525918	717913342	2091005293	86945548	800809527	286481408	23198823	291668184
2004/5/31	45033747.6	175996435.5	26189444.1	85091872.9	376769918	159925836.7	66696320.9	110074858.1	59209451.4	292644885	473543294.5																		2004131906	500431397	159901186	279504202	55168306	95856646	284585274	63781032	105888784	91302292	262259715	209650013	27566964	146959140	1073582595	29149310	308603580	57779192	17771599	121130534
2004/6/30	40838664.3	184515054.3	32452238.9	131824674.3	503483299.9	105487160.5	127722567.9	41252935	47812765.3	250312223.3	529427484.1																		1700396065	802294268	251537288	370335867	71016289	110588620	303755070	80481855	98180362	147734337	395462189	200326837	48181694	311156348	888052305	34294961	311716154	76882640	8140350	105828408
2004/7/30	114437795	99477517	36965771.1	67294977	328321979.3	76173615.8	78921357.1	28569751.8	112793606.7	601655412.3	907010539.5																		2347667140	509454098	338605867	795397329	97916694	88445874	400943619	205430427	245501641	81486188	1735464303	276273371	31859961	438105710	1325970398	28784641	1041626533	79602403	26933469	355347937
2004/8/31	51841190.5	340178314.7	17847746.4	69956615.4	269703335	70083625	159311368.3	48990531.6	42963523.1	319136536.8	504303598.5																		1270818805	224293809	175802134	528143389	46763565	48509879	269877733	108044044	91126853	36828335	703886282	158457495	37071419	382703721	680161019	26987310	681733018	52356574	5606680	146244428
2004/9/30	478410951.5	162290308.4	71110175.5	131761075.8	491792842.8	134977503.2	288651550.9	104125345	157583522.6	400998506.1	792815286.4																		2952214376	304246866	225827666	639816851	172929504	102321027	343609270	199157515	180041071	179675369	1232590797	378105576	65170365	736944254	1202761056	36576316	731477054	189753277	18731696	557413002
2004/10/29	326532148	175635541.6	75577647.6	58314470.6	152884244.4	79109221.1	225476782.9	108814794.7	438445705.6	995798015.9	1602933143																		1629955051	550569861	436356642	718311122	288640907	76503778	631206106	346067796	263846844	138748374	1502321013	1517492867	157461149	753507584	682989107	17948111	883275308	167576129	16341826	233164113
2004/11/30	243075809.5	180982310.5	37995213.5	70051649	342540245.8	148303888.9	76592771.1	43082361.7	510298630.2	589177827.5	942362857.6																		1484588830	386428248	265326503	608791728	512497509	92889602	543679731	147508165	120800798	170697288	588327504	745470434	37654129	453998381	596477992	100016909	674885338	120537117	20733272	149114775
2004/12/31	133115385.6	67416797.4	31090331.5	139376521.5	220523707.8	132385863.4	40200506.2	53408985.3	183885346.8	243093742	523508672.9																		1372122735	119891939	134409251	489119181	118757654	104352701	213797078	52984496	60683487	155439076	315601167	395585256	21105058	282657986	1282255999	55045418	233872368	106826635	9285826	74564400
2005/1/31	149187297	57700221.2	22683407.5	32215143.2	1131433718	68844287.5	21737262.2	26264145.5	186809891.6	238532842	734376532.2																		1331450921	120276835	161297772	412334924	58882591	45478947	134618580	64584202	57802704	107864602	446794604	372921761	36960646	256343937	951726944	43947608	274631222	101894699	71662900	146151094
2005/2/28	182517399.5	55812305.4	259852728.2	17448920.5	876960317.5	40138259.1	86331995.9	26156362.7	303956530.2	351756390	600455470.8																		1644974970	121491558	186286667	443943727	355999549	39366231	194726625	56917039	55234932	101124473	542087021	408371002	37092575	377227650	924832712	151357456	218681713	101345252	58629771	124776515
2005/3/31	166640793.2	78917064.3	336798956.9	34062554.3	1151668347	68130169.4	243012452.9	93180718.2	840783406.9	587580634.1	916823326.5																		1700297118	175853261	383786637	575110570	898277513	909363587	478727799	99216407	73045916	226393480	632067364	510860553	102962698	1007926941	834560022	128119137	338325561	171614286	91244069	90720984
2005/4/29	160639264.1	82609199.6	199467604.7	53290502.4	786293262.7	53889577.9	222200658.1	48416537.1	1624226374	650058088.5	1303257836																		1710348668	152387584	451632961	798047973	333051501	1471712870	680975044	100925168	56964252	526194865	598426632	479288841	116465193	569394479	1037205187	158055678	388430973	153036858	151514321	325770230
2005/5/31	59793634.1	27404927.6	70999225.8		190020520.8	28765174.6	57253185.6	37885612	708056381.3	228676161	698597350.3																		1432394847	78302793	165833663	272063934	48857824	192544853	297173316	40781894	37116984	467892217	200552385	212469151	22033049	392521428	427358159	65978825	164407470	45700593	98524966	94097218
2005/6/30	124438239.8	77931487.7	221876464.9		412533621.8	52522367.3	170355765.2	76142075.2	1314395264	537508221.6	2082488469																		4087014337	80160123	321758730	790031539	159651883	1418232853	220266468	82983497	42561045	985501669	499963492	377200911	57191681	629623051	1266799484	107791246	541619642	230126407	104919622	127376893
2005/7/29	177997907	42672015.2	105256437.3		305785241.3	42306292	174817101.2	191954207.8	2383183617	282122054	1121885636																		3270866434	110799377	262304073	521847858	93099978	727362001	310415152	42889933	70573042	599657648	321458345	230250402	28013538	359673275	894353780	48990972	264890701	84155244	64356021	125126961
2005/8/31	276406462.8	305922511	184969657.3		712305406.7	191898179.6	266751504.9	156745546.6	3358282757	843563487.5	1508890233																		4828947341	177231702	407747848	1306454937	314761206	1473637286	411817388	151921146	182567815	1026597619	626616290	443826903	146484551	473292165	1639573215	159803160	610649503	237030594	184861565	318646210
2005/9/30	241829999.6	221392001.6	162333359.4		1162586544	210414647.6	261223451.1	209393453	1535753022	535786579.9	692764135																		2890666847	369965991	286586966	974151320	594284941	1173959768	279214984	162261187	106815730	675893609	381656100	455589217	107078780	432022770	908853405	129596936	465463982	259332066	213529615	283325976
2005/10/31	76526279.5	56803106.8	127497037.8		366112940.4	99963336.1	154719562.4	127022982.3	786175639.7	155135572.1	204472507.9																		1461762458	92735028	200465687	1029806157	235769742	465482875	341034342	54602360	58684303	174564351	61727031	178616181	157744403	371965920	371073088	60018581	445569348	74671161	101636173	94968170
2005/11/30	105310483.6	38837525.1	44417346.6		263305731.8	73083742.6	96362245.9	85447484.1	544643799.3	66451117.4	778086797.9																		2326235463	92413432	252066566	624903207	111262355	372813286	156449316	41653721	75186647	330677144	150994253	183857937	151910884	315657869	743491470	38566532	179998438	55371778	143598880	236026948
2005/12/30	116602177.9	33324460.5	52882477.4		179494044.5	51872906.9	54476329	84864252.5	697548800.6	283344127.3	1529989899																		2525600336	104597203	366852365	848032732	98777356	255980116	306398026	41794484	40713060	214095645	213943349	189719737	50667247	229896527	905972270	30556790	196358012	67318013	72251596	171441378
2006/1/25	304542149.2	35086705.4	125481158.1		537933681.7	123431166.3	119977486.1	265036916.5	803576913.9	406279950.9	2524749852																		3486016124	215833580	401395816	794859419	666926800	342665247	855696468	103738915	109165497	353350542	422296659	230299436	79430590	458491852	1427383197	64170490	252997155	125322050	177465629	314257068
2006/2/28	279277007.7	205389622.8	111289607.9		1044029886	83266900.8	109411076.9	168625987.3	1720607214	696352386.8	3522423613																		4826352278	839091957	204017038	1027433018	1625090106	203060490	1548890255	182054810	147852485	252546020	553826593	1118554572	74431347	662299040	2640517460	142435931	293156748	119012470	239004367	555805618
2006/3/31	357828909.5	113199903	108682387.9	52506173.7	808567914.5	58986591.4	110540257.3	174283541.7	923865279.6	478860092.6	2871057812																		5826022674	397583285	1434295225	N/A	990078614	N/A	1560494429	91792577	68694610	177692874	425809785	828790188	93932077	842317721	3724064057	97457261	117111694	219981241	108838132	489388702
2006/4/28	446365923.5	242897503.7	162884150.3	132628425.7	1196132016	110141846.2	167110527.1	600639532.5	2218140924	1131058189	4699244890																		8943480846	1165981293	1975403622	3494462343	1784678590	587998706	2245442914	283931083	168655103	272216473	834736458	2662854818	321435205	1657479121	3530436618	222627748	283429499	509625213	267473629	590054922
2006/5/31	540865310.2	448818192.1	382949220.3	174429024.8	1744982224	306600220.7	70650836.5	983388434.7	2565739011	1199609126	5456772842																		10390884896	1478828658	2365834690	4370666021	2866259823	952813379	2429471013	417045865	433725646	758579909	1421103867	2614192603	686107490	2456900756	4500066133	300733144	1520994084	876994012	306013503	671809705
2006/6/30	964817452.5	317984832.4	136567200.1	274429716.2	928326623.6	281551975.9	164593999	380273940.6	1543534147	596503539.5	3358282958																		7708659214	899552542	1361248313	2156092373	2005959938	588784130	1252927862	383391789	210845576	211681480	783763047	1100526271	381977830	2880566374	3135637857	485283622	883239593	957397613	78323370	666445516
2006/7/31	709981303.9	181437060.1	97879200.5	193448494.3	830564123	124793608.5	114287614.8	562019135.5	905217068.6	403852525	2125844095																		4237948556	607553755	1690599637	1542160066	1661640107	536124378	969998002	113456068	138809023	419978225	380850771	657062707	329048773	1463441459	1433067728	224951419	585107657	511314720	91808935	229581109
2006/8/31	188828969.4	114612840	143983271.1	76191382.3	535669814.8	384463430.1	97485118.5	201479965	470588904	224502247.9	876707108																		2557027232	174452296	986115104	580042171	576713495	537793173	569234130	138398176	68922137	234811510	259464306	289602494	604190991	586415499	2721749405	290045599	261641832	190860089	335528194	230142477
2006/9/29	257602733.2	180005103.5	184762437.4	59909354.7	997656985.9	N/A	174915835.7	562253619.9	412598690.1	158464631	1066862484																		4065109605	193841493	749930451	667067562	664293871	992585545	534346323	157579410	242346950	493171372	270520938	350036655	900493935	568327751	1704390815	139230898	232339616	393966188	273924230	391071548
2006/10/31	350973757.4	263129532.9	178101231	78059292	459651813.1	N/A	137984924.9	193701974.4	448141336.1	249324033.9	1150420718																		8294033165	196549077	907045928	809746368	601994789	244027663	821965804	142145500	223377976	400547825	263042001	369239589	543613213	1224963500	937125514	298908401	303626542	262721068	100813614	131870926
2006/11/30	254421991.1	294822955.5	254181868.9	111404926.5	387669233.6	175602481.3	203436964.2	N/A	864054533.4	469915376.7	3354799984																		13284842611	462540866	3199683565	993515839	1207154072	269514692	2554335179	187395545	154611579	234440599	221209033	716540913	657900811	2153422024	1403728795	239550460	396506447	414431627	82873517	225941286
2006/12/29	450983288.6	458216071	298409325	165560888.3	129249410.3	644658997	223713781.9	N/A	1755785087	663421988	5352431995																		17125699558	629851391	4187666970	2163022662	1339179061	554569542	2901609931	415709450	354163258	417946897	505908267	1400024962	1146274099	2634068743	3222389550	514588836	886044760	989844195	157995910	411467435
2007/1/31	1257148610	933257125.9	527433151.6	455605457.7	N/A	908612320.3	348022085.8	N/A	2786524137	1242550912	7772377393																		30081727679	1567993821	5090763556	3183609303	2546609570	1038432247	4566800966	778560633	693703279	875817495	906925364	2754567758	1850825392	2748892872	4049042240	823077177	1714376956	1713658405	312745778	670512447
2007/2/28	816416022.9	626463613.4	355470890.6	447697872.8	310760799.4	701283439.5	N/A	347610.7	2538495810	1050258437	5754536391																		19266418557	1062517447	3454134999	2132858911	2021722704	811575058	2501128990	557259630	515190002	434791422	988340934	2048974840	948094211	2384085692	2849814395	502546169	1291198349	1164731374	249295043	584382866
2007/3/30	2341229266	1436908534	725058244.8	674746184.3	2178568064	2180341872	N/A	1247409495	3436843489	1577123200	6384680003																		27702957335	2493464602	3721250855	3385657557	2936415972	1939820146	2876261867	1165754277	1387151301	998168772	1998829770	2343776737	2728370485	2992780977	5439636720	936115577	1540995925	3022487605	553039176	1778529877
2007/4/30	4496031477	2023505780	1145860699	1465113493	4460304813	4328844665	N/A	1909829320	6213267099	2579686542	11311464464																		34464146117	4356194250	5699509811	5749465661	5540022536	2908486247	5717651653	1991637372	1702870582	1183732212	4018215618	5024929040	3369960670	5355963445	10505377439	1603598891	3001498056	4291063709	630544758	2695000914
2007/5/31	5358507521	2661997116	1803991019	2134290058	4931281347	5836886872	N/A	4206961322	7791208990	3532092833	8762554135																		44227457944	5320636184	5274961450	10461479045	7317413727	3334267777	5921892853	3096342720	2376136908	1264451374	4435562043	5315228793	4580886564	6466753985	10611234436	1318890627	2823556210	6983108336	778306949	3971861151
2007/6/29	4890538069	1490460906	2849570555	1323925826	4157679275	2416472242	N/A	3332299375	7052058040	2996663600	9186215933																		52076011910	3929928831	4119003402	6855134587	5208162246	3397868774	5119986650	1807888067	1483842789	486965266	2804354727	5351575355	4068834250	5706419055	7693095086	1664375257	4547396970	5730150462	529908529	2393686420
2007/7/31	1783436460	1346102620	2071586184	1199851849	2380899190	1731892216	N/A	1557783677	3807100796	1940382133	7762868043																		26892155420	2205964130	3988260723	8756917791	3037108773	1266192262	2227585782	1480629286	825083281	N/A	3270872504	3972253048	2742642616	2930324577	4778143606	1314058165	1748872634	3525403293	351575697	1477500029
2007/8/31	4080854456	3439926218	2127090312	3477452046	6132463855	2550448642	N/A	2524495206	6095591707	4955631960	12037809357																		51401979700	5317128834	3796251206	9042201376	5804935275	4245601418	4299337695	2424277429	1486121842	N/A	4739985419	5674418800	2816643506	4677101773	6633269568	1364737142	2698884259	5439532993	1005423390	1507959228
2007/9/28	3517648668	3024720571	2371994371	3326213048	5820137734	5740681955	4336573796	1668621420	6673682004	5700232696	11453027641																		46896184041	6491912053	5663827207	11390781014	6282685797	2113064486	2964935652	4176491749	3679008409	N/A	4478943086	6247414033	4237222468	3325644796	8140505973	1679798481	3603076387	5022838322	1036929417	2039408373
2007/10/31	3332118189	1362072213	1113403005	1273259117	5037512421	5369424619	1536812988	1128326225	4085789724	2170785748	10505712293																		78798865663	3120345646	5193697996	9583954270	5313596112	2320982485	3663847217	2851381633	1529449982	808259250	2310560533	5002095720	3154856747	5330522648	5458095952	1555661364	1431127427	2026184911	390912914	1054187892
2007/11/30	1107741493	768443821.2	540063779.1	625318340.5	3025593741	1989981759	993080172.9	678570892.3	4690103465	4296829464	8235712378																		57914226690	1231281912	3269969674	3319580065	3378245289	5224366269	2485892885	1091942622	467161273	541346643	1763750554	2820132790	1500829352	2991569016	3405203199	656533033	796887344	1381518397	406625538	426583550
2007/12/28	1044796891	965692706.6	670531855.7	859087358.3	1507702899	2668085543	N/A	704051619.5	2006619098	3707663008	5574580297																		27761725723	2311574405	3267948870	3650558056	2300575426	3434261162	1682563142	1116206843	949732225	945196768	1866348972	2401369252	1152563902	2305713326	153106096	605007203	984863618	1539842509	544744674	10604559
2008/1/31	3736923515	1304705429	1354714905	1760273364	2742689341	2657844636	5012310	1162939043	8475219673	4716133598	12876185839	886466222.1																	45129347694	2929259687	9017457210	5911407011	4190596224	3144611258	5861452518	5885122122	3466423516	1277265781	5405401789	5966012591	1588466588	3288871611	4593486975	1567340432	2315565542	4211119432	774635166	1052471327
2008/2/29	1085883026	443937620	1170138922	664915963.6	763284281.5	1148060046	1324403743	532134471.1	2320001378	1218921233	7108332335	713774507.8																	19617100104	1361082822	1985927835	1664477484	1009641823	1478872434	1719380113	1888336410	1059275217	297532627	3874574735	2057426796	670039371	997225503	1868012485	286893544	3338201687	1382638681	749695493	309495338
2008/3/31	1540861804	488172021	1904664766	734170423.2	1065320906	2260595100	1311465223	1986462418	2571046979	2436819884	8407070664	363757384.1	3712171649																19719437660	N/A	2690219633	4889676805	1179036485	2547162645	3031966759	1642971584	1290801946	502872947	2463715066	2488295153	780619228	2253469727	1934542504	658427963	2830088027	1828688761	387137629	417136270
2008/4/30	932129685.4	338745078.7	1635441918	538556881.7	657099392.9	1161377064	765290481	986853827.4	2620275779	2820974536	9884441691	346165979	1198550621																20343795797	3001559911	3971687928	3961260570	1896521541	1589418818	3661024260	3733548269	700462953	239464855	6429330782	3218733771	394416625	2115135961	1604066428	1096063308	9566054048	1185273315	N/A	265349941
2008/5/30	2507184069	616497690.9	3543382977	1282010130	2017406574	2054242325	1077538693	1175472051	4321516871	6840222762	9383278907	847378156.9	1099256327																21180362192	2113764500	7507111056	12409498426	2570743999	2634461763	10430621148	851019259	1233765433	600440672	5909532816	5252033255	1480775085	2622798061	2053368891	1520594109	6391659332	1263235166	N/A	403708223
2008/6/30	929380733.3	350162500.6	1148155745	454132619.9	1762223507	712750788	300260074.7	373237380.2	1847219334	3176348929	5859713282	530333856.7	522078006.1																27084126454	902771117	3382609080	6056694237	1669687979	1160507352	4844758516	N/A	457981738	239191218	3068995169	2146812660	419256985	1269756765	1540553807	955863592	2866853150	396302449	N/A	266722389
2008/7/31	907511790.4	409193521.8	1515932015	468241526	1185944035	791260224.2	409627598.1	524224631.3	3961385879	4368129769	6203217104	225915733.2	441967058.2																16008355581	1359926275	5844991295	6794447777	1580319801	1714417557	8731979385	5297342453	1272677595	387403163	3439530272	2900701565	360484643	1402913489	1023462567	1155854348	4139096989	617886869	N/A	262120738
2008/8/29	282838258.6	100183944	818354512.7	161799760.1	321845591.1	380544026.4	525365381.4	196322840.7	1458112941	1947712262	4186213897	107526458.3	151179866.2	3135339658															7321468876	523715365	1996725796	2175657826	647083136	924960149	3238993635	2424907593	341827815	153343786	2040917282	1462860674	153184685	2087724552	440270566	698191351	1834106404	183440114	N/A	88309352
2008/9/26	237730618	111932480.8	926705129.8	141332812	345658956.4	273432895.9	425648363.1	156413990	1561914888	2990889838	4707160031	79497149.6	115514374.9	1181560676															8055422474	398212817	1698310632	2120336002	647454131	1010901970	3147455499	1705717187	195207066	103409893	1513803853	1212376129	144722835	1522380029	343033446	751717516	2074844897	226477290	N/A	77602551
2008/10/31	231796414.3	54210739.1	1539696898	78705524.6	230977042.1	246628543.8	244857160.9	255666161.1	2270929294	2095154403	5077116612	63378906.3	51954460	554861559.3															8141077422	188712100	1738216047	1523547356	1125401012	651446477	4625823005	1644697141	125800159	239723361	929964072	635365584	147941231	777459247	324886796	612762326	962282644	132416745	N/A	61063673
2008/11/28	481319572.7	252205938.9	2585228927	192685296.3	670130430.4	501793181.8	223681003.4	247565642.1	1391713551	2993977706	8545255188	114597980.6	268378035.9	1047956747															10323872398	624853053	2241299319	2122923834	1386805134	1187197714	5148532131	1574165001	77082125	358073696	1717317022	901352224	481027490	1052866539	668549667	1232988355	1776979999	767502734	10133412	178610196
2008/12/31	742248691.3	392755550.5	1890545381	369346653.5	908403672	1328131767	1092505517	402396554.9	3086811772	4784253069	15720855999	360431819.3	519615292.6	1543801829															14775605961	810732359	3883262037	3050632460	1673755685	2371005480	7054701814	3134804670	649990584	418618768	2276337713	1639866337	397855246	2554154029	1055625552	2151619465	2673119424	623503711	1025979141	272954296
2009/1/23	954432829.3	164151576.8	1090524792	227039407.2	524238624.2	774730037.4	1912001723	292643951	4637260934	2761768022	11685866363	237446086.7	206664740.2	945509876.8															8320141646	345354060	3017693429	1995033953	1310142382	880730931	3609030946	2228306130	601439525	201741963	1478122691	1102541054	861305756	1166544976	441346486	1271684421	2613603899	360229984	539126581	151742009
2009/2/27	3789019677	732361008.2	2581920190	776510782.5	1672064782	2877816775	2168184360	1295898389	11830752323	6083086423	24716805722	387025366	791856614.7	2176641155															19241735412	1563484862	4863727888	6103912546	4085145748	2874978385	8051875922	4646466828	981045781	748470259	4863079312	2931732304	1912159503	2787249905	1284259838	3613933424	5845409205	2323405808	1302886177	480377035
2009/3/31	2314557343	611837830.4	3253986046	745608441.5	1535206971	4032490807	2193057894	682131889.2	9785746025	4109282094	23088476016	357482627.5	574585738.7	1465814942															14380538348	1440359623	7972757587	5885419894	3329157548	1886412538	9437585477	4598772575	1163875871	1001206694	2931654666	2949940276	1352711550	2450773237	993495832	3213834763	3361870166	1097870349	835250823	348647971
2009/4/30	1945854472	835812079	3629367082	1243699076	1886742899	4262875265	2126830198	970808223.5	13889916550	6536744469	27923721218	938367996.9	1211246557	2526017796															15006277817	2034627012	8498160808	8574291684	3396864916	3263055014	10751769142	4362884660	1075256920	1583353762	4125979159	6244312698	2793117979	4910084240	2905879614	2398317022	3729674384	2366484471	1281744714	1151614194
2009/5/27	2935692812	1338993934	2759633991	3970300391	1740048673	4744357965	1539870013	801832965	14283726938	7846837511	27157615258	1597193969	1312713359	3373455038															14240060865	3658575071	8681252929	6764798148	3667106379	2879296312	11848247369	6875731097	3378763916	746419707	7435415338	5791885015	3216701827	4068341903	2064902689	1530282586	6584034489	2801245495	697942235	741068459
2009/6/30	2435704837	1088605561	918390544.2	3042653630	1604210660	2449544318	1071028319	686686162.2	10496121672	4224157864	25083620929	1349384059	918868744	2014171222															26988871676	1657220907	7369787103	5018854644	4070899044	1950993996	15069692777	6297983283	2435126147	851305144	6356181788	4787954007	2799595769	6340428047	2272437137	1107541623	4580451567	3411045300	613641381	974003472
2009/7/31	7544405349	1744181297	5769125262	5775930552	2362853984	5992906111	3020200715	1481622302	10606403083	10656682116	28393173259	1534391514	1843191646	3622506632															35497881781	5580980522	10985289599	14927433144	7906156283	4856825410	13573882429	6636559092	3664749920	1298569050	12431610984	11189898602	3933275991	13312404276	3568444374	3247529479	9681258949	5123853450	1141013620	1011460906
2009/8/31	5032018434	700038507.4	3271524242	2097509854	1715497659	3077213547	1006421926	1101491922	8367228345	5138060090	27507815824	952072923	752644382.3	4376002206	3137786912														25180528657	2087644125	9468968859	8023970711	8296195512	4422608152	14945619387	6937806395	1515196742	808692331	7500302206	5484447855	3327134752	8311375363	5332585407	2530597387	5506880201	3190864015	634958622	1141192364
2009/9/30	2836490964	813383238.7	1942523279	2317536398	1058965441	1677070524	625843640.1	1071845379	9485424600	3561617967	21152788550	728945937.1	534278704	1915177765	2019891237														18406563918	2078352526	6695463232	6347297150	4812671411	1942529790	11092430375	5352708646	1104677623	761853526	4455001136	3940874129	2620665461	5182839350	2924900798	1829984551	3603405152	1810562038	349878879	637272388
2009/10/30	1985673547	487606519.5	1633340347	1893413043	567410384	1286237184	886238744.4	4413230726	8358068039	4876129477	16935339473	716546171.1	317680166.9	1258584799	1740924599														12524030808	5553443849	6138416565	6081237613	3329633431	1739120738	8508531070	5321797675	2056394702	301709097	4372591342	3497765670	2219591757	4401962761	1571534808	1237226285	2757946159	3720388880	7688231	331579283
2009/11/30	6684366117	2379420831	3165333917	3227083048	3663575030	3492774514	1669326360	3740925523	10069787404	7237954203	19831949976	1328283279	1853434165	5695642483	2858215882														28454471766	5750402973	8492915832	11469093353	10088109675	3924859664	10326392709	6858437020	3408122409	875052657	7066898831	7208309704	1895215989	7382260243	4352192067	2281400343	5658638806	4646874429	744050721	1816511909
2009/12/31	5295476640	1682550431	2066482374	1166828303	3171502012	5162133687	1291342877	1510182681	8051583953	4079123210	16895591849	663844630.6	1348222441	3517194289	1889387479														40831379831	2821556598	5979029894	8600873835	5839883236	3426937469	9595453879	4367145698	2682140587	1269366227	3352772117	6507405631	2428463043	6451135285	1968120981	3239278324	2817800211	3604957330	951618341	1200952992
2010/1/29	3916327935	972837093.2	2107096180	899035321.2	2111737862	3303611659	846543458.3	1281744833	7413321070	2615577396	24278749329	568497781.1	849755466.2	1907955815	946143910.6														28394421680	2141241512	7629355449	5564690216	7445401845	3609514068	10582115309	3671046681	1223274349	N/A	2309292815	3610661201	4474685211	10528916807	1379354202	2479048005	2864353446	1767759293	409705691	661888931
2010/2/26	2864359672	355110571.7	1560499439	301172274.2	508744500.8	4413551626	213478995	714128734.2	4621041822	1260621688	12206191388	287260718.6	337749821.9	823892877.7	390715029.6	3683884528													10530213172	619819977	2544077233	1602638276	3633977287	2536558585	4999196762	2070668715	410638273	1799063568	841971532	1185554726	2344337819	3022135455	440989013	1039384563	811700844	762406756	183417279	261848447
2010/3/31	4119754171	1481102602	4069706012	926292034.9	2647911227	5487771337	873375442.9	2369895100	6561337656	3139789017	16231641760	570408467.9	646287895.7	1208695231	762857695.8	3307205071													15022262898	2521392076	4259471166	3456427094	4568938877	4338455318	6961228680	3978971970	864603761	1947213565	1818089235	1942678075	2308463100	6436316180	682785611	3666203764	1502406605	2280165470	536231997	456568077
2010/4/30	3181170473	2122795691	8654681521	1024227408	2478664177	5101636234	1210985150	3060527973	6263050410	3509245664	18797344690	1747260703	1887400538	2293436978	734110676	3079847164													15193419432	1888537248	6393524114	6533382556	7323248862	4168101995	17874362047	4601608565	1086045359	1896415955	1998134152	4340658341	2981744697	5949960392	1369585349	3324938394	3083838384	1578155328	538407825	599133197
2010/5/31	1472728581	737906760.3	5610088372	407892904.9	779298736.7	2453657271	413796764	868558622.9	5653889694	1663262045	16181405171	1301654733	579520048.9	1072171986	361538338.2	2135471920						1151863870							9049467798	675247681	4715977798	5569649038	13441898365	3712289880	15901258756	2309883009	1595011193	541926917	1590948699	4198678429	1545860096	2915570254	599636420	1617676640	2762037841	3227059975	199879068	232793567
2010/6/30	1351002677	408944681.9	3619982040	284955082	579934836.9	1607111901	351430487.1	510797241.2	3362733178	800448720	9269028870	619680987.2	512608662.5	900835054	320219850	1369994517						652661433.5							5122369427	672666641	2755437141	2502157628	8243153304	1489982283	10582175238	1356787051	573206479	769255039	684867573	1047278308	1396288484	1599329539	507071011	1403913139	781974389	2660469345	144789461	176880172
2010/7/30	2138752174	631103189.2	5137298433	1486589461	784051489.9	1548318257	597776872.8	532888350.1	5566313366	2212111538	18619318208	667979566.1	577990898	991560357.7	468697494.4	2072606385						326739401.2							6245161120	1270696421	3885540649	3730826530	6799584073	2282054117	11158484166	1889945529	972492375	1144644694	1379119204	3315632337	1744922701	7550629573	822754988	1511674669	1006138668	4751520940	184233888	257882328
2010/8/31	4185575469	1042688957	9694657910	2251628863	1516943276	3074090880	1781074292	1155779490	6182983449	3117408393	17160960357	975987478.3	832405552.4	1692618850	1158811116	1534122640						440574116.5							8122715777	2214387749	5065676109	3982086243	8454634577	3574437113	14348929318	2258141420	1884847	1452558276	1958364775	5424140142	2561208046	9801882299	1006610697	1947111958	1397257929	4745773701	214849141	333200652
2010/9/30	3518615242	681516996.1	4551927941	1594285626	1044745731	2239619382	2474240342	1189694402	4736949948	1707810842	12287320253	653932740.1	712981090.8	1359572356	870137528.2	1548652908						357563253.8							6129193896	1933765227	5068931471	3707594996	9304613604	3147335948	9063914648	2179061221	3244300986	1436078758	2097460209	2879451694	2504551151	7147087203	675877719	1651801413	2191911764	N/A	191146616	329531947
2010/10/29	4657575753	1567819003	9273596095	5035306999	2323335686	4567672879	2220407624	1418529426	12547791660	5720677877	43024480284	1177278197	1269377571	3682075107	878616893.8	1323029630	2110985151					564544943.4							18519990781	5619915676	13920374854	22694545185	8251076305	3004565592	66156846044	7745781799	3879690901	2546502057	5906386701	15269599404	6059465050	10718578467	2167905118	3553474497	2690379474	3537480517	195635539	971215666
2010/11/30	8642175933	1541214662	7486181780	4277853270	4165611123	3845663035	1592087317	2028855285	12776074949	8182786736	32185606252	1362395861	1417654646	3052956508	2134564072	2610103579	2198145955					1036766983							18278133802	5752285523	14882290392	17945018033	14561302352	4266867523	67646710461	6220533245	2508181092	2011272365	3561203713	10881880916	7221360263	11973792612	2945901785	5146208148	4246237775	3841356610	421287488	1520911196
2010/12/31	112419767	680247727.9	2692548485	3654758476	1704766121	1129879981	813171062.7	1120580234	12013453385	10032749501	21939524933	939268020.4	1641492201	1649336352	900962548.3	2313726209	2708325850					430595752.3							7331634106	2840759515	11456192638	9739085300	7883910900	2196740672	36629298513	8844068328	1373360947	1776950303	1592008041	5725435370	3984956882	8889507506	2500795130	1735033333	1389306098	1143339898	168212928	1870782183
2011/1/31	N/A	218015610.3	1699080763	1411898740	1014226221	537401747	315213048.9	3144382235	9248458051	6648878085	19973075788	273090040.3	581466861.3	632420575.4	346739135.4	1335051718	1553902671					236031608.4	2553109703	1709417770					11710442160	969795997	8635597670	5432604376	7194837413	1437407428	15444784599	9817070874	1158742080	624378510	2055858733	2982813349	2502880898	8657713644	1391053391	657116715	740346493	679301967	86576145	870386606
2011/2/28	N/A	421139614.1	2103881624	813956318.2	1246602819	874936877.6	432691553	4480899835	6226780616	4341301146	13772409891	784910063.2	907970507.4	678326121.9	579614931.8	1094825336	2128641611	1016570215				220801822.7	598884071	547485323.3					12905594474	1225134306	5904717398	4443100813	5376954349	3593246836	11142002504	6962158727	726023361	1033813743	2246339851	3207388104	1695800941	8512856898	1409436561	1103002723	693129308	893686344	103886062	896359578
2011/3/31	N/A	1114467609	7433242705	2168108256	3788389803	1908313013	1100118983	5817842806	10040978920	7458451417	24979496746	1114504457	1203499003	1636860706	1368625735	1275062164	1689504530	2575655664				216206104.3	677822646.9	697153311.3	1753734291				12116971015	2441032895	10058063703	21769819785	7468230807	6599313054	25291043034	15676138934	1658967510	1393793199	5863710956	6619351686	4121764163	10905134726	2522096254	3381102423	4173302268	1627807880	262966774	1356092760
2011/4/29	N/A	868017431	7022292948	993073615.5	3433408999	2653295876	1488509112	1530393220	8742056962	4918820325	23323717062	449350476.9	594339157.5	973504671.7	392484814.8	1189030909	870945673.1	1185890840				79389612.2	502979006.4	337057934.9	480991854.8				10551033592	3209158024	6406589861	13325108903	8585939268	6599474984	11530773419	6785167543	2219815152	1332813115	10620560118	4461665520	3533043767	5177769079	3950777015	3475382246	4910086112	1617291544	320033567	1237248699
2011/5/31	10897170982	323345934.4	2044781888	473785696.4	3348797079	4276368064	2480049184	1102798360	8240953021	2964723283	9457087798	187404161.4	423056228.8	600491327.3	269895640.2	623214320.1	557883757.4	671571663.3				61346056.6	390034168.7	147449126.6	219561546.5				5182459834	1353121675	3426270784	8442842310	6179110149	4817930426	13626558033	4433608362	718599359	400235681	6024561113	2247445971	1533838832	2668568569	1732838898	1322976833	14639488825	559421583	219531839	555724698
2011/6/30	9410269116	456043856	1952175857	381530308.2	1504176658	5215985540	851477068.4	831158354.5	12330076351	2090589281	12132795835	446082211.6	212834688.5	511965441.2	383672407.6	524914076.6	546607232.5	535101037.3				125954661	199314157.7	117276128.6	274217609.1				4782155645	884215295	4940025560	10279559637	3975083511	3006290019	12278207979	6104939404	496716469	265851824	3794791289	1667260509	1711903258	2339080752	777802639	1514240914	18735492954	507912746	478577046	292698369
2011/7/29	7163927854	402804056.7	1821715261	693941915.1	2526538867	4616513471	1207280805	1546718145	10355983687	2781675303	12591881802	429501776.5	321220686.6	643496340.2	646857466	1196404507	1071199029	585139748.7				1061843233	655374795.3	295951338.3	623335907.9				4935875651	1871555601	8929193250	7403091868	8213869582	5433864054	14512907809	6002085660	783248061	548779345	5830105039	2867165262	1492828813	2209925886	870938959	2089534116	9253658219	541878931	451934419	379370870
2011/8/31	3297331542	170562208	1284014212	631312972.2	2593696818	1952772745	946775422.7	1451484485	10161559619	2650397668	10014933889	929948545.1	625681563.7	957988832.7	553955458.6	1352810987	594130971.3	786830448.5				1329692655	840558951.3	331316496.3	492001820.8				4307714162	1885533505	7660563485	6998740343	4515882590	5975258729	20498383211	3835131585	563729888	565179309	3073914401	2737194661	1234642625	2941356331	1269859615	1006766897	6387247960	573417387	365054211	396705625
2011/9/30	1363020587	104305070	698366840.9	145114335.1	1194775838	1667468885	544093392.9	912156874.8	5314693272	1252764853	4925705412	1135503416	604901009.5	229561050.9	194925076.7	679936815.6	189524461.2	240819775.7				319516000.7	162942515.4	127035954.6	117763399.5				2664830773	954999472	4345778369	4816126870	2879150653	1715482373	6836571855	2642078769	235947302	442245075	964864564	1316884487	593678518	3781616004	919134276	1213069996	3126428226	187428772	350523220	389557648
2011/10/31	1814730177	97656325.5	777597741.2	N/A	818148171.7	1011070169	256162165.6	997273652.6	6446960576	1263525227	5042919537	959656600.4	972851762.8	251929976.9	211898836.7	458536225.5	325830910.4	164055145.7				316423057.5	121958491.6	93553580.8	213834550.7				2725519131	N/A	3576027668	4908728025	3903778460	1504685128	7082122376	3971961821	609420064	223997394	785466611	1378934937	1250418747	6745319776	442406691	455017470	2243965982	119365018	115245279	172965339
2011/11/30	2562145384	224663346	1341371018	N/A	980583006.6	483654261	N/A	1663099240	10649004965	2597594363	5950847983	1965921307	712173431.1	508964778.3	885605172.1	846102227.7	517834117.5	519315984.9	2916116717			1260586917	531562775.9	273992845.5	638338004.2				4687268006	N/A	5252691498	4961275916	5325121194	2163949692	7179653355	3360717046	1036565862	319153761	N/A	1518951671	2240290660	5698530568	1089725530	713072351	7599357412	235113946	3240520999	598321307
2011/12/30	1257707422	91361384.5	463607928.9	251947776.8	730179483.3	495487788.9	N/A	1488248297	4361330781	1165562547	3484371235	666418396.9	362528154	455994421.4	453748485	703965131.9	200507379.4	320084227.9	1729832358			274144417.3	331855162.1	116489621.5	177281981.7				3344599615	N/A	3292049591	2060680920	3553585155	862271073	4763286078	1843022704	371641324	130125182	812268359	746343101	1394389511	2604936290	459186126	716620426	2224633404	162917160	800690611	201996696
2012/1/31	958889742	129226979.3	751620984.2	1870596913	627615763.9	910842718.4	N/A	691698975.1	4576345037	2156910932	5053004909	827478719.1	166839354	232681492.2	241896570	709604351.3	197158002.6	406807644.3	678364174.1			711834110.4	480411349.6	208466372.3	127121264.7				5073333638	1175997582	3187584111	3062582179	2956092226	1061510673	10683468004	3474322537	847550311	404310658	1207997672	1065189504	1457806203	2421815195	391215638	484093701	3762649363	68230588	1466200984	143469888
2012/2/29	2524944649	333018780.5	1687572396	3405220988	1164595109	1261947138	2324220334	1149891443	5758650330	3019937661	7219409307	1115877321	417237080.2	629596609.5	478460197.5	1005451847	419217567.9	871967578.8	1377078219			836099574.3	1027747000	459803703.1	242058265.2				7309243190	2120633161	4867850114	4542728016	4502286962	5237367244	11892779868	4599378546	1103414063	1097748379	1974093361	2082454216	2188323467	4660355503	885341296	782643454	6497448306	290068668	2296051456	359677806
2012/3/30	3262925831	344372622.7	1565093705	1918880074	1821601820	1035142044	1693340983	5310679216	5141629450	2728266202	6327620374	1249200442	618887137.1	538694686.7	2583300699	3162062439	1202862315	802113199.7	1015338503			1361425584	1677423970	809822273.7	320904668.2				5851733962	1148113307	7271753716	3624553133	4702243288	2765663283	8512439430	5041132249	1159186936	606263269	1154386482	2059360754	1766656404	3435188441	816339987	674967205	4321669497	316914282	2666729052	346329774
2012/4/27	1325466607	290443115.5	891440310	1059395780	626587953.2	910430186.5	775009766.3	5338327023	3393345778	1269465889	7065064184	395503045.4	698073080.3	351507425.9	1374165208	1527704341	1994892093	661353893.5	520529103.1			874279861.8	542580524.6	234362781.9	203121109.1				3869833761	1001131046	6640019986	2138906867	3924060625	1394641731	5156254342	3212417141	965443588	286278853	785298869	1082940909	1354678722	1807359742	560437933	293875562	2515516230	2010429499	808918620	164505524
2012/5/31	1562971289	143427608.6	939957240.8	3241053223	567127721.7	959976017.4	769099645.9	9404421164	5553358310	5244950285	13167024869	344847851.3	418045818.4	669174069	1621003223	1952750745	2433206889	387625067.3	518944013.4			2002635057	806155039.8	257571682.5	472911161.2				4859802237	904110881	10897180849	3345245197	9277690343	1077825294	6749299937	5380204744	1563461518	704089690	761466281	1417251396	1651811940	3158879561	1028711510	383783545	3025101102	709000199	758584305	428199149
2012/6/29	588263866.1	75766136.2	479123766.6	862152708.5	534505249.7	1026653516	377095661	3980723235	5269814367	2093566612	5331940214	868570523.2	177489552.9	317999192.7	679299710.6	1857450370	1729971219	1156344414	595851296.4			1807111553	786940144.5	270626605.2	516277250.9				3091265286	325333215	7830306165	1672010920	6159660960	337474738	4744340934	4330924285	626761631	467787210	376156521	602679125	2003031361	2108304309	687212491	201489429	1850075246	770454389	295501428	256417425
2012/7/31	826376174.1	76346083.4	400588362.6	661343961.9	337695716.8	694200979.1	844660348.6	3632077264	4950029441	1782322126	3962328617	528698729.2	797786216.7	433741043.3	844657599.1	1552425736	2188309431	1069591604	3009812109			4753952789	1758079023	417708328.9	3032031286				3453886377	318284008	11052619101	1573135479	4711533555	402788197	4691446746	3660319981	734561174	537835685	636109364	608783756	2929143960	2711546897	644689824	541108076	1163150703	245342582	1764046767	335185262
2012/8/31	655778674.8	173204969.6	335049292.9	813936770.8	1198197736	468864820	543316054.1	5624734582	3771684854	1232847999	3412000510	551609140.1	709220376.4	189338714.1	2940291397	2049891214	9523229796	1864281391	1957746761			3985105408	3123730461	880914839.7	1767519561				2645135988	245307989	8249329252	1131066495	4294637681	405139673	3363474912	2397086457	513147838	693974195	474431959	492362003	1675994298	1430782844	344225317	375634724	1046107289	144083954	787771248	143902919
2012/9/28	828022877.4	138230182.4	318880151.4	745889061.6	1245054678	537815160.2	774518092.8	2430118997	4961177155	939437697.2	3875012028	361392230.7	609553798.8	691516796.9	1403958612	1672634411	7667779595	3697303199	728283417.8			1266257813	2768828858	418156553.1	793694765.9				2576176542	466938728	8255365466	1827164551	6414107642	480507658	4019901199	5492106051	1910169734	725108986	519716466	787436135	1838740238	1139404890	283320168	243291690	2782871132	565384905	546809525	148183084
2012/10/31	1834858572	107573471.9	339118168.4	865479805.2	532809535.3	583550618.5	271557082.1	1688307773	2751341321	634207349.2	2800307775	365364895.5	1392504826	484522580.9	666732926.1	1157396454	4172087771	2238120930	1318887346			716105597.8	1135409088	235647518.4	334828691.1				2714696898	460944463	5917767777	1219618004	10100110582	445012162	2521778877	5003201417	1275543940	535275337	612327834	408739730	1161132802	604618158	250491948	248356152	1377677505	729611032	289288282	94385715
2012/11/30	807087299.3	67470306.3	288911175.7	2384951420	327280176.6	410941761.7	176567459.8	931781291.2	2393974049	819033124.1	2159786591	339107594.2	1514111382	519272197.9	375078578.2	1053476179	1883533389	1218523761	578079392.1			620442259	773524518.2	151569588.9	219956946.4				2078079279	583463626	4315660721	860320061	5875116037	239783137	2031651125	2846071487	757752904	759504568	1884840609	734402658	748918766	800378186	196822479	141341522	970772973	913022631	248683840	72100242
2012/12/31	1632318799	102212367.9	420711126.5	2310301342	522141321.6	620594348.7	286913140	1626346004	7506759591	1428038658	5643853038	267174900.5	1308362480	568419906.6	440183249.8	1459947008	2990937440	1573128033	1934989347			946886136.3	1078962836	291508826.7	459077107.9				5034986887	617361359	10033199072	2193166543	10226048046	618292787	6046550538	5130972785	1128857989	1419775020	1331747162	1075378813	3533236031	1534629763	482690456	422638961	2388650215	790961277	816214702	154649728
2013/1/31	2347065012	1392732101	1199961882	3489626117	871609457.5	1127249233	N/A	2129886824	8744099330	2906737500	7549559108	464832806.3	2407181100	707827868.8	682326822.5	2474409794	3812916217	1375034475	2061077050			1345159259	1230732058	762974993.5	1032458766				6893735256	881519640	12945806774	2990770369	11950666177	753866278	8216696052	6723239874	1346151416	1646999976	1457366215	1366576408	2905557485	3568849983	595182855	1137993468	3981139193	787506029	784807605	194092942
2013/2/28	1701237531	794059529.1	915259803.1	4473049292	943349701.5	891337967.4	N/A	1068083184	5533266520	1283173281	5522887462	239333441.2	1438244230	1656763379	511343993.8	1390153284	1367263476	1090622072	1104423100			395535700.6	646631479.8	62772145	409716980.3				6530516388	595550683	7980836710	2648522739	6306509362	544521189	4999537338	3700817591	1054749759	908413971	850375210	1050652701	2123656765	2835945957	943290734	295002800	1826258277	500691546	826755467	337297742
2013/3/29	1415750114	544672588.5	376730679.9	3326061821	598118148.1	1045225771	555208331.5	5163725711	7014966860	1154073679	3863879091	796643407.1	1516054278	2198558456	1586847594	2778840975	3954111361	2416692393	2270200742			1374893565	N/A	N/A	642966574				8056406148	690646609	6633802783	6346794650	13346098579	675282868	4821412420	6819190747	890243159	1203964653	582198722	646838099	2540813887	4479225138	1213494954	353469384	3472121403	349088501	545607588	404320843
2013/4/26	1093295939	227376322.1	178247165.6	1568142709	235711089.4	673298685.4	727411651.1	1632262889	3441203552	1042675752	2044976718	203097454.6	1699089363	921261979.5	738652609.3	3140846236	1429682759	2057655542	744175418.8			457896157.8	N/A	N/A	592928219.7				3980268282	220386788	2953395844	1201114741	7540434911	342010146	1627894265	1726656110	673167006	1177863379	231747890	314048250	1101749716	2028156649	513229030	107468450	850913963	768443800	225916566	130840662
2013/5/31	1151468500	627693137.2	456235288	3623552461	496533592.7	828033792.8	1838290998	2694547422	4954937390	1059614784	3391594414	621957976.6	2882020642	2527620084	1684737226	5534078024	2370859152	3810941043	1614145886			1240072876	2572703508	N/A	1547404084				4704815249	376685365	6097558441	1883744778	9383743533	402739673	3258146795	2671657043	1684170294	1443526080	534135456	764060750	4632762515	5912072602	969533288	251593897	1313275828	1581434894	653774903	272470280
2013/6/28	557582606.7	157325070.5	301684358.5	1236536996	307774565.4	1332936125	1399867618	1294727474	2334096416	623630590.9	2081609499	300439192.7	1193407191	1396943957	1101177226	5618229852	987496040.9	3008654985	791624137.2			1030910619	1091852583	1705424960	818911425.2				3540020940	238849788	2958212079	1347285718	6620436638	245392627	2295531999	1418372151	662795351	1018958040	310107308	472323181	2411575493	3862407717	1427230333	138825304	2294737967	591478025	196449104	71736940
2013/7/31	681278166.1	253570903.6	967049920	1534187048	387441179.3	576384713.6	850625228.7	895418766.6	2946356717	738217905.1	2663656382	476715644.5	2108234912	1044011792	774867329.9	5259829218	1083321935	2952640096	832311345.1			947605445.9	1800699145	1047250735	1447569459				7654073153	280279800	4311514825	2513619759	11405257436	380121469	2720135728	1480157714	690237425	1397771148	373872273	544406579	3231033802	6410713887	N/A	332114037	1128200457	579206725	272808029	N/A
2013/8/30	953634729.7	304323019.7	533483240.5	3251839139	725342914.4	847619260.3	2973811700	2028669039	3047195832	1053424085	4367728595	1123110707	1705116308	921416700	1031585563	4273089343	1285037469	2040945862	1142933555			992960004.3	1536837793	751915486.8	1397603917				4129120113	452866994	6557829495	3065110562	10004137866	579591502	4353137870	2141216870	1893332315	2239892372	1187625145	1104006527	5348323375	5390866698	3044021050	296166654	1766644291	646745914	618081623	1116734751
2013/9/30	994686524.2	588013542.6	3284717807	1910307863	499862380.9	786433140	1383038749	1797785087	2650153820	690934224.2	2757329008	656171736.9	1923932240	1552797240	1046604634	3454515217	1699295868	2424649815	1293295389			1016244233	1931730960	869242904.3	1575848952				4525865866	258155053	4159708396	1606528536	8169702077	547732592	2563489389	1405519942	969284692	728836856	595964981	1718635261	2649811419	4998151518	2980939727	271809407	1349434366	778652763	275013020	918757402
2013/10/31	1261462947	928287399.6	2913330647	3362644701	2825852404	587497839.9	1812394692	2158146751	2026042985	513278373.4	2296214570	1838971138	1565667249	2192732080	1275252994	3724002743	2065892789	3359476339	2599212707			3034557781	2482015824	1907894097	5652060044				3042768267	825991408	3641524628	1628995762	12083437439	882720764	2000694774	1203241437	709794305	1237786344	349834866	764363050	1723400806	6870330931	1763017494	345865644	1163362438	768781913	431149694	462278030
2013/11/29	2862798398	5571212652	2564784002	2507290815	6150813832	526366859.4	896614631.4	2693448309	1790949809	4553880791	1721950474	1578271329	1140911738	1693106014	6147164027	3442508750	3277967465	3793134672	3296969150			2937989932	2809489988	2123941207	9365224939				8871506277	772933419	2699974400	1012380243	8943123763	3915545096	2073164505	999141828	1074292251	1605571063	290183924	527657434	4187889640	13885383166	1931564201	1042373735	881210955	703753851	248938082	577883039
2013/12/31	1553168942	1582684330	953956927.4	1602449159	1540702152	318132827.1	685528709.4	1910209827	1518230615	1411775812	1396204509	793647340.8	797909794.8	739359868.7	2837818088	2825539620	3132161468	2252368051	2657079438			1120850597	1735880899	1182822192	13986612624				5627522461	477135756	2450684908	691657134	8711608376	1042167853	2032892003	920340048	1217714162	750502018	234860668	683997107	2352353759	4966343200	6095894242	315223297	682008903	1669939804	194981676	1489313265
2014/1/30	762816817.6	1242712344	512998425.2	748633604.5	964117271.2	252574655.9	475345329.1	1034714765	1005424654	786651778.6	1249037396	1055943556	607024637.3	388158659.7	1603696431	3608229490	1834289270	2230778118	166995577.5			2134476663	2412574242	1167639893	6137256862				3398872050	192554006	2026060389	579003772	7294952554	525281571	1881813959	775259828	335809049	654000791	171883978	367907889	1130906201	6500998239	2546000180	107349320	1143363688	1371384427	105764210	498399773
2014/2/28	1602364628	3884353374	1660806410	887836430.7	5954615314	438993408.1	550613152.5	2106938156	1208365935	1614634349	1546133482	1170080542	1181342071	585410863.3	2001132245	4025782613	1405092129	2944257499	N/A			1461615962	1755308653	1166611567	4110216144				9018013205	219993398	1980745621	740331568	9462047620	1286345855	2727441184	983723783	426025036	659132303	329369776	467557934	1547984992	6277138304	6406787847	209639877	2808251259	1883560328	179906570	2074220107
2014/3/31	1045242346	2422541424	1376262337	1233019135	8878402374	1406356896	538783076.6	1555661590	2706920529	1046509708	1595655079	1067588258	705044561.5	459790540.4	1444459669	3996506820	1075045517	2445566608	N/A			N/A	1631870221	1305833246	3771956524				10007084668	199288130	2175383054	926463778	7253780069	902814187	2919070620	1665630190	371796714	511134898	344215491	375432351	2492715213	3737818002	10168188360	151299361	781805543	3085056734	377563768	1997555671
2014/4/30	892059579.4	1142955234	3076195403	556665070.2	3823089794	444119925.1	306340735.7	954439578	1830379185	538690500.9	1129464818	1914449369	811090101.3	335891071.3	604685491.2	3690407550	912939550.9	684848101.2	N/A			N/A	1154199771	561627755.2	1790018275				7619441765	158315589	1884568450	699563426	9811210921	1497070453	1804283795	3464191180	785688514	315683178	297020647	300453024	1759279134	2753839859	3060062556	188171868	440414922	1413253743	630625726	451474223
2014/5/30	440752071.7	915699009.3	3830536611	958477908.3	2522842507	338051791.8	267278979.2	605540359.6	1497406596	653054078.6	2017066102	1154371543	452278408.6	911197519	388362065.6	3176112428	2520209332	637378706.3	N/A			721020944.3	1120588648	433071834.3	2302543301				3550151226	301039241	1829229928	3051848737	7415161485	1587919039	2375542880	5589477454	574388558	599389792	582167996	478475870	3643146292	2207972139	1542903393	143968715	531609734	848945456	2658077793	168903334
2014/6/30	697810234.9	1243686573	2034240587	453065448.8	5487469604	582111808.3	225937663.4	N/A	873606789.2	315286076.8	1004467175	3090859193	599996161	578973951.9	607856040.7	2478714786	2692596916	557616447.8	N/A			2429328984	1706934006	849820204.1	7986098525				4049449442	144392802	967026608	1338127516	6641626350	2725186490	1010478132	1676202400	578252837	228455681	218631992	230925218	1413992141	2303539741	2697613892	107408796	360838188	1597719609	431081696	N/A
2014/7/31	2341823346	1937484865	1400800466	1643090996	6309704807	1733855388	1301163245	N/A	2452545774	1179204512	2892489568	1990423904	909561122.4	774961514.1	1200855107	8228776214	2660022681	2252887905	4646863942			1809140485	752781050.2	1130484485	2926740157				8083359486	757186917	2743903991	2353318817	12332910338	1578081350	3193629788	2682220518	1280485720	846959193	618076867	711123502	4499304276	4275526648	3061841406	255398762	1501068992	1398379528	659905473	N/A
2014/8/29	10919420977	1872026268	2060224844	1791030943	5193958669	1487618512	1337919322	N/A	3674114363	1492652757	3873741810	2535366726	1595040645	1448682925	1670764098	6699280473	2023457830	2658890176	2927713332			948003261.6	N/A	1099745795	558503265.1				9697612626	2568374644	3648062431	2249862836	18948605529	2150658443	5393749243	5593699659	5283723525	1189038728	3000688204	985411100	3966814447	6539537275	4617799023	1011665232	N/A	2504680548	1194071541	N/A
2014/9/30	5736812057	2290172842	924191287.5	1946202613	9148313553	3218635554	1556971447	4678356093	4046350907	1802092645	3972164091	2480307137	1159603296	1752471765	3718369344	7719559021	7926051390	2675004253	3346424450			1781520476	N/A	1796467200	4182298272				11073772338	1314053113	3736729155	2597381491	18149972371	2551172474	4416766458	3205135739	2371188944	2250354923	2647238729	1285327333	3950344225	10159537357	6432524136	2735029059	N/A	3221087924	1000197475	766983670
2014/10/31	5107577019	899199703.4	1607782675	1734612191	3715624529	1321522661	819443715.9	3572987725	3498075644	1116941532	3442176202	237313586.5	784037181.5	1707703783	2278367537	7832198160	2856360855	1791212695	1502000838			1371923253	3275181392	1474082500	2550691370				7768134948	866321536	2883238801	1792199813	9088103968	1644398894	3423798660	3015070648	1552278673	950326292	1525688858	1662384275	4023932526	7057716540	3114989110	1196234063	543246296	4684033229	868275376	1543511952
2014/11/28	4329393270	837809227.1	6447025718	2730801595	3854673937	1742290553	878373403.8	2904262460	7514439496	1584735997	6589840331	N/A	1598915362	2195628695	1593719813	7897655552	2391665893	2160207678	1282104420			1522451922	4080582374	2302218138	1637787978				16257143619	1557281100	7581974985	3796785768	10911689764	1795712400	5541468293	6182241977	1418392307	1210547095	2564152546	1485268473	7940572522	12099189802	5848508781	811096709	2392802382	2873206650	N/A	752425397
2014/12/31	5947035582	3028608240	6295749517	4666692889	5191910742	2596435718	2549460240	4129278328	10847823678	3080450991	17140682773	N/A	2910254609	2202001695	1598586009	11128352123	2220052896	2331684980	2264227695			2416092043	5459820879	2513186565	2258700165				91424851394	2568179059	12247874258	10368486082	28259937289	2064647124	14713624873	11471123511	4943468898	3184886718	3524499625	3810741903	11376996705	48819258758	16959213238	913906326	3623147808	N/A	6608596749	1479997059
2015/1/30	3423923245	1645835381	2612642202	2476538582	2697597020	1612688175	1721471168	2393907671	6839647566	N/A	11493007560	3161742909	2404327050	1415016684	985728172.9	13215875597	1767052055	1544121121	1327548620			1386344242	5572963885	1244075428	2789909436				71168232425	1428796062	8264632915	9441368619	23744403904	1084485624	9039424240	6541832166	1623961713	1731226944	1907474205	2545395062	6628090154	20967691717	8319951514	N/A	2143829120	N/A	3546395184	1156668480
2015/2/27	4479446925	1652360500	1396487401	602668665.7	2114540192	595993405.4	515968697	1493619407	2721048225	N/A	2823071678	1888742978	1362600215	2493201613	621218234.1	7040305904	1102648025	1028639308	930028188			691901928	4860166672	1134413004	1510464846				42417941493	530513889	2348316555	2407412102	9751947897	535322707	3107667390	1987400832	842168998	457213160	574638364	582243688	1804844915	7784472050	3418169172	N/A	662070770	N/A	695399749	751955060
2015/3/31	7596611879	3185273975	5748339167	3245255083	7009340737	3807766174	2541513323	5772383633	8184685805	N/A	11028854944	4235607518	3051908294	3176478481	2474687858	25426503295	4709052897	3721631728	4206496773			2521464789	10655013843	3468697818	5082943992				82006479002	2424913913	8631711444	10709288513	37630576383	2673115157	9723207345	8902218127	6860641134	2139168230	5258116201	2691842127	6952026488	30613643488	14374172898	N/A	3491362843	N/A	4170054332	2503570932
2015/4/30	10587204300	5237723881	10660341122	5524360577	13655250205	5644753175	3174919766	6674834567	13098314503	4854702126	21193543869	6630379212	4045403155	5315005825	3806249055	30323572647	8129702287	6333094876	7707951085			3459312386	14146333219	5115484228	5753056498				1.62028E+11	4587510775	15050286491	12494339180	48681420388	5070847725	17292613841	11895566800	14468704067	4283293880	5920037142	5412147239	14767662460	63172903350	29547668167	1788749075	6339442001	N/A	8054617095	9217795423
2015/5/29	6345952851	8629200664	8261420573	4999507674	10677954945	7172876637	4434625448	6026162461	11489754868	5516120303	15520218966	7823338943	1799202806	8278756690	3798694209	19617475935	6859308270	6682010671	7386167644			3916048017	13688555957	4913594683	6833185253				1.05434E+11	6456949954	10792856438	8873521059	28372192244	5880499370	13931467722	8172737725	18613686505	2949557439	N/A	4856942182	12768829221	43829717318	45283954302	8557810958	5859486239	N/A	5957742496	7933442445
2015/6/30	10288702883	14284392208	11520810450	8602437719	19232037077	12508642619	7889786737	6257941651	18868609826	8549362087	27812247775	6137256095	6461311908	9047154655	N/A	N/A	6626078989	5544170386	9126321986			865451433.9	11978149331	N/A	6838950511	119292			1.02917E+11	7177613319	17949905307	16200022078	41930514926	9179142832	20942372754	5927411110	17025768379	5638723694	N/A	8340971710	23016429505	79103075025	57138355625	9629800866	8320399836	7321587715	9659618304	16438267170
2015/7/31	6836101958	13700557817	5657840979	3415548724	19989240855	5538270668	6909999474	4241067420	9650240333	4293833736	14889972921	716147575.9	6676508013	8413154780	N/A	N/A	4325999898	2831673658	1605297904			3627613916	1615686591	N/A	986672048.4	4205293358			1.26697E+11	3990295702	11862284628	7050831223	32873408686	5228068795	12016393112	N/A	8583531538	2739791306	N/A	5378496815	8930873069	57889930043	46686975077	3298007619	5016301054	2913061176	3632391201	26309212357
2015/8/31	4181153687	10302371404	5778946089	3099123915	12394813168	4334740420	7137236847	2605288616	7290412826	2919165207	8199037038	N/A	5483563956	3614435656	N/A	N/A	2428474207	3115207899	N/A			3009128323	N/A	N/A	N/A	3357856529			37134112252	2196462475	8035805535	4306092957	23553110807	5363967121	7421087433	2619875832	8470144870	1333770322	N/A	4524274516	7535613034	24977039131	25578262326	3416603678	5487430861	N/A	2615178026	14566734714
2015/9/30	2385695606	3750134094	2691533177	1189014055	9079088445	177529181.3	2197702341	1814939809	2813618175	1456648746	3355932054	3457884933	2426770050	1224510205	2792305553	6714544	1224672438	1945699792	N/A			2274848912	N/A	N/A	2407289.2	1105537790			20303937147	759377967	4959865238	1639160485	8506740130	4674262999	3008480837	4019424505	2673806732	879645955	175940540	3533972187	3146303680	11074571375	12282043111	1924903350	1840908737	N/A	4748106358	13042294201
2015/10/30	2312877959	3816967906	3780939273	1456774179	12617323528	3494089895	2446682727	2907978395	2938620720	1823226295	4018076584	6299391164	2400204127	2235126822	4734954723	20665602107	1825410839	2955464686	N/A			5383450635	N/A	3362118607	9792569648	1752980800			16973834822	1644068232	5496610882	1866862039	7598777239	4131058623	4302808718	3634374803	6081890908	967843484	2679922838	2429831256	3409900026	9683969806	10665052277	2512980514	2855075779	N/A	2878485580	18215089558
2015/11/30	3000525022	9632187477	3825532387	2282040606	11350265946	5160452703	3886636553	3233890795	3738337342	1939521397	5396161032	5705134218	6346513163	3497286103	5296782829	15811787645	4635478273	5487494572	N/A			4133394031	6862454489	3586048094	14415234225	4044184511			24010032646	2028496587	6356307927	2433243515	11007273686	6752825807	5073868058	6887082723	5297264479	4140778103	2723183195	2678699127	5364723634	9195588591	9532784948	3093665241	3473629184	N/A	4517612409	10399987072
2015/12/31	2163939008	4927221082	3023868561	1786435995	6626961999	5457172001	4191020454	2272671096	2643735756	1197307620	3465095452	3976495626	3484530816	1908681089	4921953880	10076156810	4172613014	2416014205	8454145727			2863348582	5480307402	2763202714	18657831020	3506270283			16099390137	4167704845	4053735846	1861422328	5750822245	3094443763	3729671023	5959179501	3348690829	1572821341	1954958408	1869004893	2912416393	5927869637	7256365976	2386490029	1705172792	6470898627	5005293737	4535251316
2016/1/29	2309941370	2216830967	1377127122	2669051177	4921308522	1403732456	4201280513	1124646649	6151445875	N/A	14983370957	N/A	4407986809	1903111200	2796558818	5684430728	2030757915	1516628169	7514686468	1227931810		1360983593	2756099724	1603219018	10229878406	1226978970			13149754844	2311172857	16844253730	2304816616	4035649393	1072052423	7253958646	8760068019	4635967941	1267023228	1537786092	2412237891	12277300024	3765958349	4021979448	814324615	N/A	6074825065	1474384632	2724392294
2016/2/29	1730735106	2286211987	793045252.4	3371674788	3971766629	N/A	1049084678	723921930.9	2457799374	N/A	13914326555	N/A	2248275474	896882505.2	1770178557	4318404351	2216581724	2108022252	3266540368	4468189911		1498078104	1508713204	N/A	8303433681	838625780.1			7024508717	767674863	5835127485	2017375105	2922915133	423399470	5129773002	5094578121	1854930282	1123369790	1315139225	838843123	4792743927	4460818209	3305453807	585353517	N/A	3098692859	855030205	3059412801
2016/3/31	3603444646	3573406838	N/A	5324396350	5928351690	N/A	1208483050	1183238617	3801494999	N/A	18912769202	N/A	6730209975	1973787355	4150701159	4956163921	3575005912	4173649444	4623441607	3492185502		3491299389	4086428269	707770735.3	8767377855	1185409655			17076747255	1108868694	7222750488	5242633937	4161236383	N/A	6915212164	8099595949	3065914415	1840681561	3000657676	1491449553	6748173957	5889639828	8740910755	972194389	N/A	6106199729	1039427922	19687323618
2016/4/29	5864633312	2350646505	N/A	5013427251	4249846104	N/A	3090122509	1017294535	8057394127	N/A	15016815793	N/A	5054492573	1610849900	N/A	5651832149	2842916874	1863615175	4705119364	3458351213		2480121471	6070068483	1446820917	5908284398	1351280136			14995614756	2588633325	6656134072	3679509838	5076282345	N/A	6995850389	8578585599	3774852365	1886013544	1494965395	2381569683	4462899162	4666819896	13307164256	902250865	714862879	6635509213	1121098442	10090159647
2016/5/31	4215232720	828175077.8	N/A	2182324320	1946920386	N/A	1359228915	854669104.3	3941097310	N/A	8455006178	N/A	2485500727	1436342357	N/A	9466071848	1730996853	1174985755	4464922752	2434649047		2857121546	6841798386	896971290.6	3773379363	2929166213			8268987930	899565986	2461219213	1624811299	2176584229	N/A	3404982875	4693667879	1502676136	2262370175	N/A	759089910	1487584156	3284867507	4946825295	507391114	1640823937	2124766049	541361265	4192017180
2016/6/30	6178858448	764985004.9	N/A	1585515583	2371793803	N/A	1400613568	789516260.9	2796134430	N/A	7249715760	N/A	3327074523	1072120370	N/A	9964501651	2253371821	2234264213	2375234510	4359474840		3157790473	9140648352	1053668770	1760599036	2658086747			5677491997	434489544	2153674846	2252688610	1726620051	N/A	2651987757	3284891646	1116844749	2445164989	N/A	924216951	927899665	2495629814	3931421429	229401720	1096028654	7324731255	412772744	3531443300
2016/7/29	6900007650	1143865987	N/A	2655918650	2670014489	2073982832	1400152007	876759681.6	5781259330	1635734088	11767721309	N/A	4870695276	1474882331	3465625152	5720534447	1960830191	2606298578	3247333052	4129785197		2323959672	5048536287	1158524307	11941759335	2536496289			6863716684	1347532667	3269300082	4646676959	3557106761	N/A	4377476862	4170610316	651077636	1099854697	N/A	1347253776	1022934479	5061045227	5022630203	495769434	1560119912	11159570512	1104358319	5743046500
2016/8/31	3422374357	1805332332	2356479224	2404709203	1964853229	5432594320	919049673.6	828694890.9	4878711971	699585206	13413476054	N/A	2981693730	1227688167	N/A	3723795021	7352421881	1219159653	1957308622	3583918290		2606874228	2730396019	783925727.1	6450869457	1247669265			6785738988	1168952754	2967083270	4646094882	2402081890	N/A	4673979225	3237511511	N/A	1010066212	N/A	1798520000	1136587855	5178998461	4571819901	639991115	8735505235	9478267787	791521407	3001908211
2016/9/30	2467030237	2832284383	2004560862	1294737122	2851376962	4426557722	855579865	542516549.4	3094505824	642918525.2	8087930633	N/A	4672885315	767602884.3	N/A	6823981895	5262695257	1056476133	3299141572	1221149152		1415231822	2086641131	911110738.9	3332725914	1438858983			4947811159	1573297756	2127090652	2325914909	1874423446	468914317	2819476606	2754028364	232955088	357124834	N/A	1221602212	1088473505	1609662047	1972485405	776885744	7837204296	2884601692	1165108999	2041751672
2016/10/31	3150318415	1072527623	1481480885	3152440515	2739459840	1495178953	1519067222	547013353.2	4176636254	1178503534	9236292850	N/A	4473587354	850893524.3	4623564360	3957203137	7116325208	3663817587	N/A	3420705217		974036826.5	3082476633	1948887816	4784812689	1506019561			5993091211	2259372126	3485547444	2584153052	1649884868	891213060	4327032140	4055188405	2786530025	561886360	1902040898	1703278422	1069036854	2042319151	2506056871	N/A	6307822410	4397024537	1555883275	2709327897
2016/11/30	5360041998	1282870987	1609871737	4062469227	5618367072	N/A	1923830587	2183793662	15480365859	981652606	19631205489	19406757014	2821655789	1267317190	5150905477	5872112737	6272735098	4664519300	N/A	6843119913		2071867194	4105028094	2640020405	6604680886	3494610752			10333414348	2343085204	5911033567	4588280196	3608841787	988335472	9860632049	8517170796	2505352065	953349412	7920096099	2583950768	1515048930	5016982853	5152997634	N/A	9701494478	19758446260	1983075037	5337094036
2016/12/30	12530461859	1285082547	2361507952	908161525	7652041119	2613996666	1341702981	1373550978	7261533291	1008786456	7937272723	9278088903	2077206983	1070867282	3299382722	8438543221	2161079183	8703115030	N/A	1506388331	2115569037	1073464144	3198955343	4877868706	3909961382	1233184784			22304026679	751998912	2838662497	1677767658	6825955143	1168812899	3480452527	2349458654	914956943	554968433	1662850812	1180799688	1518468944	7963772249	10212595938	N/A	4671685235	12946538371	505279149	6270778397
2017/1/26	9705244374	788353879	2103781049	696123432	5850233554	860679180	2282898335	2044362593	4969275733	773255288	4586097459	3771090348	2339248360	480608732	1319920859	3674564393	3278102431	2532788813	N/A	765844479	2131077425	808380311	1480319597	1529607078	2098200918	701535677			16966903064	583512817	2141635939	1088869566	2705091810	1020854697	2076796470	1300829845	885031872	393847021	858954210	1023299383	692131346	4638016063	5901111865	N/A	1967393334	2683982488	457070181	3808260279
2017/2/28	8658040455	709187738	7574411635	1825129281	4327912698	842765329	1066671505	2330798544	6559862271	746964278	7235104054	3809524955	2519809887	868580375	921223456	4606282579	3468837965	2930710858	1725231453	815801302	2760493116	892525426	1558867590	1561507551	1664021920	559042291			13968150348	854856702	2941571288	2142445976	3760216406	739869841	4231010885	2381427237	1679853519	354593324	864763635	1880603866	769433616	4229911691	6204896163	N/A	2622226097	1850423410	1778217034	3043567395
2017/3/31	11963844557	1396995421	8742801408	1433955948	3985563225	1496779416	N/A	1787853266	4448393065	2621468252	6607640530	3959452903	1985563812	788070077	2338263206	5735792130	5096523236	1727478832	1970696690	1515657639	4854447823	1509314963	1707835087	1368995003	1843309547	1202685847			15695633636	1398966972	3014476101	3546990373	3590311442	1393026035	3626458822	1741292283	1248328658	613168412	1019772909	2328307231	2092543984	4168585107	4339676007	N/A	1884495550	2196085284	850240152	1979056925
2017/4/28	6569587000	1605858588	2922504695	1330021442	4447862123	1060907460	N/A	2806088326	16850680365	1045207995	5913888303	1896007833	1686995659	824317985	2873277829	3746697109	1314845633	1900371813	1865783043	823466744	1953377319	919355315	6205800955	1674643230	1731491979	601158987			9896027053	1086834878	2839275445	2891992408	2650607825	857796878	3615284081	1233325179	917981607	305295365	650092868	1176142211	1208234654	2549427900	3422905603	N/A	1177144742	2141146120	468833082	1909211805
2017/5/31	3793811084	519065037	1472169195	749391384	3823716444	676604242	1299337742	20392848611	6262555302	1386829408	4462662805	2035854595	1770853032	591690605	1761326223	5245895239	885211111	4006137894	1128059296	526177350	1352862999	2767217648	36925029624	1784187373	4175303743	560118823			13109185726	510910720	1730127743	1819334198	1426150548	8116517787	2109224552	863425930	505435671	190655657	1278504108	747782393	649221622	4952786544	2917105479	N/A	793190917	1505752962	340825727	8520490747
2017/6/30	3584706509	341932320	1241457720	926052438	1873871435	N/A	2237258165	16839031019	4828128103	867896333	6949853044	1084436727	1954540718	525264990	1053492146	2921641628	535120786	2091599207	640145965	674555215	1088969953	2588608168	14786548032	1013265028	4778658072	506804238			14226071303	511534269	2096768474	2429976927	1524298691	2363400543	2469688469	1380922778	984539611	197114824	1191984070	1312451421	986910033	2783956242	2975641108	N/A	1594820266	1655918419	462788121	6386105910
2017/7/31	15138000783	301335663	1156685361	2542092550	2144224618	N/A	2215363328	6728763931	11913198576	859664059	13952734062	1889023918	2757432830	580534746	1046376159	2705181824	897515541	1197813745	693679901	554951182	987132561	1032034293	6108149670	546940096	1849814106	348105221			14607507326	2306036688	8813304573	7155129667	2556724673	2039324966	10031197511	5031087273	2140443813	467543522	1927144939	3495700642	5965812261	2172921723	5677629919	N/A	8326993436	1359705448	1814157870	2092111967
2017/8/31	9291548594	357924385	1256342304	3866124691	8176243679	2095322907	4373612851	10678289083	13179328076	2099019111	22852891175	2118906282	2775656677	670114668	1310961928	1974256884	895037516	1051204976	865088097	850012959	969313251	1270795907	10854277122	N/A	1945315597	456858415			15030135796	1970979138	10224965166	7870496821	3142870093	2512948827	11026499570	8727084059	2297392704	451018307	2863097690	5148980835	4475956801	2642154541	6982374577	N/A	16285204830	3246020949	3948188154	979431499
2017/9/29	6088575013	358714423	1688013795	3083027137	4294225388	1723204116	6037085452	7667224949	8135443180	1967723813	18930913709	964737179	2509648880	507833122	1223137484	2822337347	677011273	1326046648	758529081	610804563	963321740	1746021089	9292898688	N/A	2994301493	444646456			9593860258	1976055068	6467533944	4747511551	1684391087	1739024377	7448541524	4595199272	1385261364	419534612	2580212128	2219727899	2932481157	1867795860	2838623972	N/A	14666261936	2328857617	3752065310	1222431661
2017/10/31	2801081674	158565547	466110198	762819628	1874381797	756217965	2249005543	2083363097	2230984523	1670667024	5415809542	485178539	1337208296	372703513	647599384	2023694514	408646348	687203127	370960563	406425907	930991143	890808274	4258532785	N/A	1804015048	9696724			9552257504	671215358	2407721033	1642538322	1310894587	549453296	2692790622	1409891784	371020145	147670204	625479096	855047564	826796613	855690226	1973609732	N/A	4022951572	1141028088	683188694	917097263
2017/11/30	3848487327	268529540	434785929	888347867	1788502551	822321203	2768193645	5006847706	2326437471	2126763524	9248406857	654806374	4086851621	536630234	2825107734	2806984575	1063874312	834910404	924331147	1270853129	2116418446	1362125612	4279158128	731483875	1603741685	N/A			26782111178	941620428	2910293677	5189414279	2946628014	754925921	4257928628	1728348190	380013159	209462684	800870500	1626069332	1779091758	2664136916	3660435448	N/A	8502380062	2621370073	538966946	1468212050
2017/12/29	2560754760	219529272	326514129	682368232	1007289024	642803438	1498757302	1933824713	2138526833	4428487836	8334684068	844895868	6138317468	3149412687	3099059348	1943997286	375510601	559135103	249724961	218364112	813194648	922925114	2352003394	1103007823	766932022	N/A			12607718128	662654433	3898723695	7355640437	14935477133	714043372	3380064848	1323292196	333616317	162261652	461213305	1074331905	1648544934	1199910245	1618923892	599404063	9649164423	1232274600	279128478	1147495317
2018/1/31	8494397006	324702182	575589341	1213514655	2036656633	747437575	1899326275	2265046228	3941729467	2215887201	12661358316	921767287	5951517704	2074720513	2121741023	4753547252	371094797	1279530358	548586825	557210946	1565301268	1225671533	4392691882	1698926796	2299379944	1347644818			59798063861	957039855	5714772879	16818066215	7158092004	1380220152	6978433385	2996579796	526760943	206856649	642998168	2190848189	2455271234	5738171534	8364242162	296214632	11832359293	2751869097	430780846	4020190285
2018/2/28	2529381760	207062882	280706288	2304458963	466249127	466914325	1278002053	847472141	2451606750	1169555975	10204727727	593524736	1838799409	458690953	1319631160	1567995711	163165591	425339497	242740807	163368340	328154224	451309417	1823223087	513447216	674972313	206433130			31662272059	765164417	3548248277	12741442117	2733761162	584210256	8544632748	2511778693	364601395	142270282	696767864	1574426753	1434697266	2967210469	3044968729	166253915	15902846314	876878167	181895662	1058216686
2018/3/30	3037782928	279948539	353980964	1131399532	2021357383	737265240	3228050280	1689529137	1895221698	1217211143	5713883121	522681711	2681898729	481057792	1886911476	2232483583	351969927	887999876	1790687809	389544730	1183793779	758188456	3201465010	683805594	1504781365	284402274			23198751632	630914455	1962604535	10782411560	1735954180	1269386481	9257007409	1263634566	392975395	173598671	522643610	1253552667	740475773	2385622456	2665210881	242935888	12942031799	112504714	276897065	1265520433
2018/4/27	2790664945	122927260	311634078	528055071	919036725	4224193903	N/A	4124172813	1164561738	962081824	2714275401	313200793	1289550645	639979273	1243295105	3461214168	2056320030	718373985	670037202	363803365	1248272188	918495058	1909483155	834999252	1903947426	228258465			18607136576	1078409130	1364861435	7971715297	2704156595	1095156236	3176036800	768137577	399268995	295139223	437867850	509335771	N/A	2358444746	1452625904	202347553	6945596260	N/A	150603573	517786201
2018/5/31	2932605645	357856740	447777044	731435153	1842485204	2185590187	N/A	2980020489	1395214901	2265920868	4859030057	440326151	3987316002	1601588522	614915771	5977017838	2185082620	2188095991	2142880746	N/A	5256060217	1985239486	6424808761	3114320099	2880608371	234062410			21792291008	498081369	1257845900	11697373251	6461158784	4190764444	3848602967	1010047655	252051250	245879491	298256461	972542706	N/A	4029641312	2337858572	170470616	11425447974	4941059073	195282301	831592138
2018/6/29	1439154225	234091692	185154393	602066857	656675482	1500138704	N/A	881366911	1059755776	903194631	3841493025	287760817	1592075822	1274658343	1557589746	4004909288	598395682	2136599301	627176026	N/A	5316628500	846044578	1793880426	1384691064	973751803	237320933			13934193769	1194073024	1159651049	9146169242	3479838175	1508641614	3311468239	774716384	251326856	382100482	241307601	936871616	1645947456	1662670868	1379749112	116996877	6879537887	2820856099	163140895	415065431
2018/7/31	1802617106	221085596	229681133	586992247	844831054	695231050	469103323	1345343881	1008912352	1149261883	3249204538	206061798	1028151171	961672482	1525523187	3996456464	680685220	2072572080	673182923	869622087	3449237437	867569888	1541137534	1487139518	1767400567	163712516			10905284974	828276928	931122181	8944190988	5783719360	1000231134	2638746522	604687953	205483057	293555395	312997132	890659424	827384178	1140321293	990402095	132629553	6947693908	1934201074	253114858	352684367
2018/8/31	2237713091	249575181	1348428175	867787491	1259092714	516755798	4858532252	3561320501	1169098893	1798408164	3883771001	216856994	1521318063	1184965535	3061013354	6404603095	936960854	2403410753	1154852754	1220446808	4468811210	874861588	1470380601	4733059682	1191348755	185266690			14749282148	1124068223	1907133247	6363289107	7714463430	2032241237	2536734074	893779831	488482911	233457467	1729123938	1199519667	737422516	3180085586	1201788524	249806877	11261168486	2514977816	512182025	488923463
2018/9/28	1132360718	77916983	1021103889	537747706	578204769	488035979	1817540247	4971638156	563951683	2032745850	1918405645	473402563	1426690368	1596809361	1391864010	6250697184	1135430973	4429077559	901296725	588700930	2060366148	2249253880	1992857297	4293235649	1282663221	317312556			13752698504	299183313	1363081510	3919241746	7322564271	2082888950	1788654654	354442043	222476594	154769069	1099227234	575495314	390645481	2867918984	1172594690	90305780	4269164200	1766676265	231268935	439610901
2018/10/31	1440012296	218534786	439162186	665135953	622910842	551888945	2529974776	2712192069	983698476	1723494184	2877432255	521810213	3233161844	1518131604	697634906	5382469420	763612336	1621979496	1853971252	536911750	1719564456	957457268	1637582394	3013579290	916788611	148230028			17419591579	372287376	2416154050	6606082429	9526665905	1530202504	1979916878	484094934	160949385	175303899	975769974	720501311	617030717	2391386299	1149291909	89671253	5629644860	2826105327	297078533	475627865
2018/11/30	1747512180	285025190	1810861838	694566254	710792670	1864192140	2773871913	2773396318	971630504	1972115801	3183010585	396056503	1470048177	1694838766	1052560248	6220390649	734723522	1436296394	1376275686	653159766	1753288876	881426739	1861567484	2435859535	861949442	307121948			13282291043	437322071	1647692606	4435941053	6331186331	1628370704	1970305314	648773960	286770595	133945161	973929257	692616533	692855150	2372229862	1268696087	167781401	4857557599	2224355608	524907856	549196870
2018/12/28	788602204	96191621	601188313	380920767	1451135619	3893715342	1324036269	1406255567	434349703	806482138	1645589843	208300787	979542294	1437918049	631783383	3525704619	554431777	666967025	548759485	1618925784	986845928	2139701025	1366568821	1634898970	562326976	261910597			12555692329	217119943	707386290	1988103090	2780376525	1161013623	1062604207	375652922	169751429	126436783	398913252	313022225	449473533	1168848447	775544574	137463922	2549362842	1360383677	163794983	241761378
2019/1/31	1251356230	72560855	550231300	708609211	881227694	1989992009	6861536388	1179021533	748793246	758060670	3036988540	199812672	1020312805	1039652279	435494246	2777894084	341108045	763611038	431202572	725075310	635884688	1188754949	974539093	1302034584	407002609	194084155			13788886267	469004683	1004875526	4006652836	2539849034	1341222564	1615766552	647976602	205118578	188010805	483983992	358258201	618539431	1260490822	610847232	135560525	2976505032	2346780960	1090131616	261379169
2019/2/28	1832960062	343181509	657159189	1074826983	866945786	1304644083	4799350811	1430052253	1216087009	1104521131	4189166469	345390321	1822374294	1496064688	626290108	2986273941	471888476	931122627	466306656	521543000	735565395	1932633452	1248129490	1789769123	729426112	193785616			10960247703	560855474	2323378211	5624590660	4727740210	1693676486	3023034159	930029591	356350953	325591472	664630814	810505063	943561712	1557688189	1101849447	201879756	4880916948	3387755384	1169976032	536643604
2019/3/29	3576858228	646600643	12569518695	2046897488	3681505364	3753342405	19455428658	3624368436	2346323208	1604984939	6731636446	695138592	3574244332	3274089183	1531712383	5863916469	1404155148	4692540565	2112338925	828675296	1930188720	2370678047	4624950993	3259341496	1714546081	323024261			20584539756	1453291846	4251190820	7543256922	9842300588	4556505413	4816531598	1708071997	765677572	607295251	2156829759	1689670011	1899023394	3985195963	2107059367	565480438	7182050183	6609236116	1687237782	2388838918
2019/4/30	5242352849	386673997	28565245939	2332346111	3182218129	2966528339	85228442291	3101010534	3368697060	1569850894	10512541077	826770035	8145692716	1872054316	1732892738	6384729431	1367276815	3824051029	3093392935	899354292	2701442402	1804349529	3468560933	3804103182	2233163203	599997525			23143445621	1768099848	4543299210	8822263805	9291394397	4223597566	5404672745	2150307853	2189172235	901820309	1781146540	1728900497	5533156924	3308536702	2296932170	735819208	10172275923	7230651735	2788442989	5660950829
2019/5/31	1627827591	176483706	10165613187	793445208	1175491384	1058969372	53911639185	1819593646	1030170537	1154957724	3897064735	181681020	3060142654	782587571	678699121	4322313755	620755600	1755552238	1225216375	291414580	1709276501	848763883	1407449087	1596662630	1149581510	358635660			10081199901	394575432	1459410582	3064455371	3333178455	1867261028	1988510058	837008515	818363587	245812806	501911286	460031795	2781927706	1614931974	963145015	396677872	4377371332	2496894196	1286934153	2581167753
2019/6/28	1155915027	128309810	5528591896	546923803	1090379465	460422779	30663449786	2604701692	620314909	1361608514	2846994419	192215456	2211010689	1068122283	463514628	3365703558	368704220	3934907449	687688143	410987760	5134411643	1638339217	1464507601	1796715412	2140892793	189851633			8826451234	279508440	1106099835	2771909075	2624809391	1876073593	1344668317	595953459	500910358	184077662	465703170	407659214	1364876154	1166677242	604378796	226825679	2227403896	1555822274	681312358	1902010514
2019/7/31	1022944496	101025163	2881530697	374386447	755946831	645092327	23613072348	1759389941	528106986	644352454	1769287992	148359658	2165564782	895935775	1208874112	5366083426	282094909	1192340433	346329959	284181231	1824148899	1177317918	2692122496	1055707314	3870699282	529563705			7814350043	208834948	1160520512	2285994238	1633719644	1547383479	1314372332	742743943	326821826	135673509	401446227	381814871	4874323069	1191001115	557633266	122725218	2308738669	1358461481	543527001	840938916
2019/8/30	1286268110	278603074	3532296895	339927969	440541570	218323656	21045182707	1197907351	697268109	643357037	2296498742	154891932	1382627696	643944227	469200201	6308486442	212863364	688799805	226565899	171971816	1114553026	508128955	814952447	614179174	5883275262	590989911			6501984994	190803111	1095386986	1957218309	1633037257	1083993834	1209938996	513225830	269153450	110222366	315522599	307635622	4186502399	1098285638	502685468	136949789	1840934134	1518159960	398603185	899388528
2019/9/30	1379145290	445696359	5112986781	399167103	822068600	265882412	28429473214	1433739778	566240646	820692201	2714901573	278825209	2109114355	1050136222	512684577	5854147495	279843448	1143777213	317593556	277949744	3183140047	739579062	1119022888	1806037491	4946436420	516511658			8269739011	316079904	1069097951	5042630484	1815428114	1368914664	1544084393	612244035	410766653	141373679	252379154	378172937	2577631004	1410659696	873530050	108471515	1376722664	2555607539	507735666	1179781073
2019/10/31	604572369	110582976	1072474925	233105305	360337363	129941218	8971048973	1366689189	393936670	716150354	1170962959	113081426	1111880758	1017167422	251934722	5849279810	170702475	412993643	172369575	152427112	1384184569	318991134	335164392	574324146	1618861941	363826591			4246228738	129941904	602506729	2488471010	1106452766	816314729	875468503	393328659	159791567	285700658	167227855	198835023	1305012837	1429118318	435217239	80305570	666470919	1006194163	212873447	453824592
2019/11/29	787597463	224605279	1234771496	395668793	314361616	123004029	8318389068	877017023	533223221	646026334	1268293326	107073253	975243630	877799703	460279058	6741937038	145315732	276300510	549339124	357107943	720990161	232136065	299529131	349141866	2048989964	399306319			5790843663	503629244	856389668	4984687650	1160486913	965396827	1364330613	822330826	1895249542	331358934	181140072	294760127	1848749650	2307009602	456093091	79380302	1458514044	1536434927	510213965	448865741
2019/12/31	1096827078	494352611	1831869815	513085994	435970000	564736850	17236794532	1065505554	688724671	700740066	1936277285	91970417	1864218200	624130542	665683033	5672022409	290466654	416605998	940097262	515368430	879785709	456199798	414295536	547178777	1459520211	335033374			5649378350	419256999	1135063557	4499644217	1516829485	1685326082	1490340651	1255492070	2845770650	560485571	332618803	497795337	1894782603	3386202215	975409806	123408613	1752496930	1861736057	601679641	606404112
2020/1/23	1359489975	315114696	2392088811	469943548	1667165317	178558868	10801105721	1682155877	661531622	841284271	1891048685	215208479	2124631098	601679722	700473179	5985331169	166325121	1142334150	387717130	683687437	2445230404	572356472	715192993	1942213249	2708258465	382833995			8085109891	366563964	1045627125	4241031806	1632883533	1598667648	1285294522	1016860215	1162759442	252959707	225728971	492107475	10442964278	2715594416	925972675	149808458	1645518718	3250531876	738812378	2003946738
2020/2/28	2103647645	276816743	1696278754	501773907	1372133036	195762711	20329939178	1399826832	887402717	761712223	2244757957	169703541	14072807727	702976387	576329772	10210586382	251469971	776260643	366768997	626676583	1289555086	545299438	1079342374	1184332104	1744036639	687744970			11034459627	309328256	1458306770	4235252319	2677706066	1927485099	1715174499	891824668	835547413	330376193	353953761	626394454	10829494422	3465939459	1056213732	175865412	1847989649	3352621249	591115616	1379942340
2020/3/31	3594131205	403313729	2885744861	536166017	1500769433	385540677	10708128311	1608365406	1170420698	785496954	2194944075	174698135	16806063164	639686083	1144196356	14680501288	707060361	835047444	1184104166	681719382	1122770722	756910592	1607371328	921182581	1563000365	431665980			16158678605	321243849	1277477108	4014421385	2520112333	2341546749	1523213260	938377028	699987581	217496173	602132917	573090336	5937493437	3642223837	6506048731	206906447	1557208674	3194840051	525088896	2620090082
2020/4/30	2187578974	246031875	1674780909	353202668	3537442912	199235554	9031973800	784823212	608828136	363223055	1240282566	103990747	9717508931	345506227	737060833	15187820389	484728185	726674511	713215252	580903005	1712536187	485255135	1018099286	457495643	1161061857	336731220			11053041295	192663176	625492571	1919616735	1262476307	1691437031	714002787	595679720	304987552	438917124	433701037	279489044	5252335868	4054780303	3077151032	191341963	1124746640	3240774205	215422621	1290814799
2020/5/29	601442017	196111866	525559075	378899068	655354300	219007519	3534585224	319082701	435352481	284902211	982214792	55638263	3583774841	476700508	241423340	9083204845	412232423	240808075	205125460	361619051	727234718	264337230	650851258	251326289	784586174	290579164			5230662318	111072062	468883717	1836730863	1140094116	986272554	1167309514	346455069	165088445	137283622	287708653	398744582	5609171691	2239598341	805812649	111479594	1142023501	1738552604	154283306	430713168
2020/6/30	601738889	473832371	626862377	576833308	1232860519	244789459	4308706825	326624218	856455264	436796073	1906221427	138401625	2208724837	346567378	603786783	9518204822	544371121	223455801	188110164	814000653	586302658	470164262	569867098	323144392	1196260184	556528455	1565528		7505775564	402162861	713478190	2462200565	1131844059	871208180	1137404085	742377621	610872082	192195656	181756153	514322520	5687572409	1644230606	949513956	105971495	1561076451	2561049045	571988869	432182061
2020/7/31	2298826948	855949413	4158416607	1504368179	1918317227	559204714	12607847717	1061111881	2888237176	1565695210	5386554240	770176991	6698302785	1339846746	1528904683	14350659487	669053125	803105466	373134111	1346094071	2293606774	1132440475	1497376369	991262937	3644553295	827648938	3577924433		19643867756	675471052	2284408297	8496322084	3124487431	2387843068	3601531682	2425776172	1897664702	1245157349	314834302	1641661475	12682968985	4313235837	2561784346	295091052	3421702859	7207184820	633422057	1379630704
2020/8/31	2872932139	458175646	4842722631	854607642	1461377565	636936325	10709298613	925969120	3092353254	1463726687	2514626379	499260792	3822809652	1084590057	1614038937	10655904974	585269326	771615282	218840247	685577744	1276213652	1055172073	3856748536	1346243726	2178196693	679777780	1582173725		13094666745	449464805	925543590	3436318250	1869256692	2957062294	1691177279	1589211448	1100967363	688795596	307071113	711397377	10249377204	3513702735	1560582542	250711302	2198455780	8899213226	435030330	1220244202
2020/9/30	916817902	342381059	2911814508	2427462297	753116904	245753919	9743622065	358532430	2533074457	1020984362	3116205627	774155540	1809349509	460499251	1306100472	6552953940	757418711	1139383514	176903799	565634966	678927410	3887303504	11694270800	2841402080	1461913405	827531345	1282938367		7063305039	1172367621	811345759	5834674834	2225105578	2630515631	1871872781	1053178237	1814190474	609502614	222286699	729190216	6083037914	1983175692	606217749	189482979	933271870	5313677034	388254095	1223487141
2020/10/30	742576867	185401847	1015718997	1690379213	294914682	178416231	3663571278	175733597	2241406316	832160707	7357411756	477931688	1845146038	764589013	1202951311	4207597994	239630440	201516387	68706311	633837953	336169660	1123445945	3699378274	957228838	698157680	581614391	1572098572		4109274089	603311631	740283000	4937747054	2965142743	1139780763	2219945630	1058181200	2359303014	230692306	114792853	755974415	3742379092	995668146	302151859	52137254	1518871402	1237360379	224176490	375921648
2020/11/30	2388648161	217097798	1864451166	3072678019	868999878	262786482	18336289806	405212389	2631874200	851218100	11057379046	398855563	7156464090	719157414	918361064	14510635488	551151664	459065084	151038330	545854629	943121948	3426812215	2864001650	4594029694	2385381376	415501718	2070407543		12807362152	3434966063	2076742638	11154217840	2447193203	2400051916	3795009092	4014046288	3304687580	1186029638	425511700	1587711337	7517546328	2251943894	1183023476	134051417	7535716949	2958672335	1272224161	1709098426
2020/12/31	1735833441	137695989	1376713460	5866717923	573228004	268606382	17740741254	311002388	4041902931	1238116003	12160372272	206780323	3131000658	1309960663	867379100	9081684078	428874910	950810073	104176200	682893640	775079852	897872049	1252231518	1658211818	1099794261	797848555	740442488		8106166547	25407615976	3295201306	11131930965	2606257648	1648793271	5187334243	5543272507	7187831130	5473215655	976376303	3456185091	17444947958	2092765841	812421123	200751907	5966488008	2127340341	3616056696	3790469812
2021/1/29	2066768988	192179653	3724972965	2444908523	471258152	97906539	15739403126	385189987	2329254214	821077999	8457157676	229341795	4222886442	476149092	424622345	12118310209	232750330	529532918	63449101	496247193	525422781	553841155	2207965092	1087397740	1080121756	465001956	747327525		12602935618	20503180371	1532389936	6435114253	1817728677	1879611340	2930275843	2529486329	1712505921	4445551822	685778014	1759443433	7271982964	1975460736	1656863494	209989520	7721800753	1622477940	2621874002	1755174237
2021/2/26	2549390457	182840115	916581133	1091822123	397141616	120500507	22286752178	360342859	1390139193	655514194	4272170972	135326588	9462851288	274508364	181977576	13207004679	265103838	274769555	39879277	270620893	398010322	370304539	849305591	964251865	944528259	284183980	857970782		17866613258	7641748351	762293136	3318788790	1923897645	1639070944	1535134090	1226606803	918343296	1523718215	872390081	637630112	3571147706	4100228095	2413835159	94684741	7331869184	1802924796	2944877886	1643609437
2021/3/31	2903344965	408955610	2263257688	2345137365	663359841	259717151	17601806862	1001730406	2730094023	1169638548	6226430027	3128388171	6501199061	654318297	346669648	10674727400	1330830278	10201113839	172614487	512709667	2016764668	770115644	1570715403	1922021324	1117751426	989255051	2180573820		18353937561	18375897539	1469837477	17417787411	6120154401	3309484180	3030442507	1266479085	1897065047	2773440366	870834271	1960235116	4993601956	3926339560	3471188929	227512881	14835598638	3181717741	3574934511	1832718049
2021/4/30	2862715013	175052138	3083287511	2966750014	532910600	187524934	34848036938	402206616	3252659950	1037570707	7761638508	872725180	3268136607	422343260	223311307	6806685383	1564359600	3656370365	168771075	655283785	2135945543	297917334	599814658	545343506	357955527	479311560	788861455		10405437865	9500438732	1909452434	7641453770	3524230603	5125842090	3688765009	1152356892	1160782120	3631033045	1032848417	1590517235	4529712266	1581917336	1979022463	158803649	5949696030	2069978354	2346338743	1174032861
2021/5/31	7175235858	128588927	4386338297	2709981244	765448164	107964985	15890090754	473581960	2826404749	954453985	21199907960	558594706	2955651719	339912719	313707756	7708396128	6741429124	3064347099	188163223	614453534	866702539	370284706	2584572103	1101343149	705131885	355454638	374983754		11228156434	8223696721	6094825037	7491875849	5778789218	1951086431	5861567985	2233486369	1542069460	1028739401	2566043615	1478278636	8113486241	1656926672	2519704996	520724259	7051597834	2855609812	2177111558	1968467394
2021/6/30	6396741417	559935967	2207173154	2806767892	867558221	244081905	17476334413	1294503244	3356289253	1314243254	20858001848	1104747047	3340703582	468090620	264872872	7620089392	4309855051	3194029096	363121368	513624972	1230355267	1256650726	4354162361	3091033082	6934840547	520382379	962169661		15999906558	9126037121	11423409090	7794832782	10579022239	3111687637	9232545680	3309091575	2244558964	1122765211	2286990694	1760705590	17236769641	2442418479	2433137390	1150031937	8326373175	3891209131	2081944475	2120248652
2021/7/30	6318713918	219043091	4667098763	1542568624	396190843	223744797	38616634573	689456482	1892012493	635090088	17679996499	692423875	2949128076	257323419	545115575	7060524623	1996078757	1181906518	327711617	282069899	636350044	895229589	1526219566	2064088481	2596238618	370898534	527751398		11448436334	4240360299	7211677251	12347365446	9406348732	1305068760	22949931864	3087433652	827320379	783362239	1397128259	1247693079	9579389409	1689211180	3228877166	528910943	5224518956	2766203445	1087088321	2992748790
2021/8/31	3344705763	210152777	3041434769	3102072159	401611351	186475014	1.22226E+11	880297656	6086843877	2641533195	17868781872	478500764	6533143271	2190804735	791945615	5909583527	1281719059	1443168960	201451739	356399467	580443897	1128391875	5371690104	1426191392	2073347203	3328732935	2372477988		12722967636	3964490996	7370398069	14529520282	24859963481	1831325525	36893991223	7424099590	1413039121	944568070	2221636219	3084624955	18446188177	1553333343	2535778863	853641019	15245153360	8931132792	2177933103	1946590591
2021/9/30	9040339052	609835845	3282480788	7476179474	1933339681	471643376	58210262822	8934662968	26979365020	11573119419	44133035987	1711988537	11966644970	7733964868	1247571826	11570629870	3521840143	2764837218	221693584	437788698	2080898879	8721681181	6692700816	6095828173	5768473244	11384221081	2485680582		33340823637	9514359803	14285749947	28360714915	46712156942	7264968280	27173641942	7830120459	3896330614	1476975036	2961981887	5330934618	31689657798	6425563561	12988801246	4045831469	34072913946	30371623678	4429763012	10962095256
2021/10/29	2980408959	205060468	1182662716	8176842385	2256990125	197249630	28209075143	4707842524	17253688419	5032545307	22568291440	1055585484	3331523559	2322501718	333691617	6322512846	899182534	3246549493	203493648	529629666	1893911863	4456085798	2643782068	5324642346	9250892187	4473257805	1100555428		15317074563	6280794485	12378233872	19758913095	29619080347	4254434896	12121082838	5043141763	3154901063	901955225	1019870416	6998866036	13933922802	6170447966	4071339861	1527189953	15612895967	9215371059	3021191748	3702468403
2021/11/30	4709773600	167138827	1706799350	2560082655	863570684	648247010	59827763387	2611714310	10645186264	5690064428	23019119242	359139508	4002486958	1741555411	426446086	7459336297	691601764	1620150200	239419264	918184209	814448900	2797440757	1525137929	3101729844	4365779742	3332178780	1296141994		11130235240	2055636061	8476760872	19373362940	17090021444	2361933583	13808372693	2372392866	1357035104	407772308	1363629178	2095401991	11472366223	2286887308	7852280823	1297559531	11100771552	6628608370	1204077224	2673500727
2021/12/31	3922478440	282420778	3357262801	6603994370	1881750073	1032686205	1.29038E+11	6708122813	11276916799	4952109198	16650019564	533191344	4804628021	1906149010	561239630	6810073708	5471434471	4275843189	4431272296	591230155	1113811339	2214885131	3406059946	3999148812	4539416178	2864920472	726843794		10315306189	2291578754	8010221752	32565097166	18912326626	2626408743	19854394017	3030687034	1205553375	642563824	2331883839	2509859228	16453143592	2034169440	6217466988	1417400890	11546225420	7590146244	1195227955	3611234275
2022/1/28	3297752981	224259323	1820734327	7814586324	4274189384	400764580	52619380075	1934019638	5799112479	1875040390	14325853282	574546539	2190865669	976213325	558116498	7407559604	1864614109	5070568596	3593099067	522313406	901327939	1775065744	1681907435	3574460822	2945133704	1287234381	368389783	3985713054	13556019234	1578790402	8556712154	18631401768	14081197187	2320209411	9884365636	3180495967	1995071314	657578676	929302486	1916370841	14107124120	2105619601	4300362390	518506355	7287384202	6421101344	950377598	2569060492
2022/2/28	1969789551	326275810	2368403122	4416301012	3236588423	166129105	29925293055	2917811371	11284765545	2205068628	18414719703	2159855443	1772924782	1050777004	776804153	5994153419	1026740737	2698668878	1617299901	528134315	6140770928	7314936376	4115295802	4318419383	5099000742	3242937373	565683164	6542069770	15824227668	893223581	10357314863	16430427137	16618820504	5369227984	7521564079	4027832129	3117803303	984274456	634044645	910219869	12515156202	3246362535	2691866301	401667462	5389733235	7454606068	602298181	3258426738
2022/3/31	5170950802	491975353	3043599294	7038861482	4191279052	490610848	51165574764	3918773945	14091553063	3195489361	32012552134	14413708625	3177315703	1268942879	2087378616	10726430132	2488283672	4636063633	6835082156	1139839693	5559336551	5726692631	11461232140	17354478900	6757823702	6540094233	926348012	8902614769	18326469679	2089364415	15227264077	24468701533	30558519799	5421906834	10441178154	5392728005	3438044524	1772540328	803826071	2073952806	22321969673	4055181459	3632982094	1300917085	9872498949	14294695603	3709733508	4164609667
2022/4/29	2350427748	299431519	1393589422	3995763339	1051176103	687305326	21134629065	1341805868	12700797944	10712640026	27953103148	4261352553	1651334318	1479451308	927498729	5234122835	669209252	1331724435	2292592812	364959165	1178851077	1484121822	2205321713	3939712286	1413918896	2773508362	307156043	2408467622	12886761893	3859197932	16614291358	23053459053	23736751301	2631555236	13355656049	7103518801	7577593814	3298136662	1997235215	9526788230	17252252924	1373665983	1646602277	1996061379	17713393123	4075943686	4814666734	1510120694
2022/5/31	1209101925	358395935	832763707	6970215520	2052675661	468634517	20843111462	1658933669	10610752385	14948643226	21985803875	6963375915	2190758209	2028897547	668249487	5504222511	1026739028	2464329843	2026394467	276493123	1469329712	1427874906	2267135418	4107415167	2251091785	2128501985	281777992	1932316807	12101706697	3253210931	14232392937	13452956045	25862715901	2481049527	11064957180	7374530746	3587838392	4707058793	2003235161	20522713373	21946430305	1250942877	1218515926	2085454578	8722470524	14393110872	2380492695	1454272878
2022/6/30	1884607743	1747808819	2322605182	9562139024	4918925989	686670715	31703714749	3059163396	13033033704	11403351922	30771011159	6430982180	3435482603	1854945051	1623182788	7346276062	1286680786	3778898044	2409344998	353577012	1419812764	1645416827	2309925229	5965555712	3479567877	2891173224	533088599	2591969122	16572552898	19200149176	22273139122	21533348405	39140058785	3029659423	19179523635	8101146934	6102561735	7125989435	3858982366	19220868322	36630061883	2134700515	1993668795	2228824192	10896991810	29339410742	2493613038	2089499450
2022/7/29	1264729419	391340183	2372871095	4367070653	1268594718	682378718	16546069714	2686897209	5551140467	5406599853	19808083250	1662114580	2283627040	2345704508	532017984	5389804742	660205458	1521360418	865304916	275728321	696228768	935918104	788028978	1765654695	1212001334	1575299923	373357659	861707270	6563846684	5776408184	13966942234	15034731465	23561886227	1172659338	38302376174	4005175385	1563895743	2815953796	810386771	10097685010	25091759373	1015624601	978657249	1012119468	7037612954	14577808192	617479771	958507359
2022/8/31	8233986398	842063806	3775141218	6070507287	2663975161	766404422	23502659404	5445774028	6910205072	6624998561	25812393268	4939749735	3619447891	4171246993	1319174541	6982630069	1879043392	6259113053	2302045907	1176975862	3860344515	1831041433	1927386983	3160268597	2249818257	3248852652	1113620539	2379724980	9647288763	10770834857	15455270955	22337765564	44094634285	2039704110	43416191569	8853001998	1700840871	3271758015	831049124	10740158554	33078368862	2314036429	1681738603	854402868	10375928190	19273806264	908690278	1730497599
2022/9/30	7313738879	448763743	2645749662	5132600760	2338472960	678705912	11634252340	2302018725	6271721877	5066301823	24886020920	6597728560	3250002561	2867282136	3522225124	3574554463	5167002362	8152475098	3110746933	729360411	9017527159	1541694316	1484641109	3308766745	1790261962	3077149617	592471690	1668740413	14157695812	7410067102	13973534451	21626804321	38771517479	2839811836	25653254088	4367625739	4402780418	2505510271	846797406	8026444317	22098157829	2154826554	1333600042	612063082	7320068973	15551693746	933436512	1806324485
2022/10/31	3762007558	195554659	2407656278	2587665712	1274326908	657332182	5325505892	1058601339	4321383638	2371293706	15731865413	4743295806	1622973697	1806613980	1061085695	4289802655	5657379407	2608436235	2242243255	670313587	6096401082	639996170	706130704	1766417519	924301805	1385817852	651057450	689520849	9424544542	2547540888	8074551849	13029100048	19893855036	1854388705	20078812120	3764466413	3397600405	1118487966	532115556	4495226182	12361513528	2064379799	2043474745	341910057	3559299051	7160004249	473381236	976990353
2022/11/30	6312941778	397937878	2068693678	2453284265	1526249866	585936879	9049254305	2520626073	3949373855	2954670651	19491851150	2630170494	1622798480	1348201345	804013799	4837366574	1939712161	2330938298	3864900374	659655377	7017249064	1226478556	819751427	1608376507	1009855932	1723964867	1609883430	1290161382	11671567011	5131879370	6016659008	19466693432	31343725536	2628799628	18209243357	4801449875	1672402253	1138527820	544734048	3985022208	15009718413	4768327433	1339559450	413088923	3326003610	7078998242	490769543	1736425581
2022/12/30	4206706204	312332091	2481445753	2108028438	2379244662	446360828	7225992136	2744288131	2993555836	2111964123	12138879628	1466830140	1110779909	849129382	1294009953	3230918149	1826681695	3006419147	1210406540	353557048	4711605598	1028655857	544561380	1076674042	941110524	1225031009	1170403867	567043665	9556146889	4051370632	3986979381	13761807016	19460106694	6145422883	11915335318	2811619413	1013500406	1045076049	1193050276	2967848984	9440239211	4177688598	1463686317	463497638	2436722919	5700004458	389243244	2097388986
2023/1/31	2279098019	269966441	1189932837	1537457688	1510419917	303221612	3598107138	696444388	2604479787	1054496647	9351487376	569218905	2086583893	413977857	410242198	5006749184	592706279	2491633973	748449598	327893605	1182568356	844610097	396157470	581653843	897782195	524578271	593869168	432470643	6309622307	4181925903	4261486610	15522197767	16525400882	1629184558	10567932159	1762110077	728692276	595149014	565538665	2906324394	9638726038	2471283018	897288107	253169674	1810092360	4115478148	295179611	1361747510
2023/2/28	3865360373	295433503	1437608335	2358493151	1421496838	434076412	7502079939	1002145921	5082317970	1398131024	15904470680	1165855562	1785270335	708215743	646231599	4298702212	2387673901	2226674246	844922972	496778183	2763468365	3105830275	1294897946	975367528	864976774	592107482	1137398388	925537311	8147431465	3326596863	4998370713	18243983675	16465965676	2206925874	14794222217	4764428324	919320128	765276093	559409892	3148015022	12454302953	2994394846	989059575	370433018	3022022430	8676456558	373587059	1849406199
2023/3/31	6643697993	400789540	1221861154	1758782897	1552566047	360572085	5812308621	4483749991	3863541086	1906862720	12630608674	1689218684	1818649146	802585911	2524810235	6305327507	1123961223	1664941314	963907606	1115593379	3278240313	1562628730	1734829881	1872838948	1128652664	687726999	1079169595	2796577733	34126150176	1674425017	3681316223	18752217758	13044112602	14142967068	9169828743	4458015236	750933568	1164696033	488227567	2380362543	12749968316	5593896059	2659470784	510438049	2170026137	7209372664	360943406	4293586892	5769287964
2023/4/28	2700647432	202593839	1576486480	1661163648	1169975184	468540344	4843477075	2742602288	5319747382	986055955	10793705492	548262251	3437184416	893653758	581424098	5588778154	751697457	1314662781	729852690	263953895	1036159754	1054954056	1821886184	2171755813	1339514265	627594125	1261558404	1571444171	26657532512	922829467	2805847571	14330847743	16783739349	13491686278	7426668777	2547249650	616479302	1074309676	446454354	1412876978	10204930924	4661178087	2000267969	310535481	1576879069	10350815381	309873143	3719165668	6954476678
2023/5/31	1751869277	229326558	926458419	1965886625	748050225	603174482	3084469263	1357056740	5646668548	879112152	8272307696	414301220	1600486220	1422049263	388855049	4182937043	328333215	1957619417	369065130	334744118	542668119	828835698	549614134	1909552705	631236584	586989357	809663991	1220194220	24885815144	977138739	2544582051	16086054583	15326949948	9039688494	6763190434	1752967227	604014990	1076696640	311259793	2293244904	8071471661	3995067439	2008209731	232536850	1209260171	5484989463	275607554	2801786140	2533947295
2023/6/30	1143938467	197458540	1207665807	1275605405	750389807	1217119002	7321334376	1648607025	3733824406	784067102	5776257470	511844915	1074631788	833901795	350947403	3307130493	779481360	709866549	394171416	418995463	537148613	683931274	501326033	1583937928	886660437	443756592	605274834	662003252	17184239248	1764603015	1799168123	8783185236	11160500601	4014222747	5026904193	1995508260	723301123	691503144	310410861	1330606460	5539963598	2099302898	1140240638	271923360	903437677	3976834021	463219824	1683029303	1699066927
2023/7/31	1028936913	308872965	917917925	1414746792	735203329	1781233782	7748675068	1689226550	2517093191	1048548914	5154341846	552824601	1223567282	888370878	471496648	4194682556	2157854774	976448725	490484977	345171832	587755044	534653805	558331565	1649460917	1144242096	362991572	806632845	877938471	11419003503	2399274477	1996769465	12687458612	9981262038	2897647791	4195507313	1241157716	730364360	568557567	381324633	1468800168	5653441265	2493091941	1056545947	237490311	1039492668	5315961738	624206191	2093911892	1374099306
2023/8/31	1438478040	292304697	784749469	1901426896	1520176079	865423984	8368592600	1278847590	2765452199	1981547264	6516924552	700908390	3630033336	1754256683	725364687	5898971324	964384434	953471110	794521548	1864409098	1518243353	796533131	1272419875	3015345928	753914427	4541500545	829161876	2571701243	16138091985	1797741872	2545623509	10321607955	10513282939	3354596000	4346185111	1524541182	1152794745	568787038	622632065	1661210936	6464337040	3355855093	1416796931	392402843	1260971433	7707972576	673766594	2845873463	1445895309
2023/9/28	1189807389	489718505	1262220174	1766842556	1465299002	935472208	3384838778	977043998	5032839653	1310006601	15379511723	5698013382	1434478815	654737158	721906758	6505423270	740174651	819762205	536816224	793327641	5159178269	2721192867	895256151	5841747167	790385804	2874042882	529539977	4022493445	16019473349	2464135362	5637786450	21038982680	18051178335	2485686554	8798053300	2043570579	2250281900	800235371	3715570636	2054654089	11177985017	3534176220	1171953433	1555820907	2357918571	6583370558	4381813858	1952866881	1688130648
2023/10/31	1162470998	516043199	1327942016	1246905276	2826059872	573187162	2183177202	1033303937	3016883103	1749126021	7249884587	3750779777	1765359886	645729781	1066415866	4071250772	2848986375	1089141259	3461189830	347494607	11261638273	1528480569	2143345923	10328478074	1593770278	2578811923	1015019205	2954068389	13026991366	843368752	2680452723	9337968172	12351383687	2345671276	4001482237	1153903785	945471044	570091316	1145819929	1183405070	6726852867	2480888057	1356086678	418070722	1230894946	7374976786	1681653835	2209411823	719153415
2023/11/30	998977792	2362716255	958174331	1890613725	1546067516	2156552362	3732895445	975500721	4247015424	1924808337	11955403376	1294110778	1953592888	606815906	615004370	4730434297	3186171792	953200305	1091356101	435801752	5039186387	1166614391	1560326538	4906032980	624496310	1722027495	561993589	1172893171	11999458030	1878005400	3072904580	10352406006	9951116892	2022689081	6517890013	1575266370	1489420248	1087871698	2180726172	1641551680	10689868358	3153987836	1021578305	674068477	1818064008	6066177732	10065379247	1646644790	816800839
2023/12/29	1046985711	1334390259	643262647	1460550110	1128786953	1524274322	3916305448	1030538165	4487596186	1411672599	8779011748	824283151	2123384736	945426515	646818144	4039576356	3331576538	752640328	786493791	598146462	1777467497	901210800	1445148436	1821597526	668674087	1745405479	340225979	510960081	14649634109	4325539831	5180071241	9630157403	9322301230	1523049320	12170309068	2415442750	2249153276	731705183	2613766655	1573096862	7735978144	2684032402	1277915786	3418881801	1458771739	15810332961	5519400608	1307076418	1075097735
[truncated: 30 more columns]
