# Supplementary material for: Can systematic skewness factors predict future interest rates: Evidence from China
Source: PLoS One. 2026 Feb 5;21(2):e0334345. doi: 10.1371/journal.pone.0334345 (PMC12875505; doi:10.1371/journal.pone.0334345)
Supplement: S2 File — Data2.zip contains data including trading date, total owner’s equity, total asset growth rate, risk-free rate, return on equity and monthly stock data. (ZIP) [file pone.0334345.s002.zip › Monthly stock data/Monthly trading volume/Monthly trading volume:estate.CSV]

	000002.SZ	000006.SZ	000011.SZ	000014.SZ	000029.SZ	000031.SZ	000036.SZ	000042.SZ	000058.SZ	000069.SZ	000402.SZ	000514.SZ	000517.SZ	000560.SZ	000573.SZ	000608.SZ	000609.SZ	000631.SZ	000656.SZ	000718.SZ	000736.SZ	000797.SZ	000838.SZ	000861.SZ	000863.SZ	000882.SZ	000886.SZ	000897.SZ	000926.SZ	000961.SZ	000965.SZ	001914.SZ	001979.SZ	002016.SZ	002133.SZ	002146.SZ	002188.SZ	002208.SZ	002244.SZ	002285.SZ	002305.SZ	002314.SZ	002344.SZ	002377.SZ	002818.SZ	002968.SZ	300917.SZ	600007.SH	600048.SH
	Íò¿ÆA	ÉîÕñÒµA	ÉîÎïÒµA	É³ºÓ¹É·Ý	ÉîÉî·¿A	´óÔÃ³Ç	»ªÁª¿Ø¹É	ÖÐÖÞ¿Ø¹É	ÉîÈü¸ñ	»ªÇÈ³ÇA	½ðÈÚ½Ö	Óå¿ª·¢	ÈÙ°²µØ²ú	ÎÒ°®ÎÒ¼Ò	ÔÁºêÔ¶A	Ñô¹â¹É·Ý	ÖÐµÏÍ¶×Ê	Ë³·¢ºãÒµ	½ð¿Æ¹É·Ý	ËÕÄþ»·Çò	ÖÐ½»µØ²ú	ÖÐ¹úÎäÒÄ	²ÆÐÅ·¢Õ¹	º£Ó¡¹É·Ý	ÈýÏæÓ¡Ïó	»ªÁª¹É·Ý	º£ÄÏ¸ßËÙ	½ò±õ·¢Õ¹	¸£ÐÇ¹É·Ý	ÖÐÄÏ½¨Éè	Ìì±£»ù½¨	ÕÐÉÌ»ýÓà	ÕÐÉÌÉß¿Ú	ÊÀÈÙÕ×Òµ	¹ãÓî¼¯ÍÅ	ÈÙÊ¢·¢Õ¹	ÖÐÌì·þÎñ	ºÏ·Ê³Ç½¨	±õ½­¼¯ÍÅ	ÊÀÁªÐÐ	ÄÏ¹úÖÃÒµ	ÄÏÉ½¿Ø¹É	º£ÄþÆ¤³Ç	¹ú´´¸ßÐÂ	¸»É­ÃÀ	ÐÂ´óÕý	ÌØ·¢·þÎñ	ÖÐ¹ú¹úÃ³	±£Àû·¢Õ¹
	³É½»½ð¶î(Ôª)	³É½»½ð¶î(Ôª)	³É½»½ð¶î(Ôª)	³É½»½ð¶î(Ôª)	³É½»½ð¶î(Ôª)	³É½»½ð¶î(Ôª)	³É½»½ð¶î(Ôª)	³É½»½ð¶î(Ôª)	³É½»½ð¶î(Ôª)	³É½»½ð¶î(Ôª)	³É½»½ð¶î(Ôª)	³É½»½ð¶î(Ôª)	³É½»½ð¶î(Ôª)	³É½»½ð¶î(Ôª)	³É½»½ð¶î(Ôª)	³É½»½ð¶î(Ôª)	³É½»½ð¶î(Ôª)	³É½»½ð¶î(Ôª)	³É½»½ð¶î(Ôª)	³É½»½ð¶î(Ôª)	³É½»½ð¶î(Ôª)	³É½»½ð¶î(Ôª)	³É½»½ð¶î(Ôª)	³É½»½ð¶î(Ôª)	³É½»½ð¶î(Ôª)	³É½»½ð¶î(Ôª)	³É½»½ð¶î(Ôª)	³É½»½ð¶î(Ôª)	³É½»½ð¶î(Ôª)	³É½»½ð¶î(Ôª)	³É½»½ð¶î(Ôª)	³É½»½ð¶î(Ôª)	³É½»½ð¶î(Ôª)	³É½»½ð¶î(Ôª)	³É½»½ð¶î(Ôª)	³É½»½ð¶î(Ôª)	³É½»½ð¶î(Ôª)	³É½»½ð¶î(Ôª)	³É½»½ð¶î(Ôª)	³É½»½ð¶î(Ôª)	³É½»½ð¶î(Ôª)	³É½»½ð¶î(Ôª)	³É½»½ð¶î(Ôª)	³É½»½ð¶î(Ôª)	³É½»½ð¶î(Ôª)	³É½»½ð¶î(Ôª)	³É½»½ð¶î(Ôª)	³É½»½ð¶î(Ôª)	³É½»½ð¶î(Ôª)
1997/1/31	734967478	734780455.1	327639830.3	307512578.2	539656152.3	875727213.8	237544983.7	311828452.7	432606416.3		446014833.6	395693221.8	390651173.7	894306429.5	871675621.4	280846116.9	120501394.8	250192126.4	515557007.7													207452763.1
1997/2/28	450902212.1	410903439.9	228385010.7	287877254.8	336040145	978318248.1	201548825.3	330778226.2	133643805.5		185709624.3	352093236.8	308169308.8	263432393	620342715	81224509.9	66293416.9	115976425	320049622													99624813.5
1997/3/31	1927914898	1927680395	788995334.8	605858421.1	1392941128	2160786026	420312213.6	1279594273	575005920		457019013.5	596583281.6	482385153.8	708726297.8	2316201118	392417431.4	476323808.5	473882299	759558751.6													479778893.3
1997/4/30	4115418906	2077503142	806345418.4	652223438.4	1555920365	2681723573	302600678.2	1980922393	577483807.4		380861270.9	538781475.5	236436270.7	520200760.9	2171601589	270639733.8	502445255.6	441777603.7	297448167.1	2274521609	366728870.8											394661553.9
1997/5/30	3162777768	2098096790	387599775.1	1167367002	864086477.6	1249086283	259430655.8	2210622905	399308961.1		145518894	685848236.8	455855693.4	837198180.1	2150789251	177147994.2	438331281.1	373829062.2	246425429.5	1031826307	325457512.3											467935866.3
1997/6/27	5351389176	2834556526	456340765.1	583364984	721110823.5	1379698217	180796101	1997491567	301106133.5		87470190.1	282029485.2	161171929.2	232577527.7	1207493163	60767863.4	465382544.2	102008804.2	133925343.5	323860126.3	134249179.5		80177406.8									427177998
1997/7/31	1917419442	1738252620	152961884.4	272976745.4	228403337.9	464808683.8	78347172.6	1178267179	129884961.8		47730328	110849207	65680958	112388596.2	424067730.7	145050529.1	395606569.6	777229543.9	68514737.1	191674329.1	76862728.6	486437386.8	92497601.8									166120936.4
1997/8/29	636313185.4	2161300810	85125459.7	137437317.9	207260422.4	374078405.8	91283755.4	393684018.8	76954448.4		73917238.1	80609837.7	61511126.3	133201432.7	288729520.3	133501220.8	170087449.3	203352026.2	184689802.5	118054316.4	53665994.7	283857937.3	54914477.4									86427323.5
1997/9/30	387825588.1	953659173.6	94090111.3	86361357.3	258672127.7	574234080.4	118567508.5	188309516	93584306.6	1065632975	119380216.8	73550858.2	55652731	107107477	233349928.2	200586996.2	73968003.9	90352484.7	144146255.4	610702325.4	51328488.8	276207585	117827234.8		217391080							67403004.6
1997/10/31	2206006255	2075285340	345992430.1	384829643.8	366294671.9	1237959737	293246914.2	837397315	241544271.7	1031241144	216541914.4	108919211.5	59705310.3	144142758.9	451362229.7	172963860.3	561227323.7	228115557.4	108017272	585500562.3	69716932.4	770787542	77600320.8		447723767.8							222353461.8
1997/11/28	1350214083	867395986.3	113590718	162726060	345967271.3	289111048.1	149936399.3	841459747.6	215345993.7	271986644	111295354.1	57345223.3	45045091.8	140148567.6	162992981	80151539.8	255505714.4	132088762.7	50223347.6	259084902	53023780.8	580550565.9	139682122.6		193784046.8							89061153.8
1997/12/31	506072137.8	587669835.1	54781500.4	82973397.2	124920271.8	205948627.8	65756915.8	601543635	81684488.7	262330951.5	104889348	43400925.6	37054087.5	54329779.4	132418591.8	189479295.7	350913123.7	175749891.2	44960277.5	244444732.8	61248029.5	504712168.2	116235743.4		549034422.3							199164853.7
1998/1/23	502456064.4	659210461.4	74758007.1	106607219.9	98791662.2	164003760	146851800.5	579823544.3	80992376.7	215408647.9	140230146.3	57644775.5	81878452.7	165798944.4	137001008.8	246459532.7	241860276.2	135748995.1	132096149	332635757.9	132658306.3	349547078.2	70767764.3		327737275.8		622328123.2					268916662.8
1998/2/27	182853775.3	224915591.2	77925237.8	71793347.7	69945092.8	92310573.2	56111522	212449873.9	57225863.7	70245195.6	39747217.8	31152097.4	95796267.1	85057127.9	150989326.8	221804487.4	102659537.7	52236055.9	119078656.8	195380959.4	43255517.2	160660073.4	195670668.7		104356437.2		1581093618					146132126.9
1998/3/31	367126519.5	314451201.5	87695439.6	144204816.4	365516793.9	318859937.1	158977598.4	235131941.1	258429698.6	125647151.7	60776067.1	58883472.2	77069831.9	78000558.3	312893513.4	416773840.7	186547826.3	110037110.5	286975635.2	486655033.7	133385970.1	160902626.1	184011577		262706991.1		730253512.7					92194612.1
1998/4/30	916427548.9	495469085.5	333963780.6	587283539.5	440229864.8	350718823.5	430159522.5	332174540.1	455839723.1	338624277.6	183157425.7	203473929.2	201400001.9	590394564.8	300052219.1	693205633.1	206510233.9	177189863.3	516619348.2	430793559.3	351510149.2	464307425.1	230515887.6		240825483.9		570191928.9					355784639.7
1998/5/29	570272558.7	452943874.4	182375830.6	740018500.6	264627485.9	241127372.2	65833080.3	281136471	245885370.6	416974916	306093474.4	299426538	222484015.1	544668185.3	283180500.2	678238856.1	193871427.2	245959311	356778181.4	238014452.1	267880438.9	332041905.7	172846704.5		153627666.2		443301191.7					597514044.2
1998/6/30	355567070.5	258726944.7	127884113	269205228.5	113277487.8	530554879.1	N/A	174438835.1	151668054.5	386078294.3	140612834.7	198849305.4	71632460.6	295578323.1	494060884.3	585299817.9	103679968.3	271669054.5	148346602.6	176183267.4	164318115.6	163742781.1	206381801		76588483	1047256552	926706221.4					146032636.1
1998/7/31	380965014.6	212270307	48486564.2	136597730.9	99726460.5	144064622.4	N/A	418606734.9	63981471.7	566793259.9	76238455.2	272205886.2	39095622.2	102504189.6	165592533.5	204492465.7	89727291.3	275609655.3	69754115.3	76018496	92920584	72158747.1	72468798.3		73810432	428608868.1	207677046.3					74463073.5
1998/8/31	231856147.1	217135924.6	58898819.7	156692788	69992374.1	89813478.9	727353375.2	176645480.1	55856030.1	323179881.9	77481267.7	195027016.4	30660000.7	106124020.5	149619301	97903531.1	73468767.1	569541844.4	85989764.8	47936287.3	60629181.3	148762874	47852532.7		61028792.1	210291359.9	148957550					64326597
1998/9/30	257870864.9	216302622.3	59261600.4	247865555.1	86236537.2	101712582.1	774173274.2	153802839.1	115215622.5	312842829.4	87454584.2	202080384.2	144148089	200077844	238313512.7	150310575.6	147950829.4	267634844.3	195174806.1	148336332.4	143876676.4	166674154.4	122771521.1		66409191.8	175433423.8	267318479.9					112602951.7
1998/10/30	148369827.7	125765910.4	43295759	428635971.4	138607117.6	66601625.4	216734356.9	85554848.4	166399960.5	520788534.8	119200772.7	166347220.7	125091351.1	206652036.7	584854198.6	65937295.4	79136804.7	224198289.7	254517128.3	83392742.6	74546562.2	78725068.9	185354658.5	237810994.3	59588210.3	252079031.4	122039690.3					129018283.9
1998/11/30	241438531.7	184361172.4	166410395.3	195818388.2	131227773.3	177728302.4	253564886	186364107.7	215331531.4	457247383	103976867.4	254394214.2	75532417.2	418216393.2	622632163.2	162098599.3	121950154.3	527344819	374015141.7	105855895	101733041.7	78769555.2	137963879.5	285589377.5	124576008.7	181260363.3	338358567.9					185894706.9
1998/12/31	140182743.9	114578483.3	796353267.8	77565210.2	127236786.4	329149565.7	355205358.6	52092864.5	33090261.2	186007234.3	32768858.8	113300099.2	19504392	57556371.9	105398093.7	29271059.5	30163353.3	83163048.4	53926986.8	70415920.5	26699927.5	42261039.2	30713077.5	42696724.7	27034302.6	52989753.4	138431393.3					35719295.7
1999/1/29	107486519.8	80616391.1	489519632	84993241.8	103917331.1	238562808.7	142675373.5	68781361.6	55611437.8	68659647.1	33417324.5	85398149.4	115438523.9	58962969	135936724.3	39370329.9	24593505.7	96310230	44643662.1	81384294.4	45569526.2	43643115.4	29252602.8	66366694.6	27475981.7	54954024.6	96181810.4					23481133.4
1999/2/9	37453944.9	23804955.9	88106864.6	24277244.8	18380231.4	25870091.3	29042780.5	18702468.7	11282360.1	43454631.2	7574900.2	21313544.1	14070311.5	29015089.1	36863925.6	21277275.4	6579803.1	17368003.6	62444391.9	14634534.4	10001479.9	11179047.2	9625416.3	20411453.1	10528333.7	16312928.1	44270067.7					6539147.3
1999/3/31	144875040.5	149449549.4	443163523.8	153428483	97788766.9	112728882.8	204728494.6	81428877.6	39610747.3	267709752.5	132193694.1	226591077.3	205269108.3	347287394.2	114932275.4	140774242.1	58026592	138779320.9	128376281.6	59986770.4	70166642.1	245613533.7	70779530.2	102545307.8	40130617.6	73408763.7	226508705					45471574.9																1353808040
1999/4/30	454144639.4	132163702.5	517400288.5	141025476.1	116642451.1	150295397.5	590990685.7	77886805.9	111888077.9	133964818.4	82133794	134388892.8	167996898.1	402729645.5	371268131.4	93122342.5	64447784.3	96820696.2	103405440.4	372905077.1	119171989.2	329007855.6	43758857.1	32636152.5	29783448.9	100299873.2	426393541.9	967998892.8				86710410.1																855079688
1999/5/31	1277180140	491602912.5	1081234348	191843585.5	91316869.5	171309262.3	283775100.9	259973101.5	208802616.7	532682146.8	183691972.3	362223046.3	87454966.8	174278125.9	302010164.9	178846571.1	98358822.9	177649121.5	59428508.4	208489495.9	91229679.3	326771977	81158301.1	58805804.7	109199766.4	170291602.6	1204001607	1369784117				62442853.6																583230492
1999/6/30	3127760229	1213773846	1336631989	379402354.1	660516726.8	707084157.9	1676583294	645643473.4	485181409.6	2655730464	241696496.5	989669377.7	454819099.4	674578828.7	1544701410	403584215	464889143.6	1131535246	452080286.5	1048848169	358246106.6	991292933	344754023.2	289999464.8	353054507.3	458766706.5	2233780919	1715376899	931867262.8			462053670.7																2639617859
1999/7/30	1352697241	502970994.2	529315038.5	227465940.8	772867205.8	408996791	471657795	270469316.2	184833355.5	771664963.8	264034267.1	511002479.1	456038962.3	183795226.2	558347120.7	138034212.7	155455168.5	330265179.5	269460974.2	484050606.4	199855768.9	224652331.4	75264076	64062946.2	137837662.1	360159786.6	1681001277	724553886.1	338288526.1			172814726																671729166
1999/8/31	599503227	212328590.5	198825261.4	212619289.4	320760366.2	347730837.7	709945717.3	133021263.4	285227545.8	268587959.2	274784246.8	220244126.2	254531528.3	274379465.7	209904477.9	63858581.6	67038870.4	227609741.5	212928163.4	288706699.2	95640163.5	178590017.3	57959810.6	59195959	39273329.6	115355817.3	538635835.8	686744763.8	354643391			182744994.8																809108419
1999/9/30	291343399.8	116510962.3	128844329.6	254044152.2	156486626.1	82931270.3	375183622.2	268586703.3	257342418.2	214498396.4	200766882.4	126179234	105095450.2	139768070.5	155455774	259711224.8	127426915.4	67302613.8	191329847.9	110548170	52917737.5	96948297.2	88523839.6	107199636.4	90330951.5	144100685.5	423974669.8	284885873	161632167.1			114660884.4																786613304
1999/10/29	118432122.1	50923279.1	54020008.2	59639942	67674487.1	30754712.8	66599576.9	113892039.5	60987705.3	49052903.1	88845396.5	77359272.2	49702209.5	34512266.6	50433161.7	94717029.5	38275223.4	41937489.9	37588564.9	38018491.1	16065554.7	100183606.5	40988746	30492873.8	30798379.3	33378496	100060630.7	93659128.5	88863286.1			24252316.8																128143795
1999/11/30	1518991503	205522767.5	120242438.6	55430315.3	175267332.8	99238993.3	162026828.7	306826834.3	122646168.1	62355891.6	257945272.7	70880959.2	35895699.2	37115863.6	135835298.2	114123872.2	26054231	93324606.8	38155059.5	36489033.8	22729053	61721133	41729526.9	44930340.8	22672158.9	69436465.8	110494829.3	67820192.4	344327601.9			32382471																151369365
1999/12/30	509117934.4	62553839.4	50354909.6	96798700.5	66577160	32755987.6	67871641.7	93244077	255937431.9	44892416.2	341007227.3	113855473.7	51241050.3	30258128.7	89964194.7	310231930.8	24284782.6	88100308.9	39556648.8	30807242.4	20707282.7	27660861.7	97293072.5	38467136.8	155467005.6	43182809	77563951.1	60108557.1	326825952.9			17591564.2																80293342
2000/1/28	1066907263	269633824.8	110143812.8	127575937.2	125848244.6	97679749.7	244539694.2	213847273.5	704151470.7	227313799.2	340286835.2	300584837.2	326196973.6	121050523.1	177066000.1	971369748.9	110059355.8	105314413.4	112424290.7	147044096.7	187113839.4	212725100.9	112179993.5	101372633	478312451.5	457147122.7	303339763.2	784658776.7	1154396686			57403465.5																260847152
2000/2/29	5384521542	602856880.5	224369510.1	176325226	261013888.8	169292704.9	475611838.1	331510315.4	570407744.2	400857184.4	343722094.9	326458027.3	327499198.3	203799144.8	584064583.7	1442646450	157519880.5	822813976	178060279	139618435.1	252573089.6	328805846.1	167095866	156623435.8	449621511.6	602665700.8	717188955.8	942546764.5	688984490.6			132671354.8																714031454
2000/3/31	4730358313	466923016.9	705942789.9	338105766.9	2619538720	1086421453	2439583608	601565067.8	1620780282	700300282.3	1104862064	379628488.3	440888927.2	276165895.9	746824861	1613483896	204026514.2	1274254173	523724281.8	553957310.2	215976696.1	1009294239	364217458.7	241941385.5	280319694.4	765787218.5	1774999346	574231773.8	551827442	3256038288		781374876.4																557360937
2000/4/28	1683777236	1021735967	654360598.7	299437718.6	3798450214	601689642.5	1238794617	325616875.2	981685680.7	411935856.1	630527085.8	393069200.7	193374797.2	991226665.6	1640818611	482621869.5	550909806.7	727137024.5	1010109300	760309642.8	308093273.9	888453252.4	131409290.3	256279138.3	217012320.9	395307970.1	754029860.8	666811411.3	229892090.6	528088618.1	807401699.3	373053455.4																564710999
2000/5/31	850914248	227258253.5	190980787.5	91093973.8	1057524191	1118897709	664840055.2	157758429.4	654294100.1	320361523.1	553604988.8	132439367.7	355396124.3	214347596.6	2716224951	470525300.6	105780981.4	933390307.3	279355279.3	200906249.1	101983234.2	264314876.9	96726181.5	461189068.5	426556276.4	331896631.9	236175611.2	192633100.3	595231031.5	209954103.9	568590031.3	150826821																1103110155
2000/6/30	1732880647	947597616.6	308390493.2	178262341.7	1758450455	1052633957	1172130296	734895721.8	438507853.2	808993414	340842140.9	199278221.9	260317181.8	309722565.3	1371134650	588151002.3	197533902.9	681699657.1	282536520	1162584258	268517379.4	731316641.5	221529980.3	157697311.9	294211392.6	273919931.7	280130790.5	381438235.4	474961076.9	398131151.6	1403578448	328183136.6																809097469
2000/7/31	2519674444	816633023.6	297250262.8	395407807.9	476055442.5	807170621.6	1304602628	859079538.7	273748374.6	1281946467	175021455.4	153968705.1	353158348.8	212260862.1	968361117.8	265036335.1	159125376.8	914345052	208051721.1	1184376569	99841699.1	285249629.5	120892398.7	82983330.3	180675772.3	206538545	218198315.6	452398162.5	360167207.4	1488413103	376352771	313318418.2																943047156
2000/8/31	1671660363	472169996.7	1027280785	790422130.6	456479416	664385112.4	795402713.9	469923477.5	505562821	978837759.5	750558589.5	182387382.5	342039890.6	1050559714	580010533	377676078.9	194491481.6	1312579128	444393244.7	706035308.5	178675542.7	525006997	171886440.3	115993573.9	205295204.9	175923601.6	311320068	296881646.8	396551033.7	485093360.8	524133300.7	372211123.6																1025501061
2000/9/29	588252046.4	184367775.2	264976126.7	1254938939	262316032.6	239050554.2	422294323.9	142978798.4	162266828	399872994.9	341603596.2	93896639.1	191525983.7	285085068.6	225716005.4	282557197.4	52844260.2	412624659.7	112172358.9	171961247.4	42119959.3	117301836.8	86212140.3	38607195.9	336263935.8	114592250.4	93583869.8	83274750.8	72756649.6	243561142.8	276916414.9	88834875.3																255759082
2000/10/31	621907594.3	143561390.9	869718617.4	658477358.4	99253121	133496500.6	257043412.3	90888391.3	82065439.2	281590702.1	140668356.2	73199972.1	179253879.6	684695513	173312081.7	121244689.6	46734539.4	378242021.7	80874080.5	196271045.2	72800497.4	97624239.5	165742122.3	35528457.5	208941729.1	70244752.3	60685486.1	68183121.4	185887340	130383755.3	172882434.3	104256085.6																140869781
2000/11/30	1567344841	358314469	772688103.7	396043005.9	425221375.1	588825732.8	490405656.5	240959335.2	211244235.5	463626575.3	256173625.5	223165923.7	365021474	537011471	497426021.5	439625631.2	339168307.5	1596525423	383248884.5	441350575.6	225611001.2	455470083.9	117066967.1	45868587	761799278.6	148535966.8	201394865.3	250982289.9	501134258	290072705.8	320258433.1	176548851.5																436769769
2000/12/29	1033314904	378863729.4	284439963.1	275434529.6	144719426.3	443524452.7	227655017.5	117270076.8	187322889.1	478254998.8	371614047.2	258473861.8	175675171.8	182499083.9	183811011.5	290493912.3	264629764.6	1022593691	230804150.8	283115739.5	159322439.8	385684568.3	98052782.9	53976650.4	176495108.2	104341409.6	479602389.5	155359631.8	168272011.8	126587082.2	142828650.8	201310154.1																176078400
2001/1/19	1878453516	491130446.7	222629715.3	98253125.9	207783337.9	313512855.3	192479768.2	241799085.9	75609951.2	408936170.6	65386337.6	298831525.9	119687070.7	107864826.5	195312907.3	140574136	169423364.7	132919387	85745483	154912670	93782083	272386052.2	74078633.4	75435721.5	102916344.6	48078524.2	139738401.8	369731941.8	80829842.5	120120674.5	123229338.8	130604720.1																473947296
2001/2/28	1197812103	198168013.3	121549266.2	491760299.1	120722334.3	148550022	114411753.1	70819853.6	94540539.8	316671759.3	48029474	69936234.9	111293409.5	72681192.5	136267834.6	77009490.1	58721957.2	152843559.2	71752320.1	82575448.7	46122911.7	95179222.2	45562276.1	108960264.4	89338686.3	317595409.8	103793502.1	107844110.6	51991255.5	253126887.4	62117677.7	52725403																390638675
2001/3/30	1415452737	406409903.3	339661979.1	334070667.4	160961809.6	184107060.2	572095450.5	117294407.1	117997676.3	279832433.8	54789688	123102227.5	179243967.7	207753520.5	160818208.9	118527218.9	947374650.9	359983784.6	167341853.1	189846519.7	103133528.2	273540411.3	61660826.7	187030746.2	136069345.2	458372118.8	141348084.3	593818340.8	175755412.3	346460726	136615735.8	331444913.5																624694510
2001/4/30	1316803669	718675111.2	265714151.3	296618275.2	160321292.7	291695367.3	415032288.9	529108841.5	128455447.3	227777779.9	171537947.3	167136097.9	107317433.4	224852676.4	624181427.6	258704339	492974538.6	815289160.4	305041899.5	196662025	97260361	290293211.3	82221384.3	214666046.5	232570561.1	241957584.5	211891222	752740643.8	202664668.1	235525397.6	205124287.4	320841655.7																620810434
2001/5/31	709566905.6	311362207.2	483722434	761912964.7	112416499.1	462501589.7	247240264.8	190250642.6	88724932	149025348.6	329473886.2	303593012.8	98591622.8	368171567.2	142263699.6	105363258.4	176444623.4	773641766.5	846159192.2	250526366.2	104527806.2	256202824.4	83623469.5	436119397.6	188802336.4	119936626.8	366235397.2	283433915.7	178462159.8	275939002.7	272311797	320598888.4																671250798
2001/6/29	1048571261	280314404.1	326296605.4	427122678.2	341294195.8	1094845754	298613388.6	153510225.1	271993284.5	205277679.7	275765426.3	334490465.8	249266026.8	234554751.2	283297988.3	119057917.2	265097486.7	426389022.1	397124235.1	431076380.2	112343576.5	424257734.1	114766073.6	709324765.1	90328199.3	217173168.6	166151282.5	315863098.9	407094879.9	386484913	310281892.6	268857594.7																273991330
2001/7/31	751023141.6	413630402	434263172.4	456104756.1	99036832.9	470075916.4	182835785.3	140190366.6	71342692.8	209044594.6	229762935.4	124944649.8	87089419.2	195570283.3	119906637.1	192217797.5	133523335.6	253550473.2	144725985.2	136628610	108349738	217823457.9	126561549.1	292942774.7	77033948.7	156857798.2	78757541.9	131999113.4	187041511.7	140275979.3	1296448347	93199402.5																471993188
2001/8/31	1175731540	315838267.1	182131353	306852898.1	52516250.6	277586719.4	82882269.8	78375460.9	34314616.2	185226054	122402124.1	56387163.3	31835522.5	113372599.3	72021422.7	103593205.5	65652568.3	193138728.5	111407722.4	101006739.7	54249675.2	106562765.1	50581535.7	155417842.1	55959826	160618000.9	50336092.6	71633441.9	146653642.8	62739476.1	548775003.6	56744725.6																172754327
2001/9/28	1440192932	142510124.5	133225025.7	158789053.6	40454669.5	108915775.9	92101430.9	43032362.3	35617427.9	358207606.2	43691832.4	34658000	116814491	73431036.9	57635672.2	71587833.7	53422733.3	335861610.4	72703402.4	86390968	65204131.7	89798142.1	40345200.5	205861968.9	33338736.4	105962100.1	29409828.4	49093190.8	117125511.4	43576427	158478369.5	39844199.9																104563270
2001/10/31	1478555448	137977370.4	106373865.7	179033753	67829461.7	91021690	63283327.3	54255077.5	34080328.8	378303559.1	85704829.3	42787154.2	73086882.9	53213610.2	117893496.3	86645309.2	66914049.7	140301760.2	73471687.1	87389700.5	61768219	58223036.3	25325613.7	225641301.9	34696673.1	97745198.3	60199598.3	60824391.2	150668083.1	81390473.4	164186088.3	54049914.5																108766214
2001/11/30	599702490.6	108641972.7	183541850.4	103671085.3	61403103.7	104563695.3	119760149.9	47304311.5	36335082.8	144326676.7	47868462.4	103066000.1	65659906.8	115045756.9	67459241	36202271.4	91067545.2	146561662	70447365.8	146895859.2	24321086	57762399.8	32551517.8	228379699.3	109015970.5	144961419.8	79879076.5	69099921.6	158880746.4	267951309.4	195813168.9	62101192.2																200806490
2001/12/31	448468800.8	115547075.9	141432202.8	93057765.3	44811948.2	93965741.8	104713830.3	48469265.6	38923105.7	127217575.2	91462032.5	71364706.9	71933875.7	104269011.1	57282201.9	39733039	120467496.4	202296602	143558154.6	59725539.2	48534733.9	73301021.7	88908673.8	188219461.9	136179196.8	75098717.2	76848822.5	83530977.4	75698477.1	371574822.8	116321416.4	45466431																101641306
2002/1/31	564292351.1	150988801.5	131235329.9	105843838.5	66240269.3	154131519.4	110352729.6	63380420.5	30163391.9	118885446.5	126627309.7	132736675.3	89852334.3	87069102.6	78654465.1	43059356.9	64491569.5	129642191.7	229802032.1	74691532.4	44058514.7	57572138.9	35399391.2	114807202.3	77311674.6	55089231.1	78310476.8	61658396.4	121006189.7	154776186.9	128346917.5	107012160																211076180
2002/2/28	262475281.9	90151163.6	95097076.9	142720763.7	102705127.5	94614369.2	289039250.3	86704760	35820546.9	90581488.1	103800654.3	92556168.9	7919138.5	147181508.5	56842176	44744781.3	37005440.7	116236777.2	204509058	61715596.8	19721391	69280721	21062963.4	115995579.4	68128829.7	28625367.9	38474434	26659104.3	260547399.6	114184276.6	63532945.3	66960048.3																174399783
2002/3/29	1019834476	368726267.9	356631271	325911417	2823762658	897973982.4	554629565	226095623.8	244285611.1	279959800.8	597552528.6	264638487.4	91969570.8	388687429.2	333874651.7	158135943.3	164609036.9	599339535.6	568778945.2	335748770.1	54681002.7	243718599.4	69876259	367574157.4	194481905.4	145064712.4	172171340.5	216007760.4	492933502.9	344943047.6	210879798.3	396791340.2																440790611
2002/4/30	324220490.9	115073461.4	265452679.2	210726617.7	2221521481	528231583.9	301552789.2	69003655.2	145998810.5	116194890.8	305845203.2	345347980.7	107868092.5	261763984.9	198426961.1	150536654.3	108622289.5	206543402.8	546303409.6	126088591.7	42825128.7	164821534	63882357.5	492125654.2	203889215.7	80614956	126905662.1	91300950.7	190707595.1	140033257.6	186081925.7	192657271.8																188131100
2002/5/31	246214511.3	68187745.9	93368836.4	78270367.8	604927083.6	215780649.6	98004851	43931468	350088387.2	85257585.7	98189089.7	185143920.6	216298427.8	113306392.8	80159406.9	84766751.9	74375106.8	112826284.1	166839769	61945861.5	35305806.8	75079333.7	84995268.7	144140819.1	245769716.7	34880857.7	73267024.4	46038502.6	158620375.9	63757038	107848834.2	386811434.8																107281770
2002/6/28	1082199381	571693965.7	200285480.3	269218257.9	2167091050	1018947951	556582611.6	261190002.8	870829078.3	218676221.2	200848706.3	151115097.3	400857594.6	110427117.5	593324606.2	123622506	113339690.8	246835835	405834700.3	250748396.1	109996930	169649782.8	47434662.5	225528334.8	357468468.3	77785646.9	296644093.6	260696265.9	190152208.6	215551277.4	144898197.1	406835471.4																396344536
2002/7/31	661705733.8	285044850.6	136281109.5	113040014.7	987027760	1485983635	201282320	79730685.5	737460168.4	145021017.3	118581033.3	152808773.4	483101387.3	91180325.6	245595766	107584815.9	38482345.7	146754492.2	192748180.5	150476252.2	45352651.7	71301308	64321796.3	166649144.1	99879217.4	74428910.3	115767865.4	180099011.8	345063714.9	505192208.2	229451508	99962672.5																459498865
2002/8/30	201717764.4	162404832.5	49640583	51753479.2	367202788.4	583286095.6	98714868.2	39532337.6	291664473.2	39715660.7	277646730.4	410670289.5	204723563.2	40106122.7	106251124	63915782.6	45363673	119141476.2	328863853.4	100617820.4	227703982.1	100167469.7	27254687.9	72154801.9	120950246.7	52439439.7	126172123.7	56594180.2	75901665.1	97608774.2	46685798.5	60420645.3																94233111
2002/9/27	142268511.5	92172570.3	54456266.7	40268737.2	545982353.1	480729432.3	117207978.8	66832816.1	201162267.1	103737933	115179368.4	92356223.7	121998856.7	48175792.3	77892656.6	37261872.9	24141230.2	89478994.5	N/A	50103579.3	91389341.2	37491569.9	22266387.6	179485844	195734255.1	27382540.2	43904693.6	27835825.4	45516465.4	50556679.4	24785861.4	125695909																120172620
2002/10/31	105445974.2	57765774.2	42486784.4	33769800.7	1190135622	501768407.3	47476485.9	27923239.9	227080701.2	62671618.5	29676459.6	52108557.8	96856142.2	48273597.5	44817346.9	32795285.8	13769610.3	77609516.9	N/A	77991716.2	38236357.9	19152260.5	37044832.7	144121380.2	89079245.5	12450765.4	22150977.2	18653577.2	45132181.5	29771135.3	20781256.1	167634891.2																51784792
2002/11/29	297272900.4	92664379.3	57463809.2	82724595.1	826693587.9	592737335	74326968	38112081.8	392170522.3	103699267.1	78815290.4	121178713.8	96709784.8	78538852.5	95105818.3	59336754.4	25889719.3	257082706.4	N/A	171074614.9	54732813	38352627.9	27268106.5	58616155.4	96753385.4	24115750	43695127.6	39899289.4	82241945	47107483	47232036.6	120203781.2																97629435
2002/12/31	164820216.7	74745825	79222199.2	54987091.8	565017994	337641146.7	58570289.2	39399773.2	181921935.5	178893964.6	191042009.8	40880069.5	78647517.4	170658378.7	50546810.4	34468373.7	29778462.8	172277708.3	N/A	106965928.7	32264466.3	37687374.7	10082954.1	57784221.5	142981051.1	28023481.9	65646735.9	36602304.6	65948777.9	54887144	33824878.1	53947114.4																80897769
2003/1/29	453216611.4	140590252	120831575.5	174244304.9	634475476.1	365756423.4	142954630.8	64410975.9	235682526.9	101356538	245996511.2	63022057.3	115976880.5	180264337.1	78715037.3	51406081.9	74859450.3	272685391.2	N/A	133028047.3	43683419.4	54403684.3	17046262.1	194305965.3	105774057.1	81774215.7	95860913.4	77107710.3	312919841.8	106870085.4	70492441.4	80202663.6																137553270
2003/2/28	219600349.8	146491580.9	47938190.1	88248445	596087028.8	337840173.2	137299051.1	172972711.5	140016575	112248749.5	340466317	44352960.4	21846599.9	89011686	45049810.4	38231641.2	110036005	106834095.5	199012356.9	97049460.5	48721960.3	81684868.4	7995987	155765037.4	76137979.6	41330516.2	41710662.7	33851852.7	70566288.2	55742290.9	84759315.2	78082927.9																145107231
2003/3/31	1527055581	90234192.9	38042098.1	65309313.6	302965020.6	334454395.2	86110724.9	83356085.2	83265913	291975744.3	278602733.9	91639563.9	49803110.4	108462315.3	43063604.4	23791047.7	51576173.3	91779989.4	98443281.6	103931787.8	28375724	36134229.6	14266148.9	118405787	34590775.1	30331998.8	35079888.4	40266369.9	126553808.1	50179440.4	45629684.5	41055946																64875458
2003/4/30	2918764995	345643369.6	116864802.2	174332424.2	1731982537	2719150471	509423095.9	146791713	366977997.4	448011968	548805779.2	87518029.9	102874381.8		313215365.5	87140030.3	86002522	242976236.6	187201294.5	146324152.5	49877748.9	135858068.8	29816489.1	93311751.4	103092795.4	67723275.1	155298343.9	124601160.3	431744881.8	265457242.1	72492668.1	91410781.7																310980338
2003/5/30	2232269848	140815678.6	60003694.8	50379332.1	622239517.5	1109823184	214757037.2	85613917	109307583.1	206727753.2	197203753.1	24753787.3	102883661		111780138.3	46245956.4	78409230.1	245232677	122860916.4	120485358	23754428.4	64414958.8	17750111.2	19739109.9	50996126	32648833.5	162137128.8	55994889.8	434468923	83605576	40993332.4	76052911.7																124324053
2003/6/30	1550748468	76401973.6	84818780.3	36997717.7	359247928.5	510371777.3	186747307.5	66694534.7	73140652.6	185094165.7	153556750.9	37719993.7	116640600		74760804.7	27702365.3	118741079.7	120281338.9	72862875.9	179865575.5	25379576.9	50831839	11279861.2	49031540.7	98636415.9	43546313.5	65326516.9	58530521.8	471954041.4	63258647	18827519.7	138827302.2																115294067
2003/7/31	839190835.5	67606400.1	35816782.3	31042775.4	336967729.6	448734085.2	351001616.8	27173529.4	42511465.8	72096319.1	148968905.8	23778114.6	42918371.9		46276416.6	16685238.4	47572530.1	61217082.2	36980130.9	77424077.6	27094560.4	45004857.6	12815643.3	22073711.7	63590321.4	16900597.7	37690015.5	25345494.1	167724990.1	31170743.2	27211904.8	26044466.5																69828778
2003/8/29	570395267.6	76365042.8	40025308	66138968.3	306907298.8	678587303	270500897	24293850.4	304281477.7	86880602.3	112470440.2	36636662.3	57031456.4		28291922	10116947	10169277.5	53636629.4	51507560.6	41306584.8	40209925.6	20620801.7	8281559.1	9767350.6	184320149.5	11443755.6	26281946.3	26279552.7	62911876.5	18984037.4	40714188.7	31071715.3																28229680
2003/9/30	571379143	79742474.9	67913311.3	72749205.5	224228858	593644400.4	147711765.8	29838799.6	171135069.5	155901164.1	64664655.1	78431312.1	144433896.8		44230291.8	11533329.5	12596937	50364122.5	74165323.1	46909716	39331402.7	16409485	22655918.7	11364750.3	315361240.8	18737365.1	21141696.3	24113841.5	51040999.7	22993397.8	24459396.9	23738318.9																59556580
2003/10/31	301246614.3	58477388.7	24587624.4	52531281.3	152957159.8	232161652	169650260.3	21767169.6	64463405.6	65149159.7	48159890.2	17997237.2	128322466.2		120956739.5	19522462.6	16815208.1	59915299.3	72115589.5	49769701.5	23177083.6	16532290.4	13784529.6	7061387.3	143490060.2	11474805.7	22612915.8	17287087	47514318.4	33125526.4	31501527.6	16027898.2																43581386
2003/11/28	479267080.2	95469097.6	35227956.6	45773461	438744791.7	372711298.4	310390999.3	44294845.2	92103806.7	72910644.3	91562889.9	56416225.9	69925674.8	129936161	74502709.6	22571417.6	23816901.9	200803237.8	40304850	101672596.1	26596820.4	89698951.8	15792429.9	10175484.4	68486987.1	16387481.9	137680149.4	49565190.5	115059896.9	116532723.4	39604966.3	26923454.7																72170306
2003/12/31	1361430516	324164912.6	58923652.3	58240554.4	538984207.6	346886314.9	348082461.5	234986152.3	114685882.8	138815617.5	204862525.1	30411692.4	171998918.7	92092842.6	150673836.1	44623571.4	42391157.4	164984294.6	61572582.6	126007276.1	29237387	115198567.3	23122315.9	62636210.5	109347322.5	28102319.7	82279465.8	99018362.3	199099353.9	108043346.6	50986454.6	46382292.7																133924040
2004/1/30	2595185515	139947959.2	62303804.4	49702036.5	325072490.9	350258149.5	387624823.7	57867641.3	163556686.8	239575208.3	471538484.3	18745400.9	130842416.9	46684330	124182842.3	58721594.8	32350817.9	115067697.8	42644374	64177894.3	33421449	54860750.3	15828031.3	24900573	50809772.1	16103098	87978997.9	57208248.2	138312979.3	70044938.5	40901833.6	44030936.5																147987201
2004/2/27	3269505229	1060731554	354502945.4	257605167.6	1442203610	1761675950	802723303.8	318098404.5	471255125.8	728311178.1	983235335.8	95878393.2	1234662936	193078253.6	349743560.9	429889956	122986720.9	331087250.8	125540966.2	265468944.2	119691269.6	253614306.2	42863118.3	95874724.7	198168414	97015566.6	316611268.6	196025210.9	301461809.1	266588638.1	121752873.5	181832983.6																333053155
2004/3/31	2785331074	334335846.3	139159353.8	255077770.4	1193738298	1559603170	452773999.3	119161968.6	247988546.7	346579114.6	542597534.6	103364524.5	802605663.5	199088798.1	187813269.9	545074151.8	95141424.7	323944304.2	124443144.9	204988867.2	75399142.2	252513697.8	37078866	41775680	223957933.4	64748627	164734434.2	426519983.4	874259570.7	148283360.8	214363130.6	92608693.2																447854742
2004/4/30	2763868308	220821529.1	162183927.4	224651373.3	646903216.1	1105083020	572586136.9	127340805.2	273245187.8	521776206.5	1164283099	82049318.9	643520875	310270997.8	188115748.9	229947311.3	70428273.2	468400794.3	129754636	140489485.9	160115909.3	119179020.9	77877443.8	96013531.1	155206855.8	65284770.9	144150514	571265246.1	511730064.4	103766047	86427759.7	74789537.6																183161929
2004/5/31	803103480.6	63899733.3	25633848	36496583.9	295859101.2	467300966.9	116584648.9	31985501.4	56121709.7	78893939	184274872.9	25847365.2	124455014	112302587.1	37013968.3	57471743.8	14306304.1	111511321.1	29725471.8	45509815.6	27660113.7	21460966.7	27830376.7	8271310.5	37177723.4	18264454.8	23335831.6	147623125.7	79095507.6	28513459.4	44588707.8	17473147.1																40589222
2004/6/30	680006596.4	136639760.9	32059282.6	46987826.2	629815553.7	195508720.9	100321292.7	30115987.7	128289681.8	124889982.3	285371827.5	43121973.7	299435299.4	52278973.7	42282349.7	53818838.2	18553437.9	189765543.6	24965543.2	48973986.2	190087610.7	29306023.6	55327599	11294762.6	45224278.7	13164325	27869596.4	88199290.7	119554268.6	49458985	28843743.4	41372922.1																80076131
2004/7/30	992564000.3	47494050.9	61925536.5	25571110	217995663.5	287012348.9	303274898.2	22296058.8	60899915.6	122735041.4	314488781.3	29674121.4	145544794.1	40757966.4	44769361.1	50383962.4	22253860.7	164749126.7	25566123.4	72400551.7	114850601.1	37270419.3	54258418.4	8367675	27819566.8	9287442.4	29828382.7	78524417.4	237351038.4	23870420.7	22145782.1	19459288.7		693710408.7														61036253
2004/8/31	1186646670	78936006.8	17698322.1	31685704.3	175030373.8	249015682.4	248988239.6	21631093	37853182.9	272059530.4	160155982.7	9721853.8	100850568.9	38341331.9	31228107.2	49604620.6	10982905.2	102873196.8	10650076.2	52500937.9	54613953.5	19013629.3	35157803.4	5195789.3	25759663.2	13358850.4	22075655.5	35881799.1	162619977.4	26616881.5	15175071.1	11882195.7		232349617.4														39747644
2004/9/30	1430366232	146666987.5	75393060.6	60072841.7	449217204.6	492391196.4	445161253.9	59938024.5	72555419.4	868832880.4	369695988.7	62784794.5	403852652.4	64151897.8	78853854.1	175191822	24754478.8	202783736.9	28746814.2	103178461.5	56996838.2	50807871.2	50988507.5	76990930.4	76469744.4	90979325.3	55700432.9	149820576.3	311731698.7	147026030	105237501.9	108418532.2		319746317														130114298
2004/10/29	2209444076	65643006.3	66695035.8	21920181.1	244346505.8	567331882.6	137607453	22401458.3	34282460.3	748948787.8	694053154.2	110041529.4	189402055.1	41435398.2	56490392.9	347994197.3	37536661.4	171788091.6	22126895.6	60742097.1	22175120.5	26411329.3	29776680.7	83828812.2	48618025.3	22709393.1	28267102.2	56989274.5	185871750.3	49807562.5	27830397.7	60256654.3		183771431.1														58582496
2004/11/30	856725166.8	121719655.1	50761421.5	150378102.8	307764129.8	761014854.5	N/A	39552287.8	256562536.2	206500909.8	864800415.9	69452476.4	820736064.1	31854771.1	62226619.8	273449633.7	20618970.8	154891387.4	14787677.2	68997195.9	30231206.5	195886326.6	75289227.3	125877059	94907942	163880985.6	70353810.1	75012177.1	101537108.6	166983256.2	54140620.4	141761852.2		130889143.6														102043425
2004/12/31	693192125.9	92637742.6	61966048.8	44611879.3	132221791.9	230957007.9	158678182	19045805.6	57919069.4	126539468	656267810.8	111713909.7	821924025.5	25799399.3	40248301.7	283365594.1	14513571.8	189378700.7	53158940.4	84932786.8	17118495.3	139154713.5	20947413.3	58660761	94022452.8	48774353.6	20228519.3	61662999.9	69795730	94750065.5	25712065.5	60357037		52870265.9														57714665
2005/1/31	1154854586	344480359	79146843.7	28765759.1	112998697.4	184673635.2	93212786	41029605.1	30019295.3	562463870.7	981551971.1	84635969.6	2038943022	14186352.5	43095546	117758278.6	10888190.3	182797222.7	13584156.7	44508876.8	10782678.3	56550633.9	10912626.5	60793646.8	36434874.7	24733497.1	25681570.8	28683230.3	76381818.5	28128478.8	15751009.8	20189806.9		36758614.8														56824575
2005/2/28	1377961389	87858970.8	61501322.5	27591555.6	77618236.9	153827141.6	96794343.9	23839397.6	24230263	563633498.9	551815479.4	74896461.7	883648019.4	22234677.8	41886118.7	150483443.3	27584118.3	98950625.7	9564902.9	34781160.8	7609226.1	77688688.5	11914905	287461724.2	31237353.7	19455779.5	22511476.4	70536455.4	66064513.2	29370144.9	65844520	22539139.8		58624390.6														45668929
2005/3/31	1795570800	93315771.5	194454207.3	37343415.5	137956255.3	232897607.2	365817341.3	34524621.8	41025022.8	801428644.2	835461137	64804786.5	1533008306	28527520.3	60960339.9	176175554	28696755.6	76278753.9	19233536.8	96281138.8	14187445.4	95172675.3	73420402.3	318300069.3	105353013.3	31562569.2	65872914.6	57283053.8	156899499.2	28599399.2	78694059.6	32124743.3		64480486.7														79171802
2005/4/29	1565761775	93568215.7	831111079.9	66162082.6	298991898.6	278667920.9	851736889.9	92025958.8	66902225.7	596028403.9	764151849.1	69265850.3	840701837	42973652	45118150.2	111996256.7	25329820.4	100146683	35112513.6	119616159.2	25484450.3	99137484.2	38243623.9	185895350.1	75146398.7	21875008.6	56907001.8	45119179.1	116099217.8	38039966.1	47114472	43654394		133264311.9														69009000
2005/5/31	966947995.4	39539789.1	180434244.2	143889866.1	129754542.9	97146901.1	275255342.9	16760318	37922043.4	277469259.6	480493693.6	22334260.7	464163771.7	25315860.6	24147468.9	63959274.9	21030066.5	49008320.2	10993105.8		13817027.4	56225244.3	18906774.2	39283922.2	25350907.2	126369095.1	18831260.9	22078867.1	97215059.1	22548254.6	24083316.7	12639980.4		29605728.4														38258329
2005/6/30	1684249706	61427735.4	252664337.5	69552193.1	183078659.9	205865426.1	408896622.4	47106351.1	57392076.2	524804547.7	856976239	41906369.8	597548980.6	83524691.2	59210766.4	189115654.2	31861205.5	49385574.1	27926706.2		31307624	78809866.1	27792299.5	88982326.2	44884888.8	218712385.3	35140847.5	60724288.5	211374412	119323021.8	49965815.6	26108033.1		135120505.8														102138176
2005/7/29	2159764882	94924133.4	331807034.3	84963713.4	296176886.9	182353662.4	239038678	100836622.9	49631277.3	335257468.3	831612518.6	49806336.1	454967841.3	51110919.4	44300666.9	306195964	40586055	32537365.3	32049675.3		22831373.7	110821093.2	32106067.8	73181578.1	17726622.4	81547027.4	38461664.6	226685402.9	96185336.3	37740566.7	42435390.1	40299101.9		69375974.1														49561934
2005/8/31	4727666600	165950159.3	508122368.2	189092278.9	571440393.4	353517855	668793592	179138567.7	199189252.3	1005585337	797347865	88091183.4	1359389227	105570911.8	143503557.1	265968778.8	47936836.6	144473476.2	61645592.9		12296005.3	180854896.7	68952386.1	198067693.2	62031369.3	265229485.1	108118910.6	167916976.6	263614407.3	88286668.3	83908001	140257017.8		203171394														137019221
2005/9/30	2181006097	273633345.4	373464148	364423213.4	380661571.9	718384864.8	503645119.3	211044561.4	228975931	284069808.2	659738903.8	133255050.1	1070174672	163455795.4	130523375.6	435189326.5	79835307.7	205951861.9	113501856.5		11367550.6	127714620.4	101707022.3	310165039.2	102092471.6	257069795.9	196996176.7	147521954	200825567.4	90910157.7	101957649.4	235849144.7		203304349.9														154636636
2005/10/31	1522647975	69261477.2	105759204.6	105112672.4	177640446.8	162802556.3	131904953	71676452	60009266.4	352475976	408785715.7	87077869.6	355174094.6	75711625.1	34149519.2	224668988.8	27809720.6	65945329.5	26501622.9		30405793.3	43637817.3	177097407.2	75821838.5	22967762.3	124868223.7	32647415.5	159977082.7	N/A	26647284.6	48164242.9	87266820.6		72872409														66639568
2005/11/30	613206555.8	40908306.5	159149615.1	86039845.7	592299950.8	159474698.5	124277518.8	53131402	40059874.1	294136496.8	480835530.5	182585830.4	N/A	79850207.1	44122282.5	77335281.4	81573742.5	55105931.9	29010847.9		13527563.8	68870789.9	134557180.5	68857687.4	30001892.5	65742282	33069469.8	161622614	119291608.8	54061780.3	110544322.2	97974130.6		225556993.6														50367394
2005/12/30	3572522020	48541907.3	102042004.6	81237575.2	279481700.9	265899040.9	216724401.2	76540320.5	181711048.7	802897256	844177695.4	190195028.7	N/A	38139568.6	54844350.1	49165853.8	21014137.6	32813257.4	19558929.5	282696465.3	13116390.6	39241721.3	55160188.4	107377642.8	19082144.6	72252963.9	36202521.4	114352321.5	143256018.6	33733922.2	22170530.9	145712805.5		165938481.5														92993829
2006/1/25	3317423568	284844551.1	N/A	94170797.7	N/A	113503631.9	451853483.3	141636079.1	81481374.5	1326661527	898750745.3	163309089	338135575	68808004.8	96357511.2	272035804.1	34710173.7	33416374.1	26203563.9	203515496.6	8996740.1	98125205.8	73210232.7	122926744.8	19102233.7	103225625	51411182.4	221465948.1	330817752.9	68488302.9	34274982.3	72418047.7		136912732.8														139513863
2006/2/28	4249131338	300811714.7	N/A	N/A	358467928.5	576258136.3	N/A	145096967.7	51800220.6	1179823110	268013309.4	71225199.8	318016240.1	45953550.5	151704390.5	323207425.4	36847153.9	64603439.8	26656675.1	120060718.2	6288697.7	110599629.1	69601435.7	105342165.5	20640089.4	145645673.5	106629629.1	296747781.9	406246195.6	62646073.5	48629431.1	67788179.2		123260266.4														218082673
2006/3/31	5601089950	434668213.9	N/A	279314457	598264423.1	787182707.1	1214840661	199592006.4	110572339.4	2024048582	456532177.4	158089444.9		71240851.3	167477041	644654321.1	33264456.9	69929787.8	49296879.2	285333695.8	28254190.2	97917140.2	52760643.3	79266388.1	21533177.1	165974637.2	83849749	711823338.6	339057597.3	100496207.5	172400055.5	N/A		86255811.9														257979051
2006/4/28	8253864825	818507822.4	N/A	470352564.8	680762513.4	1134429106	2395872080	556916933.6	72552114.1	3091192032	3458076992	203812150.8		132216622.6	315160099.9	1033485805	77204813.7	62737024	54753203.6	467960221.9	25711554.1	328497035.3	142569670.6	253184656.5	20830403.9	303501018.9	107717450.1	1073638875	452266727.6	136264537.9	99922961.5	321659185		144000776														91508295
2006/5/31	9734456610	1067711979	N/A	491413450.6	1139379301	1387116717	3191087484	491432055.7	78087406	3028268463	3714584830	278577400.9		99182259.1	136335352.5	1129739738	216003155.6		80700172.4	452470563.3	30272362.5	457279581.8	84692536	165891532.4	40912926.8	499252430.5	211701278.7	1102398026	859043051.7	323870532.6	196226246.4	352978281.1		258283913.8														1035002123
2006/6/30	5770034994	633794753.8	484463555.6	225335222.8	759133040.6	1170065540	3612455203	196454635.7	184981867.7	2343696690	1920991852	144639325		18357089.5	425298927.8	702599015.6	123067832.8		80311395.4	465826590.7	31306872.3	350141484.1	50539257.7	N/A	47081225.9	184276120	N/A	2688795750	423995509.1	214181495.7	332122675	392625433.7		320495473.9														584909515
2006/7/31	5268551626	1544999360	279539608.6	674095283.2	720592009.4	3312808236	1715288647	125792251.2	245880378.1	1414044561	2216148070	286141716.3		62722064.9	383543375.9	1116678415	85700703.5		26783168	342036137.5	39334468.9	172781324	81959439.8	341004792	40788192.5	438668911.4	150781171.2	2567376997	439758179.5	633009523.4	434017306.6	423465142.1		154539620.2														887463419	1846673451
2006/8/31	5163905562	1078626449	151208136.5	828292878.1	1003523292	2604951641	973555795.9	N/A	588029964.4	1262273511	1274610891	128390356.6		21577921.4	172127053	504314905.9	36645180.6		97359613	330333147.7	27421916.9	76239026.9	55353399.2	210894663.3	34712888.9	245172093.1	102342522.1	880605839.1	258125399.7	304592297.9	163700131.8	193545151.9		74846524.9														595160161	5362391789
2006/9/29	5223235106	623324821.5	314530052	539776167.1	1557407689	2979180769	1181704748	447195828.9	173355539.3	919563012.3	1977527775	259266407.5		230833551.3	324967988.3	913455424.4	130346666.1		135295164.7	351100432.4	33619114.7	N/A	108602920	154217267.4	64888988	382636596	209305801.3	1513129137	711452202.7	147657084.2	305942811.6	635526185.6		64267284														690116969	2801471670
2006/10/31	4885253103	702481738.1	133841364.3	355582134.3	484720570.7	1921792531	1405753801	131359377.2	211317718.2	966714330.9	1645647708	115166204.5		308509968.5	294664845.9	607954365.3	100573627.6		81254644.5	394249402.9	17087314.4	176712697.7	14312596.2	147156418.9	47943756.2	147899486.2	104339001.7	885513091.1	658218211.6	131808164.1	227521073.9	290861094		68464690														301397995	2074325451
2006/11/30	12382945485	1848624598	136753543.6	626211337.1	1202132465	4488276837	1701711086	550137097.4	146725738.5	1933349178	3467752764	161056605.3		239365222.2	491180651.6	2089254985	80128131.6		95143734.8	429655756.5	28964348.3	209529793.4	N/A	145991813.6	37039680.3	238703303.1	180186132.6	1102622751	1001143074	123772453.8	289558102.5	364140548.2		104544516.8														1258373043	3034978151
2006/12/29	16328547747	1923376189	344531633	796418397.7	1273866594	3587481126	4720825456	1509176136	277950170.5	2088239282	3818480527	217577850.3		207960057.1	851389381.9	1348313008	208747734.7		164949581.5	912224302.9	N/A	378795371.2	184220521.1	257181385.7	49356270.9	449742049	393078654.5	2200527609	1252548254	216929782.9	343262722.2	423656832.9		167679191.5														1564213208	2821818663
2007/1/31	27346313961	3289595633	399259047.1	1255384524	2087478066	5956497899	5604669795	1788565704	746217113.1	6974730406	6374068924	514207369.4		267994272.9	1660110097	1732738053	180773526.8		311233795.9	1654959308	N/A	791461288.5	173687600	461144918.1	76422783.2	709821572.3	668027149.5	3403440042	1694536049	631482605.7	680818618.7	810345275.5		377423136.4														2519947943	4279092571
2007/2/28	14019991889	1474920653	249541711.2	794578454.6	1567475885	2772161760	3519747029	698236800.1	701466993.9	3672694969	4083903924	289356606.5		201683477.1	981515043.8	916067442.9	419083292.6		242459963.3	1031449423	N/A	507507438.1	76010631.4	276810695	213201878.8	632892276.1	642065346.1	2579340389	992202975.5	421287290.4	302504656.9	512617255.1		298470784														1472937920	2779565437
2007/3/30	20568494628	3071894824	941294816.1	1784619247	2124824456	4497212232	6037163588	1271124514	1021034533	4812887324	4970825199	663259667.5		506489759.5	2715698819	1929376693	635155881.3		447752973.1	1928750489	N/A	1698340458	261680011.9	595569217.4	628165057.7	1387197075	2106981318	4487192722	1967887214	1680188988	701304037	941607262.4		539135418.7														2364459377	4420335197
2007/4/30	25801254867	4498918595	994918073.8	2487852175	3092925017	6831507018	11159181962	2250251276	1542209435	6545741437	9761490637	1455507455		769376975.5	4693774029	2282193098	1993676583		845235949.8	3353682825	N/A	2190494924	186125828.4	975043091.8	376421415.2	1748852718	3217671814	6113730565	4935440238	2806329536	594296304.6	1088844381		826594371.6	662080666.7													3870379631	8009486598
2007/5/31	47644080969	3674630907	1026537357	2487104350	4595773381	10445829465	16300040736	1465801518	174422821.7	5351419487	13158389676	1111279851		952310916.7	6334318719	2612912246	2131442284		266639790.9	3653446716	N/A	2658007930	371882684.6	1145765959		2120100303	3998287436	7582042465	5519130338	2674278898	90528145.9	1423970029		1134991781	1750388389													5877587775	7787997324
2007/6/29	49617697876	2750993415	1028310146	1896052346	3201373064	10799154771	8520574844	2380544638	1464671728	4767615754	14302532113	2652234809		1124383145	3969234564	2864048526	2223501865		649082759.5	2383993868	N/A	1507555940	459865888.3	1136859839		1951359811	2288370799	12428837605	4788128533	2313379108	N/A	1294122650		383915334.4	1225032635													6479088823	7183980766
2007/7/31	41038607739	2618994217	555821216.3	1483670888	2120788834	7385403017	4009200932	1955508167	587639717.1	3762355409	8121534406	2682874431		458411750.4	3277378108	1110566117	1294882887		621440508.4	N/A	N/A	1255148039	529581815.3	654525645.8		661812085	1866763783	8033554737	3618632487	1232667186	N/A	1024851371		577775894.3	1110821285													3688263802	6144938119
2007/8/31	69736279748	3894197338	882048367.6	2963419902	3077224973	11129649505	7201324156	2433015537	1384762495	7557443000	16826617903	1998621942		1431690929	5148089709	3441152835	1629465849		1245857420	4958728724	N/A	2503173371	N/A	965925255.7		1136144043	5129353140	7491693454	5882101330	482049537.6	N/A	1318589153		1101069334	1722766395	5057725015												4563400245	11544964202
2007/9/28	51485400194	4087293316	807717792	1280877037	2997240436	9332229764	4185948900	1932250810	943814108.2	5984534608	9618214706	1084273422		939978923	2975950231	2056804907	1983472659		857763340.6	3309200842	N/A	3125466358	N/A	109126912.1		849424026	3262774162	10384995856	3855883763	N/A	430278078.7	811182622.4		670801565.3	659105394.8	1596934544												2667538425	8908862708
2007/10/31	59827870671	2867373659	332960200.4	523272817.1	1302879567	7220059562	2481058229	1363689435	1217296478	2016668519	9386430533	861224653.2		560318052.3	1785723225	1682595322	3996749153		576140787.1	2970567855	17422.5	1148288524	827969064.9	N/A		541390390.4	1984401289	4870900195	1809082141	N/A	678645138.5	427606050.6		291221431.4	333335272.3	950758507.3												1354300848	7503242438
2007/11/30	35509192572	1521926676	255111598.8	N/A	700629915	4804459886	2196586674	768284040.7	1117457022	7364876594	5645369565	960322760.2		388209198.9	807298630	799434523.2	1426550296		71366413.9	1885928751	N/A	640607155.1	433297335.9	969019385.8		966733201.4	1060424121	3779216479	1387824433	N/A	241977239.4	202965661.8		159190695.4	1040066398	2118477103	788713820.3											1188222738	5388487583
2007/12/28	47092162976	1601744781	248516441.7	N/A	979338802.1	6759329415	1803293108	1042595840	504705047.2	6233673899	6837965199	508308925		333132340	1167924078	910442892.7	2282925956		N/A	2011962659	N/A	1225242657	996768076.2	1248407213		1079533106	2168734878	6872250414	1864291607	N/A	343929592.6	386459723.3		418529208.8	774447616.8	1524290447	754067909.8											1597312629	7275808552
2008/1/31	52062822650	2235550147	391754560.6	345000818.8	1526300882	8401758128	5124103336	1621555602	804993704.6	8690456606	8780349539	934558068		704756464	1551012455	1984014010	3450523596		N/A	3057690706	N/A	2174586575	829614384.3	1354436121		1135208617	2548670858	7407004634	3038020231	N/A	520461593.6	567128356.6		552928624	1008412886	2029282874	616852826.7	777166487.4										2685985537	8056390057
2008/2/29	20282436747	655840472.5	111125992.6	321234377.3	378196590.3	804217974.1	1007174055	630062180.3	275839324.9	3295490004	3634206795	472323952.9		253631982.8	924555137.2	643341324.4	2235659378		N/A	855463101	N/A	415611408.7	260414170.9	375323170		324173497	565386491.8	1686280369	1308987198	N/A	140095401.6	172443573.9		221938485.5	1183238912	1538257241	225625010.5	830680870.8										546357281	4205161150
2008/3/31	42737139721	895546690.1	169063382.2	499424469.9	926063093.2	1887745477	1289770210	422919218.2	308524457	4526366653	6759764549	735281247.3		255424443.2	878586133.7	707947330.7	2413941404		N/A	938125049.2	N/A	597767122.2	322645201.4	522266617.2		562750078.6	942236031.5	6314024817	1539883969	N/A	19374820.8	241235725.3		149080945.4	737863873.7	1690413358	200320627.8	407732949.4										967700414	9586571318
2008/4/30	43124544755	3014454547	159340144.5	264073093.2	373596070.4	4567115084	881858799.6	476671453.6	207649707.3	7478542122	6942889856	286871915.6		274122267.1	521535124.3	617349384.5	3162592763		N/A	1207836619	N/A	351817561.3	459381881.5	334113421.5		455649036.9	587959739.9	8520930479	1171572884	N/A	N/A	403337790.1		151958171.9	799106020.8	1240249092	145417609.7	547864061.3										779508452	9975260871
2008/5/30	31521200615	3844590390	171460283.1	622609405.7	817649371.5	3278691427	1381597777	371667912.1	231685300.5	3807354992	4441445730	2009650116		395398640	682019345.5	567552483.6	6718847699		107397833.7	2144476276	N/A	982395339.4	780796682.3	639174426.8		927766539.2	680635586	4796305030	999160471.4	257867663.8	1154892572	241045852		328640816.7	1043402187	983990720.9	179274604.1	617835446.7	1254868270									1036977170	7683172311
2008/6/30	19354347731	1336261420	135550320.9	365775615.8	404222381.1	1564838138	1341194753	157207695.8	126225386.1	1996730370	1810318241	913011341.8		153007062.3	262785527.1	194233458.1	3276068264		317829626.7	1150983099	N/A	218270067.7	322384102.7	238661039.1		567893503.2	830655338.5	1676042424	386875322.1	1624485685	379838585.6	121983731.6		178923536	493323263.3	613857210.7	1021960919	239085135.6	1197310842									664436357	4929919724
2008/7/31	24528356828	2126974907	90151878.3	481013378.1	642588211.6	4672693770	649181890.7	356437935.4	212374315.3	3752891236	4290598051	1336549902		144454176.9	640021456.8	520430118.1	5032217555		206638615.3	2161315623	N/A	1122968570	692366998.5	221733394.4		775467874.5	783900507.8	2487689495	1597412988	1273947371	276107028.4	367239274		465962297.1	853000795.9	1134496889	335735389	285071542.9	1028922678									1452321115	9664269175
2008/8/29	10189772157	626725257.3	72094132.8	237750123.9	191418259	1657682325	257843965.4	93434240.6	118571533.4	1177116720	1533452773	680069431.3		96209769.5	172967238.4	321095509.5	1544059893		80166134.6	737564067.6	N/A	193837809.8	251567459.4	174460461.6		396380229.5	700391090.2	1040847680	1586124841	384741186.2	106275308.7	73832072.9		441092246.6	235911574.4	311498114.5	199556511.4	128527335.9	705479839.9									487140881	4160387129
2008/9/26	11236691063	441821416.1	44112412.3	174098402.9	199605907.5	1691351843	274976995.9	94034524.9	212194515.3	2563097457	2045185408	350228047.5		46224486.4	177932079.5	203389934.4	1057538853		52275871.8	829882308.6	N/A	189371459.3	173722260.7	142210367.4		183911322.4	278832177.6	993002820.6	1028931887	228903051.4	98925302.5	187565739.5		154506859.8	270990395.7	236693389.4	134552643.1	75226204.5	522100518									303201010	3942059239
2008/10/31	23962269291	616711200.7	37565947.3	165936935.2	184043640.2	4532656883	323409782.8	79884728.4	171851824.5	2403080102	1986244667	330307261.7		29720323.8	139202030.5	201477226	988309375.3		13314583.9	1177617249	N/A	212136736.4	352236635.5	132991105.1		87765883.8	137716158.4	832069080.9	626186872.8	173642672.7	138771424.4	266747998.7		72753156	501134291	224600373.6	55245577.5	72869874.6	846103108									156051027	6386658661
2008/11/28	31676567070	1278557191	57501774.7	219901386.5	592912691.2	4531335768	684970428.3	247863094.5	285944508.8	2207756798	1822655822	546526688.9		69171543.9	344124781	385213611.1	1472181707		145312114.9	1949208483	N/A	452042695.6	433232381.2	399228936		44503629.8	692091728.2	1204129946	1523897535	528508465.6	369740882.8	349270367		518189153.3	957646032.7	328861970.5	172127806.4	190762005.6	969114870.2									304299416	8046296648
2008/12/31	27088857283	2123818659	71580992.7	705850531.3	666805966.3	3604048816	944009720.9	314955481.6	439634394.4	2716840678	2963550849	915763009.9		243575182.6	524201218.5	983812224	2326054625		254253072.8	1810957085	331644686.3	545006163	627350443.7	752658291.6		529720897.7	494609293.8	2347133818	2057978509	1113272182	542349479.3	501499984.9		960159962.4	1335420595	710284619.4	477068226.6	406026782.8	1427464245									691101665	7492277788
2009/1/23	9653974310	613386571	64307117	431444788.5	181107550.9	1514938889	376970384.8	144329150.4	250328595.3	1681936781	2182070284	703150291.3		145896616.7	297381455.3	324116372.7	839078891.6		93890932.2	647558417	110437477.1	230137263	255278546.2	514826302.9		389932397.3	208530881.1	811800754.6	797756387.5	489545604.4	318977175.1	278827362.9		507667158.3	475892203.8	331405107.1	238963941.8	279512281.3	510169794.4									403701155	4322827473
2009/2/27	38998353726	3536994998	254129427	1131338058	807074547.4	6126693095	2360254813	1400675416	1002560431	6424301530	9598807118	1855059807		625605531.6	1095802974	1740417796	3482625724		284669752.3	3589800482	452294309.6	2645232421	987034605.7	1050989498		834730312.7	1293525133	5400446375	4780748157	908995855.2	966253800.5	729009812.4		2105418208	1684107747	987243891.3	539312517.7	591334248	1624228651									1560564922	12640570766
2009/3/31	33098404758	4203482976	405139282	1082097341	733950335.1	5868734062	1314853156	1039796799	974325214.9	6065669884	8711977272	4165316433		396518980.5	664546452.1	1306475371	2664563272		261875769.9	3173172805	396731641.6	2643390013	767915051.9	827073695.9		969996533	1068969215	3653337642	4600589321	838056048.1	655853749.9	629650636.1		2660417123	2413037963	1323966944	819190400.9	814846792.5	1681103219									961805085	11479987724
2009/4/30	32849600709	2621051523	643105209.1	1807899408	913157484.3	5195331215	3442809892	866089484.6	1315166499	4645315729	9775385146	1939390398		622658774.8	1374346840	1836564864	3023916056		N/A	2531659631	1509239731	1551914737	996352380.1	298563971		657423453	1687492346	4897371232	3529066156	1060523763	816095084.2	616806515.5		1672733809	2462772439	1103605395	917775602.3	1006240900	1637869857									1323594155	10310361732
2009/5/27	36157471230	2722418783	468875444.5	1518755374	1814995262	7045856145	3492342918	783082394.8	1232207214	3103706891	8144216031	2322663088		535629119.9	1428916436	1341074945	1756859909		N/A	2288429935	950061545.1	1981492558	1402837548	1013246302		667840094	1676950620	4888408960	3421047359	2451542227	787914720	160694056.7		756711419.6	1605101238	1143956431	446421283.7	708545450.5	1841686505									1555781752	11211859105
2009/6/30	43531995267	2723193552	711954207.1	1437128178	1466594348	11949900423	2280691565	607307573.9	1833071275	6611115756	15903054654	3393821900		769539909.9	2257921679	2893318397	3039994253	5635772922	1244910408	5233673260	635777174.1	1252366397	1607862582	1284758564		1125158999	1509251826	3546663493	4809979408	2803429481	1185902769	1345671992		1447016854	2580791530	1882271433	620259661.4	1362224035	2491357395									2523388344	18546467634
2009/7/31	76236315407	5685929828	1045534287	2855824812	3070008896	22381463385	3545535940	2979253030	2097481732	15742681606	24977489925	4013221921		1723651039	2972588448	5802211898	5453096520	7582685722	2589273225	6328117484	1282873454	3021795468	1826418283	2275108863		1651426887	2912115864	7724616640	5404768016	3817026593	1495020384	1625581645		931176005.8	3201306905	2286821004	742608944.8	141100821.7	4475410120									2558255433	36701287888
2009/8/31	47303257191	2742929569	554853247.7	1117970306	1141573336	10014189507	2882394665	1502070610	889332330.1	12312778689	15766595598	2738542282		840954115	1154886764	4511347598	1854072238	2652715036	930983320.2	4637397171	823659679.4	1034930977	1173681038	987440581.4		710676532.3	1750799528	3005418069	2615873273	2237099722	1962320849	2049630214		1081879610	2564922577	2239111049	804070616.9	1143681657	2155239044	857989492.9								1447067619	20540802235
2009/9/30	38503058998	1861229814	314133309.1	639433720.9	779059678.6	9931980870	1903436922	1338844576	1071688116	5986128945	10020215325	3419083361	2420756217	734705365.1	1149773344	2881339242	1385442538	1869465421	987085245.7	2666853839	1056985165	613469471.4	821024171.3	1038161597		1044734307	1185988797	2805611984	2503169246	2155502018	678642351.8	1669320641		717779564.5	1317283323	1495024659	789236977.1	942022079.8	1713663421	4355477481								952949961	14892774580
2009/10/30	25862642103	1677594713	437011438.8	854576501.4	2337612107	7392602024	1272337531	1490694998	817910474.4	4619799399	9267759140	3894975452	1180410086	736891051.3	1907204805	2536640230	1937491533	1309295465	944205035.7	4371658223	548867785.4	1088309411	623492356.4	951909258.7		665655054.2	1081388476	3706404354	2678146287	2150689806	999164447.1	945036723.2		1174322398	1522504174	1205155493	422739093.2	943035676.6	1178468311	2893706043								827300867	11273650898
2009/11/30	46742353772	4252252104	4965097045	2446402537	8643696679	16708239680	5380321390	4071841461	4138837955	13408017090	14153958468	5777643303	2155934635	1134908339	3700804136	4196938590	3475738323	3425236086	1260720072	5417172047	1051150076	1759951044	1129333924	2914447390		2128860259	6720890620	7875273711	5444141030	2197532517	1825226680	2173907178		3958092033	2636877622	2003355302	1068353733	1715754136	2090443642	3793380019	3167002013							1837376744	18692335030
2009/12/31	42528280204	3368691943	1981370472	1742465837	2607311036	6841209640	3203842144	2341889347	3054603363	12305126128	12292031987	3981706059	629967250.5	1003787570	2181415161	3138914363	1670382946	1773205196	1382796612	6865441091	435421333.5	1778792265	955222802.7	1332453589		1002056150	3163536109	3985745309	7042598453	2389254896	1004030156	1353217283		2997990240	2171156635	1885235069	1494083954	1487196390	2555113728	4377156456	1511519190	8831596790						1073734815	21404855300
2010/1/29	24370919520	2348279121	1809291610	1474166299	2365163624	3901594554	1467956428	1750681344	2133300889	10910856155	8984004641	4733753042	1388879174	838332941	1785731464	3357358292	994297069.6	874928898.3	852382167	4089309701	290030602.9	1333486876	674015763.3	1750227215		842744323.4	13120418000	2740905395	5339649758	3094721183	899642779.3	768917562.3		1305430186	1611825935	1761920196	1121266903	1545664399	1434325138	2929994095	675380602.2	2238263043	1753862209					1050772613	14163173826
2010/2/26	8769396518	1041312350	730136395.9	642129113.7	888903152.4	1683901125	611343443	601592397	829440161.3	5958154272	3480601883	4826261635	778484584.2	286635163.1	760263958.1	1890645120	422780973.7	544346893.8	334867536.4	1997903169	273285181.2	2102251229	351433182.8	663371455.2		1472501661	16209652778	5209595174	2005374329	1902607222	472933383.7	311658399.9		1434341880	605975260.4	760621392.4	301447027.2	801525449.4	489329883.1	1437319176	624288518.5	703774090.3	1392099829					661713942	6990756872
2010/3/31	14380441932	3966939324	3475836135	1295534043	1861661881	4053243138	1936590029	1627667759	3698008913	7887973048	5897103800	4675217297	1646108549	645954389.9	1607212523	3529764787	828069563.8	950865578.6	613641533.2	4929876998	452451999.3	2142629988	700233116.3	954427472.9		1605577545	8791205209	4876520804	4779082089	2986185671	922307160.9	761558631.3		2033509183	1712434987	1488844369	664685111.2	1706015096	1059211620	2778825677	1449755548	2755380913	2582004073	1540608842				1182663649	10801547184
2010/4/30	18301191026	2296520959	1421510217	1699349506	1913043051	2883250802	2547572942	1055034794	1668959893	13215083077	7830775698	3210888967	2136101227	780828789.8	1160815822	2952729873	781048501	947214433.6	1093385016	5444445554	876647178.4	1296622558	467651008.2	1064891085		1758286884	4605694162	4238886981	4342339800	2741104457	1186469746	707964820.1		2865226043	1774438073	2242268156	388048812.4	2221425572	3086302279	2847200138	770469785.7	2564054598	3349340278	1601978985				613432563	13629717895
2010/5/31	10689590282	1161458153	811541127.9	1698902931	830089761.3	1817361953	1392227143	652034451.7	732129164.3	7323976848	5005688454	1779222253	937134808.2	313954148.7	710845583.9	2465582021	357585254.5	459128864.3	817082256	4788824540	383914700.6	580802453.5	284157444.9	635796491.5		590874075.8	3178898462	1181521987	4251246763	1904229311	698966669.3	535793410.9		852516996.7	804564497.3	1480276991	440139179.3	972240689.2	1628804098	1893190270	378327460.7	795251858.7	1835751901	378047097.3				471698091	9157885122
2010/6/30	6419848356	840852424.2	492063152.7	844219442.4	726518073	1332056628	1030418233	572162714.1	494908258.1	5258217308	3687877161	1924228425	1354325119	483607593.1	787828340.2	2059876345	448681192.6	438606807.5	592294954.3	2965859710	144761360.7	1077322650	284192862.9	571937198		385727148.5	3247062712	748663086.7	2537014995	1707217728	378535292.2	609317393.7		1760033890	495623498.5	1456981644	691755901.3	1856927267	1203301195	1542832581	280737935.7	901703076.9	1093343672	380246333.8				392605851	5247000216
2010/7/30	12690229103	4330805702	1221235904	1834892817	1601937162	2344655979	1199267458	1232468856	834512763.1	4935649702	4507411488	5163735920	836321879.7	450658793.4	799472348.6	3140984058	526605532.7	625009102.5	708376050.5	2787031808	129672012.8	1607782521	445359451.4	1167890212		447420670	4996525286	2046009052	3097541375	2531665108	712721759.2	670791829.7		1882702073	762113106	1675541905	597841391	3708067511	2935734717	2102194833	404036049.8	2437685614	849964494.1	556025493.9				767983765	10196423076
2010/8/31	18374429420	8104995469	1848674650	2133862602	1507172531	2097829831	4116930483	1479821167	1115085396	5282836410	6779653670	3050785936	1658013436	988497218.1	1137724343	3793895251	979650786.7	1052739151	874028864.4	3359177593	460188636.3	1452603611	604004669.3	1566281240		764206800	3323420294	1925236519	2793535056	2584476497	729391944.4	884178322.3		2775475232	1036029634	1798487485	1166231244	3654006038	2398543536	2708578154	806258118.6	1852778749	1221152011	710559042.3				751037554	12172774104
2010/9/30	11739579482	3259320065	1608847819	807074523.4	662406300.9	1405089538	1620163737	718851140.5	1641142625	3338119635	4649267348	1497138080	605867917.3	596773316.5	1122691251	1648873141	561069061.4	756655846	857094482.1	2027761547	209741684.2	654229822.9	386578296.5	1432464339		551732496.1	2090886091	2340375845	2129337373	1344843002	826228212.7	468710419		2610473077	729631161.2	1874442088	1072489382	1514364239	1363597112	1512561851	424829698.3	921659596.7	1244018226	553995044.8				550207855	8730533515
2010/10/29	26306469743	2155631375	825790710.9	1004684420	690166965.3	2683055230	1556058858	901393590.4	1289786382	7078368292	7868049160	1746191097	707735022.7	N/A	1370968970	3124285919	660352195.6	1646081366	1014301437	3174474181	246186988.5	651372942.2	507528480.2	1510438563		438834675.8	2212182375	7223034929	4358870259	3250180130	833698534.8	729306513.3		1878404952	1027552925	3809854785	1094267755	1649859881	2332383199	1967653384	547875382.6	634591977.7	1711077783	390468409.1				488361595	20936194357
2010/11/30	24465432720	2326440390	1093368196	1095956639	1018365505	2542937334	1799449215	1373385633	1603350490	7055371345	7013050856	3937357266	804290241.8	N/A	1189359891	3108142450	2380509490	1173065392	1022833351	2818731783	393272655.5	1130311442	592200839.6	1492563336		1083930325	6664538465	11184471081	8499902393	2687645069	1423170145	1465527048		3001994777	1859211648	2946736726	1708209451	1756419114	1733168958	1391742609	589668472.2	2216996099	2528534357	848575976.2				967666897	13882008821
2010/12/31	19135251657	5911982002	878365764	771313521.8	682095518.1	1371195684	1092502295	1125182587	480801821.2	5085967049	4748136649	1287127948	654505148.7	136036626.9	434414370	1364329302	1317264250	1514821428	733284013.2	2552733108	140222174.9	387092118	616829085.9	760433044.4		363577395.8	2265273562	2416479424	8138101388	2454014147	635773218.4	1110996604		1256988155	1186617585	5403256456	794867621.3	1396354545	2400367133	1527717498	383265922.8	711794440.6	1453119426	582583761.7				922302413	15372602358
2011/1/31	18096723543	2983935182	1058238539	558294047.3	383006650.2	1031072585	457642164.7	728820310.8	282125373.6	5411768789	5238092914	526704003.4	1413760435	431645141.4	263667190.9	1015065015	639812640.5	1185518451	980020298.7	2523850079	101455770.8	179400846.6	205140383.1	468014051.3		318299413.4	938038795.3	1538166620	3742421726	3371311654	334063723	1151947364		344552179.3	450098070.8	5379952860	208632999.2	1109624213	2483306754	1159796183	157294628.8	251330049.9	1565654211	132324392.3				393636529	16257788765
2011/2/28	12895765256	1647585140	691417868.6	737394890.2	473888350.7	1075424662	551657315.2	424791600.5	413902567.2	4488745008	2890096824	784230086.8	536840297.8	397877322.6	862260238.6	806116038.9	442939717.9	867445632.4	958273833.6	1254632027	129106517.8	268955810.8	119013111.3	513629785.7		316054119.9	956771917.9	2904121135	3636568888	1621385793	500910656.9	1382841931		352890597.3	458663999.3	3208650073	361202214.7	703589676.9	1124239838	607675119.6	334347070.1	327581589.7	1252448690	151260737.6				546963389	10368018168
2011/3/31	18311308120	3777838719	1988539125	891737770.2	809077257.8	1859569850	2875185270	836585561.8	N/A	13025263818	5600063440	1509208918	1436563471	749321390.4	862354856.9	1850475885	885148766.7	2189928591	1166849694	2236058015	426783790.8	664340848.7	453471845.3	2849357972		727719062.6	2032199935	3132827538	7228583146	3531687940	1060162516	1506073902		1519135409	1000499367	5121838799	828215893.6	1576333511	2692439546	1140373482	675146121	1680981773	2050633188	590725878.4				985843464	15176330116
2011/4/29	9944064715	2486145969	1885777574	1311527925	752746293.3	1851822792	1035642397	785017567.1	N/A	9029305549	7636955577	646108735.5	951676449.3	629931445.3	804171207.5	1272721815	1747641938	591509344.3	983750802.1	1235603994	359131456.9	439844019	310340157.5	6460222816		312345400.9	1679379330	3252533185	4223934492	1716539783	596885315.8	821049786		396284238.1	773120555.5	1978002459	584174712	976035171.4	1612637163	462408510.4	1141455240	497848109.6	1342614715	188691931.3				1054402877	8711537512
2011/5/31	6781269277	1938013737	5950665578	415427759.6	2631113602	774907855.5	818508938.2	1862455233	N/A	3936744733	3542188645	367572492.5	1409466867	684618384.8	533768479.1	916529833.4	1665496652	489359138.5	825680553.4	616439846.8	330350009	238833695	203739251.9	1310879328		557716204.1	752396929.7	1247060194	1659171894	1055752202	336684742.8	337541749		252954464.9	408287848.7	1225668353	202088648.6	333743065.9	1050203445	663845993.8	720763961.6	419862566.4	1608234659	155786183.1				498875948	3855468074
2011/6/30	8183090445	1116145808	4580099470	236267644.6	1074133381	554094671.7	523089811.3	924535883	N/A	2834605968	3178282662	382001170.8	537628102.5	218928017.3	939435998.1	525932891	691639855.5	413075882.9	520274755.7	690958225.7	361243897.7	197589270	438856410.6	687094966.2		140403512	449374813.2	788750993.1	2121720581	1364226281	460399960.6	210631712		244105022.9	299796074.5	1542607793	310038704.3	482110261.3	846177294.1	306044343.6	435985194.4	198975292.2	691272367.5	427522449.2				320789704	8087838013
2011/7/29	10288658612	1174417870	3401440794	329387895.4	1067870567	646054567.2	581429448.2	1016713179	N/A	4009540580	3253734091	974011868.5	1227275336	238386414.5	1057191942	484844031.7	N/A	638202095.4	786304265.1	1371619756	423213429.8	252268352.6	302091562.6	1402294227		317718407.2	782365329.4	910129658	2209710016	1438893201	696557422.2	361192916		365212908.4	406023612.9	2137430648	227897951.1	550593145.4	1802682945	505626417.7	493123560.5	374182831	1776995742	626750085.2				765242032	9378884632
2011/8/31	7638344808	774079929.4	1478399796	239800701	560275938	721773601.8	417144581.1	368025449.9	N/A	2899925984	2535736204	334605077.9	586321769.8	227930512.1	481257704.2	410098533.2	690159248.9	296477705.5	1123338998	3663678823	681274698.6	155588679.5	271868766.8	N/A		131951407.8	463225150.9	740816278.3	1316635817	1216912415	387438550.7	320505908.3		805820382.1	295172138.5	1668396608	268900495.9	700610515	1287878277	358133950.8	388696427.5	402586935.9	1855678373	936793376				337843144	7829466403
2011/9/30	6235982200	428923057.7	699347130.7	167506255	170769187.9	931663902.6	258217711.5	578728941.5	N/A	2153929418	1446199166	187980186.7	726609730.7	154089017.2	241899640	207934795.4	356260089	475510440.7	334195632.9	1377050440	237664392.4	86311177.6	1349866520	739712245.8		88867482.3	233933935.7	264844419.4	1109367431	761381511.2	253899926.4	114425209.6		311337999.3	121254573.7	727263414	227498354.2	251048060.2	470202793.9	160367659.1	167863561.6	190428833.9	826794220.4	713823397.5				171009700	5715774013
2011/10/31	5918458274	337064545.9	702032296.4	103695372.8	195757562.4	475733653	178771934.1	280985593.5	N/A	2698702372	1788447098	152217390	478771554.1	77060556.1	181464085.2	697911422.4	523963254.2	445052491.9	388406673.5	903431221.2	121252735.5	92682220.4	1119705754	853044134.7		65609473	295099014.9	240549397.9	1193724878	930740380.9	406553517.2	104068484.6		155562321.7	813565145.9	637823504	137984829.9	240521122.1	875637634.2	578834265.3	142785752.6	361188822.9	623956617.2	312823666.9				383440002	4705686059
2011/11/30	6178753849	355537133.6	745102184.8	217933359.8	464418803.8	343238076.7	302303580.6	351820206.4	N/A	3502731944	2177978039	235073076.8	939609103.9	146635780.7	266299819.5	1192680284	981481129.5	287881046.8	441977154.2	826424694.7	324500302.6	580801943.5	502156858	1055032910		111648756	399112895.4	354313536.2	1522161605	794564767.1	610520648.7	164393506.3		491400679.4	748002727.2	535348363.5	201695186	282633358.9	796773253.8	339466544	276302789.5	403558851.2	792296759.7	1680163795				347372883	5611084608
2011/12/30	6847793959	165596758	848220040.3	72931404	116730016.5	349224948.4	228416679.3	173659819.3	N/A	3027358549	1635071901	279485948	1378054076	95926564.4	103736655.1	417615064.7	589436159.1	137675544.7	392354185.7	1078556390	244767241.8	193428378.5	158105432.9	804008268.8		69385326.5	228972085.1	401516406.1	1314758802	1293584098	348864344.3	100652475.8		395815821.7	270827741.1	1544329059	525554101.3	285339773	695231997.9	497478876.5	152931886.6	122438551.6	571210992	628014784.3				171273272	6666378175
2012/1/31	7358988190	462807155.3	537901060.9	64255185.3	172302734.1	278285195.6	181467674.7	155222457.5	N/A	2040373532	1597148808	103587982	461306246.1	66717225.1	145111844.9	215929270.1	240620085.6	100568035.5	369649225.4	804285175.6	96621556.6	128945992.8	116320815.3	292099965.6		78696950.3	161675105.9	449770733.3	741621638.1	513271485.6	351692199.3	456051006.8		87725312.7	147561101.4	814069215.2	74644843.9	127328733.8	356598636.3	226765192.3	118758629.2	125484619.5	356891668.8	623367274.6				59645480	6590825408
2012/2/29	13370007284	888920423.8	1710687431	508229835	551623088	1404169701	503842531.3	367584868.9	N/A	5759124037	4125409788	657395579	1751307297	197022001	384700192.2	578116906.1	852233255.6	736421962.5	1467734456	1810524990	518078867.7	367024692.8	355896961.9	737503623.7		631032570.2	529926020.9	1010575305	3155480580	1178431563	1045735043	1220136743		500621433.6	975480828.6	1941698952	196778391	1404794556	1014504452	908110916.8	700539267.1	411488327.1	624662712.2	1316197856				148102662	10127764330
2012/3/30	9732905770	1337979049	1876222222	294841568.9	345890828.3	1319187277	443720003.3	545333675.2	N/A	4330313295	3368060982	493314024.6	2220330900	293677797.7	274736328	857049403.2	812341921.3	770439098.4	1297733881	1736054135	252786099.4	305673344.6	198811195.6	979796543.5		746367274.1	373142497.2	769128794.7	2094003475	1094441989	577652344.5	4156434543		1083860401	1357217392	1876112726	210573874.9	830542821.1	900937051.3	778343690.9	343445133.5	439141267.3	1922631756	1180077850				203122340	9485989402
2012/4/27	7444098318	3402295835	3022921760	3057771602	1088182899	1100944667	4632830493	960761409	N/A	3358242610	4056310234	1386976929	1268669033	228508523.2	285584685.8	713687488.7	813497920.3	874851561.8	1203720844	1148798565	700463406	241557297	116113352	513250038		662358049.4	1174532506	3180986798	1331563834	833032754.6	435447658.2	2306945107		665874747	1632225887	1108061297	142177507.1	816768178.4	568378521.2	967181573.2	508388456.5	824240731.2	1324982096	383088247.9				181783540	6314029150
2012/5/31	9975857594	1461802674	1596020038	2328332133	445177690.1	753656857.8	2323127021	780623450	N/A	4970411472	3897733086	805279452.2	724148810.1	228252904.4	206168880.4	340632828.4	546683731.8	534266238.2	1075973671	1090554974	1597101484	196523463.6	116410173.1	503566269.2		430095432.5	581706488.2	1591851464	1387810603	1236048149	217579936.2	1536213317		538899934.7	1410487681	1539940151	119634254.8	516114128.4	899071903.8	433737133.1	468966595.6	411105984.7	1039627495	327758993.3				161651423	7186589174
2012/6/29	9514150050	949372550	1343811682	3267636394	349869023	836625372.2	2828100594	589064457.8	N/A	4615318538	3687846451	498957159.7	1023688634	158806605.4	104260360.8	264797729.1	964204679.8	318984989.4	1224590781	1296720531	2411768439	83636881.8	50216542.9	267630051.2		263775435.2	580128427.5	537681064.4	1291953867	1346593796	101579766.8	730226220.4		485943507.5	715970728.9	1887046701	250258622.3	338310058.7	801318104	426684057.7	371396038	233292523.4	617528565	139677098.8				61619464	8835763141
2012/7/31	11851080583	926687542.3	822831786.9	4033733413	194852912.8	947092606.2	1964670571	399937858.9	N/A	5698639568	3343589519	356036978.2	524849807.6	86010801.9	90459402.3	291954016.3	219581061.5	169567483.4	1333670689	1156920158	3191612552	77284351.5	73342580.3	274866211.5		330484917.6	1662944715	458909552.8	1147537282	856469419.7	334664322.9	542344283.3		860550461.2	642663784.4	1756833188	1479242268	468155226.9	652867669	469084221.5	421128476.5	261170551.5	708538632.5	118000174.5				69014917	11308640159
2012/8/31	9856013482	588872187.1	560356733.5	3084811768	132213316.7	410011771.6	1393266291	250905685.8	763514500.8	3126543683	2119799035	258734674.4	301571558.4	91552334.7	113914908.7	158499937.1	166164034.6	168596163.9	659462633	1428942388	1566368281	125490331.6	53093744.1	351281577.1	4151717656	633172422.6	2038969578	860676655.7	916836205.3	840422997.2	144179773.5	326318112.6		500130968	426527786	1460521761	1324160082	235081602.4	480270917.3	216887931.1	275476251.5	182296583.8	899763318.9	358636486.2				50865661	10030139554
2012/9/28	8363038584	379803450.1	444134885.8	2092366006	129733950.1	298994729.2	737825170.6	166237311.8	772455539.5	2287947500	1543337565	160515173.7	463133998.2	92649320.5	92125210.1	310055117.3	196086519.3	190224419.2	390003257.5	1059006260	557669158.4	66602307.6	71609240.8	371078596.4	2285064753	490461072.3	764157403.8	304085384.3	915446013.1	1212552348	234357468.1	758801567		356891972.5	441723075.5	1132902567	656863012	264284126.7	685905596.2	122276153.2	200409112.8	258089711.2	639865764.4	541177054.1				58554103	9106231893
2012/10/31	6565077898	450045140.1	364381846.4	1220795151	219539226.1	338401607.8	490637545.6	382507741.2	449065499.3	2438415419	1111135192	250645628.2	491680186.3	88822107.5	176165428.1	273887593.4	174357962.6	278358465.2	519459820.6	858089006.6	528098713	66864333.3	69386493.7	296309186.2	1768388492	406520345.8	413412250.2	770813333.8	860077241.2	873467359.6	286197230.4	3240488290		310070739.8	599252118.8	1478740886	613679678.4	172160676	809873666	190743477.6	589213564.7	166468266.6	482142100.5	213014261.2				61486519	6314076804
2012/11/30	8080448498	840027137.2	634706542.5	769408438.2	272154211.1	548869476.7	506804978.6	479327511.8	689631561.9	2786188620	1570672648	313245256.2	914290181.9	56046738.5	138151871.8	389953227.8	560933103.3	2478586386	1066170110	1082019086	973131932.7	364564462	176578530.9	179846320.7	1671826264	263814691	452371652	593956822.8	1119788851	1202941089	716524954.8	3931957213		669714644.2	819213670.5	2491041655	1118826692	508965755.4	1517942464	351766724.2	1226626204	115165596.1	324267410	90981353.6				81991324	8681151725
2012/12/31	14299820216	2039925085	1226125719	2244080422	1073634229	1530236901	1547242792	291942837.8	389519707.8	6655900210	4361115436	611223252.2	1125536246	227332716.8	198604828.6	1084182452	775518956.4	3486208406	2031202142	1423643240	1088121775	303702568.1	149368284.6	834003904	2513093839	394096686.7	832734215.2	612779165.7	2609880022	1813042000	946418613	3847591346		717126965.3	1091140813	4148413255	737990764.8	930703845.8	2779352065	367112067.1	893526427	206849165.1	1276551988	785912767.8				242760319	18726724169
2013/1/31	17661985658	3007971318	1533967337	3616236159	733036567.6	1847023045	2471786808	N/A	1595313880	7782317386	5275667526	507177872.3	1194710137	213708217.7	433160447.2	814150502.3	605931587.7	2160295445	1922313007	1592025637	979209098	300130277.8	291668226.4	1279196487	2633510373	685208022.3	811396226.5	1043508465	2777356087	2206692255	662325102.7	5778718561		1124913074	1200562451	5046824952	889159401.7	694430221	4147552375	860467353.4	1495264101	397390154.5	1168418624	600117991.2				259869997	21601254861
2013/2/28	18713775573	1282654078	432236135.1	2174285158	302442575.8	1456555791	904315711	699077960	370038449.5	4881007371	3354447665	213777905.7	303503961.8	1169093719	485149758.3	328435545.9	250413321.9	728941962.1	794569146.3	1097905997	321686410.2	712127929.9	114247026.6	641059299	695908376.1	327149539.7	388523294.7	390648742	1896590322	1935338572	255957433.2	1865795650		807649061.2	632364994.7	4064634627	292289601.2	276863186.4	1681721434	428503793	774230087.1	224363471.9	950727348.7	313959840				277947643	15972655961
2013/3/29	23210675046	1059209987	425336021.4	1958846237	249454672.7	838039083.5	733401723.1	498274487.2	523479267.1	5527321745	3029871932	248113282.8	329539362	1649270065	452981226.7	413146225.5	268304923.3	864708663.8	875353450.2	1294482768	543313270.1	3310826596	164781222.9	916642094.1	818435558.7	470339138.1	599041771.5	376236690.5	1629197423	1432791382	258982713.5	2087839279		1881017027	578994695.9	3515715925	846836917.9	391107441.1	1660898717	614130512.1	805154141.5	246644723.9	1117074149	768242674.8				273908223	18062025815
2013/4/26	15703918808	770106372.4	1439450890	1093517872	174969203.2	540255296.9	351113808.9	397625071.2	328623066.2	4183662888	1939663050	226521984	256345906.5	813302409.2	177784847.6	190823817.4	134834433.8	579758074.5	1028626295	963243954.2	337489348.5	2189682544	213499323.8	442920195.4	517851693	306383298.3	1298742807	200708321.2	1361138967	1430553706	238115812.8	1524775600		1942001135	357090209.8	3602621033	250469211	294152825.5	1597964496	376029953.5	482014911.1	577826364.9	743710419.8	126029992.8				89124304	11434809124
2013/5/31	19748445182	1249233990	2100434178	2558620301	413680194.4	1479885580	946662492.5	758972443.8	904732079.9	7684538944	2514204181	290078584.1	615997212.2	499833282.2	372070318.7	393800034.2	288076245.8	850169507.2	1836541897	1720216739	381529091.3	2462638035	141162538.3	1067876878	778416877.1	545947860.3	685127284.1	445525078.7	2376192204	1855641685	583646612.1	1570663348		3695916609	890822960.3	4202562444	425345965.2	356825566.1	2174502968	837791693.3	1815056771	599866729.2	2263800944	273459884.3				114515471	14008327512
2013/6/28	17923934809	721003042.6	1517561849	1007183228	144050215.9	682071601.4	439244578.4	495863670.9	337450515.9	3653533422	1941559635	149122980.8	211175424.7	157483996.5	457913098.1	300548802	152712367.8	261827948.4	1154192988	1132903499	819695426.6	1283991107	70386706.4	415809793	479356015.3	242294252.4	1004105001	203446864.4	1563258515	1401022322	225598934	667098886.3		1684074233	383727467.9	3223336598	184224541.9	207022939.2	1367487897	490872473.1	657315116	221510262.3	1631153076	344305955.7				84587333	12851298764
2013/7/31	24054586231	592300893	1361615921	1638853956	162321222.4	836860135.8	567859662.3	357784409.7	1357966250	5883424861	2585863667	173874603.9	352921861.2	315590182.3	251308690.1	364503336.5	123436341.5	452531267.5	1451130148	1399504406	327473684.2	1915291010	62359376.5	332835056.9	571420200.6	270500434.6	728551707.4	570917742.1	1549488047	1388199534	363623845.4	2490867676		1870080262	526425702.6	5074966121	237229108	212472592	2081039825	541177644.4	1280535444	248299694.3	1683472392	265602469.3				69634306	15869362166
2013/8/30	20197516526	1686264016	1814538166	1909915557	512871933.4	797561448.5	791371676	262596467.6	1841749376	4241905492	2215792672	402778011.5	550920482.9	428373123.8	792359602.4	388437229.5	462130725.9	503199065.4	1281526393	1554423448	457558401.7	1241650280	131747428.3	674215949.2	900763299.3	308986311.7	1075268673	746953404.2	1776904302	1186698216	380541720.7	1619256428		1996030918	576988635.1	3786201137	418555562.8	619226621	2191050472	1377385069	1102702881	169850699.6	1828715584	428612309				292699266	12889223195
2013/9/30	20017896445	1844848332	1673075608	3982393474	521325070.3	1071793983	N/A	198519269.3	1422399345	4738073183	3221885210	951387771.4	350517191.1	155270007.3	878371748	359670377.4	510464199.1	1438168744	1565146192	1909880887	493630875.5	2302318474	103780205.8	1071731150	826552289	613198666.4	2945740791	2083359233	1730820964	896803462.1	478808317.5	1065202461		2126843713	666574386.7	3133417362	621856242.2	462673192.1	1604816923	2121721337	637294218.6	N/A	4448078081	529541446.2				1288773463	15696193441
2013/10/31	13698422023	1218492527	839830199.1	1905489280	514818138.2	626532188.6	227908898.9	174945441.5	2630022832	5196004530	1568802809	467095778.2	249067113	168581504.8	589321834.3	298027251.7	401273314.3	353020105.5	1119999700	1323308679	246113537.7	2712070886	152128744.5	388637814.6	819433239.9	434974713.2	1737662407	4823450364	1213977779	869677116.7	1331475450	977766714		1481118902	356619351.1	2899554009	354888697.7	224095645	1055067546	1452172715	441827603.1	N/A	3011454934	302054160.9				433557661	9766348982
2013/11/29	12564787367	3080037421	459229517.1	1824180069	424639095.2	804200694.8	868169626.4	253078229.4	780195166.3	3419954773	1520578549	2020941388	210599669.3	132054561.9	389779356.4	205852494.4	323770816.1	201684818.7	1040443744	799954494.4	194334052	1316355493	75803493.5	430507174	885111959.4	259401240.9	752576527.6	16336827774	1309311246	860698580.3	1136378549	823929488.7		714686542.3	353152524.9	2615970037	249594763.9	956196686.9	1002002189	818717941.2	531491416.2	457759935.1	1212422968	217942802.1				191278945	8266756923
2013/12/31	11001440791	1609431400	688795207.9	996630165.5	858355083.7	555606263.4	425680967.5	263972486.7	755833636.2	2811278441	1932814567	1487291897	123049965.7	82163791.7	814528266.4	205387751.5	231305549.2	204708911.6	1181672831	774785921.1	185592035.6	719218244.8	52318270.9	786299931.4	1322400833	261103900.2	419801353.7	12714055364	973795070.2	724440864.6	480790717.1	437602675.9		675340967.7	229010243.4	2413267007	300947431.2	791624478.9	1021573219	954305218.2	402981054.1	301721942.6	2042992560	230759750.5				291514106	8073701275
2014/1/30	10836254295	1039323042	252638009	521715274.6	220477002.4	275773165.3	218506476.2	103169500.4	1248913451	3005211209	1285351319	470200590.8	95652707.7	165856009.3	482173697.3	487834481.2	281001606.4	144333301.4	1574950635	1274798763	85364846.3	481057189	96779834.3	401270764.2	1683147297	446118944.7	284897725.4	4400969102	803194272.3	2093584250	211737196.6	332413962.9		411586303.6	164477198.8	2939126865	391008364.2	403571463.9	937847349.9	2588990161	422067689.2	238316955.2	2573141936	445102506.6				124039973	7731150159
2014/2/28	10967993083	1151026846	337952961.6	662369232.3	235555021.4	320127700.3	381966615.2	339143475.4	1073950955	3384084245	1270835215	620179875.7	139244740.1	170655441.7	677664755.5	361162364.4	488595036.9	216992389.3	1463889885	2064406849	115650416.2	494060728.9	163654356.6	948383499.2	447097669.2	1659641864	519636147.9	10783295870	1010769129	2438220912	427800138.2	466060544.4		489052490.6	262774705.2	2758658744	553390790.9	379434036.3	942447411.3	1837344817	22727255.9	331290582.4	2460900114	391414216.1				153714477	8032891215
2014/3/31	21988520696	3074109705	1020546881	1063719629	1557207831	690532155.3	534083427.4	354411318.7	737769431.5	3969328925	3567149151	2589982085	410721437.2	219121921.9	836652604.9	684641766.9	457847907.8	2181435102	2237980002	1496641880	301981320.2	2038607576	491436229.7	458822947.1	740278941.5	2424677683	407728067.2	8890272825	1381518193	2522568870	1950161238	1013470674		756324759.5	440639884	12644273852	299965382.4	756261760.5	1616951283	2011603026	N/A	457552223.5	2734948970	1913724719				172044571	15653526205
2014/4/30	13003475314	3159671115	779420019.6	1492458802	1615976455	658635681.2	320046556.9	192991111.2	382710926.2	4557749872	6460225760	1401322319	267108519.1	57040943.6	678162063	888864356.4	270994810.2	876237646.1	1293777260	1573031080	261014772.4	2967673315	399470437.4	341867439.2	1081995889	640430140.3	718677258.5	3739765757	1304894359	1252059014	1193486356	650905794		N/A	409539425.2	10395341937	328114783.4	982933279.8	1588152554	1103110200	652136479.9	479271738.7	2859016714	1700995095				366534264	12737233398
2014/5/30	13088591551	758431279.7	240353682.9	802556619.5	335946154.4	357393807.6	375198920.9	130826263.6	207873356.9	2910106645	8904866289	1386809951	191156715.8	N/A	291782009	400145718.3	136555462.7	376330610.2	736223513.7	632391548.8	320850789.1	596760244	120945030.3	190744241.3	2290920900	247963602.6	192910354.3	1808490958	787910836.4	1338284248	402601138.8	317215468		N/A	156084690.7	4718703395	195620816	371008354.4	872513307.1	1148708052	721826965.4	1666412407	1530324333	1214383247				556408789	7740596891
2014/6/30	9789974589	694455325	182310153.6	853750758.7	291786549.9	254453901.9	204960579.5	242146973.3	305997930.2	2358031382	2536174665	417962459	150523402	N/A	316043130	218778475.8	476012622.8	268568722.8	442276369.8	920121713.9	113226298.1	457668330.2	156921487.3	280350474.1	557065791.7	551678292.2	1079308868	2864561294	806820304.5	687487429.2	987810584.3	278449156.8		733169219.8	220934758.6	3464983447	575980822.4	285697619.1	662881053.2	786432963.6	633930638.5	808382964.4	1407310910	629147192.5				127847456	6824617201
2014/7/31	17632748475	1225721477	468609666	976069257.7	613256581.1	8692971979	516970228.2	527182458.9	1639850123	6124692812	5142277216	729409053.4	274500936.7	N/A	667053604.8	412797942.9	487396667	1869622531	1635872607	2109805372	1157806021	1468219660	370160404.3	967635226.5	693728672.7	696421083.6	1478028726	2933993170	1447296177	2222681161	855087312.9	767106538.8		2007631094	879124397.4	5818707157	680354630.1	495258861.7	1742264070	2044870330	596333692.3	813958081	2917259840	899109779.2				431718173	18603545248
2014/8/29	12720393913	2512425473	1486281751	810406345.9	692218582.5	6857342515	1243853181	646984011.4	2369764126	4788509941	3950128150	1045511037	755289259.7	N/A	714476346.4	555183677.4	1107549620	1193168495	2020047044	1861922157	723065423.7	1027907957	373456562.1	890854424.4	766346370.3	1554344705	970519494.8	3937455954	1448901126	1427831583	668667902.5	1077246757		1733907882	997789596.4	3766860701	881896694.1	594128259.7	1269229784	2161503962	535149211.1	1807399963	3570701560	1511171978				552929627	13591020710
2014/9/30	14593143150	2636903764	983295895.9	1522627620	1387428376	6512217493	3362189245	2253363599	2019722482	4471638044	3642339431	2122899336	1206679426	507597.4	959387496.6	861934772.8	6832419474	1488645327	2537159058	1680161413	589204213.6	3503189246	1024012169	2049675699	1273267730	2513252764	1941167027	8670538426	2179526826	1971010429	1509265203	2825369899		2105052451	1374690308	6188904996	1410316298	1194898206	2078618552	3006352763	936007687.1	1397793547	3828637744	779112885.5				629426100	13066378958
2014/10/31	12365319318	2403879079	1053760029	1046534110	1358276904	3580560655	1810643885	1169968870	1545222689	4577367905	3251943655	2447458176	1236652729	3105800207	830907448.2	666844136.8	2829170521	1054725317	2186749765	2253793554	482209224.9	2803153184	478555410.8	3141364163	910789920	2797504003	1827143712	8005126713	2256609053	2293930647	2416726782	5031126456		1528608783	770419150.3	4916846770	1201010322	533661322.9	1379414260	3870959705	609624556.3	1309698560	2580285591	N/A				586827326	12253000042
2014/11/28	27150254526	4770558132	2499043597	1281020054	1020039590	4737179414	2290802737	1901584065	1532906841	14164727603	7891979671	1558072240	1156704486	1370194269	918745719.4	865016357.1	2169455902	1121809199	4361910659	2626900977	640599788.4	1753041190	736607397.7	1941550309	1286615465	1663783528	2017782036	10060048796	5057756043	3217719980	1515846309	3436672370		3538641769	1061331148	10645297800	944959815.6	650647927.7	2118197461	5067239193	753013546.8	797115785.5	3769936772	2034902650				2474886937	30025450088
2014/12/31	77133357720	9325350977	3123577627	2199624637	2019243865	15106755139	4703093182	4091681824	2873669816	28645585446	27173991225	N/A	487624058.2	993229541	2323230206	2940826332	253004657.4	3171414048	8061576461	5248706117	847669370.4	2704664982	769063510.8	3589762800	1508208492	3087963091	3146562624	18927333159	8290322793	6300154537	3081549504	4161888453		5250207093	1414615499	17514635596	887955674.3	901835299.6	4074374697	5762940604	2496339573	815938251.3	5994207785	1447672649				2325123764	71596808439
2015/1/30	75036202522	4510330239	1316123114	960429286.2	1321070358	15134705470	1793963934	1888290949	2540933866	14450043623	15011766442	N/A	884863409.7	560842668	913974008.7	1840752343	502604250.7	1778953112	14902107942	3025631909	867966049.4	3093743887	508374250.5	3222206762	734512151.4	1463805924	1507609800	3812548413	5793550628	4129542456	1884528840	2541115230		1478476023	932371438.6	4448788761	N/A	499739000.2	2381612460	4257548545	1431184746	841116678.5	3972290694	616284230.6				1309254223	67786031249
2015/2/27	32879763095	1422369033	455631600.7	383256228.7	418660438.3	5188615923	608835416.3	890122277	2489015401	N/A	5749321019	N/A	1035513983	483304608.9	500787343.9	501754658.3	2107186565	738984439.7	2772434823	1370527481	550484790.8	2578087306	589425822.8	4633870472	393176268.9	1713607792	645504407.4	3157434638	2331077528	1794371310	806274565.7	1158682745		1226368220	514233507.2	4997094727	N/A	513898997.7	1370008496	4554369667	465462236.6	381911602.7	5075218284	581657504.7				869546294	28329560445
2015/3/31	74792946797	9579725199	3242345845	2643227973	3570955961	14341011732	5131323156	3766252192	4875682847	18437346949	17636561469	1248116161	2652187697	1902855197	4275126949	2979119207	7348534512	3561327139	19727217180	6645569207	1266224585	3758315896	1770338932	8699205267	N/A	10955798456	4527939682	11455142843	8973178963	5281460580	2506421433	7551223252		4533243534	3706428505	17380189703	N/A	5731641484	8986935488	12492128664	2817308206	3355484763	14109485495	2903537055				2192694875	79513492198
2015/4/30	1.25735E+11	17532910149	6524207456	3125345131	7665485812	27908085800	6766604482	6928356882	7262194283	41450996164	33698973265	7645372003	11674854960	2954867677	4517028088	3946400456	5831901233	5169119577	35804870406	9756944691	1629326586	6859708464	2239227616	10373395128	N/A	19120642128	7069157209	17649211587	8467618061	5729044202	4261525372	8444783690		4777766532	4724351337	24162115139	N/A	6283904285	7720336992	14883786880	2578083085	4479876117	2346120670	3855635483				3371081026	1.32519E+11
2015/5/29	1.05379E+11	17496187595	5996624506	2574810113	6642042863	21069882262	9845917506	7011642005	8091343607	35669051266	29352845980	7365090124	11423834618	2500256373	6826412554	3465161197	6462107004	4772311566	47124053272	15829713488	2237937664	7444871363	4168776217	9901400211	N/A	17726378624	7356298005	13037262129	11503564487	7187417699	6693230317	5730882949		4803995099	5480308733	18299276669	1581555.3	4347892142	4823759232	22660061701	3790783012	4652500708	15512255356	4293539246				3596027664	1.08008E+11
2015/6/30	99449371972	25874772592	7108948234	5671102304	6387144361	71540161541	11983033998	9954067937	17447639696	69106237889	45234489497	14575251928	9232266575	2758281928	10557219099	N/A	7562264785	6395055550	34241534671	17986312240	2963453220	10905652645	4090319877	28626660960	N/A	4924938152	12197915509	29857049242	14097008572	10492506256	16992744283	10401484477		5917549873	9376699500	33789444166	6686501368	5369059633	11768536380	18921340625	7576173866	10733594909	16726642076	5570161024				6457577806	89858161697
2015/7/31	1.19906E+11	18875716600	4549569656	5842563547	4365155928	51056653071	7040534392	8200011009	10012519062	28706675870	25884819946	5774718153	3192810821	1577550615	5583862042	N/A	4239194194	10954981345	18567763836	14866686269	1452759166	10720739227	3258841688	1776161027	18123497.2	N/A	7600602680	12742164039	7731009208	7291409626	6885619936	8463095541		3850201772	4607183555	17341728735	5043254667	3661173029	11176956259	16000660654	4257059506	4670951418	12302637609	431385906.9				3702811264	75773343573
2015/8/31	44749396330	19442417360	7081427340	8688950271	9487389856	59376978713	9340087556	5014439645	9800302292	21587652910	12341180492	4929203610	8050833113	2389497637	7193251229	1113532135	4207232031	8920641928	3914809131	12438658129	2005119656	9803769948	2669505896	6523271165	12679671751	N/A	5953234355	7888321909	6297350099	4432632324	5634365061	8482536862		3629324104	6976819832	13298458108	5398972466	4086914216	10809259302	8931929596	3260410179	8038943603	7644866149	2974524032				5623451178	33016032800
2015/9/30	19186244349	7919498806	3865912214	3671279783	11423457614	34044333468	3573221868	1710174654	3600398544	7950455823	5948893377	1959361218	4565359671	1067331781	2152552964	1764818520	8399007268	2442286107	3964881698	4869807997	1725203182	4260066561	1787739785	4720243437	3349662190	N/A	1648774362	3474850956	2755619229	2024934257	3166593369	3016105755		2177427922	3434428884	4508737431	5275487913	1666470805	16377217992	4835832069	1217608644	3181342280	3634934571	1808361301				1488425095	15676426012
2015/10/30	12141516863	8842840173	4459299992	5579312862	8223113511	29975910652	3730960353	2306550520	7058704983	10126263224	6765135006	4523765347	4216352128	1751732189	3190725183	1985544397	6670576316	2079940977	4491620569	9371209104	1573926535	11097186017	1940646897	8465097571	3563334606	2243300521	3087915112	3892396834	3441209302	4959906431	3574975956	3849347124		4371173029	3094898138	4010583348	5890305774	1454910694	8218243210	8747420036	2099764691	3347652236	5611317263	3430087966				944755462	15102955494
2015/11/30	21994557389	14116969217	5583625808	5561644081	7825310238	35660979943	6335493732	3268413409	1061182842	11774965202	7264409648	6295784285	9388237468	4104606128	4880453595	2428634559	5872628435	4461947651	9517894639	11601058429	1933518288	10941686639	3078872817	15204684692	4351647112	14020610114	5695676004	5119679107	10764726563	7762986427	3973998017	8091455856		5029090901	5512541045	7804534684	6774338114	2952552399	9745943989	10528296178	3726235067	3744173149	9315899667	3807112694				2004693922	28088495499
2015/12/31	76758125108	9602957996	3451353763	4303138373	6455551563	18887232388	5261358299	3130137344	N/A	17366956773	39965725318	7462706848	8058548752	2009049161	3726705307	2134317613	3165017925	3982467492	9622891812	12674957514	1091291518	4708671211	19700796811	7120242216	3702845666	6950958603	3660888901	3193631751	14396720938	7580644300	4480958793	9110773909	17527207730	4073375362	8720362791	11616740358	6076157598	4550251512	8812954301	11380729760	2185216271	2359103466	10559601836	3312702792				2938793032	54804200371
2016/1/29	N/A	3390235081	1356431624	1943253694	2068834545	8477703435	3868372316	2026673859	N/A	5227277568	13613871000	4000901806	2027968856	713830140.9	4662052953	1708038255	1238376573	1778717730	4514638621	N/A	957074930.9	2597225036	32724291180	2371681627	1259334626	3489845328	2570862552	6288793162	6963144400	3242093412	1592898543	2333667127	32800886141	1485876992	3605358141	3724742375	3124633285	1820662314	3292259325	5161093417	954312983.4	949959908.1	4102703805	1681848500				1395659495	15730510576
2016/2/29	N/A	3782341147	6485158222	2043219978	4230584957	8589343612	3043209490	832928218.8	1485347378	3157114251	5174262379	3351730316	2274047280	623652875.5	1982428273	682458466.2	981421587.1	1100418885	2216690356	N/A	264036828.9	2662156061	22930553570	2228000107	1394498648	1836517494	1128085725	2404636664	2557981613	3066441993	1052869000	2560093990	12585542729	1081307433	2025719325	2465769430	1570605588	1164922222	2415236042	5304257493	687292371.7	881381993	2528056296	641338288.4				628371426	12475485536
2016/3/31	N/A	9703013439	8488131182	2414885058	11990895164	10070752313	5839010212	2431014767	10576490196	6347124401	8288903874	7274634939	3284701112	1098059990	2712054538	330385628.7	1556410772	2955314287	5557861966	N/A	N/A	5022853093	40605790847	2788724694	2229783470	2174128820	2237534819	2178098765	5463018948	4089122240	1976234289	5373961863	27304239534	3057513117	5711143107	6536325544	2244952915	3560616591	10741959980	20727873685	1549709096	526953530.2	3361380221	1377460029				1112677699	33997659162
2016/4/29	N/A	3973597708	4834878755	3338445732	4302944702	5962544011	4088681531	1214013960	5545849766	3315893370	3091679931	2696717038	2964695794	1132127481	3190823934	N/A	2186105970	1686623164	3244751503	N/A	N/A	3298034503	14850876918	3864818734	2053298447	5462886172	1775650104	1864177431	3281332540	3131030112	1433669538	2447160298	11821660411	2160896860	3451959918	3046632831	6042246129	5302876524	3422642124	5609321105	1259999743	N/A	3329519039	2635306031				914333896	9823507751
2016/5/31	N/A	1709137914	1872874706	2032196433	1488113834	3106960372	2759217559	604761330.3	2259103867	2167161245	7077010181	1292478228	1719622222	728010391.4	2592851184	N/A	1015714185	1491227104	1657607357	N/A	N/A	1669285234	8284529996	1125401622	1307981372	3068361463	2200373397	980064008.8	2181814019	2951280677	1306172674	1137560403	7821343563	1321953442	1753088723	1649872604	3270576184	7728741193	2245582211	2752363217	507788085.7	N/A	1747960446	1664186027				1390634778	5617627623
2016/6/30	N/A	2299066331	2355595109	1746514713	1919830525	4047932015	1986549351	924779687.2	2808580490	1853728978	3500860708	1821534456	1513181905	848942301	1970781548	N/A	1660502894	1213327428	2493603701	N/A	1434895926	1749358670	6064645446	1257737455	1240063638	3158330556	4169957871	941103314.3	2484927017	4734619827	1757054165	2385075448	9118912005	1085457879	2026243000	1709944977	2923839485	6939677736	1954364079	3003508486	1359204243	N/A	1531077179	1389775953				930402747	5500921607
2016/7/29	89006674283	2735995448	2720561753	1882658558	2704641488	8191350598	2423482222	948644523.1	4462644748	3429890538	5440633935	2172468964	2040832708	1221309605	1622806802	2199997409	1538555947	1240830104	2894008560	4300909793	2608609238	1895011970	5176885879	1640938019	1588806521	2687981778	2346129237	1236971950	4134940623	6968655521	3986715067	824178102.4	13490040749	3948614298	3044144234	2115409567	5503230427	3833381425	2677841766	5102650864	1419223863	1947928994	1857079969	691966281.8				901350290	7995842883
2016/8/31	1.20838E+11	9685494682	6272868384	2869111543	5148779683	8930503020	3371169181	1388988309	2909869480	7129099177	23313668186	3199199822	2158203258	750343451.1	10440083666	2224216267	1474487714	3483678845	13439401394	5219908723	5175492304	4318863779	6910286115	3402288735	2651595120	3515369923	1346414897	5306668677	4044648823	7297011287	1975281783	N/A	20236265313	2328286745	5857490127	7300143591	2686667266	10083362265	5728710068	4344779193	1468802373	4069216831	2609282396	N/A				1210002684	24174108011
2016/9/30	70671442451	9271800913	3672559876	1722738722	1107466736	2675379516	4704516469	567009820.4	4561796024	2846938353	8693856513	1435096824	1002552604	119057772.9	3314390772	2759503774	954117205.2	2281506648	9674165844	2470700496	1892665261	1984323346	1877252542	1635662357	1510201293	1428749884	814882345.4	1482199738	1719535022	7859403963	1791664950	N/A	7333731691	1740849372	2924387095	3050679288	1477273892	4922897883	2948015122	1821875752	669125103.2	2400002695	2561085453	N/A				616567545	11261660631
2016/10/31	33831656517	8602476819	6828968919	1933750717	N/A	2292528688	2419813107	497108483.2	3547855345	2373692413	4301939002	992973132	789332771.9	N/A	4270093666	1183207510	N/A	1270364718	13557071661	2954301068	1745270452	1190612030	4144766561	1116338246	1116937729	1224511634	735038150.1	1314603310	2829659036	7833947353	1181479326	2746987514	10502811406	2746789989	5229080013	2561766474	1095381100	2085688193	1472437891	3703672990	1752638020	2362932180	2156471365	N/A				1158151362	6165893862
2016/11/30	63113524674	5645833295	4726562801	2055827603	N/A	4271625369	3017130229	N/A	2321541413	6007421232	9219551115	2293937058	1631985410	N/A	8899451211	2318324088	4732702608	1238996103	10088718052	7388455141	3212087489	1557003112	7637484111	1839064206	1381008507	1856049584	1277559377	1694539959	3969902658	9656361745	1391080005	5438173435	14724362257	1888224489	5472816049	4272724892	2024480042	2562127546	2963276351	2607835663	1808395847	4591905604	6696172545	N/A	9498347876			1565269893	13000350631
2016/12/30	25291365362	7097201614	8463444894	1356727840	N/A	5362009284	1778914975	N/A	1540374809	4949442048	4909039297	13924698362	2219356208	N/A	7473070325	2303709023	6663207067	767061352	11201485522	3762213060	1735786718	813190743	2778603287	1556173782	1297129103	12790050305	987934026	1720920888	2283973679	8650746172	1230621798	3094627238	12860545383	685194235	2540147865	2808698823	1229829583	1226576343	2065199331	2160055871	855842943	2655576728	2701879913	N/A	7447772044			1640075680	21413519345
2017/1/26	10243954536	4115172089	4543732940	1198374808	N/A	1676963540	983393714	N/A	1044785920	2185266603	1765481060	12440066038	626471596	N/A	2460618708	1513794490	3480961853	474369318	5140714712	2187907283	1991874250	633034740	1568664242	688461899	761568246	4055337535	773105855	3386483082	1915356028	7977837920	1772248943	2386380804	4412948751	557645136	2068717155	1230710550	1880278089	807414917	1654689792	956663241	502386647	1036852775	1471821385	2759979061	2809923303			755136160	5833639100
2017/2/28	9957444237	2294799675	2196283470	854264799	N/A	2355541953	1265695430	N/A	1081822068	2908095695	2105375845	17875558462	1482822583	N/A	1976643627	778362644	2981260219	1554086775	7692005659	1552598453	986017258	1375814015	1436548914	700911022	663964547	3103665948	1987812800	4030381708	3804014694	6388362540	2502669108	1962943593	6400473733	756439994	1479099181	2421234885	735582131	1654378066	1409695133	1720803926	768264315	1139883765	1218240857	4612601218	3335785820			653745614	7092647610
2017/3/31	19082327805	2402060431	2010580649	1172120889	N/A	1772667288	1593680796	N/A	1133551196	4028398369	3514921001	5797037460	1071585019	4481396920	2712180730	787467145	2661462324	910521052	3883517471	2470141851	4209684404	1767061250	1614464638	797511538	877219228	2207499464	1494110238	2431155837	5901558618	13856242951	1704183261	2653832510	11401275040	929093346	1820953826	3302332507	1076288543	2859701317	3564054308	2911894482	753860697	3067592730	1234723071	2468007870	4637064957			905513994	13252575090
2017/4/28	12095067160	4530064749	4647849269	2315748632	N/A	3699347532	2889411893	1074263359	857205337	7972562865	13908925471	2348285194	1088098408	3037213699	2356317735	1079801626	982607926	756979266	3063369470	1700687609	2497035892	2229395774	1464331005	896507415	747939354	1944791581	1277700591	13445838018	2814557316	4336568734	10390329454	1756648660	21216783488	4495887650	1155837253	47046285099	731685150	690946941	2616635553	2638821398	679653202	4413637007	1499009572	1226421951	1210922562			456250709	9081102799
2017/5/31	9744083690	3474629721	4784836847	895770930	N/A	1680541074	2714196970	310877318	1034733634	5742108294	5673068328	1349172472	831664306	1090775487	1112080307	1042858691	663176982	396633733	2011670468	1315670949	4697354778	704392099	N/A	511672600	701757680	1327327665	526461999	4682461855	1836880559	4453147419	10540993981	1119558282	11858014264	3104055553	658439442	24068429219	702365129	671775589	2174664217	1204646523	4640738065	1433195952	924440454	1285285213	1053539550			445422532	8210789883
2017/6/30	26133603506	5061128748	10104916279	1600263499	N/A	1172491188	4056169282	247958074	1302316443	11517551602	5004862442	1612675447	573302486	594018731	1812116442	701614032	628008683	662946715	N/A	1455206186	1517824645	910618559	N/A	519870966	469036359	982026200	648573365	2113073593	1951141480	2455432738	8347195870	963626139	16990207298	2535008661	680704138	13474410973	702702057	1050232223	4116548033	1590035559	17069261245	1251257949	713244982	1090749153	1082909922			290289434	16428194052
2017/7/31	28728146148	2548800246	4040469809	712263245	N/A	1302191720	15398760740	206608123	830593351	9378562233	6004908221	4406919350	844614441	1864258109	850274581	354940211	782867368	514257206	8340630629	1133496692	702601703	5872207185	N/A	577554326	393821200	1116095648	1288583697	1245031398	3203506306	1525625608	3178365528	1834807103	13305052212	1376162092	654458682	8557962089	693414676	788130086	1965292981	9980558160	3682309491	851834775	896021069	5163084312	845703610			243167171	19878063296
2017/8/31	18033657753	2239580904	3509402112	637962759	N/A	N/A	12122152149	344684462	776818246	6782256001	4836646319	1834106565	786092664	5640031531	796981958	525870770	289103065	508301758	2039750398	1364939021	631386220	3353021164	N/A	557105117	560182040	1531080049	2579734881	1760485522	2137258556	1607773033	3456416941	1004021149	8646143183	1032671957	962929226	15344441565	695912675	594616439	1828263372	22327078049	7849499586	866807343	783394508	5025908768	1273310151			236938919	12468846460
2017/9/29	37544951175	3384414900	6557541346	1037362704	N/A	N/A	7338535285	342840838	1474746721	9474140952	8359004198	2023853066	1053635240	6451044163	1334985046	1065856023	1749719941	1063112039	5186943439	2775462820	3357575040	3128586089	61623459	695842444	637696215	989009118	2362071295	1223079614	3099493819	5391119102	1918583239	1225326479	12650634614	1277642715	1817072258	9684640722	407519620	1909635392	3764491127	14758452792	6834124603	937894397	882255669	2086305449	825165728			270373915	25075268440
2017/10/31	17731045800	N/A	1842424704	300912544	N/A	N/A	2378559369	202330892	1834465878	3888736897	2841066014	730905135	556913417	6614563603	463903138	N/A	631430968	691797466	1323746841	836305345	1506673558	2525749084	1167473915	403707473	328333213	673887179	2795605461	586104569	1278384881	1357764368	845837228	586261754	5892109312	921758408	565115374	3384397148	407903222	686090806	2788492831	13923904354	2336949351	504976323	553734901	4652450736	1929996847			204117653	14893378846
2017/11/30	37370308910	N/A	1824424703	724071420	N/A	N/A	2813881112	234411365	2438448189	8847316577	4077919004	527488448	885201664	2427267426	518349197	N/A	635576701	1462623619	1290441196	1070300534	780592835	3080851669	2887909894	367605467	395197910	657496636	3170042373	656158535	1746067212	1676610235	836185673	895916710	10793772345	4045270512	446891364	4989182588	565657985	509791590	2574321277	20607566213	1234281642	2016149934	N/A	4556375940	1120896714			363970112	35184721849
2017/12/29	27444748027	N/A	942631460	625666574	N/A	N/A	1616673508	158013618	1156190577	6435093958	2510991662	300936160	435332027	2212070638	327393088	546051561	393412676	734126507	1367565397	883956203	459212336	2096785378	1230137696	262691749	286287360	683197294	1790185558	372515109	2302538666	1646588436	588933701	468613446	7236850301	3095020340	320622865	5410879373	1127060553	274288342	2729968114	13316885536	723826602	601338472	N/A	2355985697	891335981			181455993	34340807557
2018/1/31	52553325794	N/A	2890192645	3314282093	N/A	N/A	10025363951	730740343	939225114	21930607776	10217634165	1837667075	11935462115	1904205331	1379429740	3495875286	759957797	2775570664	4741445399	6032517005	1274073751	1825520035	2520363070	471645995	750734642	810886880	2978261774	1439848734	7040371197	10180485236	2316364952	1048777293	30524716821	7567248385	1269169909	32866641700	1663154456	1697037837	7954398532	11761642520	1803015606	1571363983	123261264	1302087572	1262454332			719000447	72756300379
2018/2/28	27750005305	N/A	735935999	626705791	N/A	N/A	3507099551	238533565	254333473	10634378268	3980559504	311002644	3602229500	640817171	270373176	2121294439	340385862	645082868	3126813684	981833732	2140792472	591204946	500288257	182313327	187201484	631730722	2741684418	368629438	2225731194	3603285811	638250272	507267467	19809223320	7515664248	271302671	18738250497	402685583	277390263	2935005905	4818365350	554409956	607411194	702293377	604852800	674244953			334534838	46995262956
2018/3/30	29271329901	5345878512	1857434640	1678661378	N/A	N/A	2363372543	543687022	659012276	7737043625	2589349020	1550582675	5381533184	716773791	362195030	1031208870	480481305	793309205	2411641524	1127162177	1146609508	1087000222	936657755	412634666	261435949	4322986238	4991625129	688980779	1893137719	3676556172	999003260	591911709	15894393353	7803313289	374371336	14097240842	1270420929	13664107144	3974959718	6591020089	651448562	642511620	1045783980	887717576	1115346423			361131120	39143763628
2018/4/27	23528512686	1931387259	793808607	1451962322	N/A	1348804070	1103819782	219117096	826574926	4325180724	1428896023	1480133367	1885552162	984215386	332592226	309503704	573632657	672275018	2608823329	716065218	951889559	618700493	398821340	165692096	201603035	2514842648	8508491826	332986290	1673656337	3311785208	721563398	606837107	11506309364	6541888406	624847301	8032208086	378190735	7094994791	2418607383	4469855768	376771550	527140459	641656686	333074301	1090340778			222744599	26746650582
2018/5/31	25386256384	2708826273	1259442876	9892223114	N/A	1223474943	1129453552	549194863	608061966	4150045736	1964966758	1005831140	824243139	1318443859	717753625	430449000	483369780	1056800894	1557578536	756199114	423739206	460758825	431774068	242541122	299089558	894290225	5808559157	374389446	1538719953	4300392495	792557418	755426208	12659449483	11258737495	746756828	6592300731	526274524	5168067798	2469781810	2447512422	546367171	530573864	573291335	1638860195	1422232001			576559009	20889336788
2018/6/29	29555046499	1361434736	603508758	6428926430	N/A	1148078942	973177137	420243317	248118619	4318770751	1351278679	386072011	926693642	735313864	299828751	256996359	521439826	422057948	954350440	722962109	366962890	410959165	342329215	419302520	202361101	561922590	2223178841	317942909	1129206397	4636690783	469658165	419569021	13993478285	4835753141	702833372	6116660498	196164340	2637829335	1544688676	1499027347	375535737	310839725	475785628	1078482919	1569191314			303858000	26816194896
2018/7/31	22471380422	1423994023	1055813123	3732640005	N/A	928412516	1550177921	361053186	497348847	3364277184	1727734874	628173363	815227430	878495485	344615472	194473462	518360229	474696833	1516522765	627373387	369508319	472533168	343625129	433448509	229872552	484732658	1376808804	752720384	1528864800	3578257184	653940674	391442718	11110492887	3939968356	437955704	5020633779	176151811	2380043989	1045339742	2130601957	324315444	696019984	464610433	717959849	716731831			218272316	25989806022
2018/8/31	26190172917	1190778918	1721605241	2174508852	N/A	776400921	596401176	434546578	306127297	3628001450	1070148108	386716549	407432134	658290273	240387518	276224706	350677045	391720349	1729903577	616335508	259402201	250854806	164384308	447035585	110972836	366145964	902857713	1794391516	1202581433	2183424925	813098743	294740535	8857720418	2739787820	439729510	4816291506	176078399	1576130128	1169221729	3648684345	244127270	462051827	381457063	815099153	551421230			349418836	21296539779
2018/9/28	25404043435	2548227544	1201883691	1414839503	N/A	1099867040	406862656	362682328	217368212	3360893099	872128008	159675402	286943928	372235582	221278527	119179144	314982549	216220935	1128584438	541880600	262670229	308084563	127400213	163453464	80599932	334340101	498475979	534280317	1286719590	1869676467	463743752	245036390	8901380379	2226487668	432736444	3476837841	136851300	1424840588	734378621	1388900886	132950518	482788592	375166305	476576945	343153122			266145097	18878795336
2018/10/31	25283770451	1650337992	877799927	979431664	N/A	734627279	555575211	491106454	190276798	2963905371	992974359	199955680	1147716560	349819513	189661491	306951019	411743503	360157446	2080745145	480677501	293619690	316995154	236814266	143484229	130220070	419276282	677097760	355076563	1214137503	1938606452	354523724	299886822	7617322150	2092587848	329710402	2769663077	128944219	885442642	861756289	1657034099	237791957	510191668	425369650	1119034388	393430048			236758231	16279173140
2018/11/30	23503332011	2040464560	1707340577	1529703911	N/A	1504366264	1464695411	919477327	4701133167	3210258501	1247589697	395270808	1743354632	550325054	693281898	718474897	2434913460	915400380	3231212841	925474521	409339693	724433840	594310309	269306029	259871786	1060314840	1061831052	1615150427	1804870191	1893681952	842369479	890210924	7819107583	2043060739	865604518	4072242270	463133972	4035061777	1255107980	2387012211	596021324	584224858	699546521	2041681533	579090057			209896542	16245557900
2018/12/28	20317352583	2177663738	1759209649	1839589018	N/A	1144241323	730640006	267025778	3274324057	2713073639	810467826	143699789	920225702	593294329	223858011	354044506	1125944275	300359662	2029452192	575451717	435888030	270979949	193895663	133338110	159496527	338426807	700709646	410267156	815209699	1984479353	339937288	405985273	5972098604	1839478044	225225299	4483162294	566310799	1144972991	647711853	1153511575	2273984960	735179867	442145246	607920756	389659943			230398217	15490771962
2019/1/31	17620537149	946416609	649577284	1184882085	N/A	788354761	629053690	183819150	3777078180	3194143499	983145704	156778152	672302609	757503824	158540364	215842565	659999937	303661162	1984683128	541181683	488152155	1090929729	185581202	216852852	211367339	792835018	858006430	940836847	941533171	1777939840	601896117	420060946	6476305680	951208360	262277469	4231930133	206897895	1566681587	616355147	854057080	2439208146	393912444	753170424	707538673	366558344			204145010	15279203613
2019/2/28	28475304557	2016328033	1234439223	2202481334	N/A	1637471185	1205681232	465473217	2787318103	5226614552	1428456200	310856139	1223171553	944898189	426117074	197001616	1035670387	403410329	1512572071	905349153	850194524	447025454	836593093	812388228	280079290	1296546151	1280717419	859125354	2774505878	4108643913	643165450	562436710	12762135146	4058855779	453912144	5848967721	183946577	2059177492	1513814478	1805240077	1451870856	1119169782	1012093542	1084242689	621718492			365346021	21934677334
2019/3/29	45606076884	4796605638	3208430046	3121111188	N/A	3606358587	4107121399	1027406515	3321980617	7874766936	2856651927	1368537086	3827225176	3140766794	824070876	622886898	2270118425	965428109	6498959705	1618009582	1324997933	1708890345	1998747256	1508176432	1053033658	3234306790	2830547871	3438604459	4598544861	8336276721	3858860425	1620444952	17579448142	3887726241	1937674741	11477569763	620721669	3098431525	3055374748	5229123410	2919980516	1422629166	2036164881	3445626456	1824043379			853068821	42238828097
2019/4/30	39951842117	2734907737	1808274224	2031768990	N/A	4383060034	2890345911	1651949862	1397248065	14227063742	3421659534	5506159368	2933517370	3462513969	1029161747	837856802	1644805203	882213344	6966143191	1693139778	2844469255	1201929840	2626821621	1112943930	1237978175	4443161619	3662131059	1931882130	3229163173	8713549290	1587116588	1969563446	12466562580	3019874901	909109601	11326806366	566921183	2252178015	4163666114	2771319863	2554795937	1295618716	1541523816	1749469694	1404478777			685510200	34506647040
2019/5/31	17887784712	1014907807	582725148	1132679882	N/A	2450599278	1109578841	390317354	1239216742	5367792803	1365064450	1374645162	1386368610	1557116427	422248874	305677682	405222589	390744037	2585506799	702216150	592880633	506732646	410354162	378156627	1742012563	802867296	1019468144	695744167	1233206736	4252952710	1818183781	4514130487	8452905886	683681095	260597112	4692745180	168579207	1913695473	1160719053	820348199	663811575	436951220	752479514	896722420	555304196			380871666	14100233963
2019/6/28	17460711782	594290098	318577353	420391064	N/A	1136972567	1325876766	200861377	405711100	3482932802	1143797740	642724534	629546246	1068479341	325565556	202306236	770179980	235746788	2345005233	479031749	1228848337	338461327	349477759	2826543206	840873996	470334966	575460184	405758906	1049842749	3768407870	466582086	1620512747	4936052715	571878791	177750989	3768826156	111184556	1049885581	871038495	1206599725	408004756	264513277	495286762	762956904	408916332			348338141	12851629357
2019/7/31	28195769464	776936000	1422220620	663363443	N/A	2283420203	803272802	257672925	338951926	5846271821	1240461798	1058149799	1274534472	1545930973	342164160	489816550	324077690	244384247	3272256871	768392485	642254159	301731559	1272682656	1133107407	590322166	477652215	529495182	330996083	945862581	6472038392	630337999	2141425216	6146762160	862459862	198420586	8012237508	82768288	905938748	1303140270	907035751	703175120	267770683	484938416	669037679	457779772			1051416169	26735359962
2019/8/30	23369270602	1530632541	1404138257	1654017669	N/A	1907533994	1006473479	298140150	5411232436	4232980644	1050912073	451590883	634815127	601281278	308064056	535143878	328191310	199743015	2763649166	696059573	431674215	279485105	337064603	522035112	294886032	535402658	450580035	355242691	785142975	3582761906	319260246	3232240312	6839724642	530439479	179390426	3677305459	76316854	676488705	782155361	865750159	445929121	948728611	404491357	422756015	398445626			534092158	19364443030
2019/9/30	25776209985	1383551290	1105330859	1521858965	N/A	2100788323	891144019	227203829	15517119309	4773080508	1118797625	528837835	1188499388	827690584	357591968	271416744	849540029	189026245	2133283331	535905667	416262982	323962941	307903560	656849858	478355286	694128542	504332860	339666191	852177892	3547264725	453893919	2544285731	4373398273	760127974	292990189	3688690639	74695788	949138391	1020793249	925770860	719863367	1198315559	459889461	494077530	483748220			414346341	22671109951
2019/10/31	31323733366	501252990	309295299	364947278	N/A	2618855486	411139745	261888930	4218034147	3841504548	1115037387	169309174	543871260	625067766	717905442	136485909	393540094	181885405	2661107133	530214668	311359795	231337581	207252410	405330203	298640895	1991394251	256115643	401944976	707362230	5007140840	189839505	2291058231	3914578278	1176065760	268608031	3464159138	50616785	429248186	1278897379	420475025	384058660	412619576	413504980	258686520	393052311			411836988	22815308366
2019/11/29	32125549370	548092247	257135252	244630950	N/A	1811702737	342600529	355353528	4138301274	4570020962	1045020669	127001332	354229942	937970591	296222352	233768217	1874987806	120920366	2166280509	311016272	183316858	236286546	161671088	228169369	175337045	905487836	454392628	226270639	545948369	3971216247	389371879	3384409672	3327671312	642853364	156087345	3812654221	88466634	573954645	1080232726	690374615	304195104	278556813	376996862	303900415	480535120			405736222	19342522809
2019/12/31	55902212381	991945186	462633013	387317848	N/A	1748376629	610628758	656006685	3230688397	6460060839	1715277658	544893394	741155596	922614602	307305986	254897002	2693206693	364206191	4878205006	535267723	304419223	352198592	265714324	534023257	211199629	1238801622	1267116435	360097581	1052646279	6661675795	462839734	3459415842	4435441033	1315308082	238127844	6343872452	255468127	490808732	1755113289	1581736960	447594210	299205939	740090784	340564082	452383811	5739197027		478119141	24533948155
2020/1/23	35849950263	894776617	378947498	358911123	N/A	1819852759	484221546	387458778	2841598551	5091504590	1183492955	938275438	584501850	878990877	351828351	190362250	1128834047	204583148	5525611482	899149545	291223461	679976658	312044302	376900855	228474034	1260281487	1488508376	343580424	790928781	5289729634	327461003	2379330717	4046129518	663217557	249066162	3970057201	220905608	847204581	1150879912	897500853	446900489	286131020	899889467	1183979408	552307463	2011921508		390801891	22970556766
2020/2/28	55266151082	1111205863	546756804	393449522	N/A	2474797490	960324858	402688162	3158313980	7188318427	1613611213	554609423	1167369281	1132948389	419807718	427598765	1401872741	331532569	6202337911	813014453	681603367	845348699	421565660	682973988	353480610	1005201816	1399364270	728147788	1272881635	10834384611	578008705	3787836396	5418282195	843357098	355526501	7393533280	534339999	1427336692	1712976959	1624625593	602329962	955161092	717787819	757769544	914991254	1353233819		689942554	31921464283
2020/3/31	57270475039	1632777991	861741191	479021523	N/A	1764751160	799089091	438843598	1761639485	8233215916	1871530220	1267656685	1943886084	1046295675	603668517	453086433	1095359058	601716172	9241703603	789783564	3371541502	2048991274	882067552	1597112737	693849998	2375905245	3346056571	1922614606	1714113602	8960993944	888737836	2933108832	5361908373	1367674119	1202521742	7780609155	398318803	2955333240	2027249261	1377549193	5149692061	703381836	929687369	2990652667	634820684	644852350		824679060	31658114952
2020/4/30	36224433051	1583458153	1174721400	501594058	N/A	781120496	762943928	286220683	5618296473	3474200615	898353980	871487903	549577368	556841810	345744217	513613806	1287160904	484766843	5293238266	619380840	1153353062	699508602	201811284	1368508282	275893915	709820211	3060053589	829899768	1030902073	3992514930	597353899	3259469114	3088438543	513302204	337999261	3590222552	440165103	1584520996	1291428104	668029163	2043830498	298739290	510949352	1480115212	490363221	1305695623		1060148121	17543295891
2020/5/29	33021681480	800649034	867951028	434641837	N/A	610964238	913694450	145659992	1326562799	4597731961	780510941	220356886	259510110	569537319	216595724	196859145	7323211629	323329074	5336954942	651198040	383790669	762426886	157775797	1170085674	135801889	339881709	1952112163	434797276	528809711	3685035745	611057240	3383991673	1939489887	418292923	173419320	2514665097	132203201	1513061070	983381828	1736439784	538880816	916180413	347722711	482595793	338650434	1255365010		574420581	14455193714
2020/6/30	39909891133	4978051271	7673478979	1341714500	N/A	695288663	1110820600	192728484	3564597431	5389508238	692483269	234417637	343208467	998446755	245557026	214883090	2082205287	244254749	5211551010	456470208	1166942636	858318885	208679949	2336753421	344109675	1533283237	3722541875	780123036	918330906	5905870155	512203247	5549576435	3011842466	568433336	232735405	3480430718	151633327	8644125900	1320500536	821159248	959140814	1565127732	4857694028	678686872	871899149	1379638990		689491800	18315419890
2020/7/31	89419363091	13533400904	17690199785	3659906162	N/A	3877821360	3938580663	983059422	9060547565	19600165179	2944476544	1127056399	1159370663	3538209816	1366969841	986806895	3558104441	572471690	14054222798	2149389898	2517293878	1568722333	673622585	5382842311	560561301	1704769955	8592003393	1497776634	2202592820	11822724272	1953837857	7544353107	13464579139	1487741246	825524469	10217784657	277739033	11451827618	3665005944	5078114509	5761596008	3225751254	2603304059	1179224171	1705274864	2145389125		1440065153	48466820045
2020/8/31	48345261227	8888678041	15624824502	2018243517	N/A	1615949702	1939998903	861657031	9073898083	8656020088	1132106420	656099723	891018525	4553061935	1642754518	415843835	1213910473	303604395	10059487854	999785038	1204343091	1155489457	631762709	3824924870	803223005	1143830545	6739014773	3855959315	1168728995	9034014580	855797651	5020359581	5416361445	953206563	486099016	5666763774	186321896	10626032142	2404063512	3612503865	1424731927	3568123257	1309875421	1423862230	2454868397	800882513		1189616101	34771827565
2020/9/30	44867277948	3556112800	6572802419	994806166	N/A	1353182320	707233683	424000154	3009027207	6506645427	1024123359	543644754	2814050965	1460791416	609499145	251875937	637894321	228406841	7890453664	838535012	612727231	552937862	1584516995	2594272339	223186391	1458035669	2335029188	2177586459	886179648	6192304498	552706485	4133472598	3424905952	516355330	529728726	3792444003	136404103	3150206910	2495886918	7548384792	1207357896	1421235199	1254839259	1320082315	1273852690	478383256		963795798	28351118669
2020/10/30	29616751598	2457006553	3442297544	802062523	N/A	597663324	754652083	251200963	1739984186	3064976224	444422445	232526138	641672760	1311510051	278402033	476958267	390230846	139706150	4420676965	355780168	592057985	231315059	293268176	1274703415	376409145	281351236	770353569	496491332	433766882	4208695401	228121036	3667760488	3007229558	362789510	149962399	2445581401	86627313	1059321598	1218763827	5615556694	376917693	838516409	472514579	767276403	487187076	386031019		446154431	17187473764
2020/11/30	46511743976	1403327506	2318079985	459612737	5124257329	712204134	585151401	168827106	942286259	5466779409	1067347829	259731152	1617525773	2614665676	1237637835	935545351	406749652	238370779	7975705609	1317403932	795282925	396552049	445795412	1277154166	546217357	659067778	897862411	1435984441	599255644	8753937781	568028125	3940071991	3620705877	424910800	338730354	3350376133	115471184	1235369791	2217821714	4937896289	548539506	724021751	514827430	1142170368	1030843847	451243366		605191308	28491560605
2020/12/31	39938096163	1107921168	1975291410	354316625	1715273205	646624350	409887288	220804566	836644634	5476059264	767528723	229396990	1881879123	2133048065	785300870	263586369	820530016	554057646	6020849090	1394135432	437904854	426634317	337342508	3271329887	880042589	759759507	2062204589	665937509	451880774	4832264484	650395529	3894118783	3975869311	570209341	308522384	3294854967	88167590	947220829	1916812088	2676452692	500845341	956546184	519082768	554871754	1086172189	451883542	5222751004	418605144	23557611953
2021/1/29	63744705485	905392393	1979523468	584466366	2184718204	651016631	533953363	233038400	679046876	6224940375	744312553	179697969	1380579034	2346287728	316390986	530991315	366574305	372734455	6180078094	7304324866	491190033	477089825	195619444	1733176673	751010924	496489917	978582210	542238133	515501443	7456294581	606840000	6010380063	4004073169	868393572	222714734	3407865150	102351394	1505286308	1638916171	1994237153	4940212512	2400578726	392592832	334021452	627221236	627538848	3795993520	339062346	33233614649
2021/2/26	47125607951	701191677	1318495834	337161202	1279736761	754316848	396773021	112272871	409339524	11388457173	777544397	121304001	863024413	1298131573	620182222	279039087	269314136	697971249	7329621358	7072596429	353248225	339951105	288704803	1019949656	546900628	344503417	366249920	322974691	393302191	4648196505	212251130	2182620037	3450160662	288275142	180068231	3623936997	70366811	991989784	1643760005	1107997785	2186161579	609189992	224904876	599228611	441857873	534143022	1578622076	248486496	22685043877
2021/3/31	60501130324	1334187440	6285735214	453387686	1962403281	581473410	450148876	141507413	1776616535	23711559025	7464785156	188520248	2314680605	1213217353	316690862	378025320	422820584	376043485	5942059177	6996157810	274232387	597265351	366600304	1122507566	569506544	520444308	841741207	447670520	495584482	6010891553	324732614	3122042765	3641586733	307199964	227680621	3180906634	232862577	1960645785	1602556169	1703866011	1882514381	760485634	464303005	548769074	698568359	977566960	2636312158	318746220	24679807822
2021/4/30	36290168138	971602990	3038774327	443207384	653029046	506421718	320566900	140457155	430480212	18778423136	3232617200	201553190	814304170	3062466477	380261646	1381773754	345299417	132789300	3721421522	11785334855	247921424	1339495200	446277037	1643641893	510832185	837550822	1876098050	367581166	586005902	3908916347	362396820	2927184461	2147570275	367761807	403631843	2275388147	107068276	1609414722	991137486	4743331675	1213070221	1139462666	513972053	324556465	636408219	831862518	1518869065	417327506	12789215669
2021/5/31	28092226435	742611056	2035925200	209179937	538670340	432024795	242370604	128979106	779978099	8498466554	5157387755	115293466	535099086	5945978611	578241633	589758388	292920493	156873770	3357125387	34283283422	238076187	1064674203	1430550771	930763131	685165582	385164836	507333066	285389112	368039777	3879478736	176132060	1962110008	2464182170	382293174	1216732171	5154081953	162792263	1600242042	1190854742	5516806903	548288074	500299245	816015910	243887516	631697252	468091203	661034692	5968060545	11885075642
2021/6/30	32905987575	662502348	2153212437	220683175	654131084	457976367	1263565299	74874097	1216160582	9070564463	3361930576	278576049	540959986	3898844821	840965744	456869025	327904866	421411532	4501387514	28967712662	161151932	987018079	647609966	884248996	518351483	490188073	872358590	295744923	350511105	3978824116	448609996	1850904864	3219712376	353003457	311301804	2729229085	173313663	2137182758	1204260567	4885156701	454931916	829870711	419796954	337208972	542616581	548198842	571421826	3648230603	11988948022
2021/7/30	38536551370	738965865	1520663898	231894438	594455368	529333979	2506214005	95824473	1339850266	6847088856	2446992894	140536151	391754869	2406192856	442453791	318542003	357716874	243314175	4604205229	16255345807	124946233	468879586	604412234	836726170	340609798	559949903	400428008	242055052	370366549	4575693827	210236437	1989952921	5778792564	461560621	268793866	2032175213	352969309	3086698820	1136453074	7451211452	490205479	425243028	394400522	264128174	656521727	692924079	397883744	1549118316	16758589322
2021/8/31	43104495462	724901536	1465564274	205371814	402814328	497711792	1482809925	206734445	690722341	6423256119	1858842668	123199109	648799435	2087828757	395762467	834377795	835245077	188900972	6223567721	7338631479	315478407	481679681	708566196	1308972758	532135510	826484393	402066912	283538964	399355302	4873360853	202444643	2257577361	5350515506	482321633	362886519	2401834647	159859003	2394780091	1856383640	7146619123	735566678	534962499	509043271	388821431	565832309	477832063	922191093	1403822165	31026498273
2021/9/30	42451888709	965278786	1988871990	349998428	561425112	799294847	1631368684	182106051	2114974949	7631747076	4078578860	306124890	621430598	1657109947	686003117	380831846	1309661677	1614231152	6673436830	4997943438	193786792	654792066	611392213	1394776634	528498392	1055098828	596804591	517478969	687405774	4348048637	308013620	2354048051	13177528848	377594388	606639279	2695587975	105584175	4851122957	2113039830	7655416890	1279715812	927339018	711142791	1132909734	838595492	365233410	460349173	2956313459	28904621154
2021/10/29	39297976776	425699370	1064501243	139656350	215956567	427949818	551198083	108865299	279969735	6304815341	823780981	239868491	376833854	963613728	1047617418	162292589	517131110	691437439	4794452776	6625610599	166073194	336706095	286926316	735193384	295681420	408656420	241162891	1932479525	348435739	2906517275	149115731	2525485876	9507824426	98906455	415288118	1541144287	59198501	1368771272	1080339358	2463331026	728421029	456359154	1654092852	965233779	903834033	310779852	406012035	1100340887	22701529952
2021/11/30	42439848866	437839589	934097369	197982141	222258769	576791836	1312123108	152685942	1638486805	5277382120	1512360157	132966473	354473836	872557708	419629908	242176668	1118186290	468334058	4954038087	3082946561	249038816	507461902	1925766330	3111224281	485552787	538264090	273014927	2982892791	409860729	4119936205	155383949	4234134024	13165401199	181009562	359411323	2137899909	137365452	1127943471	1354768757	2091133332	590106370	589625815	1980467624	1054830569	794301763	795613213	2054860921	1438756648	29716640922
2021/12/31	40247051941	1328290974	1740679194	808056453	1073760770	1517315274	1478308140	848477586	2540015652	7810988738	2495138177	3251706089	1238314694	1597560367	894722361	663577592	438252088	756671754	7964711152	5278728161	1757457101	1216658312	13104600347	6605448439	3344802189	1203473053	448957121	3376866222	939238863	6556047260	1060500495	6257381331	11833548167	388051815	1480958477	3353124501	310945396	2128859347	1880845396	4502304432	2445355273	696190301	1605341454	1047715487	802456119	676005132	3214825768	1278596118	27474595794
2022/1/28	50768443697	907228604	1347450334	1032827792	595547940	1104431519	1006176312	531773488	2084912085	12511619897	2242955028	2628475603	905241771	1220546058	2806291744	1598938994	194615772	359124043	10385163097	2757107764	1346850438	1035936613	5772711577	3054803567	4980066906	1029915072	399776743	2436797337	851011496	8666091324	1098776881	3556838975	10805457916	252414444	993141486	3347363640	755342480	5446826987	4926965354	2455664074	3750404251	3603619904	1201217808	668832763	874489722	753635249	1942651309	1300935539	25063168147
2022/2/28	33867912783	646265944	636852682	1170305768	319816423	1360757403	509306505	480520272	785186398	8851510215	1535430905	1955697434	2122400688	834009493	4053395179	1541709348	87075896	199633331	8513627514	1225787364	599121932	1672988676	2813042697	2910497693	1438153825	1025994578	690304622	1644689204	720884055	5043720286	2675555616	2244412965	7174813302	238693313	4724931259	2966599031	1387939013	3441545401	3197192522	1197023926	2163782762	4552276821	756249894	1502209619	373903320	556543022	1101131158	603018615	20288333570
2022/3/31	63421852141	2616893049	2027986710	1998345441	1239243607	3014760908	838875222	538973499	850608102	11728539472	3231210551	3598087905	7050892074	5332375773	5370197016	3555050235	400503817	443346619	14021988820	3946910635	4267416375	2722004611	7984741061	5241543114	4522926736	1716710645	803923453	5857819355	2384552560	12536568448	13624333819	5026773414	13702576892	1269047249	5205949223	6086838819	1742367850	5373982869	6015181339	9662708965	5029452117	3479245750	1093726144	2393888081	627652095	841024137	6309611359	3330999730	37381725482
2022/4/29	63494371933	4620407259	6658871554	5883312224	2455023044	5635901316	1510465583	806141512	736414379	14880398736	10167751654	14512101939	6343596896	3614258231	4401040667	4069631161	345522229	821331799	21538355333	4060688518	37015035760	11890061872	2743647944	2936774835	5074903535	5185205202	3478070929	6414205625	2711226274	14856537400	41916692050	3865304013	15912290017	1896914037	3783724580	7521190456	544950437	8770976451	6138121089	8604604280	21139786341	16893409326	1413784326	1992418254	779124438	769072944	8128937185	5316247340	40689459143
2022/5/31	33573288196	2677378165	4603277692	5623065004	4346768945	2324831184	2486094396	2161511970	813996581	8511923624	5325973958	9260467982	8638280420	3207873922	1305299076	1717522217	2121678324	639246449	17571533132	1952887069	35413296286	11066628739	5385723073	4518904683	2057458137	1728927171	6041441249	3265417707	13196764750	8280910901	25406551251	2755813993	14166152405	2265579271	3574267046	3273350784	529820381	3973543156	6840382704	4831232348	13356986716	10315529938	1048903885	2290444697	793051641	560486066	6784399353	2266525523	34853954484
2022/6/30	36212486296	3035286350	4636022045	3242366923	6804694977	1650529975	1547511533	857842637	4064073924	10676543315	3125241877	3791009609	3557937581	1844654058	787392417	872661413	1264937832	728977145	10871978475	1813682645	19377108924	4161854934	5457193813	3252353801	1401471416	1465023061	4947092700	1380211742	3843543683	4069857249	9812887072	3623767751	14580988832	1079015373	1530233232	2632750557	1302014760	6799549851	7055751659	2679365978	6942104341	4232498507	1247922162	2488820690	1253063379	427362238	6012703059	1469826340	40541618131
2022/7/29	28795284475	1224317787	2201855993	1378194409	3021997676	1027724660	669452706	599022474	2096646607	6660058391	2428960092	2568247970	2104625692	998581547	904924217	724502931	601198772	9817003642	6662905922	1997050221	11893930294	2652032252	3570097872	2202475386	2490567905	1235957241	2021981982	926355220	2315691896	4476617866	8034719175	2029120418	12804230268	1888849254	944238277	2356581124	1291734589	3230218578	7915461727	1558313763	3554878152	2262289893	1390773450	1674764701	728566982	635516349	4035546059	996827607	32452842669
2022/8/31	24803173296	900167861	960519919	1087535920	1316789567	828004886	610743150	331836097	4505169261	4471951921	2053214992	1201779407	1536974122	1604020737	771764917	822542003	1175150754	3308577421	6442836330	1363884402	8464171926	1560685763	2020949048	1867058478	3552330849	857062139	1869765390	743027147	1393767716	4180374048	5704463216	1907955892	10055989249	1190578851	716272347	2442551480	839486501	1309327725	5700170869	1480229705	2471450864	3343525796	3181133344	1815411124	4821385418	471815272	2029479091	673241426	26233877937
2022/9/30	33560409848	1442000071	1395946227	6400891042	1326976746	1135778395	2088089337	6228549136	1136397696	5580451637	2689428414	4056876559	2778351777	6314370292	10398976954	954482952	2090421175	1507901118	7534805469	1504564405	19773825522	6476480471	1170393508	1301770182	5924007617	2515659795	1485450219	1567517733	3030645442	3383975893	10442656114	3393663296	15346961111	1610132325	986330724	2659546090	2363402633	2202028290	13193935912	3534909577	5751736706	5574847504	1304231752	3404346502	1440886745	393937035	3683346441	981318735	29043618423
2022/10/31	22037607725	710148306	370000049	1592617105	778576458	522854832	1487997307	1178547946	400751718	2261234960	1275357990	859933344	1157481799	2977512904	3002166410	489213992	1256674896	1510364279	2767132261	748626594	7074143649	1894647458	953507846	696656206	1242105160	782511555	774200782	778212066	1370581836	1486486755	4739837194	1566519079	11682875523	434944702	545736609	1629840946	1686696939	733178194	7808043880	1093463656	1396000256	2077656519	923202193	844769445	954759407	224171145	1291900901	445599025	22624413224
2022/11/30	48355468064	3747980951	2254253078	4947252614	2539532369	1718318527	1634213948	2786463396	2163106761	9398633543	3418161295	3830219244	3796381720	3243618653	6866997012	1319305279	1785767784	1829194046	10367115223	1863944329	13600686261	2529766476	3046706877	1008028415	14673417962	1060361913	1480106086	1841642384	2559509126	7435213025	10610502442	2609412146	20303641581	1353198371	5564112328	5060230255	6467898894	3404146202	10930594746	2147166177	4549371437	4332838743	851809378	1173243267	783242292	636482610	6940461514	1798371772	41652947354
2022/12/30	40895133693	24446999451	6596237966	6145251578	7146935417	4519270660	1569324994	1907465148	12349977865	10910634505	4241775086	4076786896	1994554659	3237250923	11630519285	3249277785	1530125837	1480893953	7214526804	1874881360	34515320556	16104554264	4891027580	1222571685	7986219957	3060805947	4113955057	1234243443	3470364147	3969153893	9180177334	2387684080	10834953759	1046919147	2669836317	3268853516	3935260844	1780097121	8067391863	5886670868	12893070350	9138101917	1707738944	1121669666	879996022	361947334	7873024112	2500983174	27447908676
2023/1/31	20361705118	5790316225	1342481979	2066601560	2038751928	1067836373	710400468	472108531	2881366856	4823463609	2161366926	831156960	885823207	2628927691	2144660995	730005009	774378913	700358629	2503834261	957448390	13025979303	4425553457	1374480437	1082246205	7391644132	907705574	1271456555	484333831	762524448	2732802192	2273330825	1307835607	12416980359	395311282	776553641	1353347125	3607441097	1545373508	6452100014	1616217320	3588084917	2018274644	792209177	608202538	617473975	683737669	3443813484	1002217731	20160128102
2023/2/28	22380820972	6915377625	1516235635	1823842221	1469144092	1158921290	629399323	1308832192	2588570997	4263175680	2333627519	841459164	1085069954	6337785098	3148728405	619296778	1152620335	796322003	3228223563	877173550	11192471533	4345225901	917322412	1162345820	5048593387	812436793	3277642393	585769644	1049729543	2092861258	2582512018	1237100549	10700345621	2542689762	825690801	2061861116	1622726516	977473879	5144802635	2049279852	2521644084	2463546707	909404531	610435333	709702438	365611566	2665029089	795347392	20668578334
2023/3/31	27235951164	3408512414	1227510428	928188924	1563887874	1905775286	623387261	589249073	1176527537	4878170543	1958697726	742859793	901628127	3254401639	1200891744	609364595	437414398	608058147	4152793616	857762427	6748993959	2313595592	3288193926	947055580	2271425559	680832422	1754682690	767066071	846233536	1696282453	1793740205	1309032258	10243011735	948267196	638586857	2088615019	718557007	1005325493	3942149272	1241583173	1894416544	1491038883	1043558392	2540990023	765990449	355957152	1455066496	760532926	18891196207
2023/4/28	28965851834	1687994230	747091011	802456136	670781539	1934168770	980094884	512645726	840025471	4383730022	1238745203	886265457	811091121	5973094459	883977502	448565478	396268627	561608639	3605775023	753850027	7949784472	1750658924	1476000957	682536619	2569866528	392990796	4044802358	679181750	804335926	1755012601	2949481783	1614756767	10325645640	544791719	531242289	1552037995	606360900	621098507	3585473426	1024017467	1307365629	933480809	1663273916	1579056856	970600794	318635042	1616101453	1004174208	17245097754
2023/5/31	18880657491	1454302091	641830711	2118983426	1472920453	1575756028	771867107	495934669	711760184	3781886233	1521828485	715397616	1582983667	2701721673	591888303	474465715	383212281	524205275	5754035132	705479479	6897502900	1613141637	1372373043	1188893564	1173269973	555058849	916940228	667136249	915772987	2893349577	2633646425	1323155829	9307414901	828773794	803255869	2113224361	453443542	547492434	3519238715	808952258	1330903377	1376523799	2798522814	514336395	820578785	381803068	1924627723	1815591912	17368060074
2023/6/30	21772607073	1310238863	601874956	6023695687	1178219855	1216055751	1318267704	581832491	765816483	2451156259	1051738185	725116256	1161044156	2577767174	730021014	414205357	806015107	326632975	6717740905	635492382	12341050656	2841334771	1335163500	1007281086	1468158222	499822872	823777437	618005541	2026126343	4625021166	2404540082	1257785908	8643707974	504102142	726495794	5388998059	1729414446	545339014	4210105100	840979162	1889350393	1339878427	1471071123	418375820	626531210	704919656	4322908622	768482884	16616048050
2023/7/31	26353850443	2522312359	1075449297	7990533357	982314013	1522435010	1148880461	766902874	993364896	2961137622	1406848847	1649633434	2618128830	4923705835	3252329146	1181880792	2800020969	493148226	29414114408	1105997481	10261876665	4922887023	5259158785	2790461218	2463111593	2067767258	927190805	4823284247	3895139614	11623064859	3870407948	1512717201	10396128875	515624310	1280210308	19230642174	2024875999	2091082452	5949567487	1644569811	3465734141	2234691459	972829031	1114388649	1820570586	2281763358	6117411267	832434117	20907374936
2023/8/31	28105460507	12914111529	3591998094	7904677208	3018239919	2042177879	1456889323	1085253051	1336083098	4068838905	2011694049	10493728735	3454094503	6801872818	6357170450	3189288044	5966370578	804240554	52504793269	1772711277	13618988178	5677622335	6792016538	3040118858	3441244080	4637296473	1491804294	5160500653	4730510500	11496652223	4898806303	1937432933	15072622640	926427584	1592377657	27125792897	1682505324	3439238273	8490896127	2694657673	4184107010	4449827297	1339434931	8492860955	1249559567	2827984948	13801606846	943813643	25542181785
2023/9/28	14858115096	2899729837	1710592469	2492329327	814689602	1113788496	763604369	662156812	8267865750	2168461490	1327812372	3501950504	1277745484	6207112153	1333866809	652195490	5321714257	406551330	24260428409	882877370	5069256955	5655659932	1469154682	904075877	2550473288	1221782127	735218902	2077100762	1726551314	3577956563	1821631818	1304262868	10914018274	580994878	1872327544	7417362653	690652822	1048984453	4108370125	2577656254	2977280133	2237440034	749099523	1478348125	660378601	2143568020	7809791981	674383713	16829876432
2023/10/31	12721630237	1185561529	646935493	1128660307	794758421	755752379	494329628	400768389	2333405156	2137086060	889080266	1609924506	698707461	2017618364	584962960	541672908	2334130615	4172787231	11571915991	556762641	2907564999	1460080129	874984424	543570173	843267444	812783936	629723892	1132417215	932781482	2416453445	1026519962	996603088	6331613998	472786285	617520514	4963176896	429976410	850405752	2674562113	933204674	1421354015	850139878	675208720	1112760394	426409994	675524393	3341963351	526442845	12244170888
2023/11/30	25030355419	3766231030	1336510125	2738074290	2305258586	1443401102	1079166406	775548122	7270791070	2464369873	1127735591	1879819266	1465935004	2638494369	779811608	721882597	6442808351	4018718117	17561979679	1281204258	4684382472	2114127483	2610695381	1012695020	3631601555	1547811051	818193749	1897741387	1868257544	3682628584	1349874422	1074637080	9706091363	618034202	894468038	7837544178	606134978	2064449159	4617446531	1216141496	2923510160	1561871317	1117867717	1122219324	562414880	713956166	6515352717	846327180	15748861054
2023/12/29	14171943856	3100297900	734205379	2427188959	948874781	996998063	1016137494	737833106	2109356587	2786553939	1290168308	1295846248	959705391	1686087553	661232724	636046085	9488661004	1134004395	17017482505	671245300	4161649425	1516672907	3451664503	1035852395	3747621844	1466533306	844879890	1099016746	2887543622	2206486533	1063278776	764597426	8525484482	504588438	888855786	4056961065	707197154	835364320	2815798508	1105668958	1825845398	1129283190	997326107	851806855	796809186	603389840	3503617442	597665142	20420810621
[truncated: 53 more columns]
