# Supplementary material for: Can systematic skewness factors predict future interest rates: Evidence from China
Source: PLoS One. 2026 Feb 5;21(2):e0334345. doi: 10.1371/journal.pone.0334345 (PMC12875505; doi:10.1371/journal.pone.0334345)
Supplement: S2 File — Data2.zip contains data including trading date, total owner’s equity, total asset growth rate, risk-free rate, return on equity and monthly stock data. (ZIP) [file pone.0334345.s002.zip › Monthly stock data/Monthly trading volume/Monthly trading volume:finance.CSV]

	000001.SZ	000166.SZ	000415.SZ	000563.SZ	000567.SZ	000617.SZ	000627.SZ	000686.SZ	000712.SZ	000728.SZ	000750.SZ	000776.SZ	000783.SZ	000987.SZ	001227.SZ	001236.SZ	002142.SZ	002423.SZ	002500.SZ	002670.SZ	002673.SZ	002736.SZ	002797.SZ	002807.SZ	002839.SZ	002926.SZ	002936.SZ	002939.SZ	002945.SZ	002948.SZ	002958.SZ	002961.SZ	002966.SZ	300033.SZ	300059.SZ	300803.SZ	600000.SH	600015.SH	600016.SH	600030.SH	600036.SH	600053.SH	600061.SH	600095.SH	600109.SH	600120.SH	600155.SH	600318.SH	600369.SH
	Æ½°²ÒøÐÐ	ÉêÍòºêÔ´	²³º£×âÁÞ	ÉÂ¹úÍ¶A	º£µÂ¹É·Ý	ÖÐÓÍ×Ê±¾	ÌìÃ¯¼¯ÍÅ	¶«±±Ö¤È¯	½õÁú¹É·Ý	¹úÔªÖ¤È¯	¹úº£Ö¤È¯	¹ã·¢Ö¤È¯	³¤½­Ö¤È¯	Ô½Ðã×Ê±¾	À¼ÖÝÒøÐÐ	ºëÒµÆÚ»õ	Äþ²¨ÒøÐÐ	ÖÐÁ¸×Ê±¾	É½Î÷Ö¤È¯	¹úÊ¢½ð¿Ø	Î÷²¿Ö¤È¯	¹úÐÅÖ¤È¯	µÚÒ»´´Òµ	½­ÒõÒøÐÐ	ÕÅ¼Ò¸ÛÐÐ	»ªÎ÷Ö¤È¯	Ö£ÖÝÒøÐÐ	³¤³ÇÖ¤È¯	»ªÁÖÖ¤È¯	ÇàµºÒøÐÐ	ÇàÅ©ÉÌÐÐ	Èð´ïÆÚ»õ	ËÕÖÝÒøÐÐ	Í¬»¨Ë³	¶«·½²Æ¸»	Ö¸ÄÏÕë	ÆÖ·¢ÒøÐÐ	»ªÏÄÒøÐÐ	ÃñÉúÒøÐÐ	ÖÐÐÅÖ¤È¯	ÕÐÉÌÒøÐÐ	¾Å¶¦Í¶×Ê	¹úÍ¶×Ê±¾	Ïæ²Æ¹É·Ý	¹ú½ðÖ¤È¯	Õã½­¶«·½	»ª´´ÔÆÐÅ	ÐÂÁ¦½ðÈÚ	Î÷ÄÏÖ¤È¯
	³É½»½ð¶î(Ôª)	³É½»½ð¶î(Ôª)	³É½»½ð¶î(Ôª)	³É½»½ð¶î(Ôª)	³É½»½ð¶î(Ôª)	³É½»½ð¶î(Ôª)	³É½»½ð¶î(Ôª)	³É½»½ð¶î(Ôª)	³É½»½ð¶î(Ôª)	³É½»½ð¶î(Ôª)	³É½»½ð¶î(Ôª)	³É½»½ð¶î(Ôª)	³É½»½ð¶î(Ôª)	³É½»½ð¶î(Ôª)	³É½»½ð¶î(Ôª)	³É½»½ð¶î(Ôª)	³É½»½ð¶î(Ôª)	³É½»½ð¶î(Ôª)	³É½»½ð¶î(Ôª)	³É½»½ð¶î(Ôª)	³É½»½ð¶î(Ôª)	³É½»½ð¶î(Ôª)	³É½»½ð¶î(Ôª)	³É½»½ð¶î(Ôª)	³É½»½ð¶î(Ôª)	³É½»½ð¶î(Ôª)	³É½»½ð¶î(Ôª)	³É½»½ð¶î(Ôª)	³É½»½ð¶î(Ôª)	³É½»½ð¶î(Ôª)	³É½»½ð¶î(Ôª)	³É½»½ð¶î(Ôª)	³É½»½ð¶î(Ôª)	³É½»½ð¶î(Ôª)	³É½»½ð¶î(Ôª)	³É½»½ð¶î(Ôª)	³É½»½ð¶î(Ôª)	³É½»½ð¶î(Ôª)	³É½»½ð¶î(Ôª)	³É½»½ð¶î(Ôª)	³É½»½ð¶î(Ôª)	³É½»½ð¶î(Ôª)	³É½»½ð¶î(Ôª)	³É½»½ð¶î(Ôª)	³É½»½ð¶î(Ôª)	³É½»½ð¶î(Ôª)	³É½»½ð¶î(Ôª)	³É½»½ð¶î(Ôª)	³É½»½ð¶î(Ôª)
1997/1/31	5137125788		233708312.1	596706931.3	271250859.4	168512555.4	279884650.3
1997/2/28	5601077788		152558428.5	319640601.3	342401928.7	66244217.8	222614445.7	156013788
1997/3/31	12333480169		257870887.1	926762861.1	568377551.7	358406155.6	744683410.3	459385597.6
1997/4/30	16703688506		530816978	654225329.2	525606284.8	531224302.6	387441128.6	348727792.8	400388446.7																																	1512934598
1997/5/30	32128709748		363860877.5	806356052	618305377.2	152818823.8	715571351.7	201437762.2	183262629.2																																	765704063	484896108
1997/6/27	10011808342		168987512.1	585509166.1	329538473.3	94473441.2	241349618.4	160305419.3	115849516	1297026748		519412837.7																														332251254	295997554
1997/7/31	9211160528		142605193.6	244585238.8	98338384.1	74103056	142684159.5	136342335.7	321850372	485945188.1	2119992010	190198841.2	694349452.9																													161098606	120274516	1718875284
1997/8/29	4210745359		97791857.9	149834921.9	253578689	66121865	67920149.6	83987316	295278174.9	388538499	607878617.1	105797440.9	1416338855																													113902728	154338218	527736624	260896212
1997/9/30	3621225426		67751278.5	161444645.2	281348330.5	176742889.2	59296530.1	58716618.3	83897977.1	228999970.2	234531484.1	90000001.4	366699545.2																													73223606	97668674	386604381	96335890
1997/10/31	12407962063		248763002.6	493302378	124786827.7	78923664.2	61515928.1	50614664.8	348376346.8	639443596.7	665947367.1	137954388.9	462725827.7																													178907559	85687878	304119549	57304806
1997/11/28	4698224415		84846883	305857541.6	80547054.9	45794925.5	109543931.6	41750285.5	410159016.7	272939258.4	788821916.9	169376838.7	722106802.6																													65034904	60468553	972765172	45428402
1997/12/31	3535936002		80211743.4	157664905.1	60806390.2	33548106.4	58712238.7	54306457.4	196343657.2	199026552.3	485093571.7	119462310.1	302472270.6																													79568258	179944417	857269893	57587086	808101776
1998/1/23	2774533351		93012351	97386267.9	100117583	93342675	71843767.5	46969875.9	234670277.8	174037082.8	345687881.3	107545251.5	353018900.4																													99517268	95816464	398949540	84862431	261760117
1998/2/27	1208681132		28937636.4	221898255	44176375.7	25768761.5	154838644.7	123456097.6	61214568.9	191522556.1	140870994.3	98184808.3	788242419.6																													126592483	39740943	133916551	143435707	82297311
1998/3/31	2126286837		39369612.8	202004043.1	59355706.3	23073229.1	102630501.2	129984949.6	68736400	93938249.4	280965673.6	96488466.5	585610910.5																													57123697	45155490	242495451	401895507	125757447
1998/4/30	2931748185		108061591.2	761299898.4	399139246.1	399820100.7	291594072.4	193272496.4	441565008.4	186162381.2	354831356.4	309452945.6	1363978945																													147799294	270277894	428411183	178446043	240630079
1998/5/29	2208165980		151363346.1	686843593	328771910.7	337628556	175351646.2	146174539.4	286231362.7	266677653.8	252056412.8	197474614.7	518411179.5																													140937153	153283669	308915338	73782888	121424930
1998/6/30	1746011383		117930476	481444216.5	236600103.7	146649549.1	311768931.5	139258986.4	157066075.9	437053416.6	315008247.6	197661333.1	326078342.1																													182849447	196169297	446451252	89644358	138737366
1998/7/31	1740171771		191783601	569852983.1	120817245.2	61718802.3	81260193.8	39106422.9	40660237.4	110670001.9	145281080.6	286571638.5	124786329.5																													66642826	49579870	113999859	22348422	51391667
1998/8/31	1172085275		79399252.8	329177380.2	196325561.4	96683387	119149544.8	56650740	45308096.1	104100869.3	115258483.9	227017190.9	157455293.4																													43441256	44474208	118410734	141715185	67374668
1998/9/30	859261534		249106295.7	584691804	196095502.6	110340741.9	212030620	149326792.9	137075083.4	234913863	122059938.7	220903745.1	194488299.2																													93736916	197563434	174366174	264858017	100664065	734867788
1998/10/30	835786635.1		192397854.8	245903303.4	153412800	141812970.7	110889735	179408589.5	100637490.8	184568710	137727618.6	362157644.1	99549772.6																													104981604	111671437	136104270	219213314	173006355	430611709
1998/11/30	1984691257		166341747.5	243770866.4	102292908.4	168448003.1	166850938.8	90137098.2	273933018.1	243233900.1	258030068.9	313198938.3	120578822																													88241782	65874448	160254627	181300266	139346712	429819044
1998/12/31	684796185.7		71298619	260762540.7	75837376.8	34207980.1	31998231.2	19863381.4	99320000.8	62369112.6	78130361.7	134453911.7	50000170																													22413755	20797611	35186381	221742801	66880395	93115057
1999/1/29	447298277.1		32074841	81360232.2	134491935.4	59065516.2	26778480.8	27172586.1	60381625.4	47452077.4	68543497.8	112524380.2	59812962.9																													17644726	24133767	45996710	182034010	86904370	127560632
1999/2/9	200690094		20612694	15461320.5	25819185.1	16400021.5	8576826.6	14316352.3	16384382.5	13972219.3	26496098.2	17027884.5	15877795.7																													5268943	7368330	10453519	86122905	82982994	27601458
1999/3/31	612307999.6		202164168	75282162.8	295106750.9	117288775.6	60949866.7	53311459.6	115982468.2	155939821.7	85098653.7	242014643.2	116833504.9																													49359765	89306291	84744888	163366766	120869852	155807014
1999/4/30	876717572.8		173718708.1	89843434.3	219247695.2	66571283.6	52583399.5	49265329.8	90078362.6	178845955.7	91913993.5	129258838.5	479989327.4																													69128185	69747977	56068558	91286475	120022515	160206803
1999/5/31	3429114087		174094365.8	458679015.9	90220518.5	44249198.5	59959424.5	42988055.6	334318391.4	102146610.1	131612560.8	143286529.1	233680339.6																													48101754	40097579	187430561	72811344	208195083	97529622
1999/6/30	24402558626		658382557.8	1136584080	668995711.1	225064261.6	367199781	516079375	1213057337	770655295.9	557902496.1	760065007.8	905269619.1																													518614083	379392236	1179181903	362078736	511795497	495797327
1999/7/30	11944654654		1288496340	193580720.3	490216376	261933373.5	575132580.6	201627827	225306975.8	288815847.3	268066549.7	993613281.3	505684267.5																													629191838	245956260	1279318119	204375549	584590270	731724113
1999/8/31	6293475098		681370349.1	94062738.3	199608125.6	406381447.2	233492495.6	97517414	194328230.8	334032580.1	177049634.1	664325385.2	191807207.6																													168824264	236760586	1007468772	340555061	217711937	177909727
1999/9/30	4164316861		332163524.3	187145892.9	131854639.9	119259895.7	366771306.7	49473960.4	138348671.8	167246091.6	66508285.2	654505031.5	190379458.3																													71053333	246231424	1314935728	153842059	170992570	329132694
1999/10/29	1487762076		128985461.1	40424573.8	35725995.3	79186810.3	355666699.4	81479621.9	80746682.2	38584068.4	70385560.4	102576110.1	73056299																													19413091	46018074	187818085	40274885	27653428	83033197
1999/11/30	2167748121		80299834.7	84690527.2	73224767.2	63353440.4	326619343.1	21981181.8	180261421.6	92963173.2	60966255.3	134809489.9	154363348.8																								8408724966					31839092	202851364	121933195	47579175	64151565	106698484
1999/12/30	1681974879		156529345.7	71604136	25202065.8	34934825.3	365456526	34589632.2	96596129.7	44345531.5	102355684.6	64274205.5	72622853.8																								1889147864					41356577	85316292	172615252	40474703	79553375	203533723
2000/1/28	3299055629		726127187.3	145161456.2	69796303.3	101362239.2	543739411.5	122080881.5	81026932.7	142336257	216025476.4	371835253.9	235525016.4																								4966621431					105022828	133953881	690657278	94946032	170583925	252234137
2000/2/29	4175317881		1429488578	599938512.4	277464955.8	171245963.4	945545469.3	133642773.4	393430858.7	1520110303	358812574.5	324935397.4	214819221																								4468976422					540657881	381331702	965972340	161275782	518829298	169401779
2000/3/31	6859299164		1043178555	3262974804	740765271.3	293906675.6	870877074.1	473526513	899229612.2	1135799855	431586882.9	479448265.4	1047611183																								6434739124					940731345	586716342	474297646	209182621	396371391	128810060
2000/4/28	3978433374		468343440.6	1335157966	495769049.6	708013229.1	362834798.7	259630321.8	416730867.1	346344448.2	621513895.3	354573672.1	359831484.7																								2292783536					915941379	257883223	381811015	221497779	282157017	160299053
2000/5/31	1779608383		168447022.7	289752819.9	180501124.8	397632978.3	473224378.4	130167228.3	188969878.7	154094330.8	1110027240	349317404.8	215721548.3																								1417179148					216094830	267859996	167451561	293731573	165032663	99474205
2000/6/30	2675613696		281468541.1	413984112.5	485427766.1	428594268.5	568632833.9	335588730.3	122354948	467374877	1270430296	296694160.5	1436701494																								1498972520					319017248	201709059	417103761	190868432	325536425	211438301
2000/7/31	2961349826		416893648.3	436208360.6	249753339.8	125448766.5	299961053.8	342402765.5	60820815.4	417889997	1373242457	258248163.4	766750346.8	745576944																							1545928988					641971416	171388944	719726750	148871926	229252178	506595458
2000/8/31	2153198109		529172296.6	376920781.5	670572264	1050622236	267229834.6	201370813.4	239977002	468131443.4	1792254297	436547546.7	973308451.7	811992532.8																							1082657579					587540710	216700703	319561233	130105352	556110707	327558464
2000/9/29	1166688694		107571176.2	150303364.5	297213585.9	106283879.2	194733230.3	164571917.1	101064488.1	120957174.5	485782020.7	82993782.6	355875120.2	165504320.8																							724887543					232216011	142251682	107467147	49849294	194246976	43669461
2000/10/31	1214757268		78357071.7	127522938.8	120890242.3	109055184.7	355715367	143316015.9	38320773.9	120290568	283521824.9	73144793.1	139849052.6	132095636.3																							370772879					158551807	160372082	78538626	93712242	251702882	45553355
2000/11/30	1808175990		213452359.9	286570086.4	563533911.8	222636897.1	387284768.7	368086889.3	142272486.4	1140096681	1150723351	277057939.3	844623504.4	475570685.5																							1033766878					321998734	267647681	295007394	149062480	420961486	177567103
2000/12/29	1122546537		100673438.5	171362736.5	269961697.7	94109105	481368297.1	209654008.4	160434882.4	327428214.1	569979172.7	104717871.6	181637092	792320404.4																							695513015		4613997024			445666907	142628207	150585362	165285841	846637544	146442623	1111908853
2001/1/19	1012004197		75230857.2	287923139.7	147958428.9	48011125.3	143119402.5	78066059.9	63272369.3	265048865	339984191.8	81505383.5	130060781.9	279280944.8																							478759641		1475323568			246035354	127442225	394373492	65010564	219330452	125430963	326112696	1274047667
2001/2/28	518925892.1		65811241.8	235323225.3	68680000.7	70338783.9	357140883	67966591.1	32167815	126641956.8	147323100.8	36420065	137997351.8	100672642.4																							299345426		594584207			80715380	228903207	52999036	44110143	94274703	45857996	97009535	317647233
2001/3/30	5903546060		122011325.1	628543065.6	139278105.8	75538109.6	800899789	180384766.7	51432876.6	219754034.1	291209246.4	75745450.2	131589201.7	177033943.9																							672837340		2098154807			218643774	200711406	92815315	80914578	173656617	166288262	213760240	508060602
2001/4/30	2778049455		94242884.9	492628975.8	251838090.4	174089994.6	434017977.1	300788661.8	104437055.1	321455435.9	187108747.1	106167941	158056995.1	346616642.8																							651513280		2216953995			365163470	212298179	125761022	119101589	121849146	1765958059	686337360	848275132
2001/5/31	1689923629		272586857.2	173752422.4	256430051.6	160851839.7	355287238.5	264624542.5	128766258.8	267840209.4	145199840.8	125011369.3	110415427.4	233359564.2																							406088578		1940725599			966606889	163434535	97637149	141150535	122642364	505769802	366128738	370733220
2001/6/29	1382545829		141844174.4	235877884.4	166567325.4	110569140.4	591704023.1	481240978.8	374799337	335538315	278775969.9	233422062.4	427010329.7	289105762.7																							605502571		1628718162			359616636	280681309	193466035	115627501	161705781	215101034	565941608	670310365
2001/7/31	1081832104		57889957.1	128839308.2	102114871	66923989.2	525452791.4	560898534.5	113794849.1	143867410.5	156066653.3	64621920.9	139564240.9	97023247.1																							428616436		804618641			344613469	274544876	120942286	107926221	75414558	261804525	238438966	596567401
2001/8/31	736130115.2		41450536.5	85819470.7	51675081.6	51454339.6	354396006.9	318385963.9	45638255.9	111548490.7	96280896.5	42344536.4	82400182.7	57258081.1																							509475129		497097654			228463901	93645636	87377071	69590285	138265557	71986542	97685479	316798913
2001/9/28	608094869.6		42614510.9	80949729.5	47023784.4	56457435.5	263374915.9	354220976.5	35230587.7	58509770.7	41295464.2	21534116.6	57392365.4	41726472.2																							246228031		891750796			130985706	55624610	62971874	75690385	60072203	45055436	66486520	103517330
2001/10/31	1880120563		49795348.1	230237449.8	64255495.3	85405270.2	382148485.2	280534221.3	40094784.9	94531942.8	45598763.9	27649550.5	75015902.5	67756091.2																							731981344		1264132050			108454070	108878938	57243879	95323329	85571523	54786586	226645190	322262931
2001/11/30	755405021.5		46951023.4	127891230.9	72481271.7	59076562.8	178932352.2	345986811.1	26393399.6	78438542.7	88833375	40524999.5	84431399.1	66795145.8																							528147617		1075139962			169012593	105437592	161039714	106614362	60039649	85743960	326165507	719029407
2001/12/31	682191325.9		27381866.6	162015584.9	71662177.2	78381348.8	262704432.4	135216080	34138753.1	212427875.1	92093592.9	34074999.4	118843542.5	52851407.3																							350812584		820900740			224839078	271966037	66327891	88070194	166729921	64634738	114341769	739089740
2002/1/31	776960813.7		43956659.7	253958739.9	79552779	48070851.6	170345805.2	84612462.1	36691535.2	126233364.3	97798448.1	31106254.9	139170583.2	47097521.8																							361566451		712226510			137248792	46260938	56018556	47587485	70139138	70559261	135702580	359135741
2002/2/28	438447830.4		23793485.6	257551297.9	69551264.3	29758908.8	415788921.9	35539160.9	34985677.7	89322382.8	96716371.9	24828861.4	65025863.3	25336461.8																							208690995		391097307			110616819	31228584	48795911	21450225	12237766	54966845	73236670	120931784
2002/3/29	2101749887		341603406.3	621826601.8	214906219.2	134087047.6	822936512.8	148331155.3	110796028.7	234475282	246849168.7	149196808.1	222521235.5	196179809.1																							2060599393		1177678228			235198012	309511531	427645505	77563995	97968042	370801682	197958003	1165401172
2002/4/30	924254090.6		333582073	168339692.9	230631066.6	82793922.9	381333368.3	142885436.5	56559058.2	257321849.9	157742610.4	61963232.3	247386101.7	88047136.6																							514907562		530299054		7168010599	147850280	342350390	95975958	44307183	167831439	93097711	69335200	310413687
2002/5/31	955067024.1		74826987.7	88712600	90600480.5	40651514.1	229173488.5	74006225.5	29096159.5	322457226.3	162404759	36874390.7	638562699.5	41295509.4																							313201600		426561871		1454080187	103991152	92426171	59562641	73741003	230688060	46811156	65197099	113908446
2002/6/28	6403914144		253792009.2	943301627.4	78890389.6	101737849.4	294328099.3	281103676.2	57877132.4	362205417.5	325716696.1	244954856.6	704872114.3	90622692.1																							921988906		1326380843		6051266743	147905694	172818237	127990913	67141031	263532539	185887149	102812044	403944615
2002/7/31	5989213190		123023646.5	422409041.7	123704078.9	88543459.9	321599165.9	258481282.2	44985850.7	121781388.1	157318072.6	226904539.9	336614981.7	72241056.7																							1261385206		1944233494		7854575260	90568521	883471459	183203891	39468986	636884306	151182851	57236674	207026968
2002/8/30	3998026449		286875141.2	1039968217	94811283.2	61995010.6	200219716.8	125684690.8	33710788.8	65730651.8	52354892.4	40771261.1	140488687.7	97922341.3																							2048304653		1299773106		3313851266	197293981	142083085	49531887	57160550	649456194	46205034	24863928	228616752
2002/9/27	2551309421		91131143	445635256.9	161842321.6	21007562	54624822.5	117575542.7	31740118.8	31809652	30157315.4	197296021.1	83282669.5	28295716.5																							925423423		584083690		1443462145	51715000	63316174	37983592	39430537	324140466	29563487	42737771	53447535
2002/10/31	1286757202		42046919.8	174265133.4	35356695.5	19874929.2	89534595.3	46243101	12699762.2	27025451.1	27628529.6	107272213	69466572.9	14991550.8																							345562657		297830591		726636567	73532223	53913722	27162564	53591999	219781792	22577308	16944099	35636172
2002/11/29	2483685470		53280741.3	214948621	54548493.6	23348884.9	116220144.2	120563290.2	28075729.5	63414322.6	39351238.5	37305927.6	97131268	44374567.2																							563570053		570110339		1478633212	62803173	122301723	77161986	68213632	217092611	61515875	42187085	380958692
2002/12/31	1390623667		37624755.8	156774323.4	28946122.5	9454063.9	179179001.7	128088013.7	40232676.7	57489398.1	46265510.2	114267228	76098853.2	35636030.3																							479137773		406481125		1992062529	126163717	94443422	127956354	22070716	300712562	35379857	48454566	159597506
2003/1/29	2765537764		117656106.5	332437480.5	41941902.9	35032044.4	493893865.2	38998512.9	59382039.9	112857088.9	69900148.4	55083109.6	209191219.1	67644534.1																							4439688903		960131146	9527904542	4496094954	219293047	132661205	247645022	24919236	305777287	62116963	51245670	138331199
2003/2/28	936307907		38949280.7	174035031	55506226.5	43182021.4	85821248.7	12091148	27583537.8	239298893.5	46052297	83596380.3	163923529.9	29668050.5																							1447929941		548666403	1779717007	1136447016	77488512	98088231	58913208	11239906	222672773	43353918	61997689	106783607
2003/3/31	1744528620		35058767.5	349934838.3	32518230	23105419.2	262995882.2	55032697.5	18404403.1	76796853.9	64889654.4	52908342.2	110668861.2	35296503.3																							3216376659		1891543012	1898694807	3435723082	182231220	70434933	35631683	57729008	173829390	30877168	50637964	74516412
2003/4/30	8006313731		70841799.9	933236343.5	90274116.9	56079044.6	427977184.3	43030021.9	57002369.7	284329917.9	289386754.9	148444217.9	232697782.9	88681223.9																							7039223073		10870794792	6977399395	23234375284	321894488	115001797	181909094	183145897	154854442	93794860	142004985	248750310
2003/5/30	2962253809		61588719.6	383588542.1	23007386.5	41279007.3	146316455.1	37151967.9	25427526.7	377149316.2	82135452.1	52619954.9	263546652.9	58000013.9																							5234293709		4198026955	2634012400	6573973233	142276451	44438615	71095766	35684377	115989050	40488540	69184626	85714175
2003/6/30	1357192924		41886053	348190930.3	18369296.5	29401027.1	768599783.5	15474449.3	50639677.7	107904056.5	42259553.8	23888974.5	268200385.4	39227881																							2733872919		1953424015	1278352490	4751490089	92706392	30816044	52769010	18067025	302834703	55011183	49304742	207063352
2003/7/31	1124462262		16907983.7	159469048	17974849.7	10433211.4	1096898843	53589683.5	20573720.6	93982522.7	27898233	66880014.4	77415411.5	54844514																							2189503147		1386335546	1243466891	5322434400	112330216	26249443	48775039	22962726	188549679	33075352	59434725	89280049
2003/8/29	834362754.3		17072534.4	143397915.4	10755731.8	14322520.9	347143456.9	21999904.9	16591067.3	58337500.2	15734944.6	25614454.2	54096341.6	25732952.2																							840131873		899389601	923883432	2041462056	132708889	15392891	25830315	11912604	712474793	20628052	33175972	34561714
2003/9/30	889565267.3		14162492.2	98696092.1	9613612.5	14394983	232887152.4	57414093.1	12768414.3	44087239.7	23103767.9	54584021.2	60978161.7	49711492.6																							1415404084	7258185215	878760453	1187270435	2336867829	160356559	26044582	27818718	40094155	900576699	18566386	20824007	36541822
2003/10/31	627835461.4		8798403.4	53788037.7	16489880.7	15488126.9	114863463.5	45665837.6	9106222.1	74523225.5	36563709.6	27046946	99314148.8	17191828																							1187405631	2882896326	914068429	650889870	1850718947	150553577	22439190	40883498	32810165	342574200	15388043	38488456	34384021
2003/11/28	1111823185		32779864.8	138517183.7	13015096.9	28119347	445179465.7	12637553.1	24770927.2	88835919.1	37931276.3	28870131.6	319263222.1	31212872.6																							1338388912	3571124310	1713322823	1215090091	2279326696	411590726	52211708	97376733	14200372	192741942	40088189	41102362	86669787
2003/12/31	1487433711		72008471.4	169473472.6	26694029.9	56418594.2	294027100.5	148708565	40423933.9	152829522.9	47665971.8	42682779.3	399150981.6	65289203.6																							2886175614	6979481389	6224070465	1843748870	8557249992	330203516	95906029	65308142	87685263	1538226380	74470371	69399873	104886152
2004/1/30	1528924232		40781248.6	124006597.9	20641685.2	57145341.8	126412914.7	17396100	24648481.8	130725388.2	81929864.4	55851877.8	289010093.2	48339827.4																							2078242866	4607473947	6152580788	1686957444	4810490797	140306007	43331835	88337018	59122178	882906481	59937312	183878845	63003877
2004/2/27	4380283296		295136391.9	505787979.9	64462351	122504291.7	1297705487	58521318.7	82006545.6	415753414.1	253016747.8	160005662.2	588468562.4	223079383.6																							3091367884	5744896686	9524218545	5343318501	9213590514	327957820	167390122	226929544	207489000	1861249214	210124537	327246054	229284808
2004/3/31	3900950844		288917655.2	145466378.1	36741260	181905438.2	922934242.3	116869673.3	88604310.2	331321374.1	98888448.5	237303679.6	657533617.1	95970068.2																							2374379827	2601396872	4587766211	1563013168	4752244798	234691886	134777859	144797694	263504744	1045936112	99567970	244173515	123522201
2004/4/30	1851526611		99588711.2	289153059.9	42011359.9	317844351	313985880	65410571.7	84062704	279450686.1	484029154.2	143254868.3	439393906.2	180624911																							2103265555	1744640465	2837934770	1020138187	5092913263	178105447	78958648	116836287	100745195	557393654	85578527	141151319	175570296
2004/5/31	555807885.7		74825134.4	60581743.7	5245818.5	56785388.9	233359321.6	9959350.7	16543590.3	53255648.3	66420287.5	42882405.4	284415277.2	21553249.1																							551708171	567123587	1079952067	539701204	1847464458		50336413	19058842	46383792	195735663	46341874	473804436	30437995
2004/6/30	893088519.4		49551505.5	144978861.9	8216788.3	84822892.2	147441620.9	13173983.1	29208047.2	64740951.8	59792714	52414429	202316843.9	27201747.9																							657671430	981523166	2108419169	1098376078	2686816304		22904839	44837492	35954404	142839184	49752195	330996099	49088089
2004/7/30	475630400.6		29166055.4	55690133.1	8397118.5	153445341.8	132273507.5	12735997.8	13504223.5	88164063	87825332.4	97715140.6	269111812.9	25277589.8																							769798886	684329523	1275425698	978721790	2425722273		16322307	23081256	22517839	94718867	25530307	80258389	31807620
2004/8/31	352195381.3		28458124.8	151129381.5	4518666.1	102222118.6	75761437	5266503.5	50993360.6	146809475.2	34644568	31909908.9	136953055.9	17259372																							693187042	648932920	1307237092	645083611	2725549511		36570955	23116256	50337958	84031647	19106007	53071231	19564706
2004/9/30	1198095791		80470650.5	234881771.1	10930116	214913898.7	201873583.5	35310665	33989298	264296853.2	99281821.8	96729412	232090732.6	70341357																							1031636337	2135759164	2272277805	2322773723	5559353851		168931425	81661248	36808326	480403735	76772694	178373988	124300284
2004/10/29	837882641.5		65362966.3	323894950.1	13327363.5	291166233.1	92275927.9	9281597.8	14740277.3	147341475.1	137385816.4	105685388.8	202264970.5	30828575.6																							923136537	791787509	1453492151	1168083587	2855087460		43281467	121041512	21221028	111224987	40271922	145010949	48377034
2004/11/30	650625127.7		117473245.4	410613946.3	9528276.7	247516973.3	158547693.1	16257656.3	19619353.9	110045771.8	106578788.6	139704305.9	129464578.5	30134992.5																							635563305	642777670	921176701	841812553	2174586027		38714916	84951976	48371877	155323717	49803359	91958678	92355430
2004/12/31	387461473		36055635.8	130136292.3	13107286.9	83894838	64936838.4	5298586	15566609.2	83565733.6	74559029.5	47918705.1	60955145.2	31270723.2																							587561672	855584870	1102027743	471672004	1552099723	111397271	20802003	31588045	18599129	100048222	55186057	73796409	77787656
2005/1/31	364576365.8		27154315	114628154.9	37803700.6	56193555	97507882.1	70012626.3	14464960.4	65914829.1	42923811.6	98501682.9	52186745.5	26033669.7																							1496584878	514724744	950496543	422529871	1810068296	443449768	15056306	40968671	10953046	94746352	28318529	51662812	107534447
2005/2/28	442179161.7		15832534.4	173633984.8	32960131.1	81700204.7	63764577.5	153927296.6	19535933.6	58561484.5	37451080.8	68867182.6	89731392.1	20450511.5																							1479022872	982705821	1868474929	405776809	2002487061	200732208	15318388	31123967	13503741	107939707	25592465	37268216	63948679
2005/3/31	473815543.4		29013655.7	107461777.9	31146510.3	353197051.5	102953209.9	388318168.1	16639069.9	81896269.2	76874334.4	342264275.4	82529809.5	31883691.9																							1079559469	572859490	1166343792	454118325	2115284014	208427509	45916266	41582726	24601040	75275738	45418149	433502580	39971829
2005/4/29	2621468172		22592478.9	341040143.8	13596150.4	374459253.9	105682004.5	236851064.4	10993746.7	181990856.1	69826770.1	111973137.8	120236200.1	89793739																							1116503355	1106216042	1340239764	1681009757	3583543639	173504451	32298623	29176084	20120327	97039315	55682856	199234877	62172832
2005/5/31	776811944.9		92453632.8	237735655.1	7708964.7	161695446.8	41261076.8	27411501.2	13910147.4	94079491.7	27910658.7	63665193.8	32336221	119024767.2																							432463272	409302767	813737709	741504061	1789480748	75769402	20301383	14976891	20789457	46760586	28478355	72224631	27044988
2005/6/30	1396565126		168907804	383332203.2	35905938	213115247	102377554.1	111858744.5	27958424.6	104984905.9	79332148.5	99124775.7	93838923.1	181392644.8																							1596810304	906929797	2768416593	2075001616	4743216307	105466186	24261127	42227887	38432829	141965909	32381255	135509155	45101510
2005/7/29	700027199.5		61966903.2	188842068.6	12897095.7	135363260.8	94704527.3	67183935.8	16895746.9	56037667.3	37492416.1	136355167.5	99986607.1	119409119.8																							1295333262	630546885	2008466345	1927277950	4739916150	76003387	17330335	31102470	22167223	45631669	42885632	40486438	54822996
2005/8/31	1406012426		100675536.6	301710533.8	56647191.4	231353345.3	366040957.4	585278032.1	56103238.1	297880754.9	111930848.8	164922310.3	296419715.2	198538361.3																							1593517849	1745521581	3822107041	2035012732	7057341863	199304139	73344370	104283895	59098414	189065710	81442812	214353105	76291405
2005/9/30	1075347931		106674632.9	319042972.6	59992687	166745981.1	223077845.2	660541780.9	83250043.6	448036819.2	134508239	139501414	243544518	253405655.8																							918141429	1788340978	2066295455	2431343522	4136811792	293769866	61463626	83017915	135256212	178363530	107127619	267896402	137264152
2005/10/31	710124322.1		29256821.2	675785462.3	24917766.7	133756322.1	141159849.5	243339102.8	91231948.1	96331406.1	90305421.9	72929015.3	130914134.2	117819162.5																							734995539	1005684795	785951149	982346887	1762028205	66286491	13355186	19284340	39670960	84954227	37740399	98419462	18868723
2005/11/30	501380166.7		27221184.2	480739764.3	109129727.5	178062119.5	228846658.4	223979139.3	36384352	114046450.7	71884691	31969608.8	311812689.3	72292763.3																							794635210	813890582	1717422336	980536172	2414256509	51660575	73852221	55162412	44290824	73477919	41630823	125860616	36241395
2005/12/30	914304184.1		40023971.1	273540049	42486577.7	148577903.5	146189465.2	109576774.7	33423634	83733058.4	250302598	32014511.4	239659897.8	101322204.7																							1588297033	1743168306	3179754016	1047455660	2464743033	34325891	69948156	22584141	50537003	42192051	28480107	64156750	62826399
2006/1/25	1096272781		58320597.2	339870024	8371930.6	275393997.3	173106416.7	141543016.8	51183107.2	90315898.8	113445039.5	68037819.8	305956972.5	217013991.9																							2176524004	2022929553	4032894605	2013562725	5703360491	47824970	54395466	51480432	46968635	40640385	41762409	123393655	53140833
2006/2/28	1955446440		52525679.8	411222949.5	17710313.6	174745539	311520598.7	314427134.8	24561128.2	155804740	76958817.6	57026011.1	524960565.9	263261877																							2288303797	2301267773	5621289684	1583676939	3823330392	36015830	68367856	62390571	55207398	138974974	68029821	121722947	34046547
2006/3/31	1556451299		148465279.8	323308730.2	67871874.9	289602917.5	201253078.8	212984894.4	76917786.6	252863735	125780023.8	47660991.8	658494479.5	374338549.4																							1417564951	N/A	6757480908	1933015778	10992797164	45786152	57775106	60440399	36928906	193651416	21767635	146943675	25547925
2006/4/28	3297142529		112248166.8	618516644	92274801.5	917900071.5	293053934.8	776339107.1	150048505.5	197865731.7	113431972.9	153682627.1	879256001.7	659474468.9																							N/A	2764957924	9053110665	3879623673	13975135498	87038341	50333620	168208398	64772442	358596798	51261653	90621682	68882679
2006/5/31	4375992883		79620781.7	1077580869	131228392.1	628729944.2	619554562	532938702.4	165296141	274010545	213691528	808749221.1	1612283977	737113059.6																							6467993729	N/A	11659326797	6156747193	16105213798	132147435	269945	204492417	140585972	844501080	220823097	578411718	139447265
2006/6/30	2548890063		120042791.4	273077263.8	201942074.2	603386876.7	520851313.1	689900943.1	114017431.5	430973875.4	277254916.9	24084907.5	509243017	766559376.3																							3556350507	3931213763	6032520588	5669574395	10454037207	164341184	239589939	151713554	77763626	596085760	273526267	344384550	137413405
2006/7/31	1604749210		240818445.6	301003073.3	201394758.8	263818496.2	926259869.8	709479637.1	114839153	215528313.5	138801439	N/A	633919145.9	443804847.3																							2233290977	3299976847	5167190097	4142370240	6762273103	71024251	88490140	85117215	80739012	406304605	176042139	415040148	102487064
2006/8/31	1021664116		62697424.2	383059405	340800699.8	158334120.4	429665835	345088501.9	55366085.3	335034032.3	187358524.6	N/A	413015829.8	324282091.6																							2219243269	1304706891	3140904672	5027947744	7677068053	51345385	390349044	273450634	57802956	190490209	72195374	114790833	231778376
2006/9/29	2170450771		144980286.8	494904468.6	131507850.4	347543746.2	280694679.5	300566998.1	143348533.5	713480746.5	237362329.3	N/A	1139669433	343652647.6																							4874802443	2865159303	9722173191	4914505892	10884691445	96257138	323427487	224798889	N/A	208366525	188174567	199389145	345240190
2006/10/31	3799773855		299619045.2	383122432	123527737.4	410434449.1	421547858.7	N/A	68290675.6	169503022.2	155051918.2	666970745	863733234.9	312457754.7																							5092086534	4961348457	8065457446	3691905695	8967501895	57050035	320985951	229113596	3560583	182635864	60731180	142384371	241390496
2006/11/30	8149120612		113390794.5	681929733	105912591.2	526537690.2	535622030.5	N/A	45028359.5	N/A	169719432.1	N/A	1132866966	410582190.6																							6014511121	12140203201	13775835902	9814040130	21338319142	70986762	173744756	106829659	540479165	228531458	N/A	152261679	210519637
2006/12/29	10115948712		192996173.5	1734932437	138821439.1	1039042676	978791355.3	N/A	110148397.2	N/A	N/A	N/A	276137768.5	655453181.8																							8562442127	13635937818	16758014458	14818860539	24205165421	208032405	238416468	307174706	338811271	630993283	N/A	305275181	N/A
2007/1/31	16783391636		564989776.1	2434942947	358935907.5	3073052.4	1883938923	30879374.6	214137019.8	N/A	N/A	N/A	N/A	708097534																							15534456994	21601567000	39488594698	27435642862	33336466724	254129327	717227210	812470491	N/A	1213009853	N/A	402218982	N/A
2007/2/28	9478214381		706869292.6	1361355929	260384379.4	275477424	1388784766	N/A	185391704.3	N/A	N/A	N/A	13250313.6	429454481.1																							8431112365	17109049536	24395148320	16352250477	23587293694	215778096	600206669	687751382	N/A	1235425910	27457089	376915754	N/A
2007/3/30	11466152255		1314551611	3272115389	719169135.9	1600155785	2578033984	N/A	959461957.2	19530503.8	N/A	N/A	N/A	839007001.6																							14565017932	17781116789	39854563020	24325567741	30207610974	534400026	1486315361	2796973684	527050131	1884499208	1052393640	740675689	N/A
2007/4/30	14751428427		1962976959	5323296273	1187935954	1986572634	5512139510	N/A	1003410820	N/A	N/A	N/A	N/A	916129028.7																							13684324966	25846690057	53529275269	39126066180	40891301050	995223542	2390640043	3079968853	2508774985	3653593078	1310152763	689433333	N/A
2007/5/31	11882885428		2503009504	4517156769	1829794433	1760034557	3734146587	N/A	N/A	N/A	N/A	N/A	N/A	932856468.2																							24891549586	21701307694	61233480425	45821413335	44278638039	1262012161	3392707348	4722086317	2863129804	4637171150	1783433624	N/A	N/A
2007/6/29	17028330613		2479959202	5969856569	2144454138	1566662548	5154237643	N/A	1621270765	N/A	N/A	N/A	N/A	1243893170																							20937230003	16229335343	52032538167	40879868126	45726778233	1091372994	1963413540	2897586822	2756990803	2733950762	1262808654	N/A	N/A
2007/7/31	19631254720		998338576.5	3559446378	2035550609	727408476.3	2420950947	N/A	2046396752	N/A	N/A	N/A	N/A	583038604			16353072693																				12917516607	11835694673	51941582083	30279478944	31274459644	927485143	1089222180	713717060	4508808553	1940001152	614120925	1423728042	N/A
2007/8/31	26257588766		2113045987	3140574479	1846799082	1977746221	4821208543	5265989421	3638272326	N/A	N/A	N/A	N/A	1526886307			14817528038																				21211118789	28991498488	67084053269	47245795275	56418823013	1276181989	1672704708	2545653943	6124956301	4330669988	1117741953	1921702140	N/A
2007/9/28	14539712725		2363569401	1076938777	894148265.6	1647492629	3400939591	3962234566	1860606359	N/A	N/A	N/A	N/A	727575667			5286227393																				15874929549	17532893122	46253206677	46290414809	37188125674	713601881	2372398530	1692363236	2897234122	4931318958	1210039790	1496989487	N/A
2007/10/31	16548386339		816411675.2	4878186446	590381236	1262864639	3462247723	8011631091	1947050753	1725513738	N/A	N/A	N/A	623143072.7			6816436325																				16120097312	10776800043	40307679249	23140412127	32954795743	622578592	1036652452	617219426	2831793757	1233567691	445600462	837093155	N/A
2007/11/30	14277708825		412630980	1769565276	467836892.6	1864355443	1738393436	3620533879	668774888.6	3194357634	N/A	N/A	N/A	329857067.6			5734689772																				10359649268	9392783255	47777044610	48527391819	21865232398	254262955	2552329683	594499475	1066811709	1019014436	453281899	716642168	199628
2007/12/28	16135784109		1484972269	1891896491	544474208.5	2371146841	2253369306	2441911917	2685214028	1690549050	N/A	N/A	4827127686	639712749.4			6864151710																				14083344520	8196200606	25346249000	32001525516	25678048183	557992836	3430505621	738233621	1553832423	1362541893	709639067	1218298844	1258878
2008/1/31	19447690980		1556654384	2939062379	994305323.4	2098078785	5062004624	3859632311	3709769735	3025852215	N/A	N/A	7460164063	847778749.3			5768719518																				17870925204	14863308668	35222576455	65297838565	37601094114	871929421	3225536422	3418041009	1705556485	2550381492	N/A	2941225108	1030027235
2008/2/29	8671295894		529575489.3	774186162.9	212050522.2	1592887652	1785360092	1380644249	749568499.4	937658705.5	N/A	N/A	2098707647	155838450.3			2037355309																				14748517532	6178211819	11923747283	32333215007	21335857885	181888713	954082850	1492204559	511861253	1158382449	N/A	1140744410	2854608893
2008/3/31	18212670472		911851294.2	913088233	424861405	958711098.5	2805683227	2463260026	1459182840	1135506154	N/A	N/A	1868304461	422970636.8			1863301822																				16927299638	8164670211	15943960398	46216270309	28632329460	390036239	1464348706	1517348468	822364894	815746396	N/A	725276080	1010171823
2008/4/30	14219403069		553464623.4	1630375024	219824043.6	1796695390	1178552250	4709906953	773826903.5	4822364047	N/A	N/A	5767763134	597224773.9			2406652760																				23823695148	7663474033	19635667411	79017110376	40457205681	263708641	643033442	563575191	4843261328	599846482	N/A	568432156	1233557028
2008/5/30	9019284146		798047477	1123321529	397141123.2	1289166733	1689252991	4286805270	634005578.3	3812372009	N/A	N/A	11651318944	350494706.7			1670782698																				22650265681	7902414450	13991729990	89407722377	21132254964	460461559	755254189	948141191	9961543006	819199145	N/A	1312549215	1339972039
2008/6/30	7131855679		390076626	696129255	127518166.8	554292507.9	1433820164	2511372567	269380256.3	2917984953	N/A	N/A	5607505308	212523660.5			1045515420																				12473508228	4387483427	7758611693	51939449174	16411304171	195909959	622306718	213570648	10990674634	328727740	N/A	392293427	1107874970
2008/7/31	6835156319		247791107.4	1871408360	247536688.2	662622340.1	2087387024	2905146812	992713536.2	2791090535	N/A	N/A	4076940054	380716252			2634490837																				18091251148	7789653305	13855308987	48318629520	21775822133	358469508	575152082	522200607	5749996151	534561280	1211691530	437204486	1011692823
2008/8/29	3953538096		N/A	2971830699	64714544.2	207593850.8	530106200.1	2243542128	449724718.3	4250942941	N/A	N/A	2649353218	122687941.5			1611073663																				11116671949	6463900281	9334587610	32544984361	12259097668	207668755	207161956	157573361	4455388134	229109100	467260678	228995691	482364384
2008/9/26	5109864815		N/A	2826710765	219622110.4	141102446.7	445694323.8	2880702309	392932370.8	3664444064	N/A	N/A	4382077540	279438839.4			2162865727																				20261084413	4603868925	11767348554	47721677706	20228657215	183128996	592826838	218959045	3084294383	286358822	532160153	213569440	568946328
2008/10/31	6500167699		N/A	1496577096	70414900.1	227254364.3	246937526.2	2444415193	516542214.9	2432832113	N/A	N/A	4358561664	229011502.2			1574686408																				18696668160	6227079640	8720166449	63829720017	18129418684	177959938	250922780	94575403	3259855950	113144242	436440995	88369323	389817816
2008/11/28	9601167127		375227343.3	1381804963	149339496.3	677721214.1	546674003.6	2011505168	821800912.4	1725657553	N/A	N/A	3211606385	982516865.1			2740672631																				22888940298	8968041942	12195726326	63584309016	23898346550	325750539	391470741	481924163	2590146579	268287221	508296135	777803844	469178525
2008/12/31	12636765914		2090258367	2168448628	649761369.9	629754368.4	961544479.8	2811723861	1024040929	2528416128	N/A	N/A	4859048918	1251318524			3576668050																				29332445459	8926513073	14623039849	56269809432	26599388658	451884882	776610101	798784924	3986299638	619648059	668022143	848732289	1014560603
2009/1/23	10456370730		1264889462	891090889.2	272849058.6	643178606	888048515.7	1209021931	500888689.1	1011479659	329145.9	N/A	2936094560	722598164.4			1697616373																				16746851338	5820014808	10698416066	29071915499	15753047108	209700182	318248655	261732410	1836235330	216588250	431328612	720373657	583808785
2009/2/27	15504136881		3649083275	2151220031	599190910.5	1544124461	2125018270	5789849478	1797822713	3058352566	N/A	N/A	6457612776	1791206783			6027103310																				30959830045	11884251083	24037433407	65961594563	45732648338	849631375	1174987185	1246393908	5836299798	1700190475	1443645312	1211009900	1907178290
2009/3/31	17616598101		2237496689	1815493995	717106480.4	908199799.8	1589386689	6866994686	1298239106	2783566237	N/A	N/A	7042858566	2066125941			6738625541																				41404383618	14072595350	19740412097	60193647993	60504746705	1109176062	680245301	1026123983	5408590480	1108096293	1170931075	973261254	7273468282
2009/4/30	12859201336		2068293513	2651688660	769435629.8	2274452693	1999430563	5311465842	1757006908	3339859486	N/A	N/A	8296333798	2922756550			4929032102																				34452366665	12175579057	30526033112	65335784062	53275993923	1157915617	844968530	1793483878	10277141681	1228597841	1283065955	2314180300	7117584005
2009/5/27	9967137593		1996226147	2687070457	758244207.4	1623740169	3128992771	5416427997	1794418153	2458207109	N/A	N/A	7859809853	1422457095			4082314651																				23311553289	10110226919	27734057435	53269034003	42922392826	787379645	965017252	1334248873	5819473609	951466340	557242956	814351399	5757581980
2009/6/30	22929026455		1876398337	3727223510	1602717948	999582626.4	2049289174	6683035000	2536028566	3125996640	N/A	N/A	7567863662	1501104741			6975665738																				41092896568	18956693590	33340085788	84153601919	48519073233	1242264403	2759315240	1032422229	10673717413	1567998785	1336963445	916118598	10617470531
2009/7/31	27602469707		3817601844	4908778275	1216319366	2842596789	3437866567	14483200570	3851926341	6967131278	N/A	N/A	11067336082	1192478844			7803696301																				44762093257	18840759404	45237053835	1.30664E+11	57568628603	1895546659	2757575815	1845880024	14189789066	1533368728	1734345332	2719882673	12946065494
2009/8/31	19863330357		1185861301	3479028610	653153870.9	1396298127	2157817068	7766109649	2565940448	4884124178	N/A	N/A	8523489334	1460694592			4118219520																				44356883026	13483103536	31708783706	95041203749	40151714747	630738999	2634612228	1511536059	5892143928	1227081781	1458573933	1250935442	4495470558
2009/9/30	13798045137		1301733758	1388989259	522425172.5	1073454677	2458056355	10563847668	2011017403	2860480308	N/A	N/A	6589077211	1137125955			3494116975																				51923796195	11329952766	26252128582	61900407266	27651139529	709239477	2827382701	1663866446	5602970218	1176133121	587601899	838511017	4024290911
2009/10/30	8678130607		1101810125	1110418903	396369408.6	935140927.1	1341720002	7682612246	1503108915	2774801361	N/A	N/A	4689814503	1067528624			3510518727																				28278799689	8153452852	22776767027	41073245457	27102361314	677284697	1552412775	536816244	5282391248	585688633	304901792	446152583	2777419367
2009/11/30	18076004509		2286394591	2593581292	1815964733	1757290873	3631891632	9463804821	3871478491	20196787965	N/A	N/A	9571175537	1500176558			5007202432																				42191922726	9945216717	40607042514	67413848100	38463605761	1921581104	2788891072	2037440330	8523120469	4334386303	938452365	1503121118	5926898942
2009/12/31	14967925354		2387162903	2626356734	742691781.4	2096416100	2687470302	6214558488	4286274845	15202399166	N/A	N/A	9624043013	1169939987			8452964783																	1268712975			42159057476	18413041476	33248159031	74323725735	37638913288	833190374	1435741429	2194250345	6258796053	2442231233	809095334	853875125	6003387899
2010/1/29	21047715916		2065130371	3117120383	3653322092	1277413915	3326431849	4338263683	2516453284	13999057740	N/A	N/A	10541117292	1125862970			8088306098																	3200885188			36186855425	9148958279	25183590247	81933573435	36547999052	744120887	2286151819	1719346328	4812550788	2683670109	388271248	985533117	3368293930
2010/2/26	9158631907		N/A	1346135134	4874715605	358951455.9	2767920438	1671844424	652534374	3671757226	N/A	5230017350	2699561472	338499629.3			2960903617																	1629905825			14174284021	2747901817	7596069071	26365886738	13515877680	390305491	855273597	717898269	1310418885	1086246227	265530047	944818187	1252574191
2010/3/31	14283903289		N/A	2793098416	2346107255	676932882.4	9612853848	2642205215	2921089824	6225215249	N/A	6657946866	4643342763	796214573.8			5183325813																	5021869721	4966899079		25872826602	7956021803	15236715708	40773031734	19485307550	940154769	3226564079	2586997745	2419199013	1420220870	309967879	1040738578	1819655038
2010/4/30	16945569001		N/A	1686967217	1212523567	1207023631	8910921952	2827558168	2316509185	6355022415	N/A	3704368494	4513880130	2043027561			5088938403																	3737342402	7402400732		25325748512	3969769463	20906797921	20068016626	29717196371	902757607	1567849020	3063195541	3110862522	2385371050	732886816	1560274897	2504064629
2010/5/31	13321433967		66774898.3	946732833.4	839351014.8	391470778.1	2636926682	2387872240	646093070.6	3477082134	N/A	3601475598	2713120719	993038633.9			3915093075																	1382355270	2806175746		19647859039	8295263132	14148418008	31658041634	21175132267	2008513816	768687478	1049899743	1121201912	1036898426	203758717	470467827	2585368587
2010/6/30	9012716316		1941110139	822304436.1	1824306517	278546723	1288463857	4000868969	1066356798	2447700430	N/A	2889736792	2199914080	632541159.7			4660611595	2094447748																1878603842	3394640437		14713756958	4343618117	11029071449	14816696772	16175801858	468924972	634351345	1082015981	943158122	505786717	106586299	478972833	1010613723
2010/7/30	N/A		1056657076	915866131.7	4049041338	303397467.8	2466233845	4251379097	1495875309	3727531418	N/A	2734438538	2942248444	743032911.2			4885857967	875349878.4																956277592.4	2033198351		16933653237	4963066519	11838446863	18801731180	20899471988	411745256	673574265	4624129578	1347632908	574664509	102387995	371225006	1076881588
2010/8/31	N/A		2570479611	1407940003	1792663413	638017496.4	6021853974	3041393509	2124962648	4084584056	N/A	2658573620	3186241681	1506509161			4303992793	943880481																1117290443	2175317679		18733603376	5093769098	14001487469	19944995059	21403768730	732935359	1625252175	3562442564	1799308318	1175161229	N/A	1095628682	2974499956
2010/9/30	12311598219		1446942338	1028408969	2094124304	1140290089	2796207984	2180308909	2284540993	3049023733	N/A	3660745864	1990694974	1390282173			5196527051	1046626066																727778682.9	1281258425		16539252424	4459553240	12886388490	15797618324	19141894915	564507196	1234032514	4358484380	4557375148	1480762817	N/A	817006403	1549972054
2010/10/29	19465293010		1439632978	1791432686	1181514258	2076632835	5008346190	5747490135	2812881791	8542571706	N/A	10380187123	10243714316	1872401196			7376872872	754535641.2																1217880637	1330472401		36929240691	10746534400	21278004904	72452804273	38849635269	510590419	1864407539	5522351230	5991983591	1084693197	N/A	962358239	4703186795
2010/11/30	18826587295		1451208987	1694822771	2285205563	2430843502	6359476751	3913503677	3001457697	6073072726	N/A	10167002918	7572525955	2142481477			8245223925	1434549904	14333859807															1659362893	2350393940		34728739609	12434409742	19695795850	50918491943	36358276985	900933281	2360011154	5852802387	3823411641	2820752693	N/A	2457280372	3222420075
2010/12/31	8237111691		893112587	605444567.1	760695892.3	1783012466	2578103476	2146793200	1017979569	2907057099	N/A	8496206627	4059440994	1301616290			6188244489	842428644.2	8434470433															866487831.1	1239700819		17302025057	7423768442	11432834036	26541275547	21443521052	427775899	1180848647	4959148685	1614731074	591419348	N/A	2249519717	1487273308
2011/1/31	7744820284		1416239934	947549292.5	341001662.2	1424454315	907180132.5	1430573321	528049158	1947669798	N/A	4578330354	2610478947	535133010.6			6170710838	296608186.4	3116368777															516559060.9	387643003.4		20598315630	8290749525	11381319876	17072457093	17821700609	128929319	547437551	1574572378	848407328	308954399	514257324	2210532376	894964626
2011/2/28	6485081807		853864025.6	686770797.9	401130936.7	1932825110	1021341736	2094699226	566228786.2	2522151543	N/A	6332437970	6229548081	533129758.4			3991257373	289406889.9	4812217747															424444334.8	481484355.9		15710462472	5413635534	9554815558	30914465387	13878304176	125560621	694329453	3829489191	1519503844	396983023	275487713	2116140944	1096715943
2011/3/31	12606364457		1206479504	1316788597	976384955.2	2402067509	2535828528	2504056960	1266511121	3426969928	N/A	7975536427	7190227540	1494157517			7870892111	710693484.3	3857274399															1205243213	1102365508		29472546952	12654327958	20837787995	36639617121	38550059305	693340799	1684877098	5979406119	1757631969	905657033	617536587	3007304477	N/A
2011/4/29	17982608499		812211936.7	1792945259	1041845144	1353266486	3233658941	1357545177	1067920621	3731158173	N/A	4599980944	5806639935	1164813615			4194696169	735946843.7	5312122958															368880892.6	901820396.9		24988982689	8757566729	24178092919	23116058192	24529106688	969262160	1452294901	2240581996	2053642848	1389828580	794853659	1794853591	N/A
2011/5/31	7592393848		946000879.6	1204154320	669835664.7	717606935.3	1082377300	690534128.5	442138623.3	1668883986	N/A	4061343593	3302391504	1022771975			2198939199	182037220.8	2249885729															289730842.8	555071174.4		12629731318	4596453426	13190803252	14374312759	11231769681	2005037629	1000416172	2177421067	1780336192	811453976	575355370	1841814615	N/A
2011/6/30	7170046911		440004718.1	451775016.2	397002250.6	898511728.4	655551365.4	1758437307	438221704.2	1730540025	N/A	9949519158	3263589028	347013762.7			2267167999	3105492706	1580899640															287789549	593590911.2		11956810913	4734506539	11498886527	16377843034	12708189298	786094800	389625681	1747975424	1401118025	289287463	355133084	2692215641	N/A
2011/7/29	8476510181		1154265725	1974423894	370124203.4	843285872.5	954780714.6	2198889867	509086854.3	1575250701	N/A	7597847188	2798237828	1067170355			2515203007	3029087150	1377255444															442218108.6	1155854596		16087591238	5850757681	12373158700	17124901760	18771052396	707303857	738062641	2132450459	1126462729	712801211	638494575	3460191749	N/A
2011/8/31	7986213788		1560247266	1541495580	198307344.1	668271343.7	715121753.3	1646025382	540545801.1	1883984699	5174970230	4883759857	2858016386	937027017.5			2578270572	1480933112	1622102930															474941361.3	1089634710		13096900018	8030497051	19547817526	15217564328	15761327277	1021312509	409858353	1023566787	2004631770	913666872	399196570	2160123849	1082339537
2011/9/30	4728017586		1689813888	4668462025	250732195.4	428363751.5	468172675.5	970246989.4	349109897.2	1461874797	7674064154	3363898058	2605583813	677133742.2			1826847720	2089484022	3944993033															140660670.1	449230379.5		8650745470	4588557540	12901309895	13782220924	8968183210	330991348	769990452	917852210	2446628934	333055117	253354214	1284101452	657224216
2011/10/31	4515378121		1203248570	2397532015	125815956.6	271874417.7	700656445.8	769985648.5	1289287739	2785076949	4570647927	3545843383	4116611441	429637088.6			1624652443	545042402.7	6632492813															162333401	680895595.8		8216125890	6003796711	13642253903	12576220318	10949820217	212921577	344352740	1966179708	2560047513	232123149	128693726	1222515958	659287103
2011/11/30	5550801106		N/A	2576412085	393909896.4	440265822.1	604452222.1	811049156.2	885650713.4	2155869025	3033244202	2877038000	2478608427	414610199.3			1842177909	1787672424	4015463725															587212853.3	1533601177		7606423370	5181733270	12372628129	13138358978	8912720060	320968328	472295215	1442111882	1762621587	452765292	305944449	1350274554	752641758
2011/12/30	4901655070		1471077627	1209396207	85680130	230456625.2	270078683.1	624833261.6	258785262.3	1003561756	2506891862	1968149710	1536231400	375583245.8			1708487164	649587889.7	2354298710															150845689.5	691950664.4		7196357976	5143872724	12341644331	8856438133	10842566056	136036073	145440899	578257857	722945689	196579738	142113791	1277501776	498509088
2012/1/31	2972724626		768189639.7	721707428.3	56324312.5	207987028	244519728.2	768950753.1	222076453.6	1026183213	1497786747	2253398473	1548517849	292223646.3			1667589854	360638512.7	2108324583															134743285.9	489172621.1		9053171359	4044677105	12291119272	9097871902	11222832023	53125566	161864068	402205838	674783411	138514888	187295195	1700403146	390092105
2012/2/29	7882999754		1465811609	1485284252	158955985.9	473209907.6	891432518.5	1150761958	762783969.9	2014827339	4430417668	4526199131	2570389999	1265315408			3180271060	713021746.1	3980146919															522651409.6	2819811884		13984659164	9152060324	17502436777	16209242150	14843429193	162484210	373784226	996816293	1424138298	367618955	877869547	2723873040	1036139695
2012/3/30	8620368565		2339361435	1712678025	145722257.7	614643579.7	795803985.5	1373293458	682822615.5	2933785337	5590016914	5962459902	3111111349	1263509098			2685940718	772016484.8	3162865493															297507502.7	2496061396		11259279110	7047472900	16730596699	20804998437	14135281080	206927270	893611391	1457796374	2026155424	1267621742	471772172	1400814771	1214689436
2012/4/27	5757452103		3170840793	6989272197	418284992.2	269513328.5	932954002.2	1349849362	703183184.5	3317491633	12960941127	7432219263	3477263432	845581462.5			5240528642	405897996.1	7354723494	1275287567														366167715.5	1590594962		8960797094	4888167384	11022416425	26560097069	9605965832	244823855	370112592	5438669785	3458679551	6515670562	283087338	1192955004	2133919935
2012/5/31	5745311293		1624722432	4556868582	169019725.8	946402118.5	538992932.2	1920968846	462857436.3	3628084538	16447512371	7989610189	4656442184	916040059.2			3753221552	457984842.4	3484404620	569966464.4	18513544072													278393789.4	1337860324		13283964889	7760570936	15293377851	28563525157	13933243946	326678331	313412922	2734747362	5464336722	8622967430	224862986	1622538848	5203572826
2012/6/29	5981067330		966245112.3	2872607466	300307205.4	399015296.8	561539269.6	1019231188	290439343.2	2548156527	15126349695	4427133194	2528596089	506600380.8			3797634514	186528233.1	N/A	193666325	8170729420													162204455.1	830279143.4		9873190241	6053953220	11970380839	15575153816	10570885361	187591121	143392397	991023595	2445012623	2446988688	136025686	1046969634	4400645672
2012/7/31	4087039871		956590593.7	3567325846	639131136.9	183276370.3	604567640.7	1637816547	386516927.2	2253430102	7980785301	6343522970	2806534502	555082864.2			3827628805	217659311.1	N/A	280554418.1	5825565612													440740103	562587873.5		9571003794	4510856336	9260212804	14463758590	11554595239	110345029	524979751	1099184513	2483165134	3334995387	135842962	541911330	2637395345
2012/8/31	4270748483		633493965.2	3053299987	385008596.2	161445182.8	301089151.2	1556729397	31541387.5	1872402024	5899764657	6120764489	2180750228	432595575.8			2575672884	215078622.9	N/A	374159948.1	6736775773													406201903.9	500580196.1		7893090556	3463969539	7258360312	13683626356	7186579789	64139363	1924631890	662179803	2222013443	2592791837	228520933	627347976	1930922559
2012/9/28	4099573284		501423732.6	1952879546	195575961	184002752.7	243068452.7	1011679080	319027989.1	2573154570	4001278812	14214807124	2569995263	476373835.6			1997210423	2939280609	N/A	379124528.2	6012495881													604411926.3	641454425.8		7600655453	3920485652	9271834363	14551961853	8499875088	60147463	453126299	526065574	5192041633	1767543571	103186679	1218730645	2437917693
2012/10/31	2843903894		817749324	2073422563	167483283.1	76720041.8	289600189.1	1248966356	186374753.7	2504013037	5446488388	8642984264	2328618979	409137459.2			1200106720	2796423999	2202235726	161853516	6164803114													158196508.4	365681570.5		4984389372	2676284359	8118375698	9621239255	5049907553	297683166	383719463	677895285	5359525290	1003530634	169051175	508501567	1759763237
2012/11/30	3039954744		1022735499	1346241522	1613612738	330236750.9	183172480.5	967868347.6	169951304.9	1684092886	2426830107	5547321436	2285211206	303806535.7			1213397453	980492954.3	2901876861	111919644.8	4328426638													75405291.1	298498960.4		5896443225	3717341181	10939665536	10914801240	5136786893	645696332	223469034	344373625	7045722013	1188387422	112806181	271057701	1076834819
2012/12/31	10264223450		1045007611	2420841945	1017322450	227041908.6	332029659.9	1390805613	88955851.4	2267223924	13572678919	16056741191	3429541179	672581140.5			3910597296	2625363226	4926740363	491897018.3	6894585893													391995830.2	603011916.9		30654251676	10101429504	30456387668	24201769316	23174979120	1792539140	311979164	1694616851	8287717734	1893751672	168278513	1273876968	2517186487
2013/1/31	24419356803		2074276507	2831044183	917104183.8	398403981.8	908018060.4	2022606315	N/A	3638230826	17523963776	18062615180	7266919898	960459301.6			6003181344	5025626716	5634198645	375070977.8	6957509051													440835794.7	898259664		38680301594	11074284315	36682362750	37434938477	34022586660	621426978	738987324	858239156	10386386587	2290353438	162855442	1742773034	3799730391
2013/2/28	20610947386		1254013042	4612452086	300797074.4	547463548.7	726738271.1	2206225293	N/A	3751492297	9739402015	16646732099	6516588144	663274904.9			4760317163	2956180554	3854194859	449172855.8	4462122959													291731569.4	1839864347		33138377263	9580338539	67743205992	30311444017	26151084529	272326350	400228554	519343967	5411179453	1619389536	105784098	1132681212	4278883508
2013/3/29	37767252994		1050208784	3822290392	533062078.6	595691389.1	507734848.8	5918191105	1274147121	3402867446	7821389140	12743008618	5643930499	758985385.1			4619026575	2701288139	6010666576	207999566.2	7555596402													588939045.3	3277948804		37543773343	9707521196	70663001774	35230254186	25450224539	188399927	1404804327	1731393005	4035657463	3826323768	303463644	739533670	2522402792
2013/4/26	20792674978		575581288.4	2540897601	596860693.1	243959064	428798106.6	2857075107	919020985.1	1724345395	5012747674	5553938170	4430215806	537796657.7			2089385413	2394714084	2154549508	88994096.8	2873270561													161574649.2	1719484917		15654120796	4770528985	31082062520	19485358053	12147429150	N/A	247168723	408617371	2853590626	3487359013	196710658	1359599997	1172854843
2013/5/31	22955358842		1122790241	11006381067	435301649.5	357007503.8	851754042	5664152983	2632367844	2702343584	9799656474	7953553610	8178726033	901131309.3			3566163035	2635167521	2350807714	322968507.3	8306233145													575053530.2	6147109447		19227430979	7125467683	31351770070	26448107798	25446794331	409518656	1094555457	698180823	4439409833	5177297826	243705334	1867510007	2696684810
2013/6/28	14683112257		778235460.6	5812786578	193015251.7	299656347.2	551392647.9	2196121590	1501331298	2079413208	3762068392	5440705756	3685975421	439733296.8			2423146726	1508667382	1659935616	218953163.7	3584327165													263338732.2	4150285237		15969551402	4245590652	26021872041	18352939606	14959039504	281249000	338424642	265413652	2263762145	3229638672	169867622	2812254965	2325167005
2013/7/31	19449268456		2909814873	7973808836	245090991.4	174873552.4	613250079.7	3429306498	1487423212	2220355054	11627208210	8567757479	4726270032	334247993.8			2882260239	2126745616	2079913249	184745161.5	5099455332													2399600887	16477732618		16700990567	5243344128	25022855112	19964038009	14874973710	293400830	424308688	389011076	4681735617	5205786861	143458114	3585994189	2010185585
2013/8/30	20745507087		1173352565	7342554120	356551862.6	197533529	559407152.2	2833158901	1948408149	2158980341	13465855476	7445503464	4608221956	482724269.4			3150016563	2491657438	2179793607	311343811.1	5246019211													2881423755	8298934905		21948828215	5777211295	25457603452	23461916686	13701773031	424406500	1702998651	637665123	4273445232	6486357911	203433128	1153218043	3467835710
2013/9/30	24411676224		4734471.9	7894829070	353696012.7	368034286.6	843793204.3	8312029170	1501118788	3058394989	7698542353	7076472536	5028901642	917392642.9			4573798181	3348037050	2169667994	935369681.6	4513471362													1924838569	8676262289		96493391492	7896933567	39136462466	38473267311	18831264401	285255836	2423805675	1090760766	3859051243	3444409051	10983583	854242290	3512803797
2013/10/31	21648146048		3304548149	2873977788	298048015.6	360601029.4	640611892.2	3240018126	1178968883	1893641320	3936937494	3949858166	9183873635	1140798286			3704309873	965954041.5	1200301044	1169486490	2382402005													1282389972	8455481414		44876185225	4733742009	20607779016	19792673817	11446332958	163823590	760322244	489310374	1761611767	1940018350	384968331	645135656	2067283494
2013/11/29	22018209060		2405762417	1969047453	144089436.7	486853387.1	501369328.5	4426016571	652036422.3	2228642227	4463973761	6212405484	9524209474	423239784.4			2836119507	1955155673	1692695833	1469781696	3028956366													441664756.3	5664809551		29322153796	6009722074	21455865339	33489512030	17505841171	191908327	515567084	376650726	8312510370	1386783398	251832145	1406778773	4131692416
2013/12/31	15826572691		2099209013	1750857892	126430838.1	220468025.1	733476801.1	5111550907	1747757713	5000014010	9974020969	10161231267	8195019524	918576179.5			3058380142	762871508.1	2369615697	2814462496	4528563873													408859016	4123028080		26755067525	8879492449	21540033774	30694056462	21657314842	124545262	1092951144	522831625	14230820949	1699923650	295208744	1189856381	4038674237
2014/1/30	10088200600		2527480959	758798712.7	147359980.8	162084721.6	244969023.6	3188203810	1500952070	1881452414	5309368432	5349881282	4906127967	278179766.9			1394342462	414211000	1870365343	1132498404	2628400130													886898548.7	7651246751		14338788770	4163590286	12607304841	16455392734	10211834842	N/A	358929565	195505755	14997721125	1532213043	258895360	503364977	2152667407
2014/2/28	12739154514		2386007455	1294589882	188065840.6	314312058.7	1643805718	4014909273	3738139800	2080120482	5133573809	5340316910	4481461271	668458940.4			2628387737	965818446.3	2171732855	1232544987	2164632898													1048315369	5542086388		17459942292	4996267595	17899358194	17711521374	11234111359	N/A	911832950	254266626	17383185389	1604611214	372474695	489878145	2398243086
2014/3/31	11922078242		1653559553	1065866340	195145938.5	983797613.6	444849385.7	7314010352	2942871976	1771216176	3528842474	5747239357	3016744540	763176232.1			2041515036	872189878.1	2520871213	712475278.5	1509319283													457435728.4	5293885267		35066715228	5013171139	18721227846	16914164197	11933026824	186868053	1990205794	910889863	17733243650	1044199775	6697720997	627281949	1558013376
2014/4/30	12598445780		1253825523	1139193582	404725183.9	543809808.2	137076044.1	7109788885	N/A	3379172883	3776215491	4982097859	5891476109	818047291.4			1899920574	620847633	1987355355	286174778.3	1588994592													1343876708	5698571628		33239201489	6657271987	17249587276	31916438479	11460794673	343429345	1107203413	456193512	12187790132	859275165	9793190531	699818268	2050112277
2014/5/30	7956053126		765396613.9	571671038.9	149466518.1	298281732.1	533831535.8	4295564377	1432765511	6514698755	2485144559	4479633358	6549684719	296582470.8			1346183332	847675188.3	1655835911	252818394.1	1043272913													1613936863	8464780536		15203598003	3108030218	9008655910	17360250997	6826467575	157877968	326597110	216433799	11362115947	630643376	3936054136	410383042	2469577306
2014/6/30	9288538206		694606024.8	611172860.5	203115298.8	336503765.7	367941479.1	2074619061	2026314078	2663226325	1896053630	3743546838	4335784865	234436616.4			1444766694	1190915442	1073161155	362057291.5	712928265.1													1803674316	9712923243		13048052568	2375405126	9551959888	13609616226	9260106078	345608027	613624339	295520146	13394020111	1200952006	5151278799	569404607	1122564792
2014/7/31	13916497382		1276864685	1764152228	311629823.1	877817383.8	1666042436	6316889853	2330299195	5830534611	4607532236	7158725257	17139500780	477235308			3195526597	4597827751	2601504903	500828466.1	2910681257													2923184312	6994375269		20191491773	5448910525	15110892253	27760442675	14992579298	388680687	301917643	668583024	20755263244	1931932879	4000928848	982881212	2384359675
2014/8/29	13119055546		2390766250	1994187724	629485522.3	1407793034	1421537153	9192176211	3279491692	13991145797	6280382850	7911750582	22001626412	863945442.6			2412198336	3238996889	4034910430	671228608.9	3192547221													3877513485	11208408357		20850075829	5573775203	14559020966	33824470522	13106833175	457936264	N/A	1149920854	16380134642	2333002770	3046186978	1043927385	3874909102
2014/9/30	13362077385		3258203524	4000367636	1100129948	1800231201	3615506276	10810084786	3289746742	10712726063	6952739225	9983138145	22503346004	N/A			3528527352	7672446572	5784978556	1466200619	7359274809													2514493653	15105940231		26842919684	5983108835	17510053040	36598478209	14378509151	521909427	N/A	1697707389	14399483512	2923978831	2381200363	984982410	3731534419
2014/10/31	17797379840		N/A	1397691261	762457273.8	850796494.7	2136562428	13041512285	3316550094	14029973718	7388313859	12407730740	17665571764	N/A			5201881752	2446994931	5105420855	1489499140	8488502203													1121099448	9824001742		27512470280	8017576849	17541010971	34604031491	15170322799	1006206447	N/A	1254759000	19881415838	10396020632	1220094166	N/A	N/A
2014/11/28	36573376770		4163747820	8904706282	819228653.2	578731358.7	N/A	28861734838	12663510994	25880972381	28193224319	31099345181	42084939833	N/A			13219746826	2038476361	16339761817	1737915932	13209545293													5932434990	17254583266		71323470554	26344980674	54294794278	1.26533E+11	36231235035	266698822	89786086	1038568787	41023905832	8858389309	5875284838	N/A	N/A
2014/12/31	96368252436		12531654498	19162411081	753176463.8	803373809.3	N/A	61061808622	28341374520	83639852206	73907768089	1.3153E+11	1.33917E+11	6809688871			34511653220	3759902612	49088629326	927434943.2	46091297772	7451934.4												15838438850	36862358622		1.7846E+11	74006198472	2.58705E+11	5.68432E+11	1.62457E+11	648139584	24573605676	1583794022	1.06404E+11	7774402945	6787043511	N/A	48073531825
2015/1/30	45864644308	53981902804	2022839645	6731772601	383322992.9	711707583.3	7482518440	27445666091	30024582868	62159094873	22399700372	64887036343	46657256685	5946174833			15453863178	1411698101	18632717651	567958994.4	30321607794	89502664098												13164022492	34475029276		1.15361E+11	39333690818	1.10922E+11	3.83492E+11	90544800779	323017568	9243453784	1057020091	37753718291	5929006131	7022778917	N/A	24985561876
2015/2/27	18043554150	46118023804	N/A	3879183159	329640793	406612673.9	15945627831	12656529762	17405996178	38551709888	13751718865	31087956061	23963275155	2069085460			9783675613	788177179.6	8321926237	308862316.2	20561637841	26410539442												14205394074	11647678089		41037225836	16984287299	36066302776	1.60326E+11	32888336303	325081031	3309791027	692219214	27195403402	4152543311	3014946163	3055826875	11956854319
2015/3/31	56154736024	77410303801	N/A	11351368984	1190506233	1543541338	22292180115	39405898900	26826337186	58511082466	37655668365	68041960010	49799700733	7591782034			45665144546	3353481919	19621496031	1323660872	41929620668	40147456630												22540329581	N/A		1.09834E+11	38240066150	83789004556	2.84072E+11	78117290586	1190920720	8654541003	10952884560	1.05498E+11	6830597378	945955526	16026800962	31125352782
2015/4/30	98955081927	90760033152	6996710834	15354646108	3406413329	2135580648	24000319502	52999125637	40999756246	58798550501	46830347546	86601981427	78701681301	11932066796			43469911042	4576160395	46808558401	1009244332	63617062879	61139626716												30942123572	17886965057		1.63071E+11	66539820467	1.29733E+11	3.91177E+11	1.05308E+11	N/A	13169845244	8970813485	85678324478	9217619610	N/A	6573409923	48486552341
2015/5/29	63975192812	77376894593	15134418952	12941407050	2682227284	3175925717	23632785440	32857987914	29797455683	33991425792	39457037723	55277933397	58932134857	9906726806			28272579257	3812645383	59344793475	N/A	58631472817	71525529366												46319023044	1.38193E+11		87798351425	38173870007	90989996092	2.35499E+11	90146444437	N/A	11233257179	10831019704	93425281209	9922247443	N/A	9021258048	35801216953
2015/6/30	76725322879	63142036236	26184975460	14256752333	3293215766	3893673123	21539180472	33154668039	36904497664	55512298260	42202114530	56150003654	59076123292	10982846582			44872391318	4650906746	32032330759	N/A	61667830750	52534709575												46436726636	1.16184E+11		80885163135	50261702011	1.50088E+11	2.24708E+11	1.33416E+11	N/A	4930102046	12152189973	63318058307	17361186996	N/A	3163168990	41079178155
2015/7/31	71845562870	56007070969	11313653570	7375305087	N/A	3136340492	12963083982	29144572497	5763789918	46854738050	35941388282	55295461015	48019444323	8095363799			35086367897	3490056253	29021216663	N/A	58117974377	51094050141												41502005117	1.75808E+11		1.21913E+11	49466887100	1.51491E+11	2.22195E+11	1.54735E+11	N/A	8239650443	5506970558	61972839137	10379854373	N/A	5663454778	34083272625
2015/8/31	26673720583	21450274315	14839930900	5097691656	5329703237	3035836715	11917977970	14042824374	N/A	18917252700	14738238063	24886021928	28683274115	5610102368			13905359369	2941178276	15019195262	N/A	20477806350	24615083567												14378446572	76014737930		45063081035	13959572630	37029243123	1.15061E+11	47871543832	N/A	10899857651	6101001575	38807744238	6611408340	N/A	N/A	17138787904
2015/9/30	16640840571	11450235853	7660571869	1803532473	1870701075	2617025887	4788138923	10551087310	N/A	11031750982	7362339978	15989090387	15210683267	3698885118			8690253454	1563757256	10579588148	N/A	11326858287	9823785971												9157584364	46405228104		47755399052	8394469726	26309842035	62484681800	31214117745	N/A	5079537068	10842117210	17829652677	3544922860	N/A	N/A	10430539708
2015/10/30	12705085901	13029192351	7428261111	2981587611	236271356.3	2286351420	8790973701	13923109762	12680003220	16422443873	11454833006	14659566002	12954815008	5537435823			7650745007	3249904293	12667497896	N/A	19430719227	10581442110												32350008311	1.00535E+11		12108050356	5694668078	13375781064	66451216108	15277180147	N/A	6255340412	7646496960	22015194725	384243549	N/A	N/A	14068058050
2015/11/30	23292363787	35206961161	8559241656	10236698120	11158771593	1994388808	9857499578	53485245723	32347362933	38279563916	33039018272	42276681052	45795149063	7521394764			17913654474	9341543083	42238005880	6072227805	88105178674	33598160280												46387176647	1.3068E+11		46253395421	13284389898	27928358714	1.81859E+11	25445866979	131380483	28012314898	3771670913	51319522838	N/A	N/A	4837961340	51286985081
2015/12/31	19729027121	16262027681	7070406606	8116448206	7361860409	1585540689	8499451896	31360939650	12911067665	19879388745	15678171710	50907954032	24557231949	4111536045			19407278955	2574782765	27077032096	6471552507	69692551622	15148393496												28052305550	77597955743		33166138533	16980358568	41020998258	1.0731E+11	28308782023	31002855921	24301235820	3690425931	24525780097	N/A	N/A	4113640444	20662327006
2016/1/29	11221760069	7892917236	3746895365	5976434459	4692846080	822471864.2	4484946695	15702350978	4284393596	13504850180	8385739588	21840288903	12418923030	2376781375			7936788324	5180920759	12285478034	1767215598	37812687621	8280997051												25746275465	66838766565		15504872994	6600927286	14136038581	59426686091	12537626194	10399747138	9745652519	1701419153	14170492576	N/A	1824266477	2482982374	11803231551
2016/2/29	6617150066	5088768939	N/A	3465157825	2706883214	637821178.3	1467226309	6650791947	5311664557	7659382758	5404358882	12202393098	5182979280	3570040852			3741218166	4224019031	6743226467	986061837.1	20764994238	4032335254												16679211448	38109456854		4791765816	3568298180	9210368160	30616388653	6734128495	6656090359	7047365954	1416708439	12412107828	N/A	4420816795	1337065297	5537289265
2016/3/31	13280855155	12901451200	N/A	8542892860	2688715280	1089297392	3223661153	15456079551	14711611318	16806669351	18392326450	30953660867	12712465836	11900761797			8346834685	10487651891	14534044351	2064859286	69608997992	9381496516												32573665176	92196964115		12031382080	8517125861	24733756634	90632520381	16774724957	5934723445	14427270770	2732893940	27105902976	N/A	5537234786	1409653734	12920777736
2016/4/29	9332734023	6723953425	N/A	7447722558	4376611325	718309062.4	4844824445	7969936440	6115824017	9873783632	19292324843	19790984204	7096415864	4776619750			6000277242	4196928666	19337205519	1881492322	38033352348	5611544915												22290471916	47350228113		9718560853	4558017856	15514735485	40908840104	13233377815	4965345630	12610926588	2879853700	14264329488	N/A	3287633740	N/A	7977221721
2016/5/31	7282326635	4946583885	N/A	2472709118	1966163002	N/A	2432420563	8013253327	5455224294	6493288159	9443760515	10867559233	5442933831	1894199212			4891617951	1580415844	23384165193	1127514084	43250674692	3617723902	17890404812											17344359134	39714819145		6259120007	3381880833	15326222455	24684667711	8444495004	2352071113	7809591949	1456720429	9587482207	N/A	2508793367	N/A	4844628719
2016/6/30	6685526428	5946568617	N/A	2699828489	2249094798	N/A	2209970493	13587722865	9241471684	2172573842	9410746760	13755652162	17359789514	1875709114			3215976323	1337915990	42512604345	1448680602	57078331251	10199281385	57209543690											18218487273	50014786912		6738298074	3918676521	12082980905	25639547655	6002190025	2871037851	9097418972	1265281730	11674395323	7383680	2632253771	N/A	4816763601
2016/7/29	8453158059	7462300734	N/A	4992142068	2373479025	N/A	6145712971	13796457908	7989739426	17473397869	11468472968	14415307374	12609884369	2160999649			5234792452	1182926121	19500687723	2058510360	53191205349	6028352070	23861733695											14352550466	40235727379		6993972414	7726530228	15865261568	31194727445	6083380791	2519338510	7606729445	1146877394	11668971076	21276089876	4245126539	N/A	5535459365
2016/8/31	16279125602	6500126648	9841723732	15919013335	2441367205	N/A	5510403321	12111860449	7284263195	23478301283	11170686112	21474667422	12530640025	5515190124			17847353883	898043276.8	14593582143	2176067304	43256505025	7640775333	27001969483											9632529218	32809813114		10472739768	16872152448	17242367202	37764914830	10819589803	3505795319	5077237710	641865765	12009658085	25031510798	6420797093	N/A	5314087151
2016/9/30	7673008544	3597803628	2238389177	4705442904	1039781517	1123366747	1873215954	5646723761	3729556264	14196676855	5094329497	11751695735	5224954805	N/A			5868511013	1057157157	6289286763	924684978.2	18060181135	2782980222	10014606252	8330718812										4650460163	14522900053		5978688933	5652578572	7642670507	19449145375	5176752572	4998809545	2347703912	2297686987	5677402143	9303338620	2977983793	4289004476	2662147073
2016/10/31	7202567377	3725511301	N/A	4784258134	20669093145	1672339057	1273854978	7407931767	3661104999	15467918428	5242981799	10671137972	4655126848	N/A			4923761496	590330493	6308964479	1253680732	17202332178	2865489875	16516912121	6232056490										6826277660	15658596016		3806824774	4879842972	4839557476	19502905625	4458013040	4518875204	3627320919	1177882241	7652686408	12440397189	2431185031	4567437859	2736525240
2016/11/30	16309416815	13552859930	N/A	N/A	15879286337	1507566692	4100107195	20812910302	16676392152	37043575335	18207562606	30903947873	23791867414	N/A			9416012794	507071659	14818401237	4898551529	37867648013	7338935568	33358013621	6872755571										11136445083	43801719624		8677971297	13134095949	13735070039	60562199454	14152840150	2793659809	9221011939	2002015201	21739166267	8328547622	4407619330	4746622820	10916185330
2016/12/30	12220899072	4814591503	2336603764	N/A	6003788075	1027684014	2117281715	8356431309	14032479529	13311867722	4110108035	12995019068	9425506793	N/A			7286814941	1140538683	6314968927	2478775157	13936281790	3334712789	10176873911	2212614172										9199132226	24960824297		7192029389	8509134717	21923042070	31881079190	13150424183	3684182369	4992197704	2968885649	8297227776	6997099727	1899105840	2115350173	4536378849
2017/1/26	7001209289	582676602	2040811701	4232329976	3111412987	2435134347	1041563596	3842318540	5617551041	6343429672	3069164948	5856752210	3662830603	3371401571			4107269767	1293432153	3028047586	415122872	6609110752	1964466507	5124491888	979732279	2324520									5345150676	11273871736		4955763595	4387929687	7682481139	16454444714	7681496485	1561169868	2091099043	883694750	4922886733	4634547431	983104591	1145591774	2643557253
2017/2/28	7977982192	5378446196	2488775692	7715887776	2040144176	1726370463	1579328705	5980169924	5664088647	10824567222	5354754458	8156745415	4745505522	1738058432			5463774843	725294064	5629433309	N/A	10089513065	2787965291	10265399519	12033933242	13076305861									6428553030	13532190621		4673249361	4961233482	13066160885	19285912969	9347806665	1185992403	3025622689	2275739783	8987352293	4748656786	1448586844	1523456241	3434534354
2017/3/31	11977506637	4862389459	2927979121	10000197525	3184950928	5671574430	1455345033	5741831202	7953589261	15294860639	5000958962	7831288818	4536594032	1520993403			5446016143	1451334922	6035789372	120849634	11954145241	3020876264	9405789935	20704513818	14694467171									6169764416	12249018882		7197631396	6387603953	14246996787	18288604342	13723165995	1898058692	2739460763	4396257651	10271517785	6379303819	1304499905	2245255251	4086213850
2017/4/28	7268940852	3454692304	8384523935	7162187951	1710392717	1754526111	1122237403	4168693689	5783047151	15128081472	3518763202	7132122147	3182159952	1449464964			6373005789	998058246	4072066469	1672620022	5308296435	1845482133	3752294969	9009646751	19167713876									3356338055	8853642254		6596858529	6244418580	16231236018	14903845959	12725552630	1056219699	2177273838	2022587778	7992262965	2866062796	22859258746	410074141	1941959029
2017/5/31	10839207381	3555268668	2933572326	3471034594	1041970358	981540493	4349834575	4790553028	5341162502	11000446696	4207321944	9216894444	4465471752	884939167			6923484550	502678011	4022697074	1181646489	8147060181	2420499727	15109000781	14099977072	16979117537									4364934986	16885924177		15139021372	6797935955	20096349270	18660649827	24062668463	802641263	3200075165	3810622085	8072868900	3636971685	17477435624	N/A	1917567382
2017/6/30	11715516199	3569532467	2127472612	2471259547	1721835873	1023330810	5027357251	4080593970	4087763774	12084024507	3078767574	10536082210	4354627069	955787780			9781797108	1129609114	4597524556	1328761762	10462394648	2668777095	28441108275	6852102964	9263275508									6030004353	21079277497		16888226754	8591107272	18195059756	29906378724	35138441414	922617014	2830242467	2507651478	7050156399	3577415587	11506300175	N/A	1402981043
2017/7/31	37369879394	5066574360	3544964717	8222416851	2616019873	1714731815	20054523217	7146215010	6664708538	16525765265	5301168695	18764194635	5441113223	1249832428			10481882979	2155324328	18424253357	846104519	14686311739	5526239326	17819596425	3508257537	6041621361									5757158264	16671125257		17490532120	12919183079	26484536063	40671113982	28943553159	907492871	5338497446	2511131731	7776404700	4753509064	4593085810	N/A	3569633110
2017/8/31	28594787139	6681961354	2774291707	3880723924	1488015005	1263926996	9711325199	8664306538	4312123163	22874449716	8173045436	21256498040	7839766301	1230790652			8788532229	2605226176	22629425108	2682949651	24140494093	5941749090	28402091026	7569875919	6912839080									9745815108	57604972398		17508518148	11414656153	16904730720	45151176088	27271187843	967137558	5438669954	978851903	10450397994	3943642964	8047779530	1565968662	5674500449
2017/9/29	18278674136	4208829763	1728773365	3181658309	2847187694	742712736	5442695699	4327096012	6470750967	12608475806	3493555378	17187677494	4510412595	1245148973			6369580745	2169993280	8090638456	9634488190	11155319320	3652144842	46500859980	5633799615	4049934702									7700278641	34861435714		9588600802	5695263178	9912820719	32983728029	21571865365	707768033	3868674291	1529330733	8783679442	6275085703	5938861743	2449063804	3666313559
2017/10/31	15972169880	2388665544	1360116207	1280729346	1354980908	603551809	3008715579	2110366351	2726212915	5848531453	1570018745	9800835588	2585489391	831335905			6430886298	1287558060	3745027123	4593445646	6804331952	1422728940	32519949113	2534337444	2626191489									3879647901	15401828785		6759389958	4783151801	8202347057	20107113120	27749737988	594085348	2186135194	931889187	4440072615	4353035909	1644954066	752489671	1231328258
2017/11/30	56042788941	3518014659	2140139369	1787504158	1561126247	527017424	12134111362	3003216321	3285051793	6642255872	2143309521	15924768222	3617139107	1341463741			11674486122	N/A	6113755516	10035210293	6515647090	2303009403	21268131936	3168311817	3182321142									4533101773	27445178799		15295977866	7754971523	32620377532	71068430218	51210178643	703288839	2663882083	677491803	4995090457	3150709601	2454785386	1162524659	1729190999
2017/12/29	39142898835	2513768384	1915085272	1060758587	1070731485	514412521	3748145276	1733269063	1886846371	3643143371	1518347779	8095422451	2944700468	515363074			7530672442	N/A	3321885649	7438293644	4917777157	1560873774	13282542030	2713755863	6331671582									3453709986	23897463769		8100474581	4320208369	15215611202	38800226931	34426460753	1322813130	1458015027	539543662	3126455251	1346228093	1242335463	470481642	1940331164
2018/1/31	64548697319	4758789930	1229991593	2915063235	1675685784	1007532602	3664822828	4600898107	2921173375	7230875614	2996160680	23949692134	5592839944	806490407			11649277029	N/A	8413928849	6742046972	10090953725	8910434526	30991260312	7964563334	16243441965									12983617322	50376141397		33331929282	10839304110	28242466729	1.107E+11	49713336142	565927708	2400027262	746190491	5863219964	1695927931	4049492657	805256006	2850408232
2018/2/28	33225037908	2376109829	N/A	858247418	978504899	316666918	1522893576	1719701339	1482459743	3242165591	1355160442	12926981060	1987673908	313755542			9518579091	N/A	4034141703	1992513557	4419749323	2822043668	9709905020	2524286208	9495171243	14831151596								6646044134	36347398860		19206964551	8450323028	19432173257	60784214715	39779465059	426051970	1241025182	314712311	2815452251	1336154233	3001851085	346607314	1047667620
2018/3/30	26925601124	2362910805	N/A	1331238153	1875622326	546788210	2405435757	1945286887	2725346197	3824371173	1338783268	9811827458	2075153742	3441630467			9757462886	N/A	5108386339	3747269197	5353182972	2771336591	11537171739	2321280613	12481773953	19577300903								7245187503	57317990073		7307852092	3549367846	11246460814	49780566320	33953920532	2731613128	1509057279	3051088613	3332177041	3644450415	2221693147	390825108	1206622390
2018/4/27	26556911792	1456862212	N/A	1813302423	3151994528	488107858	1600800547	1372040914	1499207493	2876750216	1197542635	6552089619	1602289283	1551017284			6367721573	N/A	6292373078	2363105461	3180545014	1588852476	6446251996	1078018685	4666963121	8256751044								4328281580	41085078963		4498216883	2386466597	7941341488	43193958654	24024532061	1042081020	960779886	2307610623	6360378767	1494818268	1082951817	N/A	665618776
2018/5/31	19652776141	2375970491	N/A	947995078	2033142320	368019615	1731051070	1502325449	1103415375	2463187597	1228502323	6945221889	1703583521	1032614261			6860422857	1158712040	5286549661	1341382213	2587377486	1502301497	5630805030	1047669359	3984739957	6888233040								3169461122	42280580703		6058956607	3580644745	8942943056	38660469370	25545994738	699351769	972461143	822464603	4161833079	1552469143	1030435153	N/A	1551434168
2018/6/29	17912513904	1652618860	N/A	1155634592	1936288723	190689478	1307345632	1403982346	1108206376	1874229676	1188207216	5373070068	1689433303	874429308			4761801801	2934248492	3203170575	711048590	4674755585	864055530	9691418151	972269959	2920089161	4205395654								2208259704	29797569731		4475075785	3069600316	7776641945	26850937332	23987193409	429305419	1091498733	424279071	2299747408	902615759	1002150233	N/A	1193836967
2018/7/31	18327371687	1420400838	2345046730	1506397860	2581168979	256008731	1315653247	1440601808	1133323415	1846949905	1322276932	5548565718	1668941863	536340263			5938765617	2621403813	2835545500	534807219	4295007761	721775808	5699576914	1840134297	4299790293	4748376962								2458385785	35895530458		4183505816	2844440467	7552869456	27773481929	27272643227	627523394	1316833087	482441549	2556569123	1241549219	1021931611	N/A	1088945672
2018/8/31	20886716944	1447144822	1698687462	1080985048	1135288471	246413489	937505980	1119058640	896402817	1465043459	1115918898	4569138140	1399987426	404454331			7321317352	917098693	2246089244	278157630	6961828782	655653481	4263632864	1034996162	2630558561	2362190255								2311161312	27712504916		4491287146	3732716184	6722499855	21626356582	24014759249	537895469	945030073	421375779	1694635368	815029009	514344237	N/A	1026564727
2018/9/28	19428419445	1352510080	1464538798	629010031	434703625	170859938	638177188	794292773	1975367706	1288451338	765132283	2370912680	1063132007	283472883			3910450084	491426849	1435376349	262800306	4951612022	505601845	3159411675	643055923	1855501836	1475902895	5503060794							1345118802	23017964530		3864050691	4831787574	7312102183	17326935551	20761089874	424713280	605727775	153218438	1414214341	647740184	521718685	975114	627668913
2018/10/31	29608782514	2786052785	1810923661	1543835720	597421225	262144735	1577028990	2412206845	3194385878	3623660328	9906521082	9934803681	3588554432	629674555			6744158690	543353901	3280381111	715687785	6655193114	1527968728	6785127512	1449628311	4718494796	3688249882	8223244438	51177826						3465582274	34080256061		5919030349	5101689447	8697080682	39077574946	32345983438	663225770	1619201412	223998724	3422411570	669129790	1223199053	1748998854	3988815461
2018/11/30	22211058953	4221902845	2838578041	2190592487	2188394776	467383635	2100316908	4101309756	4624264568	8323816063	23919415203	11138549357	6456051889	1185706907			8386957524	1096899446	5964188509	2771940145	9315339276	3874754290	12768253227	2685752101	7110606284	7195177322	5814443099	23893798613						5428033494	42821250012		4999275439	3789352125	7868812575	51273429897	31276673516	5624455063	4161101343	1111406016	7558041944	3448988192	3312475785	2865875453	5881104065
2018/12/28	11974162190	1934349386	1180197381	773924008	520176422	279958019	675810073	1546123487	1534870981	3286963496	8726858509	4932795427	2793373010	335021756			5083068872	529670571	2267454435	1921242229	2888581977	1199440500	9033771478	654365731	2064496926	2092052140	1762944728	4710778102						2173018894	21401751416		4701236442	2271529860	7591812360	21314985744	27328700379	4227467191	2314347060	326494657	3238937549	1666561950	2132928910	1613701379	1542078542
2019/1/31	18760030458	2901109125	1390064755	1046535989	537663214	349004266	949469771	2270002496	2987995161	4445958668	23315592585	9162315829	3985338757	716939550			3831924718	416755436	3373125707	1984589509	3751741357	1916207711	14861794962	777780439	3441778646	3353064055	2621229617	10845429521	4776477798	6588375616				3069596314	26565455850		4490181199	3190637530	8056822925	30175325561	25515103546	4273693666	2614223740	307785686	4303407662	1555941237	2033155355	801311399	4635614566
2019/2/28	22306694143	10940764645	4339230701	8421340087	1486588259	1065328669	2782340693	5774157208	4581895481	7937684347	19141935132	22917238525	8485404873	2088912869			5648699372	1070206273	6989378021	2482755916	10945844232	5574174112	16558362697	2687756189	7510875402	9432426981	6056405259	12161857506	16940057051	9954854746				13690205404	76338316645		6002415050	5514903717	13093527421	81802256530	24820143921	3939771343	5655502052	923786109	9674855586	3354748234	2965782032	2666905230	7920292709
2019/3/29	33645833404	24354737163	6270476136	38667676471	2312854387	2983401213	4542230069	13410630847	8663116174	18727003236	33001042017	30226025097	13975859719	2771930422			10161245903	5041922162	14595729016	15813486682	27742322328	16085215269	28699232202	4429473832	9302900212	17275487746	12428454847	19019655799	21843513947	15016263402	25321728			28566201991	1.46311E+11		11028800521	9534632163	19620397248	1.79048E+11	42612710763	6731586541	11026857493	1884987988	21251093731	7912291987	9164462723	3661838177	13397188093
2019/4/30	36205464659	14223370858	5464879448	19205508876	3104362689	1772413245	5308370422	19239949868	8813325914	11217386853	19766311044	21093868928	12757065620	2381584425			11133700151	1739527722	13810909641	8938072225	20882822056	8500476387	18596612587	2866962581	5081531003	9772994198	3950361208	7811023571	8184031928	5171425795	20963443796			31632012172	92756734419		14080156209	10352713178	21360040035	1.09835E+11	46702165686	2695913231	10512910354	1401910660	20552956685	4306653106	22400810349	2710485321	15711045388
2019/5/31	23370285866	4972207121	2151140053	6632578776	1158814879	596930404	1555958768	7668133099	2894913752	4981269229	7042081489	10542487228	9455670592	790746698			7449799015	1255260727	4256648819	3955145984	6275909866	4083936471	7278328637	991932723	2242399565	3901270992	1617374083	9657028248	6370602976	2818165575	16900809855			22116305693	50879198826		10809169540	4103091820	11229718686	55263790236	32375105073	4025696490	3483958066	6746748929	6205786525	2118319452	10502616526	727662841	4065520627
2019/6/28	21377644702	5919556510	1528394207	6967028297	839963436	539499088	1255283628	6025663322	2676583832	4420110334	7145354790	11707699088	5025031177	819760076			7583172694	984459495	3581729945	7797017068	7716480357	4438694044	8103431551	768640261	1701108403	4850396593	1408460589	17940091579	28296437961	1681958017	5508762323			20718077623	46611026183		9600305929	2718930609	8851952327	66679300642	39448079760	1625919205	5284219380	2052490268	5206605093	1872743145	12664559604	958854867	3836421420
2019/7/31	23072907170	4036595056	1559467701	7036310995	1380841672	420840667	1980469078	7568193197	4128190312	4858476921	11530233625	9916273077	7453820171	2095033460			10486592939	835925055	5381392843	5368677375	4192191318	4980636984	5234398640	577408217	1297953770	3207826610	883537483	16461906777	20038926299	1193550521	2762944148			16646397175	59366784171		8059536784	2061046733	8297220948	56018675220	33461700707	1406000507	3880017857	12723040164	4561825214	1892836880	5347361837	884266936	3288035525
2019/8/30	43313563811	3864324636	1481011792	5585959314	2590929155	388279380	2067193276	4253446467	1896394179	2683179240	7792501964	7504795420	3594621948	1559751072			10354881361	692028244	3188640387	3043498840	3700350859	6258076119	12478561931	630459806	1178786966	3601192261	799909844	19018783856	14960270050	981844874	4037272235		10897725859	19479434511	65345725380		7886874889	2083045427	7336335569	49824791996	37856797347	1173964086	2751862962	6573089220	3366801625	1280227095	7740329253	2230764108	3203048690
2019/9/30	37994867466	4468324425	1443276985	6574062454	1487179702	635709794	1941118835	4745201198	4015584889	3282988713	7722624954	10917468759	3834112076	1820067632			9999310332	1072030145	4326128829	10854745275	4708084123	6280118795	13428452668	869518561	1738047389	5394009526	1331134351	15556016967	14690425050	1755393022	3892658956	1054443321	8489620806	38023883267	74904903770		8007390083	2285042968	7455471358	62055434225	39773467048	1545022797	4178717094	10398349726	4815832702	1690090175	16520506448	1873146624	3339001332
2019/10/31	33553939977	1980929017	1456818636	3062631802	1143330533	414880722	1099440734	2508416158	4654610879	1303483687	2928297975	4772839461	1882269522	4075462152			10221687230	1828853272	1924664594	4374037188	1636037925	2440066549	13450918967	1195453976	3652044684	2504177798	1775376576	7398614476	4189109942	3877143358	5808642680	11371127704	6787158908	21369017132	44187009234		13867514876	3074150213	7782025554	28095539225	31753797844	1134995170	1541473717	3434359587	2109937907	827776352	11890660738	654012181	1220468448
2019/11/29	26720137949	2486640121	1006420046	2194204018	903045578	249258401	970079464	2362198725	4629195389	1223670050	2612004090	5175314502	2142268199	1730177198			10359098426	571184925	1577336183	6160304125	1567796065	2259186523	24424384338	731045299	2392945164	2166462597	1095480731	5993699649	3516416609	1541790950	1879894969	11334374855	2401428184	15763715300	34417231256	32921492	10048767789	2476054611	7194161490	29704222384	33165274504	953026607	1671214531	2200473035	1968217866	720003933	5770431394	459836498	1128590652
2019/12/31	24339018903	6675338024	1384523765	5798028574	1312114795	484816113	1638686962	6992426679	7301823918	3839145973	9703786849	14426158567	7662638017	3320438298			9603830847	1014505452	4402751853	7500096930	7151065187	4998759823	36468983154	1176700663	2614276910	9401047443	1764628926	17618398214	9950627553	2109063144	5207208946	12132374153	12368249588	32239886618	67318418921	18381580672	7865092088	2525351932	7448964205	79229267555	26954417476	1347751509	9439192087	5182544638	5680185785	1527373951	8186614370	956271949	6619484936
2020/1/23	24663290810	5188924234	1007871463	4007679846	1138266257	594521312	1234703867	4926533212	4135817456	2984770267	4770145129	11543464815	8040328590	3121265905			8154241684	771961149	3909817509	5420415947	4130045297	4909114080	14535388415	851168677	1608882559	6778622033	1088109346	12827875599	7211550373	1127362737	2320424054	3780430301	5044668211	19313497590	49334988982	8777451203	6964347366	2150187142	6287271814	76287308309	28995203985	5747101456	12986074151	6369742999	4589840135	4017424533	5094462725	660617194	4697582873
2020/2/28	37501098778	7258861592	2363175240	6364327516	1607576124	657193257	2228632830	9619446208	5729876995	10570262867	14706478803	16986706685	10171269436	2627211795			14909845906	1499508643	6181557888	6557457245	8362457986	6376446239	23826473989	1665548631	3133071099	16439749532	1775644054	17019741380	9351458777	2072748076	3857399853	5975011021	8894048527	41918861586	1.23006E+11	12666175481	8916089889	3196079506	10322795140	1.13077E+11	49270923292	4467080595	10381649705	5469784719	24653073391	5618403261	7535957420	5121673611	7227721401
2020/3/31	36693304158	7932216936	2008670139	4788622299	3388790351	526293212	2195869602	11185577636	5510823053	8989520126	15788670390	14787493944	14825402408	2750403232			16367044679	966497736	5606816400	4948503322	11309508349	5818325574	19543185304	2388665749	10274977459	16572868363	1664758280	21286575593	18910930299	2071117309	3877980835	3063346726	7684514088	35768947815	1.31731E+11	12985878505	9265607713	3948822941	11682032863	98970945785	59851710554	3942340184	9396950461	6630995425	17047056758	3415459065	11696044204	15386411332	5456987637
2020/4/30	22442712534	3061941261	969681355	1815873050	1685273053	369933618	2615374168	3537487556	2337643051	3034349038	4558658427	6397119992	3415114370	7324881063			16327017694	1003460009	1876485161	3155735057	3954580701	2629995350	8118030265	825478005	4126187670	6445019175	915316730	5841476233	6973942987	744342179	3135688043	2386603361	2582129253	25248282613	77613467097	6535029540	4553876272	2020071984	8347786934	49804637281	26685305100	3132214404	3181978856	6131144743	10148477867	3180162887	4003890931	4447215156	1754668586
2020/5/29	16312734814	2701104649	1849228171	1412567586	1311349723	194739801	1640699286	2173165740	1568446559	1989102454	3087547869	4666110805	2006177811	9493271972			11598387538	491017237	1320892540	1319476536	2762786697	1776514090	5891090875	541119805	1514112843	3416240632	592710078	4421197466	3504336758	432514734	2489700103	1171072069	1569589654	15430948387	47372870336	3795551770	3948919121	1381651807	5115180082	30962563358	23382863156	2639825455	2245373219	4857135681	8089558557	1770889718	2681101957	2942639021	1176207805
2020/6/30	23785421158	7912880179	1566555080	2432181804	12890317845	364777706	1907816203	4819279719	2228868426	4357668495	5322925483	11067458043	5915677269	7471774570			15273775988	578632005	2899058519	3521030474	3763189340	3804857945	9311498476	845869364	3792106066	7090571851	1027043962	7365117646	4153920725	654144606	3695665932	1818374197	2034534739	25767883422	1.17026E+11	7066313750	4880871787	2129162506	7630909321	55214632488	33687488372	3212984461	4548110152	7583675958	20733569819	2656957759	4348164879	12246281382	2237344059
2020/7/31	69415902200	47089029016	4359245342	12041340569	8146052799	3363314273	7706476576	26443465961	13294358473	19597765281	47421000970	60982193739	23816105471	44933197089			33334137764	3333493356	26159218605	11356908603	24551705353	16561384309	1.00814E+11	5021601767	17816376887	27850146343	4822878690	27932536900	15510286137	4011975902	27660031611	4725497509	8642165229	50528324418	3.00657E+11	10916342653	20404649754	8302706765	28146264962	2.84736E+11	1.10316E+11	6958423028	26704399430	20336087393	59851394259	9123524041	11594179637	22905447672	18743373718
2020/8/31	45163156172	16602302325	1963741666	4625641349	3804174119	1093598334	4612839884	10512096800	10838005083	10511510526	16821374899	22879647366	10494379074	29460613650			29867329382	1465177134	7859495509	10491301078	7956200662	14624008842	58184478314	1860494855	7088025010	15073233275	2122997837	11216159668	7605267559	1855864040	11156124742	1564684451	6152154528	31433006539	1.9402E+11	4160629901	11143344673	4424000117	13695249284	1.59147E+11	76416532924	2241405148	10779160642	20873287518	23646890450	3023985604	9092558158	12678534485	6989825737
2020/9/30	32926198664	9536410617	1705449555	2148137044	1318276654	643233956	1980062597	5858743366	4532025556	19498731332	14513467626	21521703890	5168859709	11169503976			21731630509	1268034443	4704201309	3521878099	8086387122	6320989345	37781995292	1115374344	2734868443	8130676854	1896766150	5659987202	2737667723	2383577884	5418322693	972253759	3208275835	30833695368	1.33505E+11	8496951177	10629547540	2648562090	8793769067	72290149671	48586658890	1231932862	11971463095	12940221195	13593940360	3597458175	6877195834	4637400297	3690376420
2020/10/30	35899528423	5112287132	646197056	1094429600	559686521	504466850	1134935353	2851345810	1733530084	9690183233	11825246261	10402929181	2791442702	5401132853			21006700690	594951286	2738623345	2077050827	5499846806	4435452623	25401514817	877988348	2384556375	3763895229	1292321771	3297295455	3293853667	1224209423	3214819102	373464997	2011664004	16082453082	83427733237	3063696462	8302951541	2331017319	8135929646	44181973320	42334816956	687489714	6838798162	4912561896	24285357038	4839576107	2087664457	2482866545	2229376442
2020/11/30	37790045709	7857665104	1206155325	1545892063	730065155	579643765	1360202385	4247078068	2257431255	12712857050	12968228717	32234439810	11883080827	7610229276			29914231044	831447506	4141850686	6606860693	5150863590	6165739762	22556791609	1248085136	4529370814	7444931903	1505412226	3978842070	2627291403	2074582682	4047813991	862379477	3446631404	18529579241	1.36809E+11	5276249568	14772533850	3774111884	11314390068	62758906444	50740837150	822092507	7362305260	7142847386	50740751106	2634502637	2702022223	4286390732	2733176913
2020/12/31	36920061493	8883431220	1103497291	2435591569	928916262	575454014	2190396057	5526503224	7736200052	12035057325	18430701433	20054423617	7836683559	11532988868			28535495986	1183224658	7347791872	39486070117	10601668538	7299579513	25631413777	3046337407	5717958495	7899838941	11391674966	7407136871	9868327419	17549799752	18578696087	1392506261	5799099641	20081560093	1.76004E+11	6080936972	10630684458	3933608211	9970537251	68113115635	61716172074	1361238039	8927251349	10491939417	32967492241	2254046826	19060734906	4219877259	3959474902
2021/1/29	58603803787	9609690299	1307170366	1657829913	588467812	474241500	1504551446	5363514475	9652826006	9682933370	16196131648	34413457318	8181031909	9762382254			33232557524	1307058045	9759212913	14613767748	25798859500	6517752039	20286995424	1677563938	3393140277	7990160231	7872925210	5160445622	5266051842	4794505958	4646729952	1131851150	4347125636	22346151483	2.65191E+11	6643126067	13362690705	4028986194	10371289532	1.25475E+11	96829177009	1427764763	7978714741	9066929912	28113554234	1603865047	6799964595	2177147121	5640198573
2021/2/26	52541944383	3857435487	1039889883	716298083	491134321	279926616	961448448	1928718258	9476759685	3729661823	4830198614	14404563062	3323914858	6860671608			20411296488	397145287	3323462821	4769396520	5570114621	4024836488	8866121980	1398799587	2378019045	3442150159	3271920411	2193084285	1618040303	4430268907	2673641972	616201303	4003151821	25653884256	1.41897E+11	2768959249	19455167289	7964953230	9771833383	50811408022	71445913304	674939356	3325839409	5113463378	11993916883	881408762	3220247890	1510167474	1580251407
2021/3/31	50347476172	5308730995	1220330400	1254746714	798755475	3431662316	1166985975	2774131908	5522802975	4885454988	5015228068	14451722744	3962511617	9664824850			29834422219	648253442	2965527698	9325118310	4437504918	4107552224	11739612023	2318415366	3113196014	4033147635	2798747454	2992385672	1738766489	2717822591	2752302238	718068892	4567972804	21604512374	1.38734E+11	2228237712	18662456392	7276778006	14405999075	55729570370	91469392946	919447814	5423197629	5107894547	25924047339	1418110704	3178478562	2208377620	1928427685
2021/4/30	31264829453	3359013555	806864447	811259448	2753420256	5546738743	782749029	1735788862	2270864484	2870536630	3566692081	8871699714	3383216674	3861868894			17492637626	359471372	1761008223	11784152597	2604831747	3673035614	9080250883	1017161908	1181501281	2954388523	996692645	1853866219	1501859344	1030751650	1423998631	1076091671	2395986488	13160895311	1.17567E+11	2547498479	10846810536	2891242150	7987877143	32812434467	50200489811	900582041	4939342667	2490497421	11879937100	1121487600	2442798551	1083687635	1385880260
2021/5/31	24221421496	5961598039	1187691682	1280071276	892789438	1521298566	816376633	2686612287	3047181472	4875520502	5619940768	12097035803	4861373614	3664390221			13203791044	775797408	2482680163	10397935606	3738864319	4255014285	12273708378	1155441664	1694774984	3293522126	1001025550	2654248719	2753133529	1711343405	1920161807	1117618473	2460652826	13805889863	1.39316E+11	6136512128	8330746018	3593325688	6513570047	58022132541	48817704049	561990400	6173186529	18596953749	15296906644	1022031153	10630287608	3622258850	2480111502
2021/6/30	28598633949	5031749088	2306402144	1018241161	1410603648	1270315364	1003405816	2212089334	6560429851	4076137470	4738899342	9860932024	3939160236	2842132593			19877770770	604649346	2295935293	8873865367	3803282160	3116233894	10803030427	949007912	1528877835	3175224719	806290387	3297784812	3700031805	1351025956	1890586616	1293537756	4089552531	14441656181	1.61843E+11	8746655773	8996571315	2423443211	5535982369	48917066967	56687955095	1383863698	6438350155	24585938854	12759000434	2017698225	5854651002	2299033779	7426623065
2021/7/30	39543208913	4708745461	1060798244	956031961	1850293858	1174042552	728725636	2349874246	6842105274	3367071136	3689433575	18945038162	3808671553	2442258510			26027871060	472987153	1972182022	6983010252	3879196333	6729840972	7134375268	791706058	2773111569	2848833696	748452722	4813930564	3713501919	1004275555	1461990713	919782719	3214489725	13897658612	1.95249E+11	8512880601	9110367893	2878705210	6165430355	44483320661	75406825324	614768716	4031990173	10917457035	9655332777	1274274143	3957254089	1555612620	3556357927
2021/8/31	39612873628	7253384709	1653707297	1554158879	1543776618	1166765563	889436759	4030346445	4047510109	5455347640	5213979402	67050659365	7437718503	4041650649			27614867885	764415875	3083820870	5231700713	9296412966	10189780153	11496520997	769866949	4283820545	6105503788	784723300	20755345959	3228773292	784180365	1430974921	1356178753	2720250582	23481902853	1.6547E+11	6370188694	7090571682	2185234043	5250291152	74418502558	69860067141	1411399776	11013793290	7379512033	13778077047	1607139404	3908820711	1353714010	12011684901
2021/9/30	51002547268	50093000685	1973783196	2055442142	2507906134	1984831160	1021521348	6318271608	3626244241	7106271084	7634111287	75729883616	14265584983	4163711059			18857990670	1218869703	4262009051	4585261759	10631807783	8662429267	32617767384	1223195383	4582608697	6458051463	1109802698	23788330283	3722038545	1347273858	1765383669	3518275277	2715887342	29180893613	1.66195E+11	9544535156	7700020012	2915813356	9591510331	82890192298	70008080526	2924948485	16183478039	5200587134	13952006925	2403957565	4182449776	1475675903	9891737463
2021/10/29	28042460446	11052845794	977668001	629953236	2372731887	910297081	550411928	2278282509	1632720097	2216523634	2076974476	29096715409	2770650985	1097423066			14640538151	537105151	1351091244	1725302416	3137254348	2761602179	5528226601	596559367	3181220357	1866157768	645676542	10938917542	1470301844	815907107	1038564037	2188443413	1604500779	10786561217	74598097589	1801527190	4658420424	1574992954	3951777552	29048685443	44575892355	566247036	3744176070	1570984914	3963628712	860423495	1352079931	793455933	2445940341
2021/11/30	38898674215	16575904147	1827131648	734294682	4156427269	976321311	907129819	3825017686	3026411438	2722120239	2008098063	44368119629	3001135024	2746830447			15301067543	533324390	1521920734	2536132154	3013465527	3305221556	8759162630	615875931	2803824402	2238167216	718359095	15469654449	1155901254	717078600	920604565	1461408097	1701755850	15291888640	95694707895	3472135554	5155727097	2242863939	4177610474	43618209833	53469841344	1645313097	3740887892	7253776070	4288601502	1472493030	2041895481	2715414618	2145255246
2021/12/31	45276503767	10173123218	1965765976	1295283397	2747674692	1926133099	1403325479	6474871950	2191304810	5023516037	4267925253	50378825948	5503081631	3362310863			20264504698	939218830	2673454962	4059118401	5268846815	5960877019	15006271729	982587073	2552073441	4312803205	1277843038	18171076664	21407131476	975587208	1413166299	3263441530	1530104538	28250545761	1.12854E+11	5858124318	5783291873	2464679811	7403934984	57719492606	68818551430	844934076	5309988134	7096255397	11209321579	2599694467	4057183350	21016376841	5525538865
2022/1/28	43505823404	5576994721	1168948845	1562163703	1465932642	1484084816	1348876951	2634755775	1444722105	3774075381	2934642597	31819515914	4238625847	1886067704	12699675976		22240538436	764261899	2225669105	2283742638	3116415337	4948107126	7754142038	1954535117	4489188926	2932243631	1222154500	9293329219	13021430326	1337416499	1999556148	1169112798	2183240787	15688024405	84348132381	4183098350	7206081994	3133507515	7515318932	37580025809	63030437266	3105125257	4505952397	2613943334	5313132553	1686691231	2363597259	6021711546	2923472527
2022/2/28	26770314943	3791339400	837767233	1006932238	732844616	1591742347	1080639989	1589549543	2777160236	2220919475	2250250843	23178032752	1890433505	3249278770	18057477263		16024530562	858327765	966352550	1270589611	2082494484	2834521467	3645492856	1360365665	2784135971	1709466790	883810242	5622140432	9242735373	1199330941	1244759611	537624197	2217161541	10851640267	97827599433	6530172852	4575949163	3406577681	4793545372	32873768488	38948089596	3070367425	2248143102	2912048189	3193768744	2166940568	2234399619	7003370359	1538461636
2022/3/31	41216784379	6184158888	1206205991	1336966119	1179346782	5091483160	1199697132	2407701804	3239175510	4018825223	3106720651	34156007016	3167273618	3426364475	21533473079		22928185187	1214140762	2239412346	8445800568	5082390791	3081061093	6201576311	2425969302	3440764577	2685907367	1434555630	6408707866	18331257832	1264596787	1686121020	1089210662	3523086107	16676900356	1.49137E+11	7543564616	5693698986	3894536799	7005916966	50836788162	72915112324	1721513506	3297076407	3540567143	4948260206	4206712873	7125003934	10375600935	2105195806
2022/4/29	36674357926	5332463973	915618667	1979810433	2213304112	1647932265	1145050069	2995370680	2736945802	6148552422	2858263300	32253938389	2415994199	3857675060	11808749573		19560468468	2050402761	1934257482	13606952922	3366591032	3632946377	6885803295	4777139259	5122583464	2913893593	1550212459	8154416770	12522361113	1420353136	1950118246	664294627	3887422737	9809295227	1.18374E+11	8532279555	4756926916	3331055525	4919824428	35758854841	86363369181	957732786	2976589035	3205543395	8044634415	2431983799	7965558708	9567818840	1902296894
2022/5/31	22291939671	3379741974	1191091432	818670012	1793922126	892923831	578184387	1854533470	1466496547	2926212800	2555651228	19889110959	1742536492	1623260226	4080714433		17777731638	928018480	1491393221	7872610303	2052897719	2157032819	6977343416	2969990542	2981188744	1529451344	922209807	4584990455	7624465262	1308764720	1346876322	403519320	2444285500	6375064050	85034435678	6843555427	3977346738	2129962960	4009932257	23530601746	58126981143	1022090231	1873963182	2363432131	3678035324	1040127190	3384439267	8458225805	1252067753
2022/6/30	40107191580	9511407039	1120568363	2872546945	2115509408	1813714038	6661181322	3746265333	4438539599	5730257303	3849945372	35043125701	5103957483	8624438158	9206777884		24588175366	954760843	5328984205	N/A	5237825140	5315892374	18299759624	3462156293	4106916317	3477682310	1496774221	19444377749	12721778914	1540323110	1985983273	1059887004	2940259235	16133957923	1.53958E+11	16978318995	7248995488	2540603033	5601113153	62731247743	59130157087	2418100162	5199680919	4224204705	12356410264	1726088421	6561240246	7797321293	2985033075
2022/7/29	31741011139	3247112351	851941931	1565152023	2935187463	1264116413	2718824603	1455704343	2232694433	5908716025	1530415173	17901562894	1673816039	3702620900	2536894825		18838510742	628994470	1685984961	4014394130	1944665074	1647077499	8380393468	3128262078	3292858386	1691258814	967030370	7016161584	7260349811	929002862	1074384762	462879516	3886931812	7171386175	78242264925	7645673547	4182142701	1437273137	3313687815	27214883495	56452909390	910574615	1965931752	1598105768	3532620064	2533463719	2126217039	3200879054	1180286947
2022/8/31	29369669965	4644928718	1386562330	1674305234	2574098698	4522998515	4060974052	4465997698	2150439950	35901338681	2484273515	19443899896	2365437610	2960572680	2299022195	2488535391	24668662190	656597652	4143797733	4010283468	2712602669	2049916339	8617771306	2901895200	3143125973	9079321110	981653169	7338953479	4382964818	966374512	1048098354	848237364	3253735025	6956313182	83244267716	10081126101	3429523833	1919995573	3073838512	28516532094	48202660561	1045768676	2970314943	2043882401	4613966564	1738124722	2567062735	2859857930	1969238288
2022/9/30	24567132250	4081842973	1150926713	1599397324	1951337140	4713377230	2186095861	2280814234	1302163281	12494151827	1657556146	19961102583	1998846196	1861566023	1962064614	11143021713	21349815737	617171658	2328520976	2516128171	1966708684	1773937065	8229068076	2111126564	2480247550	4418449493	1136749595	3768123510	2927559861	982409429	1088883488	546087970	3608424267	4450912373	73223518373	5645467559	3613697879	2467196561	3647865993	23091402028	47936959679	694544193	2256941598	1864006356	3074283970	1185048955	2642251947	2164577464	1342937963
2022/10/31	16818922704	2352986573	1008904794	873967410	1250834828	1216148699	1054666396	1108063067	1003128959	5890139759	1248259156	10894461791	2355492740	1090793578	994131234	10275382154	17288150080	539583541	1064027181	1607922932	1386084914	1000057756	3186195877	2063360584	1731598559	2305003561	824725711	2331567623	1905885261	665733472	900656256	642588768	3709990063	5499384422	61236923857	4794385134	2648602514	1642619986	2652572911	15683753585	42716261599	414056924	1850037718	673934294	2090633748	629833346	1455029092	1306068635	4415315639
2022/11/30	41486699203	4526048015	1315366368	1524521814	1373933793	10557697774	1980713167	2331504585	1670911011	9828965927	2124959280	23952528812	2686288554	2450931488	3328966881	8654694368	28994756413	2143362454	2108488883	2586059579	2510932028	2004424124	6950389808	2316109207	2663004813	5367050576	1779897330	4563117907	5627517152	3096937631	1523330667	816732334	4892504566	12537335408	97484329629	9807381193	4389533582	2850554484	5198972182	29807486706	57877710398	1570274960	4247458537	15613651873	8134683282	1462544261	2708502238	10941127250	3185795008
2022/12/30	31354051313	3724072355	1967571599	2156039460	1122531124	34195520521	1827132445	2123736513	1057070944	6084524692	1687499161	18252819324	1810314910	2805313767	1352596622	4894248201	20121235072	10510844872	1421126575	2028873468	2594719640	1824099483	4094724839	1721814652	2030117774	5904982207	1582576389	3500418335	2343053678	2779280513	1219957916	554592229	4125697758	8663832423	72771929696	4836658868	3907061592	2989833582	4036509299	30733738008	44506266774	944241878	5268592424	7627735923	5743928720	1629635501	2658537532	2904504503	1722597523
2023/1/31	27584236673	3727622471	929978693	2249982812	2203613100	12004987644	1391482185	1886557603	1302356378	6137890923	2109309615	29212395721	2140653703	2118708182	1479862867	8195389455	14889937970	3527341760	4389466801	7069806134	3231085194	1807218780	4069191746	2304400902	1860575855	2807119146	943189598	4224842061	4098450744	1096957653	730539661	1537757541	3365612430	8553778822	71265553195	8871628953	2816630832	1913175000	2669013852	26853077929	36300282801	1027635695	3925209270	17612184023	6452619239	863733779	2918850212	2351829798	1628233743
2023/2/28	30406704503	4522104715	1404902720	1640356416	1777087920	9464383680	2181851936	2270275984	4007989644	7667613664	2514489468	20972692626	2324744857	2617767581	1662735836	8303356282	18188921299	2801037129	3513168685	9002778277	3819384101	2286001850	5812946371	2077269640	2003713534	3702627127	1588124996	5062397173	7926296792	1069633329	1061650839	2041007942	3812188946	12958747177	68521760302	8473235090	2525549812	2412886576	3256321545	28156852526	44764766517	1739943105	3568453162	25786931593	7756059003	1685857401	3157926389	2031902912	2318375690
2023/3/31	30620069911	4044583831	953810489	1643875493	1397367397	47761887104	1713008648	1662380975	2053580850	5334135081	2040872994	16459701252	2065258875	2637021070	2345702253	7002665258	20907440284	4500400340	2825240060	4389319457	2705157058	2179401134	4279556825	2278458885	2160386651	2330929227	2121970717	4574955029	5281573777	1720847538	1498049079	1120686899	3595819351	41851525853	85228371974	10725574882	4287069536	3941057356	5874334356	27029242126	45188021672	721104746	4223584264	18788349137	5071976484	2364745473	3004807330	1379260298	1711802209
2023/4/28	24031852305	7359039432	1032064708	1425930588	1630106580	41078912295	1703109514	10348145743	1288994530	6950481928	2265177792	21839926721	2890376793	3711436049	1857725131	2876034122	23062583137	2220967621	2590558683	2529900201	3859373142	2553929365	4495104115	2274063759	1955918736	3381976684	1237618001	6710515563	4421518480	898943634	1074745100	633583087	3984885747	60543320377	1.29047E+11	13163593265	5211760501	4435579358	4503457624	34775165474	42569056034	617232021	4299122304	8231695362	8099780163	1598326110	3070975154	984872844	2350070595
2023/5/31	27011680749	11134813380	1349958406	2826275974	2318397455	60158843216	2653319366	6127504936	1137755565	8120798731	3254766626	19443380660	6840611363	5322322460	2515969400	5313090561	16372848693	13796820573	2932985066	2057472511	4498854899	4415700122	5155010418	2764321021	2509855093	4689121958	2568588180	6474954165	3367373837	2313160849	2401791684	526599000	3490994570	33155065144	77835208349	6185400176	7862075867	7620952673	23422153283	50752518022	35905896586	433646540	7971743232	6061153752	7639038907	2269074633	4593515691	1510391152	2919263590
2023/6/30	17726287357	3627743035	803717039	1660533034	1707742646	23563638263	1715637768	2758202877	743918554	3411833464	1470133883	8828414576	2663825015	2001202436	1332556281	5726548364	11429156985	3569762671	1278775043	3569633966	1891045968	2006043036	2338240062	1301135749	957135008	1753611509	1307992564	2928383384	1798144062	1224270335	966709451	446045084	2081939802	38948772922	64030783144	5476407179	3290060121	3032612270	5988261251	25265211896	25046926877	342909841	3338869878	4087660274	3277562435	1209194184	2428893633	838690860	1432235932
2023/7/31	20405388200	5901381869	1077369831	3005832575	1324623546	13428502970	1838784563	3798882054	1520240853	5590268779	10005666228	14675476930	4767622483	2676894240	3664252828	2805862943	18596356452	3542618371	3421307648	9769538914	4353971804	3348448567	4952440690	1131643019	1194122172	3481567502	2387516146	4746209601	2451635416	1012111381	1590916243	966660094	2146878972	30142090184	88258557352	8437586509	3449621694	2218087148	4562392457	45683149838	34824775902	537737467	3959372694	8293873953	5990146519	1840037002	6271520898	1559948054	4615344986
2023/8/31	25812752034	15018984842	4750504757	5775088689	1831846310	15508154175	6305787330	10330996455	19391055569	17479652426	18914478642	31122987083	10627259139	6719039918	8554252707	5759017310	20313294028	5172010481	15340303974	26909769207	11989742147	11856615926	21808953338	2573149518	3005551189	13835932077	3942054651	15305896494	28152602351	1845975396	3850987536	4920190018	3431115312	44650284617	1.84218E+11	70722485001	5753454856	3761137004	8609860300	1.1816E+11	47413722688	778317895	7903839017	22727123872	24782471671	2861080143	24920006811	6830734327	26532193181
2023/9/28	15368730473	5414722041	1753831288	2469408058	850478973	6286013868	2930906401	2998085954	7795539503	4794873814	6255716498	9412631587	3320536402	2289033389	4290515782	1076302632	14627076214	1860304749	4228553313	8447752011	3235858787	2745695823	4084999335	1488610563	1743618267	4133504369	1612395176	4421932847	4818577739	1701262062	1605739434	1106040948	2285781134	20645558885	50770011445	21919758726	3585846890	2944816595	4647811875	33610456976	30367902106	409107017	2802003203	4556644519	5022680709	1457382946	21943666730	1283832080	3846600492
2023/10/31	13748022907	4714598318	1263966038	1518543238	1180193284	5850111427	1326133812	2346396758	20656674793	4180841706	3384131184	7541962795	2340056475	1757444690	2897362562	816838525	13123670343	1364068198	2412526471	6900041291	2860627704	3071366570	3385577334	1227786133	1188434649	2417103352	1153154576	3196187570	4023822967	1196666468	1232937541	647246907	2642852463	14185158460	39979993237	14144646649	3419246098	2712069509	4549143442	23638941139	22575321610	386688413	2553044757	5184024775	3853213363	1027901403	31662910038	1336837305	2890217865
2023/11/30	18783150372	7114885940	1965859253	1893473396	966871732	7028150955	1920419236	3093596676	22966181470	5345097295	4661050732	9811663606	3552156054	2583989193	2203429286	1449489135	12437790068	2149484995	2830664362	6466136068	4328582504	4033579397	9248938240	1089817720	1903290858	2912058995	1253649255	4300985304	3703728192	1382019244	1232784087	1136817968	3359061390	17399154887	47992510458	13453655828	3182392321	3401646631	5032453978	33839069422	30286407383	3872769284	3685476533	4239504445	10363558862	1242054412	24312744499	2514960250	3770433889
2023/12/29	16233272736	4930825918	1682872229	1715625835	942299158	4018532069	1331581284	1568239235	9756995403	3776680204	2291436341	5902171979	2581136750	1685867123	1456656238	4968029576	16295364641	1383484939	1697892321	3247749223	2542421879	4855179294	3848068247	966230666	1380461348	1850503694	1049644141	2646154771	7037703417	1048989873	1286637987	754288269	2418482856	23377775688	38454131288	11093240163	3619851446	4309780158	5119539347	23255630188	35461685610	3319583273	2543250004	2078699397	5230138609	1074987881	12862998582	5290809783	3719982488
[truncated: 71 more columns]
