# Supplementary material for: Can systematic skewness factors predict future interest rates: Evidence from China
Source: PLoS One. 2026 Feb 5;21(2):e0334345. doi: 10.1371/journal.pone.0334345 (PMC12875505; doi:10.1371/journal.pone.0334345)
Supplement: S2 File — Data2.zip contains data including trading date, total owner’s equity, total asset growth rate, risk-free rate, return on equity and monthly stock data. (ZIP) [file pone.0334345.s002.zip › Monthly stock data/Monthly trading volume/Monthly trading volume:industry.CSV]

	000008.SZ	000009.SZ	000010.SZ	000019.SZ	000032.SZ	000035.SZ	000039.SZ	000049.SZ	000055.SZ	000056.SZ	000065.SZ	000068.SZ	000088.SZ	000089.SZ	000090.SZ	000099.SZ	000151.SZ	000157.SZ	000338.SZ	000400.SZ	000404.SZ	000410.SZ	000425.SZ	000429.SZ	000498.SZ	000507.SZ	000519.SZ	000520.SZ	000528.SZ	000530.SZ	000547.SZ	000548.SZ	000551.SZ	000557.SZ	000570.SZ	000576.SZ	000582.SZ	000595.SZ	000619.SZ	000626.SZ	000628.SZ	000632.SZ	000638.SZ	000652.SZ	000680.SZ	000682.SZ	000695.SZ	000701.SZ	000720.SZ
	ÉñÖÝ¸ßÌú	ÖÐ¹ú±¦°²	ÃÀÀöÉúÌ¬	ÉîÁ¸¿Ø¹É	ÉîÉ£´ïA	ÖÐ¹úÌìéº	ÖÐ¼¯¼¯ÍÅ	µÂÈüµç³Ø	·½´ó¼¯ÍÅ	»ÊÍ¥¹ú¼Ê	±±·½¹ú¼Ê	»ª¿ØÈü¸ñ	ÑÎÌï¸Û	ÉîÛÚ»ú³¡	Ìì½¡¼¯ÍÅ	ÖÐÐÅº£Ö±	ÖÐ³É¹É·Ý	ÖÐÁªÖØ¿Æ	Î«²ñ¶¯Á¦	Ðí¼ÌµçÆø	³¤ºç»ªÒâ	ÉòÑô»ú´²	Ðì¹¤»úÐµ	ÔÁ¸ßËÙA	É½¶«Â·ÇÅ	Öéº£¸Û	ÖÐ±øºì¼ý	·ï»Ëº½ÔË	Áø¹¤	±ùÉ½ÀäÈÈ	º½Ìì·¢Õ¹	ºþÄÏÍ¶×Ê	´´Ôª¿Æ¼¼	Î÷²¿´´Òµ	ËÕ³£²ñA	¸Ê»¯¿Æ¹¤	±±²¿Íå¸Û	±¦ËþÊµÒµ	º£ÂÝÐÂ²Ä	Ô¶´ó¿Ø¹É	¸ßÐÂ·¢Õ¹	ÈýÄ¾¼¯ÍÅ	Íò·½·¢Õ¹	Ì©´ï¹É·Ý	É½ÍÆ¹É·Ý	¶«·½µç×Ó	±õº£ÄÜÔ´	ÏÃÃÅÐÅ´ï	ÐÂÄÜÌ©É½
	³É½»½ð¶î(Ôª)	³É½»½ð¶î(Ôª)	³É½»½ð¶î(Ôª)	³É½»½ð¶î(Ôª)	³É½»½ð¶î(Ôª)	³É½»½ð¶î(Ôª)	³É½»½ð¶î(Ôª)	³É½»½ð¶î(Ôª)	³É½»½ð¶î(Ôª)	³É½»½ð¶î(Ôª)	³É½»½ð¶î(Ôª)	³É½»½ð¶î(Ôª)	³É½»½ð¶î(Ôª)	³É½»½ð¶î(Ôª)	³É½»½ð¶î(Ôª)	³É½»½ð¶î(Ôª)	³É½»½ð¶î(Ôª)	³É½»½ð¶î(Ôª)	³É½»½ð¶î(Ôª)	³É½»½ð¶î(Ôª)	³É½»½ð¶î(Ôª)	³É½»½ð¶î(Ôª)	³É½»½ð¶î(Ôª)	³É½»½ð¶î(Ôª)	³É½»½ð¶î(Ôª)	³É½»½ð¶î(Ôª)	³É½»½ð¶î(Ôª)	³É½»½ð¶î(Ôª)	³É½»½ð¶î(Ôª)	³É½»½ð¶î(Ôª)	³É½»½ð¶î(Ôª)	³É½»½ð¶î(Ôª)	³É½»½ð¶î(Ôª)	³É½»½ð¶î(Ôª)	³É½»½ð¶î(Ôª)	³É½»½ð¶î(Ôª)	³É½»½ð¶î(Ôª)	³É½»½ð¶î(Ôª)	³É½»½ð¶î(Ôª)	³É½»½ð¶î(Ôª)	³É½»½ð¶î(Ôª)	³É½»½ð¶î(Ôª)	³É½»½ð¶î(Ôª)	³É½»½ð¶î(Ôª)	³É½»½ð¶î(Ôª)	³É½»½ð¶î(Ôª)	³É½»½ð¶î(Ôª)	³É½»½ð¶î(Ôª)	³É½»½ð¶î(Ôª)
1997/1/31	271681913.1	1118949887	206774547.5	161657895.7	384698544.3	127321961.3	237949668.5	161307830.3	355920514.7	163580790											506350538.1	326497533.3	404476601.9			599522488.3	264418355.4	630368100.3	617583116.4	695729855.8	356097959.7	1036372067	942938391.6	1040553387	380406386	863404707.1	441416723.7	230603452.1	153979016.7	147759419.6	365460801.7	312066615.2	210497437.9	293947769.5	1745302584	241940401.8
1997/2/28	177264953.2	811356982.9	148173840.9	53588526.9	304027820.5	92712404.7	186933476.9	123071495.3	159865256.5	68527574.6											226258666.5	193771328.6	152869834.9			617498218.6	106414912.3	459354494.9	293203697.5	361971904.1	185928475.6	379053428.4	377366538.7	501383995.5	172909010.9	397752750.2	220395761.3	92751451.6	55481225.5	57479888.7	257954509.6	239671287.3	118979326.6	107181269.6	475941184.3	48263965.1	345238404.8	688125366.8
1997/3/31	642242017	3008750442	334833611.5	758386225.5	533946553.8	297578376.3	800612027.1	426794435.9	598501394.8	333197455.8											808347345.6	885177001.4	539022159.2			904139785.6	207168873.9	1686867485	716477456.3	1083507580	694388451.6	1302786560	2386862220	1345188709	931200576.4	1837389829	377012581.4	478866587.4	422814332.1	252874291.6	823518187	799477986.8	564176414.5	602115498.7	1498606372	338324264.6	556108302	2620242892
1997/4/30	677118943	2413937199	397557064.8	351790795	939865733.6	194673869	1121293407	304888949.3	774615340	400277084.1										1571894005	1064198956	1135210452	451513022			1590218956	582853295.1	2430376300	567404239.4	1478036802	764000103.7	673282272.4	3312028180	1174911654	1459544604	1054428674	528311593.3	364582285.1	294852241.3	222447644.6	1176414713	365426447.4	441768159.2	220031903.5	1028748780	313672788.3	722780669.7	1114314639
1997/5/30	509499287.7	1815761507	195512556.8	256204679.1	598059312.8	252817011.1	1104233878	292292176.6	880697251.9	216065376.3										1236467934	521183625.9	627402396.5	321647366.3			1599893308	436611758.4	1469168294	413581488.2	988043259.6	341495246.6	591092260.7	3632197139	1320193388	2152685453	461814538.2	611111850	275715422.3	181723141.5	115218692.1	657113664.8	504268183.1	341306896.6	162152305	612831969.4	253039191.2	296948713.6	567336191.5	1158817651
1997/6/27	644051989.5	1450010479	123640717.8	701169475.6	411209029.7	120006563.5	902756140.5	415142785.5	485077249.2	156165945.2		4778981786								512191017.1	153954356.1	272910308	190572613.7		880795763	404600457.8	364317265.8	416433563.3	352645391.5	522986842.4	127223568	261975963.5	1622703622	1053272714	1601175705	273942175.7	1195361814	124665602.9	80639447.6	119447996.9	631332047.3	174345004.6	306496003.8	70933032.5	459417841.9	240207128.7	181283683.9	372676672.3	799474638.5
1997/7/31	387049777.4	583917854.1	65614248.1	177766676.6	253575987.9	45552918.5	338077215.8	375746747.3	248210064.7	78259405.7		898396082.8	1912848461							677332472.5	137902301.4	94502533.4	97439073.9		326573051.9	198661236.4	242973133.3	434298046.9	686644533.3	829199123.3	90288656.8	541238570	561125745	788873090.5	686715343.5	209865106.9	369599375.2	97725188.5	85722352.2	219749812.3	291820016.3	214233236.9	195984037.2	139956773.4	166465130.2	1121294517	62246839.9	186376511.8	600857297.2
1997/8/29	289868538.8	521953287.1	102140037.5	109160190.4	109594234.6	107000890.4	116010633.8	242774952.1	114583445.9	28451621.3		444609785	2162708794							313377826.9	74303146.4	78893774.4	147687980.1		264071627.9	262153921.2	150475065.2	439510972.2	853906981.9	293379863.5	186277810.6	674196764.6	370776094.9	276680455.9	441781028.5	280775397.7	174400627.5	179953227.6	48925306.9	111940341.9	133475220.3	106071678.7	114554656.6	356245388.5	569015172.8	231917866.3	122280795.1	103859252.4	725665557.2
1997/9/30	96086948.5	690597821	24131167.3	315667153.7	119587582.2	78878703.3	88751663	128264970.4	67237961.3	33185781.5		493654358.3	891587003.9							95869672.6	85693174.1	123461690.9	67205929.1		190419576.5	277395668.9	80903144.5	247656848.5	373014395.9	191721041.2	123442475.4	448853934.5	216232650.1	215654326	242409985.6	149294466.5	96901771.3	206458187.8	37969097.8	70607242.2	98705710.3	72361604.3	78860214.3	282305657.7	295462129.6	103070550.8	102738704.7	101614497.2	337869758.7
1997/10/31	166683313.9	698349260.3	114037763.6	513782983.2	191761832.5	82339922.5	258238066.3	190797052.9	209514406.1	86045217.3		811731625	910758141.5							182690516.1	224913162.2	91618647.2	107479761.2		174001296.6	226814798.5	42723755.8	280425827.6	355454109.9	499077596.2	111912718.1	227572019.7	443854359.7	260359931.2	236375475.6	134749084.7	226454664.8	102312356.9	81238674.5	74907079.5	393179583.3	113258036.7	329733474.1	273715396.7	162992452	257981050.7	67971612.7	353710198	417988777.1
1997/11/28	109745229.4	306766113.3	60491243	269243930.9	108942084.1	71280160.6	154757336.5	157614587.5	100133681.2	30832263.5		370959115.1	645025614.8							203141778.2	160248416.5	127851651.8	228388202.8		197218017	160806896.6	46452066	586484470.5	173354285.1	447505586	68070439	169055281.7	277984177.6	489569239.8	185601568.6	76379699.5	307750829.1	182254690.8	76068657.7	52618230.1	275834411.5	65046442	89681516.2	295691130.3	251467226.2	226849601	72408979.4	336832350.4	194171292.3
1997/12/31	100238667.3	214887059.2	48690620.3	153684212.8	69488125.3	43304276.5	226550101.1	84642206.6	237656003.8	32352962.7		323011776.8	285598214.3							505555484.9	96396453.3	58808785.7	84377350.3		97080377.1	89302104	173734704.9	169884854	107114883.1	181562100.4	71926172.7	586249300.3	151640968.8	157212046.1	250394124.2	67830005.7	430137210.3	364359820.7	31964509.9	80710044.9	103114713.5	71915818.4	70466370.7	175457543.1	104433368.8	315171788.8	32735551.9	278072098	244192388.7
1998/1/23	97697305.9	217693503.5	61398361.1	92221133.2	84188313.5	106430155.4	289615607	167666863.7	130750365.8	32242473.6		229756598.1	205815520.1							259913220.8	124255124.5	63571140.2	98573883.3		130261438.9	158655013.1	133920041	262516317.5	133754375.4	237056321.8	224288003.7	479260942.8	131571053.7	157231307	206726886.4	96283146	101465331.8	208251445.3	74919145.4	57899051.4	196801614.5	90674854.1	80435487.5	269013620.7	112378028.5	287270230.4	147973508.5	477118356.4	459493620.2
1998/2/27	28599329.5	285659137.9	17905770	105463495.3	345014786.9	71975783.6	63548574.2	161095487.1	44523727.4	19737501.8		158414588.4	411256590.2							95064068.9	236991684.8	99533525.4	41637714.8	1044062735	171939095.5	62874422.9	110470275.7	577559416.7	181992828.3	82576191	139529496.6	449085434.7	74556089.5	609769834.2	81066464	57838001.6	46553720.6	92050010	29138813.8	20471658.6	98977617.7	127435215.2	93543002.2	110610830.5	107678364.8	104830132	155207375.8	134630908.1	91016013.7
1998/3/31	41361635	1046034923	127769184.9	107036877.4	117880846.8	159166053	63313540	100932492.6	401487923.7	12126334.3		718100027	188654132.3							137323933.4	94696276.1	61085172.1	30437568	398513158.5	148073715.8	84387326.7	117432642.3	863126624.5	86914390.8	128292213	66514466.4	604829242	75007544.2	168660861.8	148204548	70174879.4	65868683.1	126180492.9	71889038.8	28699128.2	96374977.7	150449752.1	54384598.4	153825534.4	263787582	175919879.9	123359975.6	206987868.5	124128355
1998/4/30	171914120	3075582856	299394695.4	217135153.8	325282124.3	703894865	160858190.2	248338578.4	339347866	69306598.7		647249837.7	489428709	1011912713						370309956.1	489014940.4	229257528	120492647.2	459732176.9	527821179.9	573233355.3	189749197.4	1358530247	321879731.5	313073111.3	344424774.5	1459753945	225110125	549510358.4	224867205.4	160495967.8	460523693.5	268616253.4	210350886	128190423.4	622304106.1	154136026.9	122066560.1	352192495.5	249033062.3	751060285	476201708.7	509468804.5	336311276.5
1998/5/29	359067860	1450444870	197833110.3	461056184	1124692246	335760813.5	112362473.2	222572048.7	176650383.5	98560028.4		602719246.7	321768757.3	437214570.3						840170623.4	294756567.6	230688274	178402363.4	288835303.5	747887532.9	724615270.6	303224649.8	819321538	515208810.3	170778840.5	376888015.2	488659172.2	419415901.1	1546216897	200179331.1	281140233.7	559459511.8	258140017.7	173580825.6	178219726.3	816822946.5	182050696.6	168004536.4	277855540.2	268206457.8	570010670	521034861.9	825509479.7	363452661.8
1998/6/30	131708530.9	594136671.3	59069804.8	133696368.9	808350560.6	111639999.8	98450774.4	134840589.9	172740121	62337578.5	335064905	286875624.2	221383759.3	234211912.8						521287789.4	508574920	178269167.9	189443787.1	407707397.2	530515178.1	448414841.7	312865503.2	323411942.2	169274466.4	163750070.6	163384226.3	427316345.8	628943825.3	1161752286	807142062.3	228059752.4	246503912.8	181746508.1	78131477.4	72189137.7	296355594.7	92247139.1	98920049.5	253718086.9	122887254.4	354822796.3	273781025.6	299784780.5	355514264.3
1998/7/31	48880814.5	420133588.5	18648122.3	51632362.9	228809944.5	112921858.6	54364297.8	111182466	354748327.6	31148564.1	213002970.1	114725627.3	126124836.1	425286888.5						298109566.1	264297653.2	135764528.4	39764819.9	108760866.3	444809829.2	194156955.7	89601003.1	1318077253	83060003.9	72722700	65230620.2	314070149.5	97370729.3	1026748305	257300951.3	105156192	299957506.2	61045476.4	33103013.9	30234197.7	106110799.8	56381509.3	39349393.4	121861594.1	48278431.4	443865310.6	303478359.4	132134037.7	148695970.9
1998/8/31	50895284.1	312359824.3	60158169.4	59290031.2	165487040.2	90974700.7	134421834.8	255723384.1	124497696	17670349.8	67581118.8	109757440.5	75426705.3	210350506.1						140351296.3	99042591.5	124574012.3	181333626.3	83457218.2	168782952.9	230688399.4	67385568.7	351706210.4	71001550.2	64236491.1	82706631.2	82460691.3	92995527.5	487447851.4	183959968.9	87000561.4	229042160.8	45848806.9	31988552.6	178534126.1	163528830	54504823.5	36440514.2	231301560	51957428.6	243902655.1	244835574.7	135132277.6	434850900.4
1998/9/30	156262150.5	594689944.3	195706007.8	84021013.3	301396717	229912727.5	121622963.5	186576658.3	46378059.7	173312454.2	78522794.9	167371263.9	114323312.3	127141929.1						295470179.9	157546429.9	75403074.6	212842218.2	85930545.2	255750068.9	377195184	67846335.8	373418775.2	104305277.6	115016030.6	159777385.9	734916056.6	156395339.6	394066648.8	142414240.7	93714260.5	235885536.4	120245061.9	97949884.5	163304640.6	300627739	228910154.3	84535343.2	457448391.2	63998765.2	321551324.7	525660563.5	201118672.4	450482888.2
1998/10/30	208442442.7	232349666.5	168624490.3	84069269.2	210664078.5	82725923.7	48496961.7	152980852.7	27394120	289402150.6	136883299.6	227904100.1	68584408.6	164966796.7						126126090.8	159917318	113018163.2	93388143.2	125593542.8	265772975.9	321925259.2	52154928.5	167127852.2	89664439.6	76435745.7	106842754.5	319733021.9	81177548.3	432838980.5	133699518.2	64536749.2	140611416.4	111155376.6	109570962.5	98890304.5	111958068.8	119633036.8	63606878	360830071.5	42580092.3	352760865.7	288818356.1	132999977.3	417625064.4
1998/11/30	236448448.8	216350614.8	131999974.6	95688634.2	233182349.5	48392179.6	219334318.9	209018689.3	173849897	135029787.4	146705317.6	122154923.7	135753446.9	745376508.4						371026881.1	255936528.3	141995863	254402598.2	118379163.8	661530155.5	159543085.2	68070865.1	156609265.5	76116439.9	149867633	171515913.5	294812452.3	113505302.8	337475298.1	257879734.3	143728483.1	155598979.6	313250792.5	132218279.7	138285176.8	125948509.7	122503353.1	81599350.8	176024127.2	49101563.6	551419593	310422784.6	545775748	409759320.7
1998/12/31	348335495.1	128919765.3	119653561.1	44028845.3	77487826.6	24643852.5	43953471.7	49540339.3	65652085.4	37344597.6	41157592.8	57083839.2	137121573.2	338752288.8						257951709	96230489.6	31946421.5	56015255	38823248.8	158223349.3	58045701.1	24022700.8	75385926.2	36370736.3	34972424	60324166.8	121886161.5	32871718.8	121500952.5	59691229.7	110017093.6	66198864.7	63783570.5	30709791.9	30867116.7	50535234.8	30655764.8	19679780	198479837.7	260796346.8	312585528.9	64698761.3	337140556.4	141772793.6
1999/1/29	327282433.6	253635114.2	46079733.9	34223207.4	103074292.3	28885747.9	62855190	39388793.2	61487152.2	60784428.5	14675254.1	70269511.7	171821825.5	173809669.9						182324745.8	162141044.5	39362492.4	44623908.2	52899989.8	177973027.5	71896377.7	21788978.1	93427742.9	35928493.7	30582790.7	153781580.5	182301917.2	40801712.5	157173586.8	52529116.6	198664057	81759634.1	46517476.6	36955375.5	19099775.8	62742550.8	37815635.3	18073965.4	193338760.8	220887126.4	191533970.3	25969219.5	133401632.8	121054503.3
1999/2/9	85555674.9	43629444.8	21289487.9	8237923	41496318	9299584.6	12498815.2	9137731	13748450.7	14873867	7486344.7	36668985.9	18107706.3	36186755.5						48578097.2	48915960.1	16943209.3	18015387.9	11566821.7	33063287.5	51863570.9	4730208.1	19762195.2	17859052.5	12548391.1	69180286	25652265	10730319.9	34479962.9	13564744.4	23141414.2	15893303.2	10892191.1	21578733.7	15677103.5	12876092.2	6297028.2	15575017.6	91415032.3	31515047.8	36956982.6	11040383.8	26399838.6	42640639.9
1999/3/31	175648204.3	163527650.3	82761560.5	92978687.7	164724565.2	64703720.2	45246300.1	169987337.7	120730126.2	120774504.3	26235901.8	108368490.4	67417299.6	493128854.3						272032026	377750871.3	140254950.2	67019793.6	51061412.7	167766329.9	170088856.2	87999856.7	238613271.9	77202009.5	40461513	442925599.1	373214610.9	92475446.3	189418401.6	57930847.7	80501015.9	267935852.8	101995373.4	92494590.1	68148549.5	92207053.2	56726133.2	89831508.2	349654624.8	167308754.7	168829841.8	77042486.2	134431315.5	195259957.2
1999/4/30	203871068.3	278078700.8	68285398	62814636.9	130809370	192859754	67858092.7	70578754.6	47818252.6	113943990.9	17647329.5	157158256.3	368168411.7	1047792186						343854038	127753911.3	1144896317	85806887.3	138823370.8	932395635.6	234464341.7	36346766.6	295410825.7	606400176	69494475.8	820146120.1	520755710	55399359.3	267239540.4	87623554	110303200.7	99981332	102108320.2	191772892.4	32134839.4	77674376	37687088.8	54948370.2	160691758.7	293607909.9	242025024.4	222411041.6	147439969.1	156138904
1999/5/31	119688749	197495205.7	178565071.2	57914509.7	1102641779	410318112.5	214549364.6	73832005.9	319707320.7	110208721.5	48512470.6	571481681.9	226216818.9	672681945.9						658008069.5	112538880.5	1167453629	67948915.9	108026141.9	416711590.4	108207382.3	101908208.1	178155316.7	487770279.3	125033589.6	603894937.2	409930864.5	111252901.7	660453108.7	146684891.2	329816822.1	85990668.7	86168921.3	300608792.9	114787585.1	211325215.7	46542995.6	44741316	253685248.9	158494540.4	392387404.3	296955238.9	2120272648	267323543.7
1999/6/30	246826376.6	991681183.4	855251227	396048536	1418972457	717811529.7	1191287424	739274754	720137659.1	414217547.1	525204625.2	1460663156	1241995587	2257871277						2366195941	737081914.8	1642060918	408027628.4	677697718.1	1127286596	561705510.8	373776644.6	1649596213	1119580739	381613956.5	994240441	3091822348	778063633.2	1675215919	554871933.5	799189367.4	439991563	349976066.8	409570704.2	412978061.2	1220851561	317251395.5	242973374.8	1170491407	585841973.4	1278562324	873075970.7	2790095892	1695809472
1999/7/30	163854064.4	592644315.7	188948889.8	106201438.8	396706972.2	234512187.7	337719099.7	197959504.2	275975263.6	286726583.3	113336753.6	452821549.1	905548026.9	1997907244	1214870525					991471886.6	341961340.2	462128300.7	444719479.6	629527847.3	748180703.8	1502349697	227903243.7	1036479698	219368850.6	242649886.1	455258756.6	890467576.4	412026316.1	495515515.1	236065154.9	206811051.8	265801051.2	298343896.6	158643829.4	580128933.6	539624600.5	122374144.8	149315302.1	681548332.9	691031591.2	1474514449	227337149.1	922858054.8	578092659.1
1999/8/31	116711304.2	615174590.4	118690272.4	328430047.4	143598235.6	135473809.2	130759688.8	147050053.2	138659183.8	363822193.2	51060153.8	497355762.2	264085936.9	1095517028	321705736.7					563062487.5	201168364.9	523383131.4	308597351.5	394977596.2	291997515.1	1012115760	142966851.5	379390465.1	207367113.7	99782228.6	866024206	432373902.3	694398607.7	938249334.3	173474681.1	222671587.5	276264118.5	288533458.9	147507940.9	450609181.3	250739752.7	174401401.6	221679353.2	416479212.3	441532904	765743261.3	191573606.7	466861067.8	319710560.6
1999/9/30	131835620.8	358774231.2	220611195.1	188151046.6	338365597.1	244757612.7	79150277	502625313.8	120975183.3	433648231	63066097.6	152718781.6	186739791.7	519676881.5	204706194.5					425442078.3	194590134.7	141497946.7	331607942.3	270649400.1	306944393.7	548682692.3	322368373.3	184920121.1	76791008	132459893.3	287857996.8	382906376.9	553510497.1	354833070.8	93275996.3	232048551.9	294217390.4	245029713.4	100065925.2	392679482.8	439732224.3	48261276.5	167867201	448477566.9	114558212.9	545399579.6	82767512.4	290012352.1	331096220.6
1999/10/29	141672030.3	101701536.5	36656636.9	46037456.2	92139786.2	157519171.5	33603991.1	296448090	26818056	75482977.5	14690667.7	57868809.4	61030044.9	205864422	157829123.3					287918239.8	33515644.1	52657464.7	99686735.5	152145841.3	80699971.1	242793393.1	107205355.8	106978900.2	26569409	23801018.2	187939557.2	93313765.7	85704000.7	143598238.3	27631116.2	34717788.3	83628721.5	258802730.1	27306895.5	113784606.8	104418427	13362077.4	32141448.7	124172383.9	39852924.5	647227355.2	22411442.4	183994277	204969002.2
1999/11/30	388235567.6	128650796	61305022.8	58708813.9	74284190.4	219790574.2	61718927.2	104272668	39445026.7	89041728	31808464.1	111838378.5	143846763.6	539347680.3	372437337.9					209341856.3	34215423.4	109855076.1	163174857	405500157.2	96352346.5	252896770	46129986.5	75119755.7	44430779.9	23127587.9	146018850.3	86067953.8	238882101.4	207307380.7	21831544.9	31008424.3	82195066.2	130993416.6	40043089.2	77929518.5	65028729.2	23757831.6	268812528.1	133446989.9	46273937.6	241317767.1	34203019.7	144309888	317587330
1999/12/30	305670501.4	85399384.9	49791672	29056409.8	202197689.3	278524719.8	28796181.2	51204607	53204470.9	114345765.1	76900223	128081807.1	59927948.7	279548964.4	218414450.8					413002352.7	25848701.2	52686417.6	128625956.1	165680950.5	54605187.5	176703126.3	81935637.3	49186899.8	31678196.6	26177720.7	91739295.2	84779769.6	77694665.3	476973381	21463100.1	71400815.6	65921105.5	53975423.5	23709618.4	109482977.1	61527249.4	25064179.7	124403689.5	414683203.5	112097238.1	1808048768	69551352	152414100.6	258749100.2
2000/1/28	1035313873	219717895	88909613.1	232685121.9	612856454.7	694587083.1	165331707.3	157985912	110603378.1	376702231.6	113374704.7	287829267	179585841	1061313401	354840959.2					843099222.4	83188437	196140868.9	310277109.2	1069526594	122472807.8	330389415.6	206493046.3	235668501.2	69451631.3	84324331.2	858603010.1	412053210.2	253065540.5	2505400543	68202747.1	86789717.5	146625464.2	300728734.9	44998183.2	324329479.9	247474704.9	43509282.6	165543276.2	857146158.8	212791492.8	6659707882	130399162.5	1924364047	542380827.9
2000/2/29	1123727898	469709344.2	184271206.1	485934686.7	809965587.7	577396362.8	199004224.2	328698908.3	217233869.4	928668845.9	193252923.5	495689033.2	353170399.5	2796226086	584314987					1338571717	391416176.2	281132368.3	329973500.2	1141689840	249887963.5	948024382.9	318249783.3	464051575.9	328481197	243558858.2	882115532.7	862356902	1497158460	1864605101	493853136.5	369369583	223115775.8	1017964376	145239005.3	246267958.2	342406431.6	97777665.9	400537293.6	676166086.8	386127964.8	7587226328	400470715.1	2300879679	1946580361
2000/3/31	864182985.7	1016933475	514484645.1	389962434.3	602178341.5	823634217.2	267689597.9	762584842.8	443409506.5	513008392.4	261328628.9	1831596840	1025647205	1711065549	527876260.7					2155278404	699390249.6	689569840.2	988933035.9	1391935862	449740572.2	1146091678	202167946.5	417570473.9	351772773.3	284491982.6	748528084.2	857994175.1	1238346811	1994490862	1127964426	280939296.6	886899037.1	692606054.8	223597308.8	621932876	469697000.9	958787148	461876111.2	1281504443	652321354.9	5612377026	820679161.1	1644983302	970720781.3
2000/4/28	330952937.4	2277431407	258973796.5	291982198.6	326508744.6	240970787	399568756.1	436563272	381443714.9	424027876.7	207878730.8	705583829.9	1351157524	969803156	782254759.9					2713313536	231604252	267462323.3	455296776.8	1323402191	723954399	1972580706	139123471	573115355.1	418490974.4	826229047.3	620006925.7	343997871	853022932.3	2687809729	391615346.3	796268436.1	298860616.6	392482734.2	303318158.7	363814934.5	458484715.4	336643801.9	483785292.8	1398539960	1159398381	2891099302	307793582.3	827318402.4	1035691939
2000/5/31	125331918.3	1539312654	92983178.8	635337452	200619803.7	496830976.9	355275215.2	566621523.6	208155671.1	148891489.5	439144399.9	413350893.3	842258881.6	1020144988	185286217.9					1092633771	86638838	135117388.6	319820576.5	463488896.4	378108167.5	549031280.1	156333005.6	322997755.8	238873338.4	261735379.5	339998394.5	192614811.8	541921373.3	1546168431	227824482	1090520188	177910765.8	197850677.2	417306358	360416222.8	904399135.8	257366629.8	441745457	517518841.2	1498768182	2965425789	150147408.7	256302001.8	385845673.4
2000/6/30	694912541	6315614172	146591662.5	509668068.5	340417018.6	992506541	1196957594	809604969.3	188463349.8	539449680.5	162462495.9	1640261961	1578547916	2157545374	358919225.3					1337621778	251644742.7	374315456.3	328056651.8	1238305069	1226212566	963559749	229365703.6	930789343.3	819246361.4	444303564.9	393100926.8	286381184.5	418443496.4	2949670624	347779546.9	461371677.5	510962380.4	174080178.5	375502958.7	394926607.4	623176357.7	267772095.9	480194590.6	570381955.9	1693150138	2648512790	868089257.8	374485194.2	759421624
2000/7/31	308060539.1	1475593796	190383847.4	233765566.4	205876137.8	271084856.4	828419346.6	236647260.2	208675115.4	346562339.9	88049888.9	957314586.1	690423731.2	729322955.3	313045348.6	546895498.6				1597273883	399388054.7	584987134	320704482	330764781.9	890973749.8	1217582891	630103138.6	808097523.7	580798097.9	337715392.2	273044680.3	399918810.2	789543252.5	1731250684	440810665.8	411124511.2	486489944.8	130400729.8	314993807.6	348119537.8	256941641.4	261861082.6	224425738.4	540629575.6	792769514.7	992728343.1	744304047.7	232233737.2	1578844104
2000/8/31	391823484	2325762491	408414770.3	143191699.3	231251252	291711862.4	1047581503	324812370.8	121171812.6	342826128.9	98296514.3	775371762.2	515713242	625913327.9	240296934.9	1867923539				1062035473	215427662.2	782458024.7	357574752.3	831493833.2	875094935.3	633059674.3	517931733.2	685780273	1136167225	297836868.8	398858864.8	752472706.8	317565833.3	2638615124	923386737.5	422391704.6	500369928.3	463158082.6	292621446.4	463197277.3	379169968.3	350963034	762211313.7	325324217.5	632469733.9	2370204657	350839527.6	316056024.1	694041097.2
2000/9/29	353832142.9	1050692594	163375147.7	86088927.8	64226025.5	105020917.9	241925739.3	175965600.3	37568166.7	116809518.4	51109845.5	428378634.3	312369661.1	561569885.8	99538032.8	256047616.9	1417770599			361201960.1	68025864.3	390203310.4	133774385.6	251391409.4	863082817.8	192993299.1	94545734.4	308150687.8	377532964.1	105619046.9	168473878.7	497223221	115333494.7	1499107631	837228558.8	379101655	141365490	94495686.4	159706382.2	243012347.5	100111943.4	86877830.9	527181419.2	206854491.6	1161828682	701351832.9	304827977.6	93673534.2	215649937
2000/10/31	137230491	397639059.7	268935497.9	114990057.6	68156396.1	86582899	141767953.1	112822663.9	67227889.7	145651519.5	133439851.4	450197795.7	188543084.1	359947368.2	150928185.1	241520905.4	499795394.8	1215807656		209434119.2	373123517.2	378381105.5	72401565.3	252779043.4	205883078.5	149857546.5	71638107.4	145145616.3	249118688.6	63639912.8	170470382	128580796.9	111857325	850773795.2	399552321.7	89093955.6	98525716.6	181363375.7	81489105.4	134050778.4	158113269.3	73489912.9	833495901.6	87494517	436895503.5	471084763.4	173744725.8	96115804.6	143462901.1
2000/11/30	285089981.1	742233215.4	143109209.6	187792207.6	151911268.5	177282036.5	739366430.6	180010891.2	176558686.4	306183685.4	367230317.5	1653298169	491835809.8	1211452971	851910779.9	359023443.5	1036815496	545821618.4		493537037.3	485434917.9	975667702.9	395240385.7	752591539.6	484220845.9	549534532	307096440.6	1030530858	438366484.6	231246263.5	157792504.2	254967443	178708569.6	843413875.9	463972323.8	232658442.1	187923333.5	535111048.8	258014640.7	277271089.3	427766025.5	183524808.9	453578799.7	259522999.4	1385874295	4693448871	586248726.7	223652439.5	690979474.9
2000/12/29	730698712	571648275.9	175190280	452852031.1	160043254.7	135619916.7	238554003.5	510578298.3	247417985.4	387511407.3	230159887.9	822871700.9	235436031.3	461016068.2	496611728.7	673366223.8	657320514	262099255.2		339997846.1	159085330.8	364849770.1	670523277.7	686799068.8	446428805.8	226995656.7	118329206.2	382332677.5	168123280	314599738.9	74047035.5	272894284	107863445.2	1315281114	224358098.2	120197558	373856661.4	406979069.5	296618181.3	122769991.4	540842478.1	231742446.2	210459278.7	166324135.3	1241575176	2109258194	450387994.3	127311774.2	210016748.4
2001/1/19	906977352.3	1069507698	52913957.5	85443378.7	75044808.9	102885860.2	252259615.1	141154403.6	302567016.3	104029932.6	84989861	400628011.4	683876124.7	311455841.3	552203231.5	252246367.9	355400451.1	245512462.7		170385510.5	169556847.4	179630163.7	279066605.1	341639797.8	449798015.1	204389252	69961247.8	501109292.7	113938647.3	230099024.8	168085833.8	186852896.9	122336675.9	738422648	223649172	513368379.9	257238508.8	133236210.2	105883714.4	91870674.4	303222137.2	149174471.7	102541516.1	182261408.8	224991885.8	898433828.2	176261933.3	108123235.9	194717620.9
2001/2/28	666488425.5	231203732.6	58715307.2	93781182.8	63238113.8	92365858.9	248322879.8	65542473	98260224.4	77638480.7	57824504.8	312699564.7	412390508.9	231021250.3	165401969.8	109441893.5	192472729.6	128022149.9		181164528.6	66828024.4	95548362.6	263534449.5	300688803.2	384150863.8	100348447.7	118906598.1	171317646.3	76312734.9	106274257.4	98853314.5	178215531.9	50174305.1	665671905	235702235.3	348599985.6	66526484.5	99094102.2	98195820	29781697.8	92180313	80017375.9	213399928.2	134561756.7	125090431.1	396910063.9	74400833.8	77836103.2	106648636.7
2001/3/30	518999516.5	1149154498	312456598.2	192548129.7	106646137.1	117505609.4	622692733.3	527512570.6	95246792.6	128729935.4	426961291.4	545953988.9	636193676.3	380792367	230413863.8	159958585.5	460531829.7	189364531.9		231641479.6	203183942.3	210273929.1	339146052.5	686657835.3	911876235.6	140633769.8	176866654.2	283871336.2	149308238	118695200	134966450	220942772.1	154989877	475643963.4	269757684.9	416259000.2	134692044.5	375627977	162074800.3	71930965.1	255005910.4	100464783.5	149504267.9	361454090.1	358073218.7	812153669.9	308728759.7	168897984.2	247027159.2
2001/4/30	862419905.2	755236778.6	333519648.2	186011990.4	121541245.4	184159341.2	771882849.5	285189226.2	172103344.2	207644813.8	391942344.2	763254039.5	357899605.8	512641026.5	333362640.6	309617395.9	292734109	268664168.4		342618625	254883282.6	272694913.2	326808900.5	618791637.1	627785705.7	534157582.5	70569882.1	314148460.9	227264262.2	183292214.3	172960180.6	220718718.4	161954547	912011997.7	505440812.4	627602296.2	176499972.7	283055420.1	102164621.5	114479696.6	277149022.2	157526172.9	179002034.4	751216694.8	271842435.8	790985682.9	359363257.9	197237908.7	497920365.4
2001/5/31	261492724.4	325892867.2	352408641.7	264587425.8	122544651.9	481336137.8	249987990.9	338861900.1	61932490.5	292417499.1	173696598.7	368761621.8	243773116.8	245504799.1	325737596.2	124303740.9	214353592.8	391316468.1		337377995.7	289433239	446782281.1	144057712.4	428380024.9	555903300	148886473.5	66039180.2	146937344.3	237542261.2	583079631	199324568.6	698383591.6	108355088.5	462978249.7	136799494.2	199284333.9	220315333.9	603403098.8	97685038.8	123645161	443096021.3	208222856.3	174838559	319858683.8	310870432.2	1491345542	285451971.4	85054453.9	296271721.1
2001/6/29	163248409.9	421783037	608328454.3	346966715.7	161093191.9	745350482.1	224763852	399259685.8	275279362.9	343027742.2	308100868.5	438804327.8	407201509	273788538.4	292491197.9	228468084.9	821240890.3	741657388.5		334998906.6	340139469.8	247909863.7	210888274.1	285668841.4	446156776.2	794998345.1	196446488.2	208510914.2	560026479.3	321985523.1	194378993.1	341876993.3	319815326.6	841508917.2	165750607.3	243331199.8	436744407.9	337137187.2	115410162.2	260719683.1	299803270.5	400160525.4	290481598.3	361072989	509584005	561495510.4	283169301.6	155190128.4	255983719.3
2001/7/31	173202663.5	299237935.5	124491795.3	79023020.7	106501224.4	557001543.8	449426514.9	221566585.7	103440002	96824658.5	162429807.9	232596309.1	857192405.1	193810202	132321288.1	312484042.9	738533082.8	938528227		220009288.6	144750998.3	122151210.5	181686878.1	263295926.9	811816088	728364844.8	72480688.1	122989394.9	227037165.3	142861916	64560026.4	243213154.9	104149094.1	428733948.7	153165304.3	92488457.5	610440148.5	438281295.4	137106470.2	84158275.7	92345565.8	1078039967	102371357.4	467443286	103817324.9	1452749742	124193928.6	145457462.2	633324323.2
2001/8/31	182691713.2	196829687.1	80045698.7	44480658.5	46385480.9	365666571	426355089.9	64601040.1	62036115.8	47946840.8	56023412.2	161488462.6	498917822.6	285773211.6	92813577.4	92689438.1	325953425.8	449632721.9		259686434.4	60811615.5	200332457.3	137037378	159293470	1220225437	691278022.1	42689964.1	76503699.1	87585816.7	108425445.1	47894723.5	128187128.5	58851017.7	11702749	79231410.2	64901041.2	251697081.8	114757567.4	55073339.2	41523785.1	93881053	206467166.9	58978870.4	135076417.3	61879039.1	2281945968	105269975.3	64858263	144691764.9
2001/9/28	102359341.5	101548196.4	57702551.3	27817762.6	77400439.8	163889174.5	178489620.9	67923290.9	22138273.3	27214317.5	36825376.1	75512189.6	398429110.1	283749663.2	58908361.9	39275778.1	153325554.6	360801134.6		268082672.7	34542588.1	76728693.4	113058821.5	58408233.7	303675491.3	233526615.6	42137482.1	61703852.1	45089702.6	64034673.7	29816427.4	53765429.9	44156703.5	1550832578	41959181	44112059.1	159576448.7	74672919.6	32926721.5	37223838.3	80651174.2	95268406.3	39753938.8	166123791	38986845.5	3118023021	205231880.7	131408160.1	75482601.7
2001/10/31	102030032.7	175079251.4	78433996.3	35769383.1	128452731.1	113773194.8	201103803.2	51030825.4	21294609.1	33342455.8	65827604.9	107331867.1	328937043.4	294341396.9	91398298.5	74490201.6	172056482.9	256319413.5		124096225.2	44634444.7	60901158.3	202850146.4	126881504.7	289378117.5	189449304.6	28039969.7	53297397.5	67072100.8	60594338.7	40848568.4	148290699.5	37681298.8	1577617525	42842731	53165906.5	117256768.9	85101947	34742049.9	59920291.7	89155547.2	101817026.9	74452902.8	132497875.3	62430347.2	1450561240	126101333.3	84607281.8	79896586.5
2001/11/30	80337164.8	172863396.1	108230896.3	39453320.3	62263373.6	174652021.2	149306951.8	98269887.6	37194749.5	94470564.5	73242548.9	395276597.6	431864743.1	116063920.3	72617060.3	80852840.3	500566571.5	296032503.9		286004483.6	89810145.1	83678888.9	48072577.1	209322291.9	402124208.4	185276363.8	88157074	62762530.7	96934493.1	151405610.1	69564114.6	242927353	53389516.9	1017417426	66272419.7	97261703.2	146380527.8	142245968.8	74867045.2	42131594	80171889.2	207542442.7	152664560.9	83949914.3	51420112.1	2047534832	172040494	87108145.7	136765411.3
2001/12/31	78856168.1	194475153.6	84331969.9	28047885.2	68064153.3	215064685.2	219420974.8	86717606.2	144463139.8	31458591.5	175728620.9	170135763.3	304629737.9	457518079.2	78159012.7	65763018.1	825489880.7	211987835.9		316707294.5	56675798.7	63408364.9	194695975.7	288425504.7	387114617.4	127008750.5	107856717.5	102274966.1	64600898.5	58327272.3	100588621.9	103050028.9	43084550.1	955593434.3	51275774.5	115277185.7	88428566	194667372.5	85246242.3	35301457.4	58431255.4	106249358.4	147073857.8	54157272	95363324.8	1358299093	207429353.9	65977874.9	136984710.6
2002/1/31	83188274.1	147659478.8	76005863.4	43025298.1	32928163.6	320312295.7	286969370.6	99270236	69517174	34919859.9	114837869.4	142559023.4	424519647.9	160813183.6	66584311.9	63696116.1	426523120.8	251415682.3		220971031.5	65929334.9	72494947.5	28406145.8	111783384.1	305448914.1	154225785.4	73640717	62257001.1	113459301.5	65641400.5	72860999.4	141887953	37663688.3	552757479.2	74562241.6	70650103.1	95080497.3	306765674.5	233373570.6	93565279.2	123435036.2	102848585.5	153916263.4	72980898.6	88591780.6	1142948277	110477803.9	135928051	93079431.1
2002/2/28	99202673.2	111207729.3	37456112	24689262.7	10709216.7	165859018.8	104061309.2	36916173.3	31044119	32374560.6	57496415.9	84537262.9	302662776.9	66058493.2	60576294.6	31395081.4	163734653.9	165832659.1		221320736.8	46609738.2	42221983.5	10758095.5	78857862.4	165480960.6	72650205.7	43441190.5	47278736.9	52835934.1	46703809.5	24970295.3	125723928.9	35881395.5	782828605.9	60391155	43529463.3	49944050.2	177763034.9	79020356.9	31511227.8	70692942	36294758.8	102273411.5	79826858.8	88086650.7	1188243801	64423483.6	69596892.2	27905165.3
2002/3/29	617495283.9	3075183898	474870049.3	621597953.3	51039931.8	429492679.4	228392112.1	562440093	157841664.3	316692762.6	321167793.9	511322355.2	655534635	381747457.7	300881008.4	137248808.3	739600515.9	401189891.9		405188142.4	195052593.9	228189856.4	40981464.9	910710855.2	621971214.7	352751510.2	188262327	227643788.6	187907249.5	122903837.1	97406595.3	1015804065	132699382.6	4131153458	297834644.2	240155658.8	190932406.3	493852544.6	387656066.2	124353841.2	276928120.1	107292884	260404620	448704871.8	1779319195	3261036333	251123990.4	223978167	373662772.5
2002/4/30	417638805.3	881592230.1	295829553	474060114.4	76362494.8	420716882.6	255653369.3	202456424.8	57230290.3	248009708.5	80672334.9	833713111.6	183049767.9	165130801.1	61759695.3	77023364.6	313493360.5	205650561.5		138219710.3	95245086.9	174899979.4	25363569.5	204924874.7	512928090.1	167562533.6	156022054.1	582171419.3	256021158.1	146306538	136520113.1	196349384.2	91388949.7	1687645698	195360974.7	136613484.5	173368667.5	601179635.1	439120966.1	153253920.5	66796445.1	322241127.1	319613974.7	309868927.9	600414118.4	1100054031	136637169.5	93276524	402205302.6
2002/5/31	126359030	296461057.1	95662963.7	127135057	21219952.6	247433970.1	154686629.7	300584005.6	32929296.9	187301841.9	67202462.9	310942842.9	122995469.5	164457370.1	36193030	41998696.6	107994075.5	113550224.7		84298887	208562952.6	355452527.2	22146886.8	87352243.2	151529178.1	180132843.7	45348041.6	370564522.8	147324704	104202360	193242213.8	118390349.1	119782627	1444736863	103554569.8	59184729.2	106851322.6	246389970.5	150693261.8	250713418.2	129146219.8	290859691.5	318913691	173227642.9	263472022.9	964171509.4	106195818	725268945.3	145163397.6
2002/6/28	155926355.9	2362091054	342751688.9	516736303	82533212.3	265312225.6	318364974.4	448246934	132447340.4	517584843.4	113293023.7	1003156267	532935427.2	498003278.8	148101120.7	76272685.3	221479298.3	200402117.5		259113478.3	303887212.4	266306534.9	166033577	489748232.9	671223938.1	343245416.6	166506351.6	466535350.5	294256360.7	215755847.2	240726244.1	218141934.5	163983610.2		208724228.9	140694823.2	126388461	272450658.8	275793852.8	171320221	136163747.8	307720606.5	535090877	264942679.9	718783751.5	1257240756	107466512.3	740411762.2	629635266.2
2002/7/31	77489234.5	3133998160	201375702.3	227772418.3	33598151.8	374584467	160537434.4	129953007.8	51185856.3	168181356	82249158.4	666212437	349771769.1	631862650.3	192371747.9	53182672.9	1094001679	242351022.7		113890917.1	106354765.4	450591802.7	268664567.9	179762476	224641682.6	140506284.8	47324037.9	215586250.2	615804831.2	93157848.9	76154726.7	210999423.4	71366852.1		289697145.8	134319300.1	50878486.9	165884631.3	712756249.5	267066325.4	86509588.6	353857865	178111188.1	520415026	495726680.2	524280354.7	72782903	273798343.2	894786605.1
2002/8/30	49269477.3	889608676.8	69611602.3	169605620.7	103497638.1	319351304.5	56010655.1	81531316.2	34505952.2	110341360.2	341628305.7	865284900.2	153400929.4	288845115.9	83180693.5	25035483.8	666490448.2	75903151.9		65753906.1	52123180.9	95903513.3	88888496.6	107202058.3	158204934.2	60426638	40801179.6	162714281.9	200397689.4	45951370.6	41803038.7	116622139.6	31742354.6		83852232.9	55036455.8	45198711.5	65330723	1049167321	222810014.3	31471883.9	298813845.5	163430823.8	158703266.2	193049461	397097752.7	47185895.3	126400441	687142631.2
2002/9/27	73315657.1	556786838.2	141378707.7	127770020.8	211532903	247671078.4	53297963.9	120437530.7	33024756.4	529847001.9	121077659.7	333014997.1	170382197.6	118215845.7	53367813.9	14768421.7	304343652.6	60252242.8		64258752.9	26948082.5	59670154.2	58284571.3	128561186.7	71303537.9	50117602.9	26169247.2	71599959.6	93427299.4	24632407.7	37585616.4	54706330.5	64699407.5		30213452	47629948.9	25769744.6	49757737.1	322547516.9	211595256.9	37139958.5	237690247	142856774.7	555235096	108363428.6	318739996.2	67959171.2	65412998.9	399751210.4
2002/10/31	32608017.1	389751876.6	48790864.3	67964041	113334886.1	83879185.8	102798040.9	49805273.1	59224871.6	280382945.2	96832798.2	572622334.8	116658373	83088618.3	47357278	13815253.9	146193996.9	63636280.8		76423699.2	19950727.8	37834255.7	74940252.7	41290139.3	74571630.7	30553099.7	12780104	124309810.5	101368083.6	20188341.8	30044234.8	44448749.2	23360568.9		23105968	28434743.6	18986885.5	40003674.1	163400634	68048605	20838640.7	193681409.5	80899676.3	61485543.2	336485860.1	400496705.6	31331527.1	222067396.3	313819074.9
2002/11/29	90990855	531088089.1	114586179.7	99839538.7	219897079.5	106004907.5	81983974.5	95979819.2	45564882.6	306051106.4	76104956	665968156.7	149166857.7	250299684.9	108871919.6	477215788.6	830263663.1	95070657.6		98849055.1	47158568	155026991.1	166788424.4	62582238.5	117021102.4	54823345.8	44064638.9	186401586.2	133165290.3	37325779.9	36322625.3	76961076.6	23335609.5		47745313.7	34205420.2	28315426.7	53324427.7	266592166.8	184287784.3	32415360.1	211325845.3	98758908	54940073.6	391245141.9	350556433.1	51983580.7	361666845.6	382905861.4
2002/12/31	45368586.8	369213740.6	84852434.6	172702282.7	60221074.3	88321519.9	47529700	169217630.3	451129106.8	139393877.9	188593263.7	236906884.7	118319082.8	164763511.6	73565626.7	111046140	621020284.2	62069113.5		89063864.4	32846821	178077613.9	151964015	67753374.7	145338770.3	46316177.1	194155133.3	92892425.7	101353012.7	54819219	69973159.4	88700090.5	35406577.5	1142567436	74995200.1	49325339.9	54942517.2	144710881.9	89803150.5	316145139.1	32785342.4	425048110.2	95144151.5	176707941.9	278118965.2	545896863.4	108802715.1	158187749	439426990.3
2003/1/29	73125258.9	622439752.5	129617950.2	237844337	126972921.5	213536366.8	131474123.9	228471794.7	490775574.6	222426914.5	110202569.3	523380834.9	200905944.2	289592737.9	183575229.6	111155736.7	1354549005	91014854		188100676.8	60541908	116299924.1	170475966.6	102945076.2	151879199.5	97812227.5	79411072.7	165073351.4	216176432.3	122809357.6	183611009.8	141963710.2	89425625	1324140157	152337579.6	136684458.8	51816710.3	308399635.9	177953512.1	94823643.7	72587880.3	383514961	128473791.8	131758942.1	390984011.4	586454245.7	63630081.2	1427784440	395553599.6
2003/2/28	32065540.9	429012651.9	88759513.8	79511732.3	35664269.1	61287368.6	53587624.8	118795228.5	91837365.6	151204705.5	48324230.1	253645785.3	131087489.2	125945319.1	196798853.3	60953807.4	434678122.6	68482941.3		81971431.4	39441896.7	81720948	43067223.9	57183143.3	107614792.2	67549540.2	97216842.8	158456871.1	97692339.6	130572573.8	45013300.7	77183548.4	42613188.3	372790519.2	41283717.2	96835472.2	83589412.7	75834713.1	307372243.3	35006879.5	54666894.5	282935204.7	73088761.6	57108887.6	282978796.9	201444912.7	93207738.2	527624235.2	567852794.4
2003/3/31	26929738.4	300392446.5	74795811.9	69708090.8	60132992.1	210227107.4	97309665.3	55325045.2	82318075.3	86908933.7	99578499.7	178802027.5	427764795.5	186986567.2	96620601.4	60450345.6	549376470.5	161128506		104841133.2	28145186.6	58380541.5	49476640.7	104298653.4	58398082.9	82076533.4	106855853	85070071.7	288893193	74498440.7	70354645.1	55291412.8	32493469.6	242278108	38078419.2	58138101.3	40067382.9	79679460	166457762.5	71558716.3	33554872.1	478481269.2	104742441.4	80227220.9	988517626.8	174909003.2	265562483.4	386651231.2	275677597.7
2003/4/30	56240534.6	1296050802	185615761.6	143929111.6	228231035.4	283820193.9	332738438	156812001.6	123732923.1	243896838.1	266391075.2	599207575.2	906624234.4	1163105992	249190439.8	121385837.1	695880332	512877634.1		512952219.3	90729320.5	203349765.7	133433914.4	523609508.8	297874900.4	209053808.4	133267408.6	364394611.3	1600897697	168164940.5	113958391.8	126880508.4	76971388.8	1008395739	150716102.4	192324275.2	69304640.1	182239890	703015918.9	467195527.1	130292061.3	359739127.8	112016568.7	295985366.1	1392584515	440363430.2	304907862.2	1028120126	577004052.7
2003/5/30	41419290.3	542327361	71986097.2	95403122.4	279028118.6	90695198.9	170435348.5	65308364.6	111644248.7	132664585.7	58585130.7	306995812.8	381514422.6	406202042.6	69222834.9	107554256	219667131.4	277879959.1		237479180.7	85445564.4	106666355	201398892.3	414559424.5	407232330.1	105174695	77657388.3	209798908.1	1048187018	33339887.1	37585450.4	76872298.6	76361439.4	303312110.8	497708176.5	118580058.8	59379321.3	75999414.1	645361257.4	318663085.8	49383479	35900664.2	63755882.6	660615437.3	1283463891	247788125.9	103889143.4	422834558.2	692926199.4
2003/6/30	33457176.6	459721834.8	85372248.7	159510939.5	132084380.6	64948471.6	57566552.2	114960796	215412916.6	92946137.7	30959913.4	142835209	239791470.9	183016624.4	46529829.5	40353426.7	197293011.1	71146786.7		116964856.5	36511163.7	274773165.2	1459027284	168291151.9	178478464	93767889.4	337587083.6	560706871.7	494998021.1	104089740.9	50125233.8	95603336.7	37844727	373775112	649881833	75746394.5	74740526.1	62219318.2	411506004.4	222436639.8	71842100.6	61321330.6	128910498.8	767860140.1	598788542.1	772206604.6	135190677.3	200279707.5	281952641.6
2003/7/31	17352641.9	227001382.7	115071979.4	58950298.5	114013157.7	116114221.3	216645353.8	19343774.5	72576075.5	40965556.9	32381421.8	107097535.9	607061626.3	968715869.8	81890807.8	66437969.6	124889984.8	139343623.4		141053454.7	28480753.2	456509803.1	354894251.1	73295902	139644177.5	353547590.5	113759416.1	180903500.2	567355738.2	30946590.2	25688419.9	145878601.2	35090951.8	303719315.1	302838399.2	78325479.5	91000768.1	47523543	251894049.8	85734346.3	57952725	153378562.3	43746594.5	204492495.3	361672164.6	328095130.2	110743256.2	172071612.7	221337824.2
2003/8/29	137090009.8	182994424	81972090.5	38365721	49258939	54535754.1	77609736.8	35986358.3	114089215.1	48793256	32632038.6	205750955.5	241916015.8	340492412	80735772.6	29165685.3	186092759.8	79905126.8		106725912.4	17534969	203735479.7	651314869.2	39767482.6	115133080.5	121657726.6	72292344	59827486	232188522.9	55697702.4	20739235.4	59047494	19743332.2	156745678.5	149872321.1	32622897.2	26582233.7	31959289.1	373294947.1	116462618.5	12126361.7	78681622.2	27229474	67001660.3	203809571.7	360244855.8	69306447.8	464165272	95287761.3
2003/9/30	57036393.4	132694054.3	190764612.2	34398870.3	36437468.2	53080568	98010862.7	23089498.2	119095532.9	57095629.4	33780184.7	137365954.2	123498670.1	566872531.2	45879614.8	18817301.5	86691748.8	46424491.8		223059786	15692034.7	723528698.2	578611146.7	33957912.1	244888488.7	234627795.1	78519732.7	89702616.4	152417266.2	79211610.5	22445448.1	41041210.8	31557326.4	140530977.9	166404285.6	32125376.1	15463071.3	47570597.7	218611792.1	177941873.8	16153971.5	48927827	26324817.6	51268055.2	131419839.2	1187821909	N/A	152625958.8	111375102.1
2003/10/31	29621658.9	799964764.6	44875806.3	101208459.6	32146922	38674852.5	147049039.2	18234379.3	37186911.4	21722203.4	66273776.6	287385659.2	182785166.9	547035207	24936289.7	37750880.6	58053698.5	84622803.2		337932122.4	22705054.4	1179679765	209814985	29219206.2	102661754.6	508345489.3	27364372	121186128.5	214907094	57210899.9	23443177	53155343.9	20897348.5	114686327.8	60385411.3	28517042.3	20051339.1	22311644.1	75976602.2	48690573.3	13883239.4	49885438.2	20677228.4	30712271.1	170973278.6	406483463.6	N/A	78322776.3	124757191.2
2003/11/28	17668809	714794670.5	85192639.9	55036017	106876544.1	77049045.1	235594512.3	46678232.9	52246361.4	47963800.3	92980049.7	352317944.7	184236841	400883310.8	85416645.8	52484005.6	122345488.3	144317498.7		528495718.8	42595160	987731156.8	431052639.5	105638833.4	160776506.9	248907166.3	25955881.9	298296980.5	437200175.7	47710818	53271844	107029549.4	52843717.8	225352649.4	77811559.2	45267606.4	37142806.2	49709297	137637854.6	62524986	56397608.7	38647822.2	48395070.5	36345462	371574255.2	316511269.2	N/A	372806597.8	106503081.3
2003/12/31	28563415.1	580453507.5	126745667.3	74225477.4	114328913.5	71764012.7	2518506694	41414794	67909364.2	56794548.8	205299034.8	407550465	569538569.4	642345572	256408091	239485942.5	167821660.1	455320788		574206519.6	47921541.1	661583476.4	301238745.1	134998922.5	257674654.3	521238519.3	102893460.3	509249565.8	748653405.5	123409883.2	124073898.7	134020198.1	58158238.3	259892488.7	169790474.6	88300761.8	50141331	65912435.6	397281497.9	161534900.9	59234719.7	106384870.3	78472511.4	78331227.3	774690416.9	404436356.2	157362188.4	323823516	234008759.8
2004/1/30	19756151.5	785592077.2	131556929.7	51976028.9	206371536.9	107482686.9	1043073219	24839790.4	69616236.1	45380953.7	57971281.9	1301550838	554030874.2	824741725.1	95514128.6	175348636.7	154846137.1	410662914.8		431591685.7	173211167.2	667901659	272408247.7	149146420	179816730.3	324667130.9	180570732	348626385.2	631964020.5	114112016.8	51451377.5	123199373.5	58970326.2	141894552.2	96273086.1	70133048.3	74709496.3	60643818	288943290.7	49350549.1	45166167.5	37138198.1	61818365.7	42834173.6	657775083.7	482175772.1	120620292.8	236451365.8	143724563
2004/2/27	104456604.1	2367286553	341565682.2	320627975.5	475070872.4	241561828.2	1306942796	584001993.9	219775915.8	384495773.4	311683755.6	1664463375	736936801.8	1245785545	343355994.3	318098881.6	393917592.1	462851566.1		700996888.6	314871621.8	1838208170	1744490887	389138796.5	464459692	830254890.2	1662210352	1752115138	753820429.9	256130947.6	327702691.3	252661681.7	204172784.7	817411066.2	245169666	184610508.5	106960888.7	187917424.5	981428680.1	262360419.5	185807720.4	278073219.8	178742526.4	248997807.8	1008995061	1861971271	289479757	713375345.2	536473535.3
2004/3/31	49701984.3	1289554291	272694898.2	183120733.4	366019005.5	127122620.7	1693691501	255244285	411414342	167813733.9	229275391.9	980573617.8	685896156.9	1359721311	172281096	149959366.5	166702127.6	541070633		633052759.9	160126658.6	2261106957	689077290.5	354026627.3	596270255.8	624379357.8	406586175.3	1099463846	700410573.8	214034958.4	148152104.5	203560334.8	468104300.3	396260564.3	336374639.4	172468645	54162321.2	110365502	856579397.2	205626859.6	157533899.4	265765479.9	98622046.1	383845744.2	549831080.8	1835934947	277790660.6	624633466.9	372804347.2
2004/4/30	59252276.1	714233696.8	265226793.8	203646744.3	524204933.7	270928823.4	1033038213	95354698.3	1106571622	154147102.8	583354724.6	861866357	1376627754	943238033.4	131225520.5	743885446	190272794.1	669820209.5		1271050738	116940841.9	828793115.8	838929959.7	154965636.6	893253136.1	352706045.1	333563527	1353382023	1367507819	141148172.9	247236113	148266492.8	125115621.5	607715338.2	286422119	145055592.7	168468402.9	105846256.6	352518631.3	128657544.3	97856805.1	109978336.9		119396601.3	629765783.7	1307533472		412278956.7	366429564.5
2004/5/31	51735321.2	180093924.6	95772008.8	33452534.9	140274842.6	101141063.3	503330311.8	42323845.6	300362318	19894016.1	75647548.3	213196910.3	255877259.8	255941500.2	36084234.1	93427303.9	39167583.2	224472432.1		213311537.9	145133691.7	267460625.6	115501859.3	76202592.5	150032952.1	82038370.7	350650529.6	253370171.4	313382840.7	37898964	59782735.5	28812206.3	51869521	114738812	42598397.3	19287358.6	26045499.3	18336348.8	173785247.6	68507486.8	344407370.9	31629138.4		47131808.4	177455501	329387804.5		110572690.9	355605410.3
2004/6/30	42734582.5	263251871.7	150592551	61523945.3	226060789.3	171814826.2	843717736.8	14613839	286336862.2	36516700.7	57685330.8	397541568.2	362721197.7	282518014.3	38298124.8	132457846	68696990.5	187743344.8		272958859.5	131179909.9	375156707.3	310792571.9	83360697.8	217269432.7	104695307.6	152690710.9	231912635	402165139.3	36878369.4	51145537.3	50818508.6	42187179.1	129694585.1	50229462	80150774.3	57010224	27657799.3	316350427.3	85099037.7	484328584.1	70955566.8		40741603.4	385592199	431463692.1		122600920.6	462968835.7
2004/7/30	68040639.1	149918609.1	81091646.2	90650670.2	86385443.2	50128221.1	1936210612	N/A	254959225.5	20878313.5	31968560	286850913.9	942333357	329277281.5	25686435.7	223108005.7	36787443.2	279831289.1		212894918.5	54665016.7	474500631.2	367074401.6	69210824.5	357519072	128585552.4	93140480.8	100319118.4	391019731	41369580.4	24350754.2	43046498.4	29664073.7	122777148.8	31976821.5	41616720.1	18727759.8	36295200.6	228168721.9	92488585.6	119285217.4	207191985.2		23834920.8	1019746219	259368759.6		110953786.8	293764421.3
2004/8/31	50832642.3	134702330.4	55273657.6	26325297.3	54441905.8	63454942.9	1155398797	N/A	187598583.9	65017171.2	47297867.3	313472064.4	473067386.6	363437873.1	22255223.5	75824773.3	42006225.8	238740074.2		132259940.6	78196930.7	530782215	93584853.4	135382660.6	145096937	63894457.6	38751479.9	N/A	270453649.1	32451409.5	18617095.3	38882528.8	25289266.8	85384360.8	42310871.1	19340802.3	67801308.7	29728007.5	370574140.4	30543244.2	72229971.8	146363504.9		16329951.6	452742596.7	185011473.7		144936689.4	305264931.5
2004/9/30	49120879.6	387375762.3	131715863.9	56253138.2	119781947.4	101296022.8	2417475014	119975037.5	231779793.2	210950698.6	71535779.8	437958800.7	976268476.3	506920089.8	69841034.7	451639043.5	118450541.4	642088913.1		195190431.7	134126113	664180398	232132592.1	117291980.4	412165880.1	264950966.9	68248991.9	N/A	486289835.6	104268499.1	82498057.1	79837338	67323560.2	178840406.4	64087287.2	68500356.8	50351968.7	120584536	929044914.7	62507791.1	143271176.4	243143116.8		38464885.2	992164469.2	487032537.3		217419934.3	475981814.6
2004/10/29	18218225.4	175464348	64425154.1	27772370.1	82991586.7	116791917.5	3332690317	43836783.2	149789934.1	42201832.6	33079992.6	280133311.1	1747840929	270233190.8	24919782	187431656.7	88397464.2	526927967.7		123272100.4	70830336.6	311802507.2	109683860.5	80923059.2	260256367.9	94967891.8	38034949.8	N/A	280020617.1	67634245	62634462.3	67703209.5	89962516.1	69092849.5	39067723.4	49385486.7	21907508.7	32743323.8	383113795.8	33432699.6	47678405.9	122165433.5		26632671.6	417701009.9	288202177.3	118728067.1	239496696.1	212608153.9
2004/11/30	23345156.6	175568687.2	174736632.8	54386895	161857485.4	226337446.8	2085597982	39707550.6	276566389	101783078.7	81576499.9	566089722.9	1381129315	274324732.9	51302829	483604576.5	101131935.2	392172356.8		170680420.2	196806263.2	280646018.7	332952450.9	166335841.6	237194972.8	104130217.4	158827412.7	N/A	240079978.6	53223768.3	68750184.9	66072129.4	43370724.9	122551206.3	49467649.3	30115387.1	27511264.7	44976321.4	586780101.6	132085817.9	92324738	107785401.2		35016169.8	309204460.4	392137701.7	78156146	228658138.2	1886272517
2004/12/31	56279305.2	121964747.1	232460005.2	24175119.7	50961399	59042171.8	1279504319	21277779.2	180686268.9	55049975.2	21600662.4	362674604.5	743322339	177082615.4	41887456.8	178324709.3	46585402.4	216345416.3		156174985.1	99732720.1	114970498.9	204772640.1	49994116.1	99257447.5	92226389.1	51882930.8	259281208.1	207589069.1	32943848.1	32585118.2	55393332.6	121101830.5	149005795.5	57595977.3	33048455.1	46197770.5	53499734.2	371805642.4	99804119.2	40436824.9	45389290.8		18977213	163639339.8	147840278.7	40537434.8	122439157.3	4163717930
2005/1/31	210988440.2	89108446	119339877.7	31365943.5	58801793.7	51647633	1020274630	18235309.8	168512493.7	23861008.4	15830343.3	146976083	468124916.2	434247763.6	18019154	111352143.4	46416975.5	344456954.5		150520134.4	121754867.1	88871099.2	57070095.1	67520403.7	71571945.8	61019472	39005995.6	265218612.3	124548948.4	28212570.3	61655595.7	30799317.7	89282070.3	67643208.1	52505969.4	13884140.7	20854899.9	16057840	323106176.2	38002138.5	44124174.6	120319040.2		14319924	126211902.3	111115973.4	24818092.1	70386153.7	522259640.2
2005/2/28	213108231.3	132957569.5	49176609.9	14194957.6	31376557.4	51139176.4	1309282208	45669992.5	147727008.2	45568151.5	15979613	150372207.4	491308770.9	478203865.7	35615215.4	74073773.3	45218827.3	381083333.1		422348169.7	62057687.1	108751553.3	38828897.1	50898215.8	152200612	52533007.4	28023141.9	539848172.8	131234071.9	19530069.3	39743787.6	23845114.8	143701641.6	50256727.4	233889332.3	28831582.5	18444333.2	14956956.4	298954807.2	52529766.4	36024494.3	885264880.2		34097727.4	175810720.6	132503981.6	17456979.6	59934996.3	753769717.3
2005/3/31	332101341.1	145533837.3	73046637.1	48630566.1	64787766.2	112917724.9	5238831864	105317460.6	180072743.1	59740038.2	29552351.4	278023818	1635029879	523903229.9	27879068.1	121620168.2	75929701.3	416012892.1		526227050.9	49497192.3	374416509.7	118104609.7	281074403.8	127976543.6	245292114.3	20696956.3	590180176.9	267073314.6	36481523.6	38736825.8	57281705.8	188751081.7	162005309.6	161095607.2	86930845.9	34492621.7	30418618.5	416001475.2	155729149.1	38231957.9	809821557.1		35014901.2	305791555.8	236960580.8	89927639.2	95698143.3	1166757215
2005/4/29	284462804.4	193706343.8	68483527	109208159.1	229648203.1	63594808.4	4779542709	69678998.2	186161766.1	97820513.9	30291294.1	597570024.6	1406779966	523565336.7	40159410.5	102301492.2	48112107	506575688.1		335129459.7	54224870.1	468476795.9	92908813.5	205017460.5	141563635.8	250205674.1	19768209.8	389340795.5	233660143.8	53610049.8	97713842.5	32821010.5	79116858.3	92554978.5	81776938.9	176715392.2	59301556.9	34289104.1	564307392	119359462.9	83747871.4	460030268.1		142364260.5	221763601.4	186047395.7	183868673	284149507.6	584962153.6
2005/5/31	175196147.9	72637380	30035395.2	23629226.7	112286304.3	N/A	2871674958	58394883.4	64003800.9	73003566.4	23035592.2	232921197.9	410836334.6	194410319.3	11967331.7	65504838.6	23234446.5	162601703.1		85255092.6	36536249.1	173008638.2	33182101.2	75942903	58269789.6	77170533.1	15536302.6	119272559.4	57670329.9	13744391.6	75255174.2	28716696.4	45671076.2	76347893.2	29812007.2	34264088	49105681.5	24035682.7	239675822.4	44407798.3	88430496.8	156061847.6		25943477.4	125542582.9	136435813.5	136290174.7	400189403.2	156007672.1
2005/6/30	163590816.9	129793995.8	66790885.3	49104505.3	109170057.3	N/A	8475237941	262664951.6	112116273.9	157870449.3	41218477.1	432633733.4	1235095883	366712360.2	43861426.3	121594220.7	53133290.5	477109436.1		294702518.8	45731957.4	255285160.8	63703033.9	100211481.7	112251874.6	113265090.2	54773813.2	208436747.7	129251358	32603943.2	232135680.5	48598971.8	66865824.2	82350193.9	251460179.7	54984263.7	162035778.8	38204730.9	568721976.6	99588946.7	78263095	261799995.9		39284608.6	208036879.6	168434983	323455075.4	303894208	1086827867
2005/7/29	87612001	196054257.4	49401974.5	73161395.6	55111097.2	47400890.2	2963808141	132416667.1	84151671.5	44279744.6	37560299	375575227.1	677755122.4	221515837.3	57499986.5	65584496.2	38286000.1	122391713.2		255131791	54553355.9	231494619	57674464.4	112601590.5	77866404.8	74868832.4	10369528.2	378406348.8	122159582.2	26716512.9	158362693.7	39086046.5	59498852.3	54524931.6	39631657.3	37453316.7	67782186.6	22340984.5	371534367.9	17424975.1	36988210.5	198322805.8		236698155.1	106340572.2	135958732.8	302173283.9	150255327.6	597848048.3
2005/8/31	205367452.8	469015261.7	189031718.4	312004000.1	197651687.2	82245218.8	4579957903	294806517.3	320613209.7	261989794	143598348	859492831.1	839382637.9	322781954.2	193283943.4	213909257.8	131179125.5	417619349.6		727363582.7	129806744.4	554994577	259943768.9	183954845.5	199781425.5	248527073.2	30794437	563983087.9	459041242.7	117791634.2	218631091.5	132215666.5	134263503.2	204875613.6	205180920.7	419221535.9	83003485	115156929.4	1070190584	73598159.4	106595738.2	516818343.1		331496270.5	428337112.9	648365973.2	277693131.9	523684179.5	1344845899
2005/9/30	176302380.1	555627660.7	127719913.5	154832892.4	169079698.8	131785919.5	1667636581	260141355	268336387.2	219176493.5	92733350.8	1249899652	364671700.5	512617349.8	112948857	221301725	308419413.6	252941573.1		535845907.5	129228298.1	502746975.4	252568701.1	127828091.7	301976714.3	181757355.9	37653754.6	459266863.4	211170288.1	73229889.1	139367138.3	150961322.8	160948840.1	525328726.4	171428030.1	363844711.1	183480748.6	130948866	1799003245	113656577.5	118808672.2	745832558.8		188561795.5	402793145.1	396484909.3	197225974	289131159.5	1868383649
2005/10/31	26959649.7	102657368.2	38656090.7	69491444.5	45372817.9	49699074.6	1283167666	172103283.2	160106523.4	134352254.8	98415360.6	413550038.7	497006708.4	201068544.6	23861849.1	56765476.6	225822574.1	101314580		397705475.7	38111478.7	394814831.2	166923170.4	45099462.8	77723368.3	79211402.8	20038292.3	228342030.6	129839568.9	25753070.6	93406745.4	58385139.2	65829025.8	198893604.2	30877207.2	147791872.8	78813481.6	100082913.2	760812918.7	179536346.8	56436268.2	298411767.2		115561236.7	115520230.9	98159316.7	57034748.3	126535185	620527561.2
2005/11/30	56949358.3	224644847.4	104303849.2	40459981.2	52061307.8	70052551.7	1933717631	74572614.8	284883288.7	157945591.3	187033490.9	402641196.2	444540478.8	215664390.8	20093563.2	52248893.7	99566896.5	128903110.3		172826510.9	54420686.6	278299590.5	203514507.3	56234116.5	99473919.3	58987920.2	55658635.7	222405131	169233145.4	45510559.6	58221343.8	44158711.6	80666524.8	273252164.3	50202322.2	163119059.9	47035363.9	93876324.7	323655817.4	253105810.4	36535894.6	167346441.8		28254070.5	131623758.6	128814462.8	73454103	121096475.7	496304357.8
2005/12/30	39231485.9	40469096.5	46823325.5	71990189.5	42276159.5	32599683.7	2182431675	53486703.8	79720207.9	N/A	140441891.2	531339973.4	505439940.9	449900804.9	4855253.9	131685086.1	79110310.8	372470852.7		308205380.4	43016056.7	387241426.2	100852535.5	35526154.3	59552503.5	43382319.5	43303045.1	125085178.7	344652967.8	30864834.7	75265908.8	48076807.7	34354199.6	158445185	29839445.2	117876647.5	53948267.6	92979570	844425047.2	321400486	24917302	101110775.1		272680585.1	153386478.3	131095917.6	95870817	85468352.8	308477192.8
2006/1/25	88058971.8	48052604.4	111671135.4	64359885.5	67745790.9	55864107.5	2662570012	324809922.3	149220049.6	140862111	179867799.4	561058453	341981224.4	844659213	104284880.3	63305245.9	107205127.1	456392695.6		495731457.3	42253698.7	206438757.2	233031102.1	N/A	73121516	127087586.1	83058178.6	224501415.1	347082721.1	155068556.2	82635960.5	52916589.6	81732063.1	94865768.7	60715808.4	74185878	70626173.5	109752265	936778303	268529497	46095403.5	194988321.5		351685360.6	429165817.6	185414604.6	128726107.3	219387553.5	726456827
2006/2/28	74871147.6	497967630.5	84396846.8	105412557.8	142741043.1	24134722.2	2078258517	143165863.1	67276919.5	125400221.1	117053188.6	545795330.1	997240298	676322747.5	135970146.6	247786439.9	43789113	413452288.5		578763483.7	56529261	36259530.2	401951426.9	200309594.9	88198803.4	120160429.5	14628235.4	442982149.4	202791131.6	123734971.7	64062486.2	60597733.7	76225463.8	167920795.6	68034156.4	95593979.5	55500170.4	68536992.2	397508856.5	109991860.4	51148946.7	198982853.7		211584357.7	421867753.6	265343518.2	100443900.5	127109197.9	713070855.1
2006/3/31	53980196.1	517177066.9	76732935.2	65647329	115346867.8	29380098.6	646913573.7	144941008	33859028	383566470	100404303.3	292230267.1	1217762584	1166041248	224024592.2	261786302.5	76109560.4	873689393.5		1458473029	100663111.4	767643563.2	296510645.3	212084881.5	54345008.9	101753220	57268459.5	298838044.4	545105493.9	116582073.3	92364893.8	105040468.9	83867254.9	63945915.7	46663305.2	614653222.5	48852976.8	56096543.4	780233242.6	152767021.6	78272858.6	142451451.4		665501753.5	45371538.3	157606780.1	389344215.7	103038532.7	453810400.9
2006/4/28	107024879.6	728142462.3	74839243.7	138923681.9	213210065.9	28828479.7	2811384967	369176789.3	368059144	260784227.5	189225315.8	475450504.6	2318600318	2011196707	444225379.5	560322418.1	176409306.7	1101375175		1543733676	63391513.9	920441140.4	469118775.8	320047029.5	104981455.6	464530317.8	294049156.5	857673858	1215290831	246682736.5	126033518.6	293277386.5	205755804.2	N/A	105819386.9	1230909129	94469699.4	98603658.7	1090502758	269706251.6	196439920.7	220629469.4		485046593.8	193383574	644485987.8	592448181.3	235744523.8	1000100552
2006/5/31	115651341.6	950969979.7	108849206.3	216799601.9	289055900.7	44657405.7	3119182056	560942767.5	414972733	274315824.6	462154223.7	1095923764	3382188176	2291219283	679268068.3	907157193.1	556658661.1	673009775.6		1531373164	144188891.8	1342748035	956990053.5	482326515.6	442479249.2	525254061.3	463354333.6	870493259.5	1978455064	327149698.3	121922335	537239377.4	251941322.5	N/A	124703371.8	1378720965	175511764.5	294112341.3	1665186609	513930329.1	109980915	355475452.2		996382126.1	1365055819	978243371.3	625896839.9	677514968.9	591578030.3
2006/6/30	202047592	1047548572	137559014.9	102554621.9	337602597.3	56967835.1	4142276288	214425555.5	323307924.1	442438733.1	336452276.3	841756927.2	2291156682	2880157262	693638808	776142131.4	266345298.2	N/A		799813069	191223555.8	987537344.5	1387340220	521688406.9	336759038.3	187398086.5	401893177.7	562248728	2177109505	317722357.5	501260764	490070871	202259497.3	229148188.1	406694955	666114019.9	203654620.5	394175803.8	1146635367	414911765.6	46981833.4	435236619.8		2719145310	2055789370	809355487.8	2258232647	281824205.1	1679755262
2006/7/31	95766259.2	727179183.2	85244784.3	112001316.8	359746317	52478359	2769353549	182675419.1	498489141.4	308779170.1	272324504.7	581477048.6	1793314825	1804195217	563144733.7	762755664.4	416655812.9	1011360711		1816474695	241046372	970726973.1	837846730.2	263298081.8	355992862.9	244797838.6	621703961.3	409470010.8	2268392570	386621154.3	1071672817	330596887.1	248883236.8	549437041.4	330901460.1	767478526.1	182028035	432493083.6	727270897.9	92416662.7	287062948.2	166892668.3		4072068813	2429357638	501247278.3	1215929420	198662234.2	1498705635
2006/8/31	57928061.8	455743096.6	81485305.1	149541684.2	108210774.8	26668367.5	2458841261	80172037.7	188538632.5	112903789.5	88280342.7	222838283.5	509951864.4	588225694	513208322.7	220179513	135122063.1	1250296957		592862518	78202327.8	504033859.6	347938820.4	141069633.6	131559868.8	104890978.4	217359568.7	356879397.1	998206506.9	292507345.7	301948169.7	317228493.2	373545448.1	176202565.5	136370294	339486374.8	88974747.1	168746296.8	392081581.2	90273811.9	540525201.5	214378446.9		1590324842	1440341652	N/A	707131982.4	220526075.4	512968712.1
2006/9/29	60391072.6	1057228601	92163296.6	207646500.4	136747619.3	76973380.2	2832674626	138020556.7	331683589.4	188822301.4	206155994.5	308246925.5	593390910.7	1357033739	367926871.9	501521657.5	223718925.2	1106273602		810584370	156642489.7	670742073.3	469398718.9	194241752.1	298640327.2	193580630.9	269138012.3	474755208.5	1115992925	131807615.2	303024013.9	770190671.4	209396511.8	510348888	103223279.7	360171824.7	136728796.8	125047181	868905320.6	192816257.3	420578186.8	802926966.8		2021365556	965067487.8	N/A	512621501.1	325424110.2	793404494.2
2006/10/31	57237675.5	649312609.3	134817967.9	162479568.5	219505231.8	63539475	3814253079	153920246.4	193871877	68102933.6	120594185.8	277872833.8	986354119.2	878045319.2	218926609.9	314543937.8	193483876.6	1609517092		817661456.1	131204152.8	1026791236	541385036	146275074.2	520970984.4	128803584	604733279.5	374331397.6	1492296458	269263231.4	417487155.1	372936169.1	173333009.2	440883809.3	183550209.1	322229785	86528100.3	175432490.7	541647469.9	178077237.7	308387638.5	302547372.1		1973177413	1672244528	610294579.6	577049873.6	699031585.4	926756242.8
2006/11/30	42311656.3	1250667403	122625200.1	115992561.9	164173310.6	67883960.8	7675271296	106664571.1	122137663.7	87734057.1	87074848	349016179.7	2345101067	2978623203	498997685.4	260024669.6	170467754.8	1741026352		1470174818	126106797.1	995715741.6	327057609.6	362261800.4	206470947.1	184433043.8	326610990.5	476754458.4	1752009269	436872023	238996957.5	524408811.7	183766603.1	365106360.6	154413606.3	214880130.6	71423448	192219320.8	803497351.1	43844076.2	222292733.9	285637930.4		1841097212	2697695704	563207602.4	341311006.2	1170703965	696988909.9
2006/12/29	81437975.6	1514589712	90808489.7	240424407.6	313944751.7	N/A	8048935111	219589028.5	200317566.1	177138300.5	127933871	708589368.2	3233503623	3951865720	1036218146	625199548.8	319541807.6	2646117941		2421004187	204162779	2048470464	897764300.8	435639210.8	399243082	269924404.2	371764624.9	1254125685	2244617437	465004629.3	471750789.3	1441836146	464201434	395614734.7	396953102.9	342865957.6	86275144.2	524329125.2	1283237882	183160112.3	297541238.1	606592827.7		3038652081	3902330172	1480091052	618214604	1599467258	1415257120
2007/1/31	237790731.1	2568823423	N/A	575626271.7	538062310.5	205645847.9	9393779092	467464072.3	528586537.8	699701443.6	522237701.7	1175631014	6402731621	4760678600	1432488346	1245351477	868920933.7	4712826472		4081003819	740210199.9	2047514941	3012774747	1020093368	757417776.7	1419224622	829094954.4	2529168166	3746752150	822640503.1	1042526293	2119534731	726700363.5	1181341989	794689913.3	903423718	303281522.3	655490951.5	1756221640	699636584.3	537375817.8	726275885.6		8073957334	3957107965	1945531227	1367042719	1981910618	2051555000
2007/2/28	161355652.7	1321878780	290558504	292723213.7	558716486.9	163294582.5	6069538098	375744596.6	478681898.4	542265491	267848620.5	902058298.9	3643316418	3607454526	1073177139	1121519123	925994406.2	2665366279		1635920619	665336845.7	834983587.2	1850794549	616268235	807889891.2	979874287.6	507884938.4	1319860373	1673778331	434154602	1052622820	1481974757	584416808.6	983052900.6	590175822	699711538.4	211839826.6	419946565.1	1415929744	563287960.9	564447561	541699945.7		6139633734	2428405152	1665556853	825882182.2	1228397762	2131366811
2007/3/30	331574925.2	4308079201	887036919.8	612139495.5	796926700.3	545220645.5	8553415735	737866620.2	882253012.6	1007289221	910116297.7	1237056482	4348883343	5278744118	1348211941	2386549404	1629407128	3767649342		3141241827	1325707755	2429762659	3222902064	1633322852	2433192468	3580198804	1183629974	3916469886	2898136497	1382770802	1773551930	3994379734	1020466352	2164405145	1266684381	1710802945	289838689.2	1863414435	2762925105	781219530.8	1731913145	1414428301		9533414628	4147450322	4112267878	1725357895	1884999094	6954397496
2007/4/30	505919162.1	5944537200	1109135333	798191087.6	1108185465	583635561.6	15322313303	1060184377	1040998783	994472088.3	304187821.7	3001835032	7728886439	11109534121	2289403872	4382790289	2127653954	6689184170	1365189211	5479787648	2135036690	3599709790	3968392914	2804749388	3256677767	4179641952	1313284771	5851777848	6014173255	1851094615	3871371083	8591481659	3136884617	2434305227	2171581941	3187083703	N/A	2445613061	3304394797	1219478586	2520146373	1755365685		8568413364	6588887048	8729690875	1308415631	3085453455	9686213237
2007/5/31	645629429.5	7958700142	1050431643	N/A	1489247521	504091731.2	17930439417	880881963.6	1939284626	770875246.3	1164470059	617702247.6	7487656391	10778374279	2995551004	3598231537	2558437830	6297173432	5356103688	6543160504	2541760953	4008485957	5675513050	3278151624	2853991103	5774135867	1594851384	7500224116	4716474531	2087612136	4275596406	9360056504	2339084502	3715710270	2791893980	3663632108	1285269767	1917627728	5022298250	1464835921	2378847764	3332066025		N/A	7485677985	8839350375	N/A	3381890523	10380173382
2007/6/29	450280289.9	6049072420	751336229.8	N/A	985051674.5	523539862.2	14830584890	739095052.1	1736732961	1536621066	1856240228	1774732098	6012628515	9330895822	1527856958	3471209121	2155258474	5563053719	4104452532	6495831452	1672882949	3655169617	3434263363	2564441054	1741216205	5206482420	1461741602	8759242050	3633809429	1862479401	3312892655	11929853361	1996023871	4193300510	3488149124	1902125530	1435327360	1661752986	3088981071	828137497	2004115666	1616913821		19832290013	10955477693	7193727784	1963837122	2580171588	7570371951
2007/7/31	282370966.8	3560896535	481546497.9	N/A	476970887.7	270919132.4	9096389300	1059796171	652075567.2	639169178.7	1123102899	792611083.2	3630856321	3009446220	919557561.4	1284291619	1309267995	3430289214	2867085697	2367139290	888361810.5	3012342864	2123096826	1236646075	977719372.1	2332088868	411448720	9818301959	2214630836	871475448.7	1477169735	7601206886	1006883025	3036686306	3349609903	1288285955	536316712.5	850042631.7	1608398256	432229073.8	932976049	1427966001		12326690537	12566683015	2329886486	1161068007	1686139940	3007518900
2007/8/31	551075162.1	4925065174	1187292060	N/A	1457955361	N/A	15520409747	739287113.8	1183965256	777815247.6	1469733521	1175916378	6418142315	7470965394	2089834660	2886470709	2172382177	6530450467	6103645423	4081483873	1215758374	5639529902	3422461975	2695675810	1737698823	3752943211	1465703040	6479162309	4707689822	1678985647	2553803371	9082774818	2210799129	4036517374	2594545926	1801304102	1046462382	1255286774	2884353546	640772272.6	5394142573	1896045214		16890543521	10224012968	1289324320	1330516655	1821371754	8288382451
2007/9/28	531562712.1	5379118301	892438142.5	N/A	747777941.9	N/A	20346430305	572693652.8	989908177.4	1295917473	841174530.4	1945212649	4798375178	7614436512	1104955011	4865211173	2965804109	4146230649	5526080009	1939267450	2315818668	4135142267	5395713276	2595354613	3534462155	2729257049	1393413709	9492906256	3300342481	1056065960	1742081374	4119554011	1718913317	4655556710	2330855342	2871231370	646175792	1765563030	1990838053	763819837.5	5238989317	1657769196		8880095788	7610485303	4232542902	1805548037	2104769222	7135739421
2007/10/31	147371187.3	4780739401	27648783.5	1305122065	1234337979	N/A	12371761754	327924758.2	597239037.9	1158141561	570325849.5	899923028.6	9139521511	8320514362	1119857233	1920557572	1644749869	5751058660	7076079026	N/A	722608259.2	2605275117	3030888855	1056174050	1393706297	2089019566	649854038.5	3659150745	2390190670	1828929677	1181529427	2348396915	553749991.9	1673471743	1582241363	942720823.9	346743219	540897113.4	1063359579	656542937.5	3425916781	1439911183		5296971853	5246566029	1715264186	680672857.5	1026037402	2795318827
2007/11/30	152491483.3	3115724754	N/A	892492148.1	330679140.3	N/A	6000954470	184972470	314954094.7	451255001.8	179796882.3	N/A	2141680886	2125304811	759490035.3	912753400.4	495752964.9	3182346529	5920565283	N/A	1589232140	1736933441	1232593039	632513282.1	1203785836	721565135.6	359216641.5	1845740205	1830338775	756064906.4	394698659.3	1215518888	471666201.1	1139714222	512798599.7	600862982.9	330887926.5	317118240.9	658855259	302205248.4	2743211697	513163960		3047791432	1957668950	1374883970	339566616.2	541334985.4	1363495546
2007/12/28	185274436	2698163349	N/A	861554955.3	459241178.2	N/A	7167555682	236621850.6	610025302.7	559859316.7	421859561.5	N/A	2029013017	2229744957	624337418.5	1247526421	1199981540	2645708931	2610931218	N/A	1247351142	2610749023	961086327.8	1111293026	1081506016	875930800.3	509253782.4	2319955373	1051461193	291870802.7	327683957	2535506079	797084266.4	1095376516	978592799.9	1114238442	459061797.6	584835865.6	979884282.9	313608209.9	1984027397	910235652.9		3221312705	1831472991	2478863192	384889360.3	616258041.9	1874665129
2008/1/31	336641291.4	3408933436	N/A	659540943.6	662592200.1	N/A	10234293242	682171912.6	1684569067	922643229.2	554533047.5	3076420878	3492699202	4544626151	1952142435	2490669286	1432678933	3652556352	6146376596	3858389434	1728393492	2877382896	4508123083	2284853268	2649023128	1314899675	865801626	3997741901	2236932079	N/A	2413728102	2474007665	926848073.2	1662512557	1233507760	2379005361	702968347.7	1100607302	1121182480	479135841.2	226964293.3	1167993401		6613257977	3171855571	4052974935	713590749.2	2673277878	9462909161
2008/2/29	121158205.2	1476730102	N/A	424199535.4	351501519.7	N/A	3038475157	167543424	955568515.2	180123879.4	250171922.4	1073017809	1419531128	1045373776	974695548.5	732919556.6	1176184707	2443052668	1601192140	N/A	544384884.1	657949285.1	1138857180	592692894.3	800562503	401846205.6	260147848.2	1241042230	1367469406	N/A	745935288.1	808738562.6	481295957.8	501095918.8	513671523.5	1952116787	506565257.7	266135181.5	349219616.5	602032663.7	N/A	576218424		1985910565	1128027436	1266853072	357419655.9	2274581852	2167573874
2008/3/31	91112564.5	1066317446	N/A	327824231.9	330612313.4	849130.6	5278881959	293628587.9	1303679303	285758607	388705872.5	1955286185	1917140731	1654605345	588336346.8	1106538009	1155733267	3002849945	1752415524	N/A	821299109.6	1508328967	1153949872	667290109.3	662725291.5	496659810.5	387364406.7	1668286881	2470640358	265394355.5	1795359642	883681201.4	1690491672	1298575994	757426129	3682547273	623043951.2	474079287.4	497605981.7	646682203.8	N/A	1193979938		4863822450	1463232959	1679439868	2287254140	1964259925	3888606165
2008/4/30	115928400.8	N/A	324700127	925478184.8	576067625.6	432425843	4056531921	179738541.5	690516699.4	383610658.9	321962788.7	744093443.3	1063058051	1157495415	760840079.8	411484239.9	533369281.5	351316103	660644206.8	N/A	444092659.4	1481184915	1719378573	N/A	482421540.7	498544589.3	343418429	1944666536	1596875326	500227375.6	829237696.6	685529456.8	594915693	731094504.7	976814337.2	1370688513	212187983.1	281173650.9	368286870	429086302	31391922	457160481.5		6764585850	2140193544	1279811874	5551414984	1036366935	1808144738
2008/5/30	81336715.8	2254566677	418430183.4	423027020.9	787498058.5	420012164.6	3277053469	230260881.8	582577961.8	446565584.9	372211062.2	1158470333	1559768235	1188570085	953427333.1	931873725.5	508694127.5	N/A	4662011245	4757878554	663788633.8	1245506758	1939685255	N/A		627652300.2	391625670.4	2283136920	1570309304	428264909.8	854822021.4	986633845.4	729923326.6	616333840.9	741449314.2	2538135555	282488312.8	641116923.9	1439238972	539822806.3	1293613747	428229962.2		4560094375	2854658095	867992381.9	3033208966	1126328561	2355811884
2008/6/30	55614640.2	1671940037	107909680.3	191415498.7	289125420.5	141189900.4	1889436880	427047530.9	302293373.9	558772221.9	150248083.5	444188431	500226158.2	706344895	596001493.4	237813772	192383600.3	1316247706	2007464967	1603639949	235396422.6	414263656.3	506151386.7	261737183		445488146.8	125946777.2	923198518.6	765131318.7	170252350.4	490228016.3	454067340.7	321504025.3	172333943.5	221032051.8	897873159.9	263594939.5	778885699.1	371758286.2	266177893.4	397011622.2	226237273.3		1945976883	1520942515	604612236.9	1303273278	450763259.5	1178945940
2008/7/31	59394810.7	2012563505	198839207.1	165772749.6	523468584.3	298286631.8	1670761891	319710939.4	3472401260	296607238	241595700.1	481388240.9	518381697	570255635.7	1027436119	366488214.9	365595612.8	5588309117	3207319681	1668815787	366186269.9	1041106754	754066285.5	374586510.4		721687223	352073370.6	1157827073	1266916595	558015501.9	568065362.6	441358372.2	463763985.3	569786470.6	243889530.8	968934306.7	166703924.5	1393806505	480573786.2	278423228.7	472351081.2	350828634.7		3851835495	2055111163	733399023.3	1842569160	1042032553	945081642.6
2008/8/29	29570575.7	571611321.6	83552605	84436602.1	253867382.3	174974329.1	637195640.8	108792152.4	1149621400	208353721.3	104276001.1	188929538.1	233897674.1	1329721873	522806472.6	145765835.3	152623246.2	1953957965	1858789703	1253227353	149745881.6	647789315.7	1082273983	152426409.8		185095325.8	72786919.5	310227660	509982485	191665899.4	199121482.8	121234639	189345202.1	N/A	120987033.9	386157242.2	56985173.6	391791317.7	146848503.1	135176410.1	192655187.2	110964072.1		1223716855	932228205.7	217191833.5	679281244	249301183.4	392374275
2008/9/26	24466401.4	536339268	55566953.1	181394829.2	158898684.4	106679540.7	636748661.2	150006147.3	1230577757	176761711.6	122154633.1	178543634.3	215728664.6	564187305	379872627.1	145881079	125505982.9	2552141989	1718657004	447326247.2	116240947.6	664892816.2	503792672.9	192459818.7		152460429.2	72438152.7	334496315.4	421663933.1	180038382.1	510988934.3	173793158.6	132295997	N/A	76277913.9	255740935.3	122290187.1	275670831.4	108105343.6	76088269.9	138047945.4	166699142.7		1175606306	962177759	343609849.2	566297054.2	187869155.2	347743841.3
2008/10/31	49217813.2	3630423081	49632851.5	205320894.9	130479864	120423515.8	439731184.7	1590330333	554744160.1	133015972	223919638.3	177728642.8	151631235.6	487813372	271221839	70530666.9	70269398.8	3330983244	1420128030	288648994.4	122138633.2	565597591.3	641500172.8	168651519		70495095.5	211320232.1	235366514.1	676121125.6	82753959.5	178272640.8	67574116	168903735.4	5182525	103750285.8	286095260.5	200230476.2	251024668.5	93555744.4	63805633.1	200503729.2	104099097.3		1201256679	934578906.9	161414614	493068155.1	211185133.5	231491484.5
2008/11/28	79098224	4239755088	87922578	206365604.6	310036791.8	120473688.5	888173469.9	1524448184	761964466.2	343896897.5	522883693	355035618	298315589.4	427377368.1	754215659.1	254465578.7	432800579	8211211067	2152403152	1814985598	364528127.2	777476317.8	1365095529	424045632.9		310763259.3	263168625.3	700074523.1	6176275256	193951266.1	342919762.6	407697682.5	491603718.1	612640469	239945452.2	482277188.7	196064630.8	450386878.1	384457203.1	219081229.2	209406358	291485563.2		1559909504	3820315693	600948001.3	494752819.9	288083783.3	829668715.9
2008/12/31	84016076.2	3248458734	158898312.4	715460330.5	1459288454	245235893.4	1913515814	1227934724	1073490722	533882476.2	334188418.3	718842415.6	618108160.5	768780378.3	864106993.6	513584131.2	469294353.9	7661445259	2994979858	2530389828	532848050.9	1209021188	650583706.7	476069601.5		575573536.2	353688525.7	1781045790	3506132981	367323502	603381260	571845127.3	610561983.6	644738448.9	533169261.6	1012170263	268281698	354097801.7	936015886.2	356180388	356420812.3	448259177.3		5242069245	3112860087	982323185.3	861550135.5	453951162.6	993049204.8
2009/1/23	53371092.2	3426873972	64170583.2	324476391.9	448517469.4	155070317.8	931373149.5	898143940.1	650915437.7	241993775.5	464669173.9	339392973.9	314824762.4	1037675098	287585316	209652686.7	236004061.5	5750173762	2538297962	1627734844	233960064.1	1070136540	821026770.6	172240893.1		344037299.8	101691668.1	652395346.8	2267222149	243216025	392857212	205455144.7	520044857.6	233132787.3	271000256.2	392061821.5	237147088.6	236011069.7	370374255.5	210597666.2	186449867	188302931.1		1043002145	2836000745	402919059.2	310141565.3	224417792.4	313778426
2009/2/27	103562803.6	7310678719	292428941.8	726192291.6	1472226736	411563797.5	4453888261	1521937450	1824961767	532485301.8	1342093769	1501781431	1636572518	1870966537	1846903760	1030048142	934031403.5	11973527258	5476392218	3381000362	1095212534	2497224907	2545228875	1037192025		1705490713	593321643.1	2099731134	4409423165	1197968017	1200265846	2425166105	1081867670	1453222215	720755851	1767287870	799986887.4	1838359431	971375644.7	448888884.4	397890739.6	1203393851		6557219191	7654167164	2073039591	1295713692	1130474942	2696285589
2009/3/31	116108314.6	7611241549	497866739.8	420910388.1	1172762682	165861846.8	2991220806	1367849734	1671939616	352027129	1988940834	1010399236	1365954733	1132609086	1055449972	580816165.3	1214245558	8439504507	3518144767	2888597540	809575896.4	2509107816	2545367318	641326644.1		1584279593	607662662.1	1239794848	3330476612	479349117.2	1146802783	1498009969	716780782.7	1193058825	647696031.6	1221236463	594457697	1019802087	1014629837	411854991.5	704989293.1	1117908480		3947146101	3336472463	1004797457	912844193.2	928626293.6	1786844655
2009/4/30	143442253.7	5745440489	804049048.9	947827953.3	1542122387	519852112.3	4168378379	1485594368	3707736626	651924616.3	1500100524	1781909246	1774659168	1672409679	1949142362	2077884360	1664756059	10604645035	3894430807	3250771779	1018804746	1775340581	2112101180	980394992.1		1739119530	808606905.1	2456792230	4392927984	1195536569	1599984906	1963081142	1218748374	1081703233	1254216299	985515536.1	494316513.5	1665859762	1007391833	467834814.3	815380182.9	1199326557		6165443148	4066729114	2603494116	1320070662	1552883764	1659586842
2009/5/27	119358274.6	5832374409	410303945.3	664946057.5	953372481.8	297055370.4	3192470880	1337227685	3520998511	771279380	568997072	1637651876	1470433840	2068337459	2005255476	2364519346	922149988.4	6807836434	3094532963	2990689676	1159451420	1712271953	1481425319	879467298.1		1188762162	401352636.3	1822868688	3326513492	975802820.9	1190800319	1829306357	933349464.9	N/A	1098832177	1387415243	921641447.1	874080747.3	725307006.1	430005214.9	1452245208	3031861679		5526945209	3603362399	2711428698	1351464293	1328721727	1600534409
2009/6/30	314398886.2	7916723475	537824945.2	677297779.5	1265910840	745640460.2	5418747739	1348237234	1802290882	1788889370	929192249.8	2565263361	1969641955	2741778000	2642214248	1697773288	1008475946	10495848661	3346758819	1472845933	1752227681	2095057408	3841801295	1124672656		1847652300	751992856.2	1344166360	5632668908	818091530	1174434866	1368582619	934614536.8	3190761776	1370450899	1444102185	810050829.4	763869167.5	2171625437	606724129.7	1381180777	1426797524	4084873098	3463755050	4879557242	2777776543	851739008.8	1076199090	2667448399
2009/7/31	307165138.6	9546776330	648242625.6	873722719.6	1495881913	535886373.8	8477932459	1801218169	2699698062	1011412407	878697896.8	3479153533	2969963168	3221358212	3338290868	3422018020	1795454248	9757247361	5475228388	6239864701	1704462192	2927563000	4467908212	1624081811		2120645342	1415422736	2907067906	5439262861	1209485838	1711577347	3538825996	1481482852	2714579420	3760722997	1712183639	899827285.6	1276348021	2465851009	1142727035	2449689526	3402090060	4860963367	8624519061	7534549303	2623680193	1211699531	1665105329	4407960226
2009/8/31	174282319.2	4329601506	538806923.5	544340689	771854682.6	367728674.3	6908291992	1764050129	1370363034	381384209	980152231.8	2924668191	2529820771	3228798390	1370255343	1699362461	773667992.9	11217400020	3463011848	5542587645	961606527.3	2817939605	3278528478	896441781.9		1007542625	1850772057	1726446364	4842869701	918623156.2	1104520983	1583076096	752112354.6	1555894650	5702155296	2034432123	547672756	1063822839	4431001505	643460764.8	1318382774	1231507335	1173968137	3631684359	4845540331	2229261006	678796238.5	1260983743	1712112225
2009/9/30	174825438.4	5209579763	391602285.8	443627375.1	868288836	240911062.6	3724346437	913000056.4	1258478934	601364294.3	924453008.9	2995578114	1574690195	1867428943	1077421308	1337863701	828392414.6	9156027846	5233137951	4280216162	1224385274	1575101709	2052859351	783358708.4		1009515087	1611190270	1649563306	4239061493	808844887	1459912074	1762712984	574552747.7	1002861802	11069578876	956835205.6	714775346.7	769891975.9	3453015741	544964775.5	822171013.4	883224715.3	1091770358	2538779401	2974802173	4308421496	713400295.2	6051013500	1364140969
2009/10/30	133479549.5	4350897627	344976259.6	313616527.4	410993091.7	248231119.7	2089938091	838268561.2	726892956.9	216759997.1	874221410	3125134423	1039313607	1325402859	1633418340	916471503	449789781.9	5934952663	3965093824	2083987631	1180568865	2579612504	2605857166	411371651.9		628349689.6	2604572742	799758148.5	3147803215	564947544.6	733577365.5	1687064658	469183839.7	1432443520	9589819948	1052539976	923630106.7	502331441.2	3054019224	323354558.3	1077283067	1768903045	930850407.3	2790965530	2444845432	1491428898	490739345.3	5741250635	856151277.6
2009/11/30	303306262.8	8446393593	983303280.1	1015326735	2143487513	529967145.6	6799071459	2344585745	2962491251	792982922.7	1005837519	418226997.8	2773519425	3922185519	4993144003	2789357600	1774905362	8481562956	7391684603	4901143091	2600561085	7849000791	3223125326	1497638746		3078853114	3078848949	2400984062	6064269045	2190894616	1300137516	3944234950	1883759479	2599296279	8985882691	1737259114	1187934051	1821167828	3853177183	980102671.8	1991955134	3373898260	729784149	6619652880	3743544784	3923004785	1777471492	5011810983	2612145543
2009/12/31	403803125.9	5786252297	663376963.7	1258297209	1458579302	402943012.4	4961171938	902476447.1	2463473957	1242922625	796660177.4	4100723470	2104614580	2756204445	4969244719	1709033489	3130526829	6208377467	5134264216	2831038095	1721779891	2944858969	3275271462	998946881.7		2428947844	1470625885	2346358875	4471310325	1335679823	1083050751	1513963078	2416919816	1506936626	3558524592	727409498.6	816441836.4	1495617925	2376965185	1055555588	3989923049	2589800663	1417725769	4429160838	3720545892	3672137489	827190151.6	2324149933	1201138192
2010/1/29	215986870.9	7135728849	627603109.1	817136819.2	1241836713	383015577.8	6438697119	828465137.9	3024590648	694968551.2	455568086.7	3676796982	1848225781	2646858477	3012009143	2386930242	1615067168	8664373830	7377352286	6145406814	1043927748	1977782176	5255823256	952003535.2		1092290042	2556779961	2678034661	4826034757	912932796.4	1105088624	1657087642	2849775923	1409359305	2350254429	1233531093	1260945144	1179225222	3017705158	711442998.2	2128441042	4347374591	933853570.9	2497592388	3674256451	3867417479	602189214	4432324701	847796526.6
2010/2/26	171217336.1	5880310916	301814948	273275101.6	404773231.7	171252077.8	2211205629	247453249.8	1617357885	839391281.7	205390544.7	2167201588	691096865.8	1253008513	772685088.2	971778022.2	3805439477	3793886081	2756549961	2779463836	425206770.3	905347442.3	2049194827	1478125197		665900332.8	1497128724	922061989.2	2539218334	611891337.4	1144312722	955257893	1705292698	1069334821	987930199.5	482748852.3	1241303167	595300596.8	3505499234	588816571.7	993109323.1	9190608528	426506594.8	2105077804	1567769729	1113636119	2093625180	2102609860	1059992500
2010/3/31	401347609.5	6244067450	695352255.2	1096105039	1753641164	343831738.4	2988644215	3827508605	2101353268	900629088.4	1003295013	3193084838	3602852502	2077023910	2741354352	2185497142	2511229298	4856414440	4365089704	4676977063	2709028578	3059885166	2335423459	1482787076		2386862460	3159119719	3360305594	3430326923	2904278770	1009468083	2705700701	1772063433	1903263089	1479580164	1411837595	1056358559	1089059490	2953133122	589387093.2	2823187785	8439153741	1012967780	3165232316	2456186551	3535704503	1863565333	7324435328	1327148253
2010/4/30	558225438.6	6903991185	412155650.9	1720544803	2873263375	540514058.3	2621823165	4185004061	5273097988	784845451.1	1132748658	2168640957	1592471782	1899368581	1715585700	3164748021	3444846947	9239116576	8465501818	5570172041	4224963187	5742666275	4810550141	963335820.9		2854934888	3097324742	1496840974	6083309498	1726130831	3921481479	2090709092	5983196788	3175874309	5018985341	1633298726	1092031117	1268256484	2303852337	1245115585	1616352932	2711648477	553068523.8	10170294475	7737895271	8638118257	878323553.9	4222159574	2455283983
2010/5/31	181304772.3	4451210836	N/A	474351334.9	1022645123	197190574.4	1495222325	6414462982	3376281661	284676309.7	554251949	907534013.5	598808870.7	805639649.9	759582094	959666972.6	2357858861	7816232284	6738515117	3861911471	1830404480	2121713781	5406624584	585009624.3		1340824198	1772246068	965030233.9	3516999909	996117973.4	1319687809	711754123.1	2279471290	1017099992	1614139764	677077726.1	403677640.1	495365601.5	1536109135	1332296022	605235236	4440499371	382136357	3874732804	3914065544	2043134093	440543709.6	1697122844	863813823.4
2010/6/30	151440327.7	2286289979	N/A	264060151.2	731463076.7	144266033.5	1295109110	2893140911	1648518583	339118375.7	513499274	438157709.4	538007094.8	635092876.3	554061010.4	749398515.6	1437211642	3845392741	4159458733	4059106890	1474815325	1693560203	2757337732	324193815.1		920213871.9	1556884405	923348122.7	2135938464	775971561.8	1071554029	530663031.2	1853324603	845265120.2	1163789035	475412833.4	354016435	415465336.9	940860913.9	439385433.3	392399014.6	4426490094	283353727.1	1805655340	2575718852	1306901983	409702510.4	2561610056	483560735.7
2010/7/30	165561293.1	3307759118	N/A	693133628.3	1129598368	118831200.2	1963616398	3925631306	1580391014	488082950.6	1893784624	547179116.4	561975379	938135086.9	1599785909	2781178495	1978227105	20392042847	8357916467	5230696763	1534178041	2089447548	3591055301	806110165.5		654074367.4	1913300285	1225058311	5568093663	1084923173	796974631.4	814284547.6	1657645912	597946715.1	1315828658	653343034.2	431726547	549527344	962182449.4	952616701	414154448.4	3183025879	609485506.6	2199346145	5435452317	1380774907	932286470.6	1924659892	594347714.4
2010/8/31	282691050.8	4650443297	N/A	396294817.5	2147461354	241441431.5	3349213306	10480562256	2622501888	761223573	2479148545	672213111.7	993609893.5	1336054267	2997116675	3573415861	3359002264	25157059376	12257148769	11276660065	2503526886	3822773030	6906632954	1035936057		1672496022	3289418702	1965300575	7702938834	2288370670	1719112309	1260981257	3569534071	1198089683	2241828457	1633642882	1239462873	949236513.5	2185598993	806248596.3	59237395.6	3199685510	841210012.6	3293344722	6896769669	2301507640	871889536.7	3553390750	1545423188
2010/9/30	209503782.9	7323671703	N/A	1111790031	2408225614	364975621.3	3147564948	6267178206	3148938802	535760933	1225894969	1138596294	785226567.1	773232314.3	2063158052	2315294341	4224421057	20329552947	8953968695	9248004198	1629663885	2225910097	5664997207	765274904.8		2294171167	2611225814	808485882.6	3942627072	1722491287	1756398310	770522817.3	2570251776	727321861.3	3030961562	2009813897	716619173.6	749863055.3	1535655224	614913544.2	N/A	2410812088	1286431652	3384221889	3860029497	1859261159	937662726.3	2536419981	891684729.5
2010/10/29	173424596	7288741737	N/A	744413956.6	1453806452	215528988.1	6118904312	6426076989	1946862016	369637547	1342714514	849958570.5	1336175655	1651706978	2184901661	6194581865	3494270783	42754934258	18969495161	6291827290	1362072456	5143668909	8640056601	1121360951		1889286211	1626638654	1086991311	10680718263	1535904970	2332971846	1295002953	2822265717	2398941191	1846774288	1165436498	776924840.6	1333767495	1872481488	427235403.9	N/A	1812341025	840692216.8	5067325670	8386941547	2341973011	967928722.7	3881490338	1220059394
2010/11/30	288395193.2	16893329301	N/A	1003195875	2627278780	358227399.2	7996617274	4503143371	2771680641	674365732.5	1783408887	1106838764	1175803210	1422101881	4791711331	9930818763	2852117516	37186123036	41743504248	8790156519	2943536920	3747656122	9872349601	1082489981		4124550922	2953149808	2950170790	18836046641	1784812505	3656166434	2390610663	2786580360	1193264177	2474084389	1326745064	1033079253	1452596667	2194001453	629523229.7	N/A	3510355125	777348772	4427835151	8249856823	3912385656	1107908211	5747020262	2334952266
2010/12/31	214280160.5	10718113528	N/A	1164859463	1034851050	181812823.7	10407020507	1820118603	1401160805	1097684123	637180719.1	753219140.4	437142747.5	622364504.6	4441719292	3719206178	2089463677	22672345079	30354575432	5549978355	1001853210	2236807995	7063203683	499535004.9		1751363027	1239790437	947789714.2	13501044086	1532531929	1950893830	839418664.1	3193120977	N/A	1593883783	572977612.9	443240755.2	1037075096	815168149.6	267722384.8	N/A	923291500.7	1223548643	N/A	11856382690	3203507749	N/A	7064275765	773605305.9
2011/1/31	129202716.3	10353079727	N/A	429480083.2	320743732.5	362737235.2	8108530506	844435530.4	556807403.3	465277424.8	360282044.1	369155151.2	410337448.2	669494193.8	1508147109	1658386279	1329805020	10158769368	13034585484	2709691653	638767114.7	1889722979	10830781284	282392840.3		2277517506	504840067.7	86793088.3	5203870533	2772964430	745665527.3	411567446.4	1322078850	N/A	764133268.2	184509034	170351475	1884283050	433223669.8	139183188.8	N/A	417903623.7	297451157.2	N/A	5604388665	858604068.4	N/A	1437354758	351170697.1
2011/2/28	131467520	31086622225	N/A	488338044.4	419560360.1	174714486.9	7045608474	1901656194	563969376.4	754660362.5	339160741	424833695.7	868682221.1	731766071.2	1408252212	2574506499	1300140685	17192681846	21100370007	2935825187	595776757	2987789836	7535248920	441858325.4		3557238592	654825831.3	1082090010	9230499274	2959246727	689987928.8	375409435.5	1361142128	N/A	859363206.9	15788516.7	235019585.3	5103271198	757770376.1	144844618.3	N/A	644058644.3	200486279.1	N/A	9007705135	983914893.4	N/A	1332823025	440631192.5
2011/3/31	182004672.1	22179303251	N/A	1081515131	1058816497	461403006.9	10013244502	2035395826	1827669035	1316511346	1521393491	N/A	1786876194	1014664206	3219343495	6899700147	2364380674	31204328383	24728051081	5150549481	1417524957	3260086230	24386067267	177464438.5		2523668345	1318524413	1358678748	11794334493	2458624499	1673444245	1563322863	1854812295	N/A	1910610889	5588154943	647083651.4	3128766355	2444912994	912503650.5	N/A	1727643783	473692788	N/A	13413898255	1520901411	989398751.9	2386917327	1088810100
2011/4/29	252713231.1	11943232056	N/A	1205716546	850125421.8	659690028.5	7940285133	1105447027	1518423801	628719702.5	876762244.8	N/A	1497473284	1196976715	2852491127	1906007276	2394857624	24677674040	10922037455	2483475255	947538321.9	1292644639	8580961996	N/A		1235038000	548204182.3	1832649252	6170780547	1125830281	812243033.1	1083577027	813536847.3	N/A	1202952314	1809630493	438616794.6	2759511838	956806984.5	1243791087	N/A	1412397206	300391405.8	N/A	7113652890	1477082311	884697921.1	1239826914	1016902317
2011/5/31	221013729.5	7960842280	N/A	2466104126	406285841	347026298.7	4953309924	550724391.8	1399752235	2613438474	677588349.1	N/A	1814761091	752086507.2	4535530411	1181498569	693315098.8	10488438165	5542311639	2214225812	334992720.2	692628250.5	5644904780	N/A		752196697.5	650851215.1	817469799.3	4720312835	538871229.6	575445959.8	637983575.1	634389076.5	N/A	1333136604	1072362447	131794828.9	744453921.1	707220880.7	2572872396	N/A	1540636722	170392938.5	N/A	4646685072	3574651605	550595548.5	778469077.6	657610321.4
2011/6/30	123196170	5592804993	N/A	605505739.8	212520609.3	177574919.1	6724948532	2198062447	452350099.8	1603122437	969905197.8	N/A	651247717.9	343284690.9	2263636266	1372494998	524631317.9	12520591156	6712283538	1802654022	203865161.3	624348420	8091136041	280857445.8		1074306960	565169572.6	480821355.4	5243020384	631568891.1	394305220.8	270407368.4	524137595.9	N/A	436686762.4	696365870	158160537.4	388639075.8	483953610.6	2739522240	N/A	894405432.4	367104173	N/A	9457308776	6425247750	213916706.9	525413690.3	355972225.1
2011/7/29	150908274.4	10440411012	N/A	152021220.5	313893402.7	294502961.1	9740522165	2843374442	1088886429	2010833419	1051498767	N/A	673379362.8	694117778	2059035472	5023925268	754433615.5	16570647653	6880976489	1972476127	410964869.3	1228207673	6292188264	383037102.5		2002983607	967095517.5	483779059.2	5035231167	635656514	680120926.6	378717027.8	952858902.2	N/A	531036782.4	1028171863	291310575.7	427908084.1	624079278.5	2649018964	N/A	1836004399	462105623.6	2488389580	7643506407	3614003478	458880658	720917029.7	424670112.2
2011/8/31	177366872.5	6752834393	N/A	554990970	316950477.7	504681288.4	7654191577	2324480053	1379208724	1709250362	427764824.6	N/A	626642099.6	346647180.8	1147616380	2388412568	534773536.1	9820015337	6358261396	1409893478	1547701090	1728277064	5998791550	266281345.8		3696949885	472919031.2	374824663.7	4732845061	659880030.1	1279589075	328041640.3	760035123.4	N/A	379545175	860933671.9	128475709.5	298858005.2	441031814.1	1450352220	N/A	871982203	170005348.8	1239684460	4575844606	1747348772	239995783.1	1403997431	350261253
2011/9/30	166395723.4	4520438906	N/A	274338209.6	102282071.9	605968300.4	4985001671	1727451641	592578770.5	492085616.1	275497741.4	N/A	172258011.5	183244175.9	672191855.5	790255832.8	402163271.4	6842270262	3314374116	892549298.2	388382791.1	723489066.9	2538644222	90218216.8		996006116.1	261729738.1	244837527	2879907964	352081083.3	1048445204	226978308.3	289341272	N/A	508957782.8	464469445.5	140621969	180179583.1	152121100.6	548580313.4	4786472.4	192145780.7	96640311.6	509002980.6	2529040198	575896553.4	166245165.8	2199080823	225376822
2011/10/31	104423572.9	2899201306	N/A	129464872.3	84942264.1	311864770.8	6045687323	1041259150	346125567.2	578723413	137090413.5	N/A	198207729.7	234360099.6	579768171.7	580123274	2231899431	5018197016	3304735481	998207372.4	293345730.9	649361366.8	4330411594	95788864.2		495899146.8	205922483.8	282160328.4	2242427443	315648148.5	571356311.3	126243416.1	275659972.2	N/A	193732914.3	239089537.2	73970447.9	124462522	100010941.3	420063636	N/A	157751502.7	47108323.2	583695672.4	2508660714	423528986.6	490313908.7	3553685931	161820351.1
2011/11/30	160043705.2	11951989260	N/A	287002580	200984531.9	465219519.1	6637707053	2559627519	783416655.7	545847985.8	213646912.9	N/A	317069637.9	378841979.5	746649202.6	1395191761	1827048215	6315197814	5308856581	1241541569	539279463.5	738791126.5	4781144410	145988172.1		832680758.2	309922061.5	N/A	3451342678	427331151.5	829935673	218372866	990468211.3	N/A	259470025.8	442735223.6	87136115.7	264986790.1	322928598	706410074.8	N/A	274839819.5	147154388	1168764556	3313380091	872385402.3	678822086.5	3018997552	288039617.3
2011/12/30	95414303	5748032659	N/A	115748214.7	67747371.8	N/A	3238462398	643932547.3	255509171.9	178633498	93814013.2	N/A	289786058.3	195816232.7	387931976.2	474150436	1464591726	4340878112	3449468440	1117252430	266970695.3	372318795.2	3600322973	106421710.7		346773665	209004858.3	8149887	2406167188	143240927.3	253944736.2	82022901.8	582691662.5	N/A	152220356	203394786.2	126052579.2	72620771.7	152011157.7	240640866.3	760703545.7	126889072.5	60795163.5	2805709976	1808589267	430148315.5	172982068.1	1026070219	223067615.4
2012/1/31	90584732.3	8471237864	N/A	87203026.7	57564454	N/A	3373059301	539796213.5	185268392.4	133209430.2	88371865.8	N/A	N/A	153789926.9	307045926.4	328027449.4	425506683.3	6672009698	3444929535	1149365121	241374583.6	381825435.9	4071854487	83950202.7		271996668.4	349700873.4	397496406.1	3444302208	111553730.1	260579015.3	91547755	539078789.2	N/A	127529038.2	203206990.1	34414075.9	120091335.4	135379292.9	167711638.2	299958551.3	186240978.5	24596096.3	460922274.3	1930164995	252250172.7	129076654.3	1470585765	131387107.2
2012/2/29	46281681.7	13782468599	N/A	199205177.4	172757233.9	N/A	5554377266	242612587.9	1177091663	688672673.7	302279877.2	N/A	N/A	448354752.9	1369713105	1126790988	737705123.6	8259696339	5455641950	1892823034	606031476.1	816101244	5620801932	228391148.6		1288777168	2446149970	478151005.1	5049550725	395148594.3	1396912110	223741162.2	2268985908	N/A	726022923.4	693508517.4	N/A	262596841.4	416142521	430555555.7	464601904.4	434407658.8	157541367.4	1171823171	4231242493	1411874000	311498794	2654666410	370014130.5
2012/3/30	166540435.7	8572958967	312581524.9	769163114.5	370618238.4	N/A	5059413919	938171422	508853473.4	1496281485	376306121	N/A	N/A	456795835.1	832470883.3	2583952028	764405556.3	9161860038	5811441851	1399737382	805164620.8	991971350.7	4557541340	141993886.9		1955336234	1873132612	448081873.7	4267833199	530803836.1	924475131.7	212357027.1	1677255194	N/A	488851641.8	532490920.6	N/A	259683780.1	713875168.5	482044835.9	839878938.2	332445817.3	239069225.2	542614695.1	3898040409	991517940	1021154349	1541541203	293247141.4
2012/4/27	194228932.1	6469329093	450946022.4	862374136.1	890396129	N/A	3607029773	2248267254	631352847.8	760173104.6	172684543.3	N/A	721491411.1	364926052.8	3496780128	2546055739	522764197.6	8601214412	3708132544	901569799.3	718192618.9	1100319220	2826126982	147777245.3		866407473.7	1715070597	231455694.5	3391795418	326888928.4	1400056873	725439666.7	627680417	N/A	454351265.8	288487138.8	N/A	124579277.9	775972462.2	635618613.3	1535776494	787100660.8	130094527.2	1654863055	2431085288	448813125.9	1115732204	823940297.1	212745046.4
2012/5/31	141619800.8	4718864867	401037341.4	431409882	247460236.4	N/A	3283249682	4083342839	274759598.4	462284405.3	476282920.5	N/A	901873852.9	396903491.4	1873422055	2490685166	375045707.7	15040122938	4640268256	1621301874	386308587.9	720534086.2	4861636161	123774343.6		551274698.1	1335475783	435247868	5061558353	523395169.7	1250566854	403424487.8	937450246.3	N/A	683585828.6	635456199.1	N/A	203704430.8	605594549.7	1587165191	626639674.5	718133801.7	65880726	962863549.2	4173308048	545208044.7	373410173.9	887097630	409796614
2012/6/29	166957750.8	2848985772	499433296.5	316206272	148310536.2	N/A	1514987659	3579460024	186089495.6	425917776.8	144188762.1	N/A	210592090.7	247610725.9	1421805733	1539680129	219879632.1	8031933122	2162974601	1130954457	139615366.8	330341109.5	2260835774	61958013.8		345190378.8	485084508.3	167718515.6	2932880173	324897864.1	465655151.1	1426534305	451297751.6	N/A	325920460.5	328201645.6	N/A	126340974.5	350280204.6	1119907236	214623472.9	191265526.5	242391478.4	360457470.1	2631859854	233323716.8	122315701.5	396233157.3	291977966.5
2012/7/31	107845616.7	2813636246	331680584.2	378218308.8	142798987.9	N/A	671570026.5	2744264672	134906936.5	280648508.7	82324037.9	N/A	417109417.7	235764364.2	974137023.7	1538043946	159414061.6	8212975546	2921583854	1127692198	950896599.2	203165345.4	1542934769	56232058.2		286397546.8	458084894.7	157917734.1	2143098933	165472423.1	644605353.7	1060247701	325694887.6	N/A	172686837.6	522466308.9	132770268.9	148896101	1088926387	1228762779	232296700.9	308946796.2	52487303.8	332326755.4	1210269799	179022069.4	397905966	281880758.5	112179363.1
2012/8/31	133890072.9	5044455514	713213863.6	291549984.3	129447232.2	N/A	1851898639	2751749629	344678934.3	278131845.1	94677556.5	1072376539	441390203.9	195009438.7	841957297.7	808373950.5	234047077.6	7485198848	2254316242	1918496686	931399056.9	260393767.7	1374476393	127373299.2		302620510.3	N/A	176811827.9	2051405667	172574176.4	465039782	1173817649	1973632862	N/A	137345283	377123675.8	784486376	251170192.8	857058727.4	471435878.8	1297343362	476609632.7	29005435.8	366271107.7	987757715	244784727.4	168778118.2	607231976.3	259716014.4
2012/9/28	52121215.1	2651819923	N/A	173566097.5	1699469975	N/A	2214336348	2233817923	1293071771	174939843.8	306871413.7	1180506478	201447731.7	158727517.6	548816917.7	974683409.3	396644116.8	10328875302	3407205392	1470124477	351790253.2	292809647	2356279722	100952582.5		223830431.3	8427359.2	273807787.2	2517689592	457955047.7	615123652.3	286934247.5	755232974.2	N/A	166904589.1	177458952.9	182915096.1	122444843.5	872514861.5	332535332.2	775434866.3	295451268.5	45607564	211207547.6	2149118242	263402013.8	101265018.7	617423984	132311850.2
2012/10/31	61373013.3	1631949559	650163377.6	136657671	992798962.5	N/A	1119910456	1223536245	417687606.7	200278550.7	115631464.8	751015476.5	137650499.1	234511108.9	534879446.7	301031987.7	275628479.8	5577165631	3116929035	N/A	2393710134	167365493.2	1366470128	81880209		152235075.5	3218771564	2531058524	1249559603	3207556034	359856568	155658452.4	316602414.3	N/A	142706710.2	229337227.3	95682200.1	130793457	1114691600	244326635.5	482094542.4	377578331.2	195644300.9	387307483.4	866134385.5	389889766.6	97483455.6	348164002.7	321598559.4
2012/11/30	45584724.7	1724827958	367844251.6	97969784.6	571318666.5	N/A	822821856.9	954159831.3	237298894	284150877.4	77764120.5	565708447.5	105873604.8	180923556.5	996278219.6	452854202.8	372308988	4867608663	3356537341	N/A	716064935.4	108664718.7	902215186	60839518.1		144231614	720381832.9	827899912.2	1074147947	1377336258	246310771.5	277144465.8	2257736645	N/A	259915945.1	201077006.8	70347856.4	104774896.7	630654551	108008606.5	216866522.8	969823282.5	697366989.4	223637385.9	664552593.3	194658230.9	75809999.1	209157243.2	229015625.1
2012/12/31	46645269.2	2220747519	277828352.2	402852314.7	582050110.3	N/A	3245690443	2563408106	679206242.1	359961394.3	291213426.8	507817218	173548762.5	489702257	2192433080	825470016.8	574770952.6	11836563696	5695639094	2869717611	1108319919	347893992.6	3418422456	114783870.2		720283956.1	1536494401	2549165137	3428777010	2019809602	603654803.7	383873276.9	4916791134	N/A	482132120.2	268847811.4	202635676.5	202574109.5	1345976511	165781721.5	471151986.3	496980539.2	1222683503	709755968	3547215194	250087234.9	295896957.7	407820133	237036877.3
2013/1/31	132921089	4806737441	N/A	695404547.5	1750079286	N/A	5302982642	2441108704	625031537.9	566184990.5	1277703576	610508520.9	656519035.9	557212236.1	2095059498	2176037922	519068151.7	12384202172	6056404349	5435854713	1502216920	614753260	4913717918	161901191.9		778254223.4	2311827256	1095843779	3033517914	1645415436	1338876214	390174266.5	3897934409	N/A	494273926.5	597890668.3	327259125.4	340636813.1	1851084039	242166467.5	809232127.4	533484700.2	348456182.3	1304287008	3289952802	438377813.8	413414026.5	1148841658	516360263.6
2013/2/28	183754187.8	2345753672	N/A	321313459.9	335641413.3	N/A	2252117736	1177253798	409686071.9	281898791.4	576448687.5	492316331.9	319926083.1	217295253.5	822839691.6	700099420.5	271803065.6	12089468963	5601314795	2453164624	656978169.5	485909504.3	2842720642	70348055.7	863821829.6	434261098.2	947588352.6	887093421.8	1901388560	1334367337	462005371.9	281025851.1	3720081227	N/A	356787100.7	303212107.4	198223413.8	262217116.6	855012594.4	248798453.4	257464521.8	373110230.8	279161588.5	864887304.6	1735556837	257853717.9	214605268.8	678642419.8	457133173.3
2013/3/29	205617075.3	8176309707	N/A	265733381.4	511303782.6	N/A	1933099528	3181292301	705259708.7	762073253.7	571345589.4	740021038.8	503117890.6	247850814.9	1347207008	914670517	1274438735	9833953648	3998489460	4453615013	557507265.2	617353878.1	2365098703	83497913.6	1287730690	493318022.4	982326355.9	1510594617	1534887456	1235165597	552062969.9	1158720541	2909001662	N/A	594291951.7	582275856.3	468251180.8	372027310	744470442.3	563356839.5	368006994.6	590379511.6	129171313.9	1088796502	1080808084	489757407.2	508404011.5	642430438.1	572885187.7
2013/4/26	214944321.6	4534368012	12680017.8	257787040.4	271713882.3	N/A	1144253283	2329429155	207754796.8	897363395.1	380874407.7	358324021.8	242715727.3	120468077	2548383325	440297800.2	653861696.1	5358223841	3781686513	3293269179	1973781193	269467961.8	1252020732	39153974.2	758004811.8	315964533.4	466288617.7	588052819.6	1150478611	878255744.7	226922089.9	175128046.1	1109325814	N/A	671837412.8	395686849.7	917157981.2	176589046.6	518226359.2	220787388.2	155365361.8	690274839.9	N/A	695336758.3	562918558.2	156300409.6	174065703.4	359892113.7	565493015.3
2013/5/31	652994214.6	11193552790	N/A	340569079.8	826579005.6	N/A	2238182417	4224475187	1019065350	853806631.5	280913919.4	792040887.2	382828734.3	242152752.6	2261559017	1082034857	506349781.9	6505683081	3982324957	7984076781	1385622696	391847909.1	1805228527	297692773.3	1001097459	521970432.7	709388983.9	613088645.2	1377998021	1813815670	885798961	259003908	2125370371	N/A	640024290.3	777646823.9	694609656.4	278469735	616125493.2	275219167.9	406847334	466727260.8	1519558531	1481837974	883077775.2	563584722.6	340027393.2	1386199450	1117492319
2013/6/28	1802070239	7087261621	N/A	237614064.1	553572812.8	N/A	1662870038	2199271786	471765830.3	881909480	177536027.1	279462336.1	208690893	122766520.3	1220157720	429381059.5	536861074.2	7373251806	2592673386	4365798861	387481544.8	230806363.1	1141057076	81124473	431190184	264238765.8	553432885.7	302824906.6	914556902.9	700677625	336641003.9	113037620.8	1802325551	N/A	344294527.7	408904718.7	175532617.7	143543257.9	287350643.6	112301719.8	232637179.7	586816991.2	717098677.9	603351105.5	516426726.6	205793878.9	329729937.9	493418281.8	378769977.7
2013/7/31	1118950555	7705089378	1892187871	258615319.9	710961145.3	N/A	2353404979	3752576403	693548875	554354614.6	202812896.7	572439339.8	316747981.9	125986805.9	1198096572	476612260.2	340659479.4	6825480099	3108545722	6544996924	650883255.4	348045116	1435959082	67377857.3	411999157.2	258752091.5	361429075.6	246509094.7	964174033.4	902493334	439099438.3	185489311.1	2178649494	N/A	398677889.8	319809399	552332611.6	134921932.7	418154894.2	306601372.8	293716856	395854476.8	862346323.5	1363959965	763243769.6	477199314.4	249810485.6	2890086957	293627413.7
2013/8/30	1023992225	5032948986	1031970213	360539896.4	807742908.1	N/A	3160425023	2785439899	901597770.4	692812373.8	396997325	472694504.6	1094943905	408848412.9	1618344335	906428645	399414034.1	5801416305	3278731692	6257830460	819466910.1	415803803.2	1776278800	200722288	405111808.3	1466580809	583014671.9	437027569.2	1456627714	1063877337	1524271983	458645738.5	1968023911	N/A	426041426.7	377961490.5	733806992.3	292418055.2	444025076.6	674377397.1	611727302.2	545128488.8	570394222.8	1202264650	913704128.8	554300956.9	511998448.5	2843701214	305478311.6
2013/9/30	475777204.7	5095655852	810701182.2	360941619.2	941902640.9	524690603.1	6381863791	3719042982	458894202.1	578102386.9	818379450.3	443489978.8	4267068087	856540589.3	1697128988	1061119224	434147369.7	10292203657	3397870128	2838677643	442526218.9	630706903.5	2745770701	252957983.4	682722575.3	3770978203	915833263.1	407869296	2485891910	1030079484	N/A	1933327602	1578499589	N/A	441149269.5	490918057.8	947702052.9	153332125.5	642204670.9	532855831.4	501190673.4	731581029.8	1509634412	1000429671	1310287499	378352308.9	627058462.9	2096431077	445958305.7
2013/10/31	876652363.8	5115522601	3592951820	266571209.1	822424699.2	980209092.4	3107672847	2942200096	465610163.7	949844483.5	387727751.7	379297860.6	3933554658	716415942.8	929820398.2	645066478.8	591381210.2	5832832508	2447421911	4350253137	778354325.1	377611019.4	1377617534	96298194.9	413854953.9	2536898644	1186302441	369144386.5	1079838066	1022067418	390071612.1	1668811449	6407424133	N/A	817784165.1	296974568	1222622394	267659650.7	307570159.8	565759474.6	398131236.2	339091236.1	715702269.7	2177527028	727003183.2	511314205.2	1048747907	2344668049	332987185.9
2013/11/29	274251481.8	3001638511	1458159848	163450318.2	320347786.2	873604118.4	4092498138	2216815018	244432551.9	976568678.5	725187292.8	239864233.1	6694028158	621886373.7	931373782.3	4202153236	261879325.9	4192038409	2728014944	2975449425	396288161	281898737.8	1367018450	218605125.4	59549307.6	4647933020	952815790.2	189131022.8	807251881.5	381179464.5	1174533197	1628491415	4542326686	N/A	619271527.8	365775792.6	812816464.4	276069333	230994071.8	717606913.5	1391794710	852159988.9	531788891.7	2526119221	559741468	260366686.7	1636210989	1602529874	242857637.5
2013/12/31	332289677.7	2467324364	1209504084	325159963.3	201867094.4	542506630	5370304439	1690053150	349974036.1	717233323.4	1026513529	515396068.4	5343858058	398706043.2	686010281.4	3116812967	209391394.1	5029801762	3320572367	3015831781	726588918.4	427583885.6	1409482790	220740290.7	431261793.5	2623919005	801822237.7	712025567.2	1338168041	1735936593	727812817.9	962709952.8	2415459169	N/A	991221170.7	480907554.6	644714960.8	275046491.2	1179276021	508560138.7	608943413.8	457746589.1	835460151.8	1554283084	567222063	281676529.2	651508344.6	1245427979	284190413.7
2014/1/30	185923586.9	2124246981	666686605	157386583.5	213748549.9	358478919.6	5004783642	2439256911	288441499.9	539460644.5	527550019.5	491869683.1	2573856200	213323228.7	423055250.9	1651395512	138754402.8	2083677656	1676196632	4141739928	1386431669	399090890.9	724267182.4	109295762.7	254059395	1020340843	580095526.9	N/A	1086332768	988507167.2	719952871.8	650108792.4	1223620665	N/A	359788685	412106158.8	224489681.5	98407001.9	252204956.2	166300908.4	232535552.7	194877365.1	249551641.7	838361774.6	300163986.6	148174915.5	309488076	937502761.3	192118818.9
2014/2/28	246556447.9	7341296788	1504965219	430862858.5	620174089.1	571444639	3076370113	3849195005	554463930.2	532865167.9	604709452.2	1845738041	2577286221	256308745.6	472327117.9	2342184154	249299633.7	3003240827	2553044733	4257103295	1342409865	1920839565	1032219475	237791085.7	292367331.6	1123809967	1123171995	N/A	896052203.2	2387570689	2545228784	501192526.6	3520711337	N/A	1436803226	357740075	270263330.7	143526990.4	365607487.9	237647735.3	326341452	217688631.8	258892051.1	1403794178	447174728.6	992145818.4	564483466.3	2169675955	667015974.7
2014/3/31	337555297.9	7748651474	892361952.3	573641030.9	405145905	944913775.7	2511085297	2737342502	1128148286	1260610477	377428786.8	1278121925	2435252253	315732698.5	1361562353	1343957016	606820743.7	2787809498	2338190290	3831334358	1477024105	1309270500	1215901630	204513966.2	187963526.4	1623596871	666298319.3	N/A	2111890151	1349565677	3116135215	1331274948	3049507268	N/A	804535411.7	350069005.4	205635073	299870979.2	667035458.4	372260019.2	694666300.5	342925432.1	2479467939	1066219131	477088095.8	618033078.5	N/A	973718522.7	464999057
2014/4/30	140213586.2	5305451276	634356976.6	608126781.3	534187246.2	1200292989	2506592157	2961045804	649748017.8	1331364082	256677890.7	948104151.2	2409148451	342332260.1	1207852480	1023333688	456860925	2885720811	5968134665	3002904939	809985130.8	438422716.3	1113374652	179382965.4	208369526.5	1832905343	544603306.9	N/A	1357170234	884166541.1	1025974803	1303420593	999147378.9	N/A	644143024.7	837807830.6	1501014163	745383484.9	316400137.2	519634689.3	291781177.2	1166716241	1277652798	634838956.7	483288008.1	391525555.8	N/A	1247208678	300358837.5
2014/5/30	266161317.6	2033071257	540018710.9	290718619.9	99363882.6	631356382	1079922319	2145688226	994512613.9	409557352.8	207081899.4	551834633	982879642.4	178134697	409161319.2	829047893.7	669439774.3	1486340153	2102025560	5197370592	438742870.7	559992721.2	1154488858	146614317.4	87788610.5	792342909	407356701.7		1712069273	376208192.2	N/A	325039147.9	613021734	N/A	193935100.2	296956692.7	1132511837	426337264.6	139559073.5	1262224068	216626258.2	359641322.3	297602011.7	369758393.3	489480230.5	222079754.3	N/A	466447652.6	155964667.6
2014/6/30	87779317.8	N/A	658363470.2	282766871.6	N/A	424779464.9	1497032999	1574245637	614659595.3	681182418.6	182709795.5	572207919.3	997654678.4	172105471.6	264902055.4	1928395095	420062437.5	1796845280	2207513318	3831399901	364855777.4	2064864778	852413338.1	109218438.6	133105085.3	715200729.3	791784648.4		866816810.6	850336318.6	N/A	249892641.2	1094880037	N/A	292269093.8	236316870.5	462666851.6	1120687624	146869653.9	575587241.6	227100070.4	236125561.5	304956749.6	560659559.7	249305735.3	318748243.6	N/A	597725295.7	180238268.4
2014/7/31	N/A	N/A	1105210888	257781090.1	N/A	826449331.6	3143268792	4596488679	1045461907	217868336.6	1172149491	1111307130	1342838721	465723625.7	435482364.3	2878419402	4962406762	5167824047	6671063983	7857542411	1151361930	5707291729	3572759324	451321053.2	409139184.9	947557045.9	2327138591		2498377913	1395957997	N/A	534567050.4	1373423397	N/A	714037529.5	725872709.1	1048171986	878097183.8	589747411.4	604882031.5	498371920.2	2476533696	760712080.1	892595686.7	1328175852	2242134105	1600562450	1182220116	1476433687
2014/8/29	N/A	11437975643	1794385852	657630673.8	N/A	1005755277	2556436235	3830882623	1031405791	955064708.6	323947959.4	1925765409	2216437380	423537915.8	860918764.9	2923949688	6339914482	5112429912	6376361049	8108350661	1552488710	4571814227	2969108915	437594838.6	1003473096	1503912796	3944107315		2408205933	2313128933	N/A	1079973690	1500667760	N/A	2395319381	778135314.1	315895627.2	1341177225	992537508.5	575091288.2	742134461.1	1587704697	588640605.2	1739753056	1298217902	1444096869	2550703824	1144352606	933921980.1
2014/9/30	1287600409	18398186274	2018845674	900075524.8	N/A	1922216907	4424370241	4525717071	882155521.1	2985620022	3858496214	2044300475	5915592670	743700171.6	431827600.9	8480504139	3500494202	8447536000	6872167160	8440069394	2852249138	3387940720	4503033634	541756976.3	1075055056	4863958135	3185509545		3669854694	2004323089	32456742.6	1562013571	1875920292	N/A	2312798577	885494682	692476631.5	1342900812	1079468626	736062999.1	817169993.3	1736221429	1171868632	2622040894	3385414891	2079211431	1551055502	1945093931	6558114056
2014/10/31	2429395177	8163308265	1906373540	597941368.8	N/A	1456024337	5226820127	2228061467	2370328210	2574684979	2392136025	1303491117	5655961377	1019374430	N/A	8885695383	2253319853	7014215426	5343705240	5973563222	1916294518	3074716082	2604392490	536612602.4	N/A	3751040240	1608752462		2512312308	1051981756	16512253975	865011903.8	3676404921	N/A	1105334679	1400022881	1637829446	1149713260	696123900.2	1960058652	1149088388	3025216892	1431092062	4257411285	1833629760	7826006743	1205661143	1714276226	5453779645
2014/11/28	2090071245	8628973289	1163841022	542860055.6	1375940942	1320624234	7944692148	2300517062	2687030141	2166302605	3851682359	2069235509	9061241568	1833070703	5117416229	9394565649	4211882312	12497195761	11703642294	7482324323	1687368396	8420572281	10735743090	718489607	N/A	10684524640	1065119964		8520893107	1459700648	6946917669	833760848.7	2281373893	N/A	1111363294	715218689.2	3704014763	882371737.3	927604086.9	892777917.2	2187630069	2035227080	951380042.3	4465313150	6745067419	2026644157	692750720.7	2091305181	3144726353
2014/12/31	1425707712	15466592056	1625869024	783771628.2	1353372469	1379100949	22914003459	3687373451	2280822642	2893023049	3889044104	2599134952	17084880916	4888860458	4034481880	9948845686	6437564787	52745006020	27849173711	15641804788	4756380776	28845958276	28648626445	1792511158	N/A	18839138862	2926953897		16547566095	1709437032	8675155650	3290693054	3245344703	44910330	2243268964	1970351187	3662433478	1363713744	1679604186	1454801820	2167717563	3466777345	1581152592	10058482239	13939827385	3193919939	1073948492	3140834227	4366800168
2015/1/30	1116833507	9252148399	N/A	426330566.4	1199428324	N/A	9045285900	3940258139	1315670704	1028918405	1843850508	1815639295	5986897953	2435338122	4765262815	5218999533	3860093038	20655588298	18631748963	22374203221	2733188565	20761691957	14650466936	905518377.6	3190688302	7022437354	1430240589		9225423284	2319729880	9957454369	1637213317	1486268685	3416303496	855521722.3	615807042.4	1512155171	804101930.8	2184329681	4460018714	1030390354	1187035580	1280306230	4854505739	13171359905	1446716834	635107638.6	1067101072	3043191534
2015/2/27	628772337.5	10143508089	N/A	312786392.9	822509841.6	745970323.4	3523114853	2370510380	906128780.5	689861319	879189451.7	N/A	2418437332	1671274198	1769849614	1748647204	1949114819	6844497264	5915448649	6789543366	824081999.8	10462408827	9411724793	305833670.4	1474390873	4145313975	912855951		3315580162	1485222403	6768334106	861140067	1265122134	1144759273	516068041	636812780.3	1587129575	2003498076	839186844.8	1492939162	437137479.9	960564401.4	457877901.3	2145156299	4338339491	2362587994	445153735.8	2537606164	2538911522
2015/3/31	2469193729	22355842639	N/A	1278839115	2031453667	4146258656	13846094780	9521626742	3415004004	2772366052	3763387846	N/A	10940503583	5633049651	5484532082	10264375896	4214991831	28827859277	22141843730	18548906012	4328744853	2138440770	27021910891	1903221003	4773024345	11456845428	5759441099		13579582611	2342032947	13656165083	4627754474	6016032524	3726325284	2421805329	2767755440	4545308758	3151897969	2198751737	5407984439	2755755813	3175735403	1807820756	8241725326	20834748839	7812839564	2538874194	5286071446	7577546283
2015/4/30	N/A	31333685604	N/A	2741504180	3024842312	5044290530	26777514819	9438588338	5733655363	3071546938	9063070669	N/A	17172315798	6903624043	8886383653	12950103477	10457025955	52442099209	37680033267	33750585500	5939789979	22404925844	32414826748	489683864.6	6736649908	20945277088	7626338839		19744731179	3559094918	12811369149	7112556294	5882182564	3386916684	3732919152	5885083432	5579059626	4597168520	3913732186	248594425	4144587621	5634741676	4399520307	15073915397	20487363769	10719388424	3099274507	6795578444	10418940272
2015/5/29	N/A	31655445367	1673470461	3731811702	2965073618	5892682679	22656346271	14409943552	5422383118	3934191013	9341615417	N/A	11027749131	13059378448	8820563453	16340802365	7005961371	52798106459	32027492192	22396126546	6529578244	61685801269	22683477348	N/A	7305765527	12717526923	8381858578		19144050710	4041392570	21586679804	9310651200	5676652469	5986990177	5016123391	10574673721	4125638141	4552171062	5052031900	6459641362	5385989014	5390047367	6735788623	12612050325	17753345938	12067937276	5044071496	3347640842	8896381137
2015/6/30	N/A	36173680104	9378266802	5092454069	5531075914	7578728063	43767656897	11668659627	6453295324	6854705216	8677269788	N/A	21559011315	23646304423	12099688548	13992144288	17085932926	59510376510	49626445534	25984281457	12918794483	36403155799	38284215547	N/A	10267626653	17627080695	5376416122		19797163352	4895653945	29562104823	15250707842	7068331745	7026230412	8876231591	9392917898	5366991833	5327935795	6909626969	12286242813	5553765434	7960711523	7242528897	19906025234	23619948863	15220852345	3778984836	9636304008	10309897600
2015/7/31	9384654793	4509043325	4907814674	4292450057	2906805988	5119817573	35527198482	10199524295	3724614809	4459283483	7631668044	5356867034	15183619887	13902447197	7982464800	14384986865	19050423287	34385982071	28831296630	18627329119	6645243430	44491418746	15466225234	2140621850	4937266695	6372372774	N/A		12566732934	3722886064	26766025333	9170279212	4616579854	2765602183	5651776900	9108340681	2785825721	1833970877	6140324984	14786271933	730635779.2	4210339954	4388105232	10047649988	9450490292	8505593686	4729606667	7690540467	N/A
2015/8/31	4282592375	9382809442	5131467610	4425839905	3262481129	4701092263	16048340031	5580268952	3438348977	3849621632	5957545323	6255406338	4446018247	9635222549	7853268061	23141354995	21535698621	30133036067	13377824940	14077785472	6045175770	50845890940	23599023131	3132671342	5080567785	6231014926	N/A	N/A	8775072977	2569476575	20924335795	9495879553	4518513836	2436014350	5301177244	5897410910	1559228610	N/A	4368727140	7552687404	1615685709	4046629134	6363903882	7886495988	10416832274	6741750058	2966230943	5408250657	N/A
2015/9/30	3879885994	15459699714	2216084039	1674330394	1865993126	1809100592	7111822690	2477572826	1505948160	2746632600	2343551907	3214079796	3089522960	3572573540	2996342637	8660604475	12075421526	7899948174	5985802560	6323868595	3302523363	24249461855	34783108581	1001681796	1590288159	2410003301	N/A	N/A	2936954425	1686353743	8555025299	4004755380	2017354438	2086330746	2916714945	3139593734	722636836.2	N/A	1670263824	N/A	4758762676	2543162996	3446816285	2708849162	3126056824	3273436804	1164917482	2164603279	5771567333
2015/10/30	6743061771	36386257645	5225029907	4125381275	3058181568	3267157178	6681531438	3362306453	2992911083	2219663250	1498698265	3171482470	3477234716	5367679226	4325057054	9752402548	16929167395	8452085468	5124330860	7262871574	4622287797	48800671679	20160410784	1001767969	1798568830	5431052437	N/A	N/A	4093277602	1785814934	13506063577	3952011494	3682513450	1303989146	4002747968	5200194602	2062011447	N/A	2135009249	N/A	3931313692	2545326625	6524390882	5049218633	6895482176	6306669154	1472250289	11547140814	10603477650
2015/11/30	13750489257	50211834995	5730849307	10277027376	6275225464	4034034953	9713847236	10116980265	4509958095	3230413713	N/A	3255662602	3379912166	5371501154	5270852148	13125816937	10950063715	11275699725	9086897514	9227276938	5067928663	47046050463	25564592486	1911644721	3156398885	6360690170	N/A	N/A	5267334241	2518689448	20537165173	5632113160	5301207634	2672772387	4342882174	4169110963	3996696420	N/A	2992405104	N/A	4554923326	5262541443	6458533536	7141361580	6963686358	6615983653	928210704.5	13313475253	14358319487
2015/12/31	5267923419	33492844762	5480545308	6651436977	4806868979	1159917926	11099965718	11168303422	4832387567	2939327125	N/A	3073239674	2198131413	2945977971	3626391791	5359603701	4627402169	11906504283	5959150436	5282758387	4683738575	18266573335	9263580291	1972000282	5515434039	2295429550	4106577328	26346768570	2700348838	3045855631	9513648946	6299650367	4075360357	1883823855	3072778119	4135254069	2196546500	1325950906	1837019088	N/A	2502887227	2551946798	6648712146	7165860207	6028855160	4956355236	4218967452	12808166004	9238551166
2016/1/29	3351812097	15972678363	2801231120	1883765142	2059424431	N/A	4445841187	4993790096	2591231987	1676667503	N/A	1758480073	1253754261	2118470118	1998402984	2825522155	3656290451	4902092282	3460567655	3026372061	1837204652	12554419521	4603870743	847199554.6	7726393392	1090610875	12394965844	25154309474	1905909724	1962206350	7982531324	3163559062	1860375373	1077046571	1291838804	7280995370	903061313.7	1925659812	1392797839	N/A	2300282317	1580521344	235047051.8	3501257037	4065849536	3164378908	1682821155	4835525814	3183614372
2016/2/29	1700741668	12527710241	2450015260	14169066708	2386535328	2819818312	3106605046	2949280464	2285503200	919802147.6	N/A	1297062624	886042919.1	1121322095	2213087817	2116188556	3862242769	3054488706	2769600767	2191309474	1268100349	8253540344	2877620508	613513267.3	1494309726	831740710.9	5007176281	20100776613	1460810822	1281042916	5416742127	2139383734	1261708749	745075908.4	767906663.4	4688014862	669258901	980304433.2	800460569.2	10722714070	1136404618	754873264.9	N/A	1639497660	2357126970	1385128849	817092664.8	4132520240	2669036324
2016/3/31	5654253433	19691973200	2840901781	14749755186	2661710826	3600615867	7532418591	6981322918	3823927641	1474086524	2340662625	1897966692	2727269322	2185759272	4953967031	5867491376	4108676478	5225491465	4651974349	2970245820	3214205798	19955047580	5830874135	977111923.4	2190842598	1849328832	9274562730	17457431902	2624302410	1704324277	6921675051	3666835219	1980188580	1170071292	3727031385	2465745904	N/A	1559994714	1588635953	25757119287	2177990614	1129157313	N/A	2801484980	3258837791	2333085071	1064179069	5911340042	2092986390
2016/4/29	2827660536	22978343985	3156434671	12857818703	2701520386	2144665409	3992524178	10126778186	3935763567	1552618812	1666408669	2597066473	1014753449	1843442460	3073661452	4189316052	3515494123	4473322349	3775332546	5811301902	2143405000	10812565378	6428269388	740497480.4	90049812.2	1375138104	3831667982	16543003938	2750823847	1770416245	3296412388	5620078091	1915410563	1142134999	2863928530	1939023990	N/A	1773186623	1843335256	7059491806	3004509693	2524685614	N/A	2643168706	3214506565	2045809503	1579776005	4445703048	N/A
2016/5/31	3187249645	11258158253	2484733804	6694651902	1175877631	1678870573	1817894589	6860309180	3481401105	932123435.8	1221232448	2370353218	587268944.6	2119351959	1240088313	8264897957	1648556808	2408041945	2063708824	4419348074	2085392019	7603235532	4515633874	469111879	1911441125	841216846.6	3023239216	8160462825	1252703746	1761089448	N/A	1381368765	1437285391	1469902493	6043094231	1232699599	N/A	5245552058	689899987.1	8039084831	1496131718	1702757276	N/A	1156328279	1819151062	920631806.5	944699092.1	2313137628	N/A
2016/6/30	3963000690	17334349075	1255149104	10123196914	1591364303	2064429886	2172665787	10559099060	3335649462	900049590.1	2447148438	1176949060	622394411.5	1701779890	1163143042	5517735539	2226715227	2563492249	2239687161	4893080177	3029580589	10978041030	2211663116	521465208.4	548419443.8	842419433.5	4980884830	6631207577	993404242.6	1930167926	N/A	1211130247	290565607.4	945607132.4	4095629616	1796375389	N/A	2180328456	N/A	9007494370	2200613730	1084536324	N/A	1134429260	1320076522	2007498549	740270485.1	3751010250	N/A
2016/7/29	2205859816	22317529914	1894505259	9020800974	2116412785	2034679017	3960263936	4423493517	2748989229	932673912	1637484997	1919899954	1706242770	2635755924	1481313140	7046521382	7140571368	3098555991	4647518857	4657503428	3044475381	7293906842	2999422963	1220611367	1685294794	1648470329	14971932797	5833659387	1621789045	3912613623	N/A	2124564614	2292791970	1164883521	1789547213	1100109697	N/A	2574940453	1077960348	7083713805	1866445791	1225707673	2518674342	1679467655	2087005933	1879528368	1173356816	3441362735	N/A
2016/8/31	3066559188	28566209253	2322855444	20755965033	1266052161	1661462687	4014033163	3565508352	2677059034	1250198916	1413711508	1966093996	1629164517	2444747725	4003847531	3064690481	2627189902	3845453655	5759145383	2914917804	2661281098	4739194842	3155037351	1305053444	2169153137	1770440475	5835345532	4316731095	1909746830	1464097637	N/A	1457105399	1402074285	835591912	1205338252	888552826.5	N/A	3328080161	1828604383	7582621407	1937954865	898076264.5	11267791241	5590705251	1868504441	1094628974	757944568.6	1882105404	N/A
2016/9/30	1814171592	13474724986	4224418576	10155705750	842966390.2	2087938481	1950594358	7144315560	2255620801	465428384.3	1880241912	3237951532	642589029.4	1072591724	5276951358	1711344455	1340411192	5722769658	3256268976	1655922862	2614073419	2180070424	2844243292	841907329.9	1190260622	718804582.1	4091749741	2955693525	2177524309	743793039.7	N/A	1158802036	1959209626	1288448833	2779555035	N/A	2424919381	2680811737	3176578515	3641852322	2616812636	1111392836	6676588501	5245905770	5508579536	1053819268	635878013.4	2482949794	N/A
2016/10/31	2745082050	5827565941	2424760796	8674571429	1022715321	3131089754	1326829746	5218777429	2954506798	397424130.2	1916602947	1024693468	867116451.9	879432084	3085725218	1335545535	2237151022	3461622124	3755488723	4556751227	1646174256	3546203370	2687891677	650033280.7	1187373021	1053853191	4169175199	5347671059	1514521591	751841951.5	N/A	1420048901	1375320245	1683903745	1853493900	N/A	1397033575	2619576955	1142731498	7933067646	1803633669	1650753037	3776619048	4374914342	3670031910	N/A	1005446726	1896060800	3978197961
2016/11/30	5040818112	9152897741	2512000272	15985513100	1658942319	2260395334	6898399501	4516508463	2581351035	850480031	3485932336	1320229002	2281847471	1887063770	2284396677	2375044200	4092862952	6393108859	6885290887	3664564280	1847227952	5693130664	6430992608	1124786695	2712696655	2385025527	3229891329	5556028760	3472263584	1782204092	N/A	2139748856	2850616269	1408590464	1621582120	N/A	4677985293	15830745871	2097368598	5871373403	1949452700	2168541278	4889503221	4343873114	9794284828	N/A	1041229334	4183681396	4009160475
2016/12/30	2512700526	12283653192	2688404846	6245144032	1004529788	3762121578	3181356848	1995029551	1791018452	983353528	1684975017	1323754716	921238749	1771048773	2090605725	1217184317	6321903729	3246399870	7974517035	3705276861	1412939204	2189002645	2924122803	717037526	2008175447	1156713155	10318035805	4072680514	1456750442	2191498300	N/A	754107859	1101415165	892020355	1239606826	5277795702	1348167573	14832224329	1289941397	2222778734	886504468	1024910993	2416605769	1689245824	2813711932	N/A	664234886	2011017631	1353739208
2017/1/26	1116979960	5375163528	1316215008	3024416454	2663226810	1093101849	2511445330	2179233022	2715075011	1335520019	1570883461	623400492	537026088	1226292424	1039339377	1280426094	4021734054	2103507768	4187936394	3119593839	1209930428	2386563058	2925422790	732563937	1725983340	863742310	12129228361	4916036630	1788233945	668628484	7080371492	1626044000	1491975825	1290151645	1164583898	3105156298	823709928	20461374293	4671975981	1355714436	1102726638	597864490	1548125339	1272751006	2364474474	N/A	1213451215	1309126956	1207864284
2017/2/28	1199771646	4232460763	1762599696	4352874576	1439165711	1295714336	3921207881	2205755890	1062073075	646297052	2808153438	550370382	1067362649	1615925992	784098857	1699573529	2382294107	5198655326	5259792636	2401480546	1541339422	2454141140	10385335326	658726334	2429871106	3804588259	11107351166	3253212176	4038650781	623036308	3990126976	8272647542	1310732699	2275862204	949147671	2671822489	2686619205	6355838074	4282556396	1621611836	845394479	1522838917	2009700165	1982363495	5297206790	N/A	541003328	1477625734	1331290961
2017/3/31	1716504142	5245118262	1858995767	4997585252	N/A	1977187169	3635076979	6414228747	1781076340	631759930	4406130843	953276040	3565798815	2349119009	1183110233	1861115022	7389393457	5763747315	6863357721	2658585104	2616591873	2924381574	9239281264	1040381761	1981241954	7281138627	12882001425	3815825666	5750003956	4040093274	4137850166	6121969909	2433505958	3422394977	787350636	3083961044	4099706951	9761385362	1749982376	1573262426	1159851837	1835489680	1650450194	2782803692	14803736481	N/A	622843398	2613142563	975696630
2017/4/28	2115095746	4490624356	1790959928	2991469265	N/A	2261031383	4952712561	3893783393	1644178010	363771301	4030549963	2060149405	10755307283	3411750688	5760009858	1371891680	6786413010	5397769855	7191789804	3378858766	1558016255	2162520288	5684406118	4880179924	1442910082	16743906308	11673245541	2862852329	2983961709	3245946559	3619271170	2235278554	880324953	3633422672	512741521	1828031961	7347188581	2868515100	2481920352	999388850	886834159	924818129	3794042952	11541185369	8284165300	N/A	794566884	1513387873	734196355
2017/5/31	1133608052	2740768970	943106611	1809326305	N/A	1008965812	6327632120	4345470579	968109444	234365539	5040010331	1178290925	7397069709	1559701343	3759777451	57227811	5832267524	3299127929	4717747846	1494043053	1204685418	1493640157	3904754645	2550516032	790842972	15640998628	4055118155	1320548222	1891685647	1719704639	3796736817	906873864	630199844	N/A	454762516	1031244497	3657602731	2011731476	698768981	801006416	677484931	595031125	1567329628	8498824009	3078976331	N/A	631816545	995988044	491099175
2017/6/30	823570974	4402818729	1192957778	7237994057	N/A	1129073259	8059422221	4366610758	997828937	275731235	3347788751	1187490451	11924413683	2732637793	5453580529	N/A	4790473013	2698282223	11831937879	2654003519	1721396884	1269810088	4084767670	3019807474	771411048	38348687466	3391538928	1481029668	2290934590	1001645863	3671809569	975395058	5651880317	N/A	540790716	1427363237	2384638300	1733828820	708728543	1884379414	845364304	638694519	8270676749	2338749863	2109879250	N/A	381575346	1153831981	723798659
2017/7/31	939953191	10153110143	674937698	3760003791	N/A	916184574	8033471263	4580062677	2163249457	472668728	3380169311	556671255	3974002365	2387160607	5824845720	N/A	2051729132	4895268428	19034078262	2338969179	1466628942	2105347095	6582694038	3754105617	2714738948	12628835622	6109493023	1026942159	4522660964	2059847273	2837755908	1994911980	1257862173	N/A	1316576018	651485061	2916682965	1277826121	1107736884	1561581674	2601989920	670701986	1401885093	1370569908	3713971431	N/A	443248364	3014010670	639150009
2017/8/31	1701217526	8592140971	717844835	3045383102	N/A	584789585	6389340082	3729415254	2696792451	558587903	2692558482	1729725077	3340827447	1522828818	3725488136	N/A	2060425022	4766138572	10364957710	2548124472	1336174827	1564052652	5155225614	1651642261	1789185012	11390560229	5998124058	1196616990	3834689235	1570307200	14356690794	1747612248	1519884684	N/A	825229735	969753352	1690880907	1754171464	1542147236	1679639304	1299320410	870903267	N/A	1915704133	6661922234	1658384946	366314208	3327632194	626100427
2017/9/29	2219429907	12230585065	861911418	N/A	1032619635	N/A	4095677280	6384769729	1784866049	371968467	1596347462	1558570838	2196681197	1998984695	3917186038	N/A	2224606173	2843265105	8804404209	3821232943	2361471181	1103623085	3026374039	1086036487	1217199019	4996796404	2884259108	1131733402	2194533066	1322344087	5806983273	752841402	1088349841	1313182075	597536000	738959810	1500207219	1242833930	990834914	4571955056	1173124623	1384597947	N/A	1049179232	2366977825	894099698	618851003	1555281344	N/A
2017/10/31	1579813759	3235035639	6322327260	N/A	527866884	N/A	3679971410	2311918549	900565340	508805084	2573954731	628599895	1483747009	1314040509	1368464081	N/A	801180769	3154722003	9170265032	1957845745	1766230192	688712879	2161048018	682192367	860421174	4740272619	1797612149	1169430106	1879940842	796070196	2557043283	596733086	759596607	703214462	348954931	553621531	1662442573	1619497732	366406747	1162273138	370535538	677224891	N/A	813523571	1060697642	488084933	N/A	722523927	392567678
2017/11/30	1402141875	2714723792	2647078629	N/A	862537040	N/A	8514419730	5014521575	990148178	N/A	2232265839	578026873	1149344703	2548520497	1711982764	1090966764	812942580	3108453598	20084468356	2400005603	903591128	1157575347	4764499840	945049037	1031734415	3599515683	1597756859	923599849	2446009179	825392741	N/A	474757406	540546169	561120047	324331463	578352771	3466142207	1057522932	472749986	1177748878	473338889	396709605	N/A	837842639	1073326799	600198996	N/A	718104960	686814085
2017/12/29	1228975932	2161367406	1059452023	N/A	731692494	N/A	9582840223	2755077077	654896146	N/A	1285782674	351587448	744746663	889519059	950868987	552709294	639584548	2793106761	11162234367	1563186030	679065842	2113714793	13912404268	660066869	889064218	2406083519	5442714904	556307902	2296170728	739042281	N/A	435610832	332800514	N/A	277589022	462356110	631398789	610059224	639400630	1111116933	284492512	234125009	N/A	495358758	1163629221	368481261	N/A	589128040	640516056
2018/1/31	1322273045	3530051749	1891833080	N/A	460704302	N/A	8865994987	3387108302	5221400646	N/A	1717823718	538834463	1719511271	3063265780	3315094871	888555763	845584418	5356136256	17569958155	2911040313	840892528	2299871061	20500151534	1000808069	1184989368	5494994550	3461344575	830881936	3628585568	1159083522	N/A	810154343	414324232	785045225	217828503	539922873	1067786293	565438088	557666954	849846488	572222049	361048106	1085305356	911603295	1561547528	280828350	227614120	726797068	863566082
2018/2/28	795624012	1694430791	565077635	N/A	250066586	N/A	4136368011	1610643401	5292461427	N/A	637874163	217465747	626549336	2046607847	1066960032	465612416	470613299	2095444188	8118193904	1413305911	328520435	1023028082	6738135343	518399999	385750030	2100266815	1386689984	538776900	5068348683	362657968	N/A	316966325	257456272	406718979	146544691	1769853803	530105425	325085246	240152599	439621781	390863611	206532260	506664936	425311049	582609966	234777204	105563984	417423278	377327309
2018/3/30	1930713298	3020375921	853031464	N/A	1605422887	N/A	5127440331	2712310443	3566653707	N/A	2463415530	492652813	1126425296	1103622062	1310734020	1333317792	9612138113	2005568327	8594037566	2821964584	1484287918	14266153073	6485694196	629048348	557485353	3879543036	6462297977	1356178587	6713667673	2373444600	1181050249	555856249	471086133	702933643	344039964	1482564439	685218830	418211394	368954570	2008778485	1351623154	362927052	1736856043	1181839253	798757146	284616619	452527167	1545845320	634869930
2018/4/27	678457120	2045676929	647551989	2555404209	593439938	N/A	2905604258	1443290516	1383899794	702114321	1241191042	287109107	1227122622	982126851	917724735	1671555440	9518773541	1463910887	7845285731	1387782231	404610153	4780003702	4275176365	389098483	415299749	4372597674	7211768883	594050746	3922801874	669557340	5804572814	312036664	258340763	372461937	210674514	1290693921	1668233183	375193355	275230891	741265751	787180221	316304056	1945037829	576884490	464986204	573434016	220960993	1955855050	499452556
2018/5/31	2596204011	1769260013	1530214315	1883063025	725959948	N/A	4153119023	3322366533	1023452606	311727628	718605857	264631765	1899847272	2669703544	1061328985	683712081	5066585951	1954843047	7778277890	1071208437	338259130	2410031383	5797577558	811636908	388443956	7343673478	3851467237	1063225097	6337475977	645429628	2380065501	287338606	591052941	316880887	133026241	816543601	984441639	1236087450	419459659	757566647	830024315	728673108	838603537	551115939	682052837	318999198	393073944	877211799	612857635
2018/6/29	776638871	1034300178	804870432	5432927310	482870667	N/A	2251723551	1399550027	1218499283	219100438	599430096	281472206	891964350	2715624530	552756804	500262997	2847736341	1566292598	18694330325	850127172	307890127	1163145065	5786645283	725191637	325375596	3622938333	1988516020	525539317	5131619391	638376159	1560655680	233264508	181834285	317312498	134384240	2230110589	330021366	304393153	361433340	447322860	429691118	742325890	431663024	474765347	622358085	176328294	142314032	404453909	280074856
2018/7/31	N/A	1319895083	898929626	5015396926	581788906	1145238870	2279164012	1637515596	725983110	203588358	1388813586	287922027	795752463	2084635704	803814992	488091002	4217230386	1766742963	12108671080	828134252	300493731	1788146686	6369808636	548457709	1268493736	3118707638	4192563320	431127457	9629012382	668132807	2152774927	561695241	273216853	881939280	146228033	5293363388	411606742	841340588	209593549	477816472	540588320	369210310	710228592	543491707	1459011579	182830650	164126823	887971379	273967695
2018/8/31	2688238875	741353846	490556111	2138006747	584342269	624861021	2015777168	844494809	638712863	230203080	1649010506	432020892	1109667160	1901632464	557668802	356480653	4540799378	1903250570	7026354278	532860442	252400412	1286093396	6909096770	569570468	2160549479	2987565836	2921333613	1426440980	12130842551	529973870	2812258369	933170019	172693790	4242743839	208163305	2547882388	812606263	485360690	490168367	1416451341	871294949	283291993	656439785	427181431	1531624212	164911002	126687308	460020743	495496966
2018/9/28	3294381746	768566323	520001075	864108314	279922643	676619549	1812670616	588894588	371411630	188408044	541627732	126423015	578229103	1774953673	599513333	398339671	1661773080	1009631873	5944783704	3831317662	326324205	724439902	2762138216	354747892	2987501595	1419410215	2266604455	387231826	5028465444	224732306	3015284470	269541287	167974064	2338875826	70953236	3047919817	438952458	1194442841	107485620	277857812	737330087	313610604	402451094	191073271	613172571	176674600	92244802	371447657	175239969
2018/10/31	3353137175	950258731	218474614	1000689346	196861071	541886094	1696161413	1245856280	453384288	2315999939	498782286	287037585	502962954	1731625094	480130717	261960648	1522902965	1026199771	6000015348	2656168362	167141827	861945884	2679748297	455748571	2868051614	2908673036	1571369813	367029302	3726520749	185246372	1545585541	128644844	183670648	1318658263	79372080	3459613946	244702098	362695769	234525460	186744882	537720476	326298771	228061136	273648287	465527325	132398827	85704501	319612168	209357030
2018/11/30	3391072077	4046293857	646781574	1500997463	623278849	594037713	1790732991	2819541295	892052559	3167888082	1143297199	3404675027	831108085	1320125871	643062343	602077950	2644402081	1574356086	6032926949	2210300733	637267201	1089009097	3096450574	622876684	2899741893	2406222768	2607564503	623092316	3397907647	1111052731	2367205926	1061622255	488481360	1464744149	337135907	6787664478	799645794	836164122	452204947	1042545330	2844820627	988660771	2420271387	2010917060	670181960	387348407	279026897	784997686	506440525
2018/12/28	1523971342	1292886242	565305034	1230240865	466563283	1188232185	1073985932	1456371036	505453212	1038966165	507416835	4996453464	823433258	782610430	554546134	397308302	1418329916	1162094001	4488084015	1946594698	239456692	582998953	2177336067	647078349	2957782643	1850275575	1236417223	320556712	2773265398	1089353266	1474082845	536709074	300942768	632486044	101751676	2322512438	1001038386	341826805	162770293	330592265	1108531241	722213877	1261577063	1344787657	367734025	231402444	179394880	360605977	183302303
2019/1/31	1779702736	1321414487	360481976	686577795	668694370	813201820	1584108944	1510322504	4353882012	932700300	406600212	4902640417	528018453	1065613986	632109213	666297927	1104579724	1291388810	6900522372	5112180536	346474067	3445214202	3134944880	769048722	2236801856	1124391570	2380713503	502252699	2734410447	649997178	4588418137	333708992	541177987	1079515548	716793484	2458564599	370945636	2907436074	242190559	263791087	790480882	430785233	1653271572	1154300462	400471971	1209641479	172150458	493489152	298296776
2019/2/28	3014778406	2345125641	349447431	1202826930	1056604393	554752880	3472748355	2018626206	4634443298	1242632619	902770244	5678170150	2390951890	3050331949	1521030216	1215826261	1834221894	2034893115	10336219429	3041124387	650990556	2547005426	6560853491	1321130742	1991668276	4497647125	3739450583	917964129	4196944931	799466149	3672292962	528482098	473464465	739137504	440635807	2598238667	592668029	1878765680	509214828	729056336	1074907743	453254300	1167458267	1808582313	865894243	789288033	186910972	574515806	547691686
2019/3/29	7217308975	12278212008	826160301	2650745042	1729827230	1474865576	5788078482	2867797253	5756425463	2909926273	3898475862	10719358093	3358150317	4187756315	2658298635	2542311115	4598858278	4943503572	22322581119	6379514024	1428165022	4463121099	12236928763	1763633119	3783561243	5452107351	8002375182	2245503377	8337557640	4251429525	7619104274	1329493217	1130863322	2941491605	2729542944	6341145192	2243911676	2505797751	901719721	1737677748	2446478105	1229531196	2600306872	5937227692	2651420536	12350412380	470034551	2486849385	1730475877
2019/4/30	6617149053	6979568522	602385818	1801811153	855964021	1385216469	5116216811	2207156879	5528294845	3212400593	5795085040	3938151867	3572203059	4399890677	3395965641	2440654145	5565399168	8735423359	31705368740	3936428333	1559976637	3406414000	15352733538	1434671577	3287393943	4482347119	5398071063	3016571773	9388559641	2351513289	5304656439	1118280624	2197259698	2444398348	1570375793	6005725161	3073696999	2739609673	799061799	2354220613	2169331509	1776974199	2127877433	2354459254	5397203728	4878271672	794389205	1462298225	2936788872
2019/5/31	1547859265	3057820440	286601281	1154416221	429004466	548233216	1793147517	1637347410	1350907397	713046713	1801191405	1636649812	676311478	2120497461	1156590636	524085596	1348159032	6852976494	19812119131	1117385116	330463663	1032839299	6252835336	872965823	890676931	1017172401	2937651902	837287515	2494781892	907113800	2629214958	417950799	837071903	874661492	800085551	1962929699	996654879	551741482	283291435	1060505228	867158385	572634336	505503923	1539228939	1429709211	1762071753	353693900	532767366	1618661818
2019/6/28	1054174505	1883324394	288754512	813920901	539751369	3986204188	1241343270	1987154257	720698425	578502662	843594521	981606777	409863119	1865595548	990713870	454151914	821672548	6013169289	14064776760	1173715882	210902062	707190379	4731974280	712587742	765833476	663216208	2619834250	529163775	1964362791	605689377	1503707954	300041030	581152529	397814722	868526987	1232467756	746540225	493626621	188993608	406164219	520662970	653820153	362789277	1085682083	2235144731	936778869	307577244	442128236	984088330
2019/7/31	1232418477	1528995601	171056478	689648600	610017332	4871625011	1665833171	4256364653	624419347	491210758	830576376	1624790816	625939086	3422448718	1435539609	703520441	1035375131	8496661518	14424534550	827102052	222241219	1072068378	9261552643	582284705	633957379	652597574	3592500108	1107511203	2498257953	772384982	2890012074	226825997	578692326	957075913	445453974	1921203640	821634042	523343153	195367103	379213784	409027859	461282601	323521933	966368372	1806917595	983326318	236168566	508766979	588448361
2019/8/30	817684957	3283482564	171764322	1117889347	1349469065	2365725385	1615073865	10997346736	1090477542	3086924688	860301650	4413930762	2384368582	13138310055	2318725697	1767372605	558507635	4814621674	10661493976	932267153	246226762	724637455	6402254414	425097666	485412367	796986611	9248671894	1536038568	1666256818	1526441877	2908077427	189941634	381604860	539452250	214522970	1256275857	1365523171	1093990205	237435643	272710841	559817253	735509573	567202420	480327516	799008854	1115582944	160511755	269763512	457624248
2019/9/30	3207840898	2116874045	94528058	820743528	3792737560	2231680494	1473136412	9801957349	723517533	4545702504	1476607515	4377847252	1247300201	6855294423	1304559209	1694919437	696754015	4921587134	9794610237	1248033293	287075940	2086318029	6037216233	488556732	694984816	631591054	11275430250	989313740	1798658400	770168918	12713581423	240328865	442213399	796126067	319464712	1298594407	778853570	7173490386	163050787	382771269	836542692	729088817	772730613	550010949	1012925283	3603685836	379835419	906179409	537986113
2019/10/31	1602647922	1520766845	114582054	371375575	1180498995	2403865763	1197886536	5770639415	302272315	1393017085	435697574	2512338105	593566631	3727041035	458919874	722187652	451233402	3753672868	8502807007	3545086453	177513054	1037594784	4399855440	404391600	282359456	1529667669	2836233937	569410557	1087427191	344249283	3324486503	144446652	305524418	678174997	344159731	582753230	366750489	1603138256	237312077	219581257	470823902	235668814	639362693	1161852883	372349678	1437213436	131461927	456361583	1118977552
2019/11/29	1091728382	1296685809	65334256	270126698	1097835089	2716380526	620439173	6377658302	491135273	965081290	359175840	908520766	314375969	2192638983	928831220	423355730	494783737	4582516161	16871790405	1922731689	159638182	856583571	5086853481	377868482	321674654	1153341834	2414320300	733820253	1387900874	254681056	2842830500	155262368	261165955	284850620	186627751	565031272	578716234	3498359275	180775065	174370354	583345232	320841839	427596972	420765893	680137113	807252342	129831698	208224577	2575314191
2019/12/31	2568582245	8565069090	120110540	477757530	1111589036	2242990528	1149649145	7909549711	545937837	736897648	562448123	1762229347	434159274	3099444101	1095762104	483629449	1018480693	6096035069	14572238574	3174906689	346583374	948008110	10930373254	400046463	279496997	2625395996	4208965422	963871150	2359002847	343118873	3240069218	179636250	436981638	386871885	196544731	1025518180	398950489	2520683685	269596883	255569316	477483887	316404958	431618946	654515867	868924561	1548826040	171021057	404437918	1533193522
2020/1/23	1735665568	16058559713	278053615	508553378	1205832312	1207576188	1163094548	6994372350	442118602	674213039	554731533	888183411	398107625	3009804949	1420887602	618227961	763117474	4768298116	21083045562	3415339870	326621302	599312796	9967242940	532973725	314322245	752821039	7431701456	524953714	2121957236	301398485	6637895590	204950089	580497228	300206943	329843542	974750724	364179116	1255164038	283960068	1347857324	512732751	303360776	327211598	2765534918	666848165	1519825950	183874720	556235372	821535297
2020/2/28	2126690744	27587953602	230935945	1052870355	4417890733	2211446248	1483111731	10194898151	720474155	589641209	919173867	1057459954	664625881	4453037724	1359890497	783268483	802429943	5228595678	25781920227	5237689645	633570372	799966160	13318735854	572626067	1154312059	1059457059	5672339214	858207462	2920595382	1111886360	14684636341	406192837	1782687343	400225918	390191060	1031705281	679616645	1036360890	361786897	1077010245	644762106	440887380	486085780	36002158886	999569218	2284895724	255328527	509692054	1242915699
2020/3/31	4323666110	14496002875	250029619	3213713574	2163820178	1405747346	1645632147	5065777278	766103079	584621281	1024983262	939262242	780751443	3585110397	1650965852	874009977	924192757	7925214942	21585723499	15874890687	672300159	616493391	13894351892	470561308	3865149787	1415586735	4741359129	973341802	4222013225	1422652135	9779845737	549381395	2222436738	458396685	566087161	1430599475	1318756636	2232624104	664574756	684459226	760917142	794103312	690306447	66634560466	2477045563	6753089444	232081803	1951569530	1181907712
2020/4/30	1646176954	8890107446	349276998	9958757164	2379487965	1059565850	878736395	3317836008	927194414	415344606	517551273	2202130097	399795659	1693164645	5610634285	1213368239	458843312	6567916330	12692634072	10192839451	277814151	288830771	13163276341	368879492	1613425258	625184811	19742553456	375421602	3638166840	460011954	9979234914	198402326	1110412443	766830862	276951010	2369986376	998457697	547170309	197946057	361182131	349359466	289757938	318673463	25806500882	3859458779	1927952507	114071576	466013721	1289167977
2020/5/29	896792153	9662576039	165203191	6611943000	1544306910	739515539	849050409	9001786105	633077562	171915735	307929809	996337980	325684430	1333276095	4747944358	865003962	1055126545	6950305414	10860178275	5434205103	244315005	203656550	14100312193	293385033	681839829	797177623	13028615490	380230821	3333780747	179292995	8585364172	137645213	6795405831	4748749376	441409774	1892527815	1361539443	284337421	140943094	216057227	301347199	185027516	131048322	9766379468	1770470058	1118721670	213893542	863050752	552912720
2020/6/30	833144609	12221786095	225541227	2922216823	1775777048	874473097	1391536060	6457737542	451187887	659079864	379061326	989550210	2571390299	1758876144	5248264285	732655323	832616505	5736632438	13023418804	3035915664	436085944	417836591	10567813679	433676995	461337129	1020130859	11371006308	377947303	1518994841	456900001	6406989923	335588106	7752413911	5553162166	343137002	1666334639	1545340878	286860206	170353250	268356000	518332394	477756059	655235209	9030615816	726029757	1046540658	223060907	1372425048	427836482
2020/7/31	2700921178	33596073996	553866259	7464812314	5541158911	2883577195	3372409655	6755325538	2351252892	1206868578	1286704553	3055903155	7818378118	10322591400	12587005988	2414396919	1514526013	20408045050	27889095655	10025013907	1357300514	682743286	25335706156	917871376	2172639911	2762737482	26083164778	692542204	6276381596	1318315374	26117711194	503258347	5513537944	2748850476	1361843374	7743015207	2537465980	490053422	926969460	943044238	899729460	1080471821	998535389	14363152544	3081053896	2888294544	691339351	1185151392	1392876716
2020/8/31	2095100175	12109854526	676378242	7608637983	4612043102	1502006399	3001596614	3941783138	1064198165	591157960	1302022597	1216698919	9402688468	11886557465	7410619460	2978695224	1236529191	10550555920	14409106478	9648541665	1827375894	613933286	12550613159	631724504	1233419661	1834245585	17480888093	512399222	3697644553	956479214	26394011194	566237927	1960841899	1830728099	785803851	7674643261	2756031012	424110997	1377962148	841448444	727794495	884403615	647803608	4169909707	1935411713	2506286032	414645885	1663672619	664857713
2020/9/30	1141858570	7372701544	1111003284	1958921467	1451384471	978952939	1593145562	2035579702	830856853	575176545	467979089	907044184	4756533679	4813513826	4186351785	688534680	504127917	8528131106	16974333854	3295458729	849830938	276941604	9652741789	254306561	660789785	759533221	12997625641	314200181	5224243026	378884031	18721406151	2444143532	767200207	801203264	357799407	5511732009	1353836312	327650964	692351038	370950370	411692881	260732448	4439347904	3008654573	1153301670	955694037	468625018	1153693192	672303027
2020/10/30	726861402	6662586697	994412575	797912669	634537233	479908518	3917330191	1812445212	817855780	435834630	205112094	447055043	4222443023	2384895584	2632680958	1073029463	219837328	8282071089	9503112342	2604398762	419784452	205455278	4403303722	195804116	364366326	369291001	4372904785	146006171	1589939055	163146948	10509582379	822594032	393937494	286947978	196883793	4095627613	817730642	186120031	423338597	379803365	292399076	141223575	2612821881	1932055884	372675306	403779131	470291002	812098255	363911416
2020/11/30	811158362	7556300430	581619403	795539913	885729678	608255096	18564017182	5041048038	528698688	249169143	474320381	335080172	3870717020	3159238445	1927080822	997776379	314120792	11785684449	24548209060	7383998033	1696671846	252116621	7663824955	338797483	482039118	1268792105	6226957875	415843381	3093821484	614791917	11875732067	569907288	697114764	773970296	1507932279	2488735521	3406062380	182030745	706462759	1428442995	329694483	329473115	1737522399	1855215039	1129397475	672833156	856560113	654127548	519946544
2020/12/31	883050592	7397285864	622748075	1296036691	800748064	788858884	8484129199	8599353907	386272088	283332151	609868547	468977541	1449850576	2225841197	1645477684	782830465	298696934	39425474971	18782688327	7413598675	4963571211	308612008	11942396461	456822315	363849485	753788715	6302271971	524250950	4981801860	2086893794	17177672784	473132850	680791807	2142587972	1106298157	2059728694	1473840267	343043806	1056264911	2391503462	898787370	211686258	2460513811	3912108116	2322713797	1855734037	523650250	439821014	354949125
2021/1/29	1315992919	8985102942	482884940	750755216	928637058	602148171	16705341489	11380286327	343992965	199125462	498226523	1024496086	1077838702	2149963169	2235969290	749816963	215799759	45318491460	45293126901	4731516656	1430080447	257044442	13634698841	317827850	374330929	1374670233	12367402702	350922651	4124923846	1652792681	26355497756	228143675	435689167	2506992776	4621921746	3031588213	1131105678	249699613	352106888	1626905349	461948775	372014654	702127595	4030117054	4847566750	680745914	498691658	388498657	592580110
2021/2/26	578352365	18034945491	331742949	422200197	969290384	886591817	4814342703	4572587622	223250378	228577944	254285273	347567072	822921620	2096746478	1656637770	357947958	210794665	42313161523	46460722284	2388745887	560515558	241972225	21527043589	556256547	974791098	397446263	3355498461	181189267	10150961947	392976990	17660165065	162210149	185046302	2617839844	823711170	864623351	1309665677	98831051	225818792	1344384197	652420058	156428249	539113594	943554551	3829854903	298905943	142918049	170228138	188516378
2021/3/31	705156579	12084103622	3036031819	2268051149	1308117506	2256591316	5015857685	5126847549	1481376000	938658943	1293683614	641364277	1533535117	3501921790	2399402210	782755334	237304500	38140307131	30814669210	11007243026	1252637664	446364297	25348703401	761432425	1289062196	709863390	4111763811	297667813	9194302196	2465033513	14629139849	411623685	1346453893	1730016473	3156036025	4871167601	2731365983	239317367	564600107	1507000547	614187782	183837073	684161451	1907192690	5267563731	1155476412	574411205	230046056	377961877
2021/4/30	657215927	13955174998	2164999463	738272162	548950363	633639668	8631130909	4452624768	401774675	1958425280	7305658212	381647000	705754539	2094358860	1717885999	582370736	3179886740	19157088435	26457997505	4301551156	945242329	195050996	16093446082	759251464	1088171836	1245311932	8168197212	570914691	8875814717	833938265	6201049499	421371030	448548575	678151873	1062499581	2914693956	1796422273	214540691	384931486	1561077460	358036055	701464764	755536007	1117797885	3285473662	652357396	271730500	500908192	806868512
2021/5/31	475290388	6256271993	706097511	1791094988	568857161	870284615	5491321031	4973258062	340794527	2921807133	1584189113	264924611	555585828	1211241263	1274102199	366772567	465833509	13790998871	27148252388	3050812269	551760573	242955705	11415261693	560106842	724156143	1859792081	18459559349	324141338	4049108132	407948990	7933610263	220781708	248110101	393047824	700351823	1504398098	834489320	271315325	202769669	1263773445	186084028	194159711	1567267900	2805470921	1324525297	298216855	211299118	561634738	376429717
2021/6/30	631939423	46411514890	424408424	1842483481	535268826	1566613855	9151189811	7772976116	882920426	1580698172	2075833812	478511308	873947873	1300688507	1068287132	652891526	421743714	15935194440	24168816599	2963492071	506312945	364035599	9296408712	694968862	1628251564	1327783675	11319893434	338602097	2680366124	996655579	10768799607	176454479	320313130	513024191	1771448955	3159270021	800553453	918864404	229770198	1378596780	166660238	441391637	1757585064	2716113096	917427544	705368245	420436947	578285845	959166156
2021/7/30	513728654	51939875093	403336458	852083647	512551750	553701869	9983795455	10951914589	930604388	1247182809	1663238723	826760701	728271228	1236732910	1103669705	1450458309	340243657	16192576406	32889668376	6524200664	362051354	233084493	8910710555	643138315	1667907664	3562879006	21007672304	388690329	2642002703	444832395	13204545162	695150212	4574860547	393543535	1726911877	2902565048	578050741	1057390711	231926871	2220409276	178455392	206625290	952323566	1203593680	948467946	744217126	980356484	551014189	829612360
2021/8/31	788853136	48193437105	346969820	603499290	795168866	808742089	7252250297	5313550527	579963441	2256514590	1828109734	955374006	827581453	1136292336	1593837254	1763589851	650274933	27322673955	67911810115	22676645572	662924333	1484020325	15671894209	489620240	1946062261	7270959846	40463281837	404176666	4809156108	365362027	26097764650	382934659	4822437695	612657917	2097203802	8292879718	574747553	659178391	267290364	2819640523	297747573	274723089	629165276	1271770998	2195761969	1588926245	1734007570	467868909	670137793
2021/9/30	1327727483	49819257663	357135753	650146844	644287740	2227459204	17528200008	3901599679	1026686646	1233665922	3212534348	1899794732	1870047924	3531406040	2307229652	1851915573	754433296	29674569641	28815006760	28293279184	730378793	1228825651	28539104297	1063276092	2636463151	8685389564	36481760860	2436419970	5835762332	611811756	16059813552	384498497	4247146406	965699118	1807091839	5736309402	1162612905	606496024	401824450	1495566162	388204145	501832489	463220155	1683711727	3137754909	6343807253	923651891	412520364	1237792360
2021/10/29	513479469	40743221837	680047236	696361751	260487473	1065585269	4892426788	11561715982	865525645	1820551679	596449062	425150780	317460127	1739944400	1123295540	1058940083	276665226	7780617977	14463167220	11852159271	939061586	296944836	8065002174	384640415	2046772602	1361605889	34682383302	1310769384	1208829951	506902185	4960732853	151595102	849700881	389916982	651766231	1366534186	288337164	155883994	146035815	1026552989	158619828	228393988	218322001	629201346	785287854	3770228473	1619841742	151440880	648109970
2021/11/30	519156382	49588411044	636050787	864722643	686716186	3055911979	5921425731	24318762251	1631983232	2823408747	717854326	585511737	347662255	1720202094	873078754	2603608342	507375524	8814369075	22907374707	28127917710	1457719327	425724555	6334873564	455182038	1684029713	1701345923	41155424316	665209450	1618678974	748883656	14114813123	185407639	2021108546	483470011	1822774421	3680195415	500972752	262537044	158808879	1253370453	1333291853	292050106	310852722	947547454	891884413	6001121914	1263322896	229577542	1251039215
2021/12/31	7033452128	27424323981	595910754	817933208	2597044815	4505463099	6938655732	23261785781	2385951321	2518674693	1806658998	1954106659	780270210	1300463187	1801373171	2635368190	1351496403	11311702979	77480759688	37731708660	1370111608	613684656	9017873207	508585736	2533376130	1962841443	28974590047	925947412	1992068365	4007185774	17896384344	432177621	2145832637	1946932615	1597421803	4799729581	840295231	3227488252	315476103	2367660553	2685946464	959920795	455420942	2006801290	1576510077	11687817748	1032463596	381166579	1547616994
2022/1/28	3987941383	21099632224	736867782	2022176209	4404994996	1989990316	4247074924	11817951431	1249827668	7929339111	1066617568	1242481119	534732439	1880203453	2225313007	1404789086	980158648	9968037241	25390147450	22726149620	948875077	329787959	7604431788	599809133	5770186065	1317703836	19670853575	1898115928	1228622891	19207820541	10005933488	420135398	1142769900	3075175576	958979249	1649794974	858550225	795564378	1992778256	1980987080	688055436	749893530	675720503	4014360148	1566026379	3543002262	921315281	1232918721	725120878
2022/2/28	3833270865	16266024990	775057158	1243403026	1770440832	1817630182	2556931479	6881168086	538327554	5042163592	2175665425	457826869	489979273	2373519683	1794943411	712942716	874375211	5338290208	13289564236	11780117055	833555892	259789350	4307198550	737672052	8602198404	932276038	22876559362	2486340974	1085487315	4395603569	4056082658	660471503	438155525	2237515378	535780973	1007672111	806992820	1771831722	573473951	1939433862	1128060965	453168150	542527109	1225641448	1732170858	2265732615	257819690	3155567026	501177204
2022/3/31	2899372349	18205666774	519430446	5896495684	1431893039	2084294361	4945333973	6313530082	1292364144	4166468877	11025095963	535741224	2525641225	2491833697	2625355488	1452203801	4549464504	5313394172	20036020048	15513030972	1497978653	384055064	4815637035	540760309	6588717446	1556964936	26245007238	2658520989	1594331835	7777179830	9305341740	1645898241	650226107	3410999840	597519797	2991694947	1555425907	2986636685	2387332333	2638433092	1039284342	1578427984	627482938	2751228505	1738229811	2662436223	817698386	1342857029	833391590
2022/4/29	1882021431	9912410830	640834051	6597249888	765745331	1402356554	4306154051	3238596324	819172657	3533192198	2134764412	450164507	1686901140	1625832934	4685702808	1136146489	3353829197	6243196900	12930623124	8509414256	1768944027	283842503	5676490982	736075633	10148499888	1588087284	13672156405	1717857619	2016721595	6149294844	5190825212	2053249196	450057259	1472617015	367662826	1685638468	13002114789	2090987427	1376776507	2193971452	1117623595	3184621462	427044599	2278554692	3746178908	1774350956	262695810	3252215325	1831577855
2022/5/31	2219649583	17566014737	2827164620	5390069377	1074161525	1492067129	2895756621	6221695364	641779969	3546693511	3163192558	2378839292	925684243	1290201349	11637887270	2290436265	5915059393	3984992138	13906681013	11987584428	2553886946	341352282	4849731056	545630561	10826605482	4148712154	17294282188	794057959	1540550426	2082745979	9679919410	5798541458	667931697	1250691072	380313292	1958653260	7997063828	2693329994	1683621696	1573506742	1683923980	9453794936	512635690	1030846786	11726705606	3652084707	191611690	5707424995	1483506708
2022/6/30	2881772634	27739634825	4206353405	4378232945	1352561028	3000772779	4358570339	10248122968	1507695477	1983756232	3749987146	3222317249	1272506622	2659719202	6148284891	2868342603	23737999973	5655186446	17658800666	16633053879	5642393824	392658085	4776659539	478316435	7880258847	3391402676	25782005832	824892871	1525924011	3903335308	17876377698	1622543693	561380078	2641586651	2599564483	1994658543	5669555858	10748957495	3583727454	1957868792	9121959663	2627732317	457421405	2064188620	7114376805	2651976004	694486853	2203125438	1444863161
2022/7/29	1284525781	22162785300	1365441746	1248895428	717828116	7525033814	3015815353	11405550193	8133751230	5184816323	2052838930	1409386755	667483376	2095009145	3853625384	2753271110	6692330760	7345068326	14121282070	24461314032	15494272907	413755335	6080586787	702031008	9008946611	1297870927	26533003786	712348680	1679006499	4824352850	10738575138	3863550571	858637965	1273508226	3182974875	2954044984	2638106606	9669584555	5961452228	1358875243	3331079544	4425883890	483334695	2466607534	11395172325	5353558320	974085969	1127587130	1293360102
2022/8/31	1064885818	47759508023	848865109	2617798429	1771607304	12445621657	4535070609	19968700010	4097664438	5671629522	10208366252	1231063157	877326497	1243073318	2400406511	3958946667	4634487489	3183414252	9230070735	23694769336	6030674725	874197288	2559445579	230044175	5922639627	2820831076	25710424929	4128782942	965349747	10513419226	35539627343	1378784949	5544030686	3512850969	1848156866	5212369011	2120298071	22656271057	3233113158	2197881982	2767319485	1703508974	524021335	1153338860	3441749477	5419396771	1160214588	1797107998	1308302850
2022/9/30	863228612	13882542722	755515655	1478052547	641794332	6580981025	1841251249	10874087733	6101186952	2685003398	7403936273	3549165511	497363376	1712500711	4303044765	916138466	8769700271	2204486619	6052400878	7278065113	2426837672	722396861	2321973053	331002286	4227000307	1646880022	20987021571	3319464625	874546115	6494130830	6911000263	973841496	3621489407	4008223170	1951418881	2319488005	1953032625	15161579872	3013684397	1343827804	887999080	1351857928	431819274	817644850	1499719733	1690850189	654659303	738777638	740369378
2022/10/31	1208520420	14725244313	394857190	593402908	3028935825	3022168015	1398549889	11828819721	1218008717	821477748	3955712933	2702263378	746227367	1268235745	2836461737	747013902	2206084968	1744045339	5317150375	4698359126	1614423460	354254088	1975772471	134710915	2170769116	873836093	27131861022	2812022210	501223770	2598184500	4314257910	399236347	736593173	1253147878	524073415	1139301168	1358704416	10117928002	1567359172	488753892	1372636357	959445443	7215786935	579896601	907924292	1359624136	594919388	388535030	480091544
2022/11/30	1986611900	15853029876	428397285	1975370000	46686864586	3223287029	1795796254	12832373332	1521065053	3188282045	4067902193	3897729241	639349687	2503963189	4301537131	1578296906	9132966760	3387043245	8053327338	12238218232	1777915835	426361927	4615799432	223763789	4915587242	1181652039	29014580472	1280187875	875837797	2882319649	6627803699	1117938092	980560513	1418735972	890277845	1773335409	1718599025	12228642464	2865219805	3256848922	1618079824	3463610866	7351183513	908769504	1583155290	2646417351	903145741	2186906920	587101446
2022/12/30	1094477595	10420642213	893984748	1953888446	26353955736	3406151865	1836431580	5588645248	1011953420	2491843692	3109003795	2823264923	856264212	2944042815	3070525230	1984307901	10069877348	2740738515	6297109895	6783916539	4992441310	295617089	3823719546	515920569	2392204193	2345695377	13352743227	1164255833	846502163	1167660056	3625624705	4137485627	752744517	1637159235	508068262	1299007573	1478632954	4297922436	1377199128	1132921181	708347599	4351042131	5217508183	3800722979	1136291811	1760097164	1243029944	1677480116	2018648085
2023/1/31	654727409	4408215607	561424795	814617721	19903592295	1639987202	1076392214	6349672576	558179335	2992154809	1226281994	736251771	701083334	1512366596	1296926946	861632524	5445518239	1826888758	4987601281	6494395285	4933032243	300734568	4480499564	203860497	1805900001	1756509857	12956155963	430967445	420560301	1134300538	3083629127	3800497597	628833415	664181142	2437140832	1352494819	794932791	2278480743	897648424	531360907	1110656724	1813677374	1579458678	934997113	785742409	1352634615	634874340	2449090432	435058977
2023/2/28	1362900114	8047711903	528161914	1991635832	20637413634	2450935037	2787258491	8329699500	1099451367	3873424227	5073913098	1328367419	486593987	1477303481	1790525674	1468907117	6414349438	8485371661	15012521716	9823630408	2744697462	644932970	18942972516	372399428	2363337109	1523696216	20024116501	1559749631	1738759217	978105600	7297282613	1563665851	944551142	934060442	1188726457	1459674456	1108895929	2768976861	812652676	682987615	1843620189	1615312685	3108650966	1330935507	2982821659	6010187969	684300490	4933384995	750603485
2023/3/31	1538766726	5065942682	625114179	1814584052	39478719428	1921431463	2887801911	5336222101	1109366333	1331220006	24827816615	888784143	753306149	1790390797	2508775908	2238200582	13356015622	5378599975	12207920700	7274686816	1733399350	421000074	16107142221	756903605	3594919130	1127856674	41930483616	1244970030	2263231024	1277660611	15295115206	898231067	887275319	1139021474	576904275	1757288126	2116486962	2767274751	2510955961	609061529	1445912226	909922024	1257715666	1570432805	2209810415	3778551842	1203995958	1550894171	680093641
2023/4/28	904591715	4152695679	850499422	762135199	26288379743	1268302048	1909368294	3983129251	776154183	1449594610	15554245084	463102557	854964930	1696782227	2484043532	1863672543	3875078170	3667727795	8036252824	8314893563	4617829445	931956811	7497406262	618795201	2830703767	846247267	14740830529	471284334	1954440233	997134612	7513278059	631877413	689566456	1467577768	556006339	1443833067	3563119932	1512838827	455258862	535919158	1209490037	559880747	690268199	1020220876	1157643555	5060749401	647227826	1565302413	601845025
2023/5/31	1637231873	5362507690	423411899	632154624	16922834434	1115589746	1507186765	2559902107	648969714	1502613519	14813195039	808453660	1234965723	1375291104	1650465317	3201614318	2595608365	3694893575	13184071249	8135024174	2803249630	4530567491	7470665953	1294532714	2166242553	1039461593	10865587889	414112263	3353521598	2328565331	3131965322	699389109	603569872	2058837655	442617682	667743430	3238622005	947135149	317455833	655223886	920918394	520176030	566432550	1001777417	2070307389	4478022978	699325538	1020305573	617054538
2023/6/30	873999471	4979208051	464139511	605874489	21824418981	1253742187	931501468	2452191950	616180157	1640749347	7566567406	424074068	476775434	905264458	1404532934	11321377566	3383255092	4227145598	7767545687	6631425930	3015501390	5053497181	7815848998	854318348	1552727133	595979621	6902053669	288576070	2358665129	4350111718	3105992588	522263829	1783945681	786959635	730293162	1016826256	1395242232	1601753123	319613378	630054172	1839360555	671438961	548047997	888481812	5837110935	3171304696	396728410	2196689234	614162578
2023/7/31	950266540	2837862177	2132943866	1462523832	11058200107	1844286305	1384563821	1991912323	1350273481	2324209439	4619742995	738408615	465710297	1203548684	3708421771	5310974379	2583746876	5146543614	10554007630	4582793170	3274691795	1929494722	7592250548	1024951965	1136592825	541270047	5731583501	283416836	2239568619	2782193619	2937379211	1139349896	1194601131	656891234	5922285494	779840381	1280470477	2079065912	622734764	473322616	1120610251	800667172	3746776785	1271131059	2858389608	3706786652	455525479	1188046715	393715623
2023/8/31	2035432096	3230178288	7524169103	1649357573	13388406374	2773562365	2116855580	1805584153	980248488	1543425103	7197777039	1220215324	657992406	1579291128	11693613740	2272920063	2384387928	4478870515	8003755485	4199907653	1807661128	1456523466	8218228111	1742510509	1582213657	832251481	5274061396	650540340	2085301660	1552249794	2656085961	1013567946	836341998	730076615	1523857925	696226716	1446047553	2325547729	579496045	520965392	1245448663	1208020408	2312232821	2144977252	1518423465	1794176594	339678337	5930363062	428700350
2023/9/28	1399307427	1886246634	5949512246	439200835	7076145332	1744166268	1365947606	1241692348	695165899	1351958380	4234182773	765844055	519301004	923008737	4300732156	1048105535	3375789233	5619983973	8023620687	2551435204	990987087	1209485827	9460507847	1523727848	881768077	633016057	3626706570	238657697	1854830392	1228339879	1794462122	763269208	767329120	495733648	973724340	496087782	1505318622	1670294764	479715597	359346431	968494322	2111801577	1203843228	1010820901	1411336717	1195140634	239226009	4203614772	347438583
2023/10/31	718927540	2309705733	6614119718	439764647	5107479655	2177680241	1872020460	1958214929	521991440	739703842	4260813555	694562673	501036457	851012083	2331370990	1697983872	2696759312	3368143545	16243834285	3027068359	1095736293	1454095354	5612065190	1080490779	1154880400	467587992	3424690444	240150846	1488603083	1818788792	1478364674	493254447	475256995	475484139	858530818	476192352	1189470821	568215608	365683278	307473337	388247915	740916963	989170578	780332027	3391930440	2213881644	188027723	1086289629	259291954
2023/11/30	1174052333	4726525967	4386684118	746488760	12505907442	1820558482	3106726053	2996557863	675321891	12563284855	2572814936	1284602811	840467528	961434171	3967835969	1265792534	1286745822	3342762438	15785205717	4859296064	1183150583	1236807436	5708913252	992446101	926452022	784463192	8373782344	2261576715	2418988810	2125662597	5373780997	887382180	1350165374	939568200	3841678496	1360591394	1177100497	890126556	454797202	396131134	55558668897	4096940310	2255276093	1269749933	2461614469	2366168613	253013064	904370209	424282254
2023/12/29	1223753647	3228019227	973226137	890807056	19270733000	2328064952	2723888656	1750317278	499641363	4761122000	3980127042	537214093	836988285	907251271	2423920596	2506863017	6274124222	3151279469	11814376280	3669794845	996633870	919240368	5472492503	2088032975	704362303	931516524	3473844200	1829101056	1918699381	852737129	2564645922	1797901075	791389905	1414014347	6677375021	1076615200	1894003812	1301657283	2223530972	1303125422	44967777751	2297283908	1315249113	1006511500	1053888983	1533734527	276967265	4035942471	447578336
[truncated: 1,352 more columns]
