# Supplementary material for: Can systematic skewness factors predict future interest rates: Evidence from China
Source: PLoS One. 2026 Feb 5;21(2):e0334345. doi: 10.1371/journal.pone.0334345 (PMC12875505; doi:10.1371/journal.pone.0334345)
Supplement: S2 File — Data2.zip contains data including trading date, total owner’s equity, total asset growth rate, risk-free rate, return on equity and monthly stock data. (ZIP) [file pone.0334345.s002.zip › Monthly stock data/Monthly trading volume/Monthly trading volume:it.CSV]

	000004.SZ	000021.SZ	000034.SZ	000045.SZ	000050.SZ	000062.SZ	000063.SZ	000066.SZ	000070.SZ	000100.SZ	000158.SZ	000409.SZ	000413.SZ	000503.SZ	000509.SZ	000532.SZ	000536.SZ	000555.SZ	000561.SZ	000586.SZ	000636.SZ	000670.SZ	000676.SZ	000725.SZ	000727.SZ	000733.SZ	000810.SZ	000823.SZ	000829.SZ	000836.SZ	000938.SZ	000948.SZ	000977.SZ	000988.SZ	000997.SZ	001229.SZ	001266.SZ	001287.SZ	001298.SZ	001308.SZ	001309.SZ	001339.SZ	001373.SZ	002008.SZ	002017.SZ	002025.SZ	002036.SZ	002049.SZ	002055.SZ
	¹ú»ªÍø°²	Éî¿Æ¼¼	ÉñÖÝÊýÂë	Éî·ÄÖ¯A	ÉîÌìÂíA	ÉîÛÚ»ªÇ¿	ÖÐÐËÍ¨Ñ¶	ÖÐ¹ú³¤³Ç	ÌØ·¢ÐÅÏ¢	TCL¿Æ¼¼	³£É½±±Ã÷	ÔÆ¶¦¿Æ¼¼	¶«Ðñ¹âµç	¹úÐÂ½¡¿µ	»ªËÜ¿Ø¹É	»ª½ð×Ê±¾	»ªÓ³¿Æ¼¼	ÉñÖÝÐÅÏ¢	·é»ðµç×Ó	»ãÔ´Í¨ÐÅ	·ç»ª¸ß¿Æ	Ó¯·½Î¢	ÖÇ¶È¹É·Ý	¾©¶«·½A	¹Ú½Ý¿Æ¼¼	Õñ»ª¿Æ¼¼	´´Î¬Êý×Ö	³¬Éùµç×Ó	ÌìÒô¿Ø¹É	¸»Í¨ÐÅÏ¢	×Ï¹â¹É·Ý	ÄÏÌìÐÅÏ¢	ÀË³±ÐÅÏ¢	»ª¹¤¿Æ¼¼	ÐÂ´óÂ½	÷ÈÊÓ¿Æ¼¼	ºêÓ¢ÖÇÄÜ	ÖÐµç¸Û	ºÃÉÏºÃ	¿µ¹Ú¿Æ¼¼	µÂÃ÷Àû	ÖÇÎ¢ÖÇÄÜ	ÏèÌÚÐÂ²Ä	´ó×å¼¤¹â	¶«ÐÅºÍÆ½	º½ÌìµçÆ÷	Áª´´µç×Ó	×Ï¹â¹úÎ¢	µÃÈóµç×Ó
	³É½»½ð¶î(Ôª)	³É½»½ð¶î(Ôª)	³É½»½ð¶î(Ôª)	³É½»½ð¶î(Ôª)	³É½»½ð¶î(Ôª)	³É½»½ð¶î(Ôª)	³É½»½ð¶î(Ôª)	³É½»½ð¶î(Ôª)	³É½»½ð¶î(Ôª)	³É½»½ð¶î(Ôª)	³É½»½ð¶î(Ôª)	³É½»½ð¶î(Ôª)	³É½»½ð¶î(Ôª)	³É½»½ð¶î(Ôª)	³É½»½ð¶î(Ôª)	³É½»½ð¶î(Ôª)	³É½»½ð¶î(Ôª)	³É½»½ð¶î(Ôª)	³É½»½ð¶î(Ôª)	³É½»½ð¶î(Ôª)	³É½»½ð¶î(Ôª)	³É½»½ð¶î(Ôª)	³É½»½ð¶î(Ôª)	³É½»½ð¶î(Ôª)	³É½»½ð¶î(Ôª)	³É½»½ð¶î(Ôª)	³É½»½ð¶î(Ôª)	³É½»½ð¶î(Ôª)	³É½»½ð¶î(Ôª)	³É½»½ð¶î(Ôª)	³É½»½ð¶î(Ôª)	³É½»½ð¶î(Ôª)	³É½»½ð¶î(Ôª)	³É½»½ð¶î(Ôª)	³É½»½ð¶î(Ôª)	³É½»½ð¶î(Ôª)	³É½»½ð¶î(Ôª)	³É½»½ð¶î(Ôª)	³É½»½ð¶î(Ôª)	³É½»½ð¶î(Ôª)	³É½»½ð¶î(Ôª)	³É½»½ð¶î(Ôª)	³É½»½ð¶î(Ôª)	³É½»½ð¶î(Ôª)	³É½»½ð¶î(Ôª)	³É½»½ð¶î(Ôª)	³É½»½ð¶î(Ôª)	³É½»½ð¶î(Ôª)	³É½»½ð¶î(Ôª)
1997/1/31	187564384.2	557318657.7	500901251.6	109125685.5	110284736.7	304912934.3						274448888.6	225426575.1	638302714.1	573890092	266315097.1	444852961.1	248690023.4	707166572.4	279876775	106663435.1	460511975.8	156800107.5
1997/2/28	241867803.5	508866168	299417161.4	109528815.8	64635706.5	340788170.9						134433883.8	115260475.7	505145605.5	403004828	239757521.6	206500568.5	199397165.1	610162612.4	126593049.5	41669439.6	159498033.9	47269051.2
1997/3/31	445387352.6	1932922989	1506637892	221395943.3	262524518.5	726051040						690625269.2	429778593.8	1718691161	638512944.5	414670013.8	472905961	269009128.4	1331482258	403987290.7	185003802.3	510009669.1	277593017.5
1997/4/30	333784302.5	3690972242	879934073.5	534237976.2	190308496.3	1712244702						445227836.3	315856264.6	1707042296	526043223	437676989.3	300167225.5	184888825.1	1911061395	792232570.7	384128778	1291793451	293248432.2
1997/5/30	450122597.5	3813092305	434238209.2	356389106.7	117092816.2	1133738662						407759400.4	210040874.6	856443144.3	489488105.9	334938281.6	167626657.3	227613244.5	1006784991	193007058.3	315050758.9	749828087.5	143613725.9		647661619.5
1997/6/27	479788596.8	3327197673	507413109.9	138231167.4	694855333.3	1113810319		1188463008				117488844.6	124694025.1	374436501.8	228678891.4	115373538.4	88029843.4	75802462.3	509651434.1	86761594.4	561268270.6	286280028.2	103034633.7		461200765.3
1997/7/31	118727646.1	1969118745	217941358.8	68778345.5	793369014.4	865351173.2		2292713787				90055666.3	58432870.9	341500478.7	97165795.4	75278444.2	59190901.8	56946383.6	225685359.8	94591743.5	428648049.6	402891065.4	61391247.5		478931331.3	1778956119
1997/8/29	184366317.8	661982952	94943519.8	38970987.6	229667852.9	316236815.9		392563483.3				73008516.5	50529076.2	274658585.4	286687404.9	105425885	78168794	55133756.6	259346190.3	70162080.2	171102283.5	711579085.2	27383424.4		1037784620	236898092.1
1997/9/30	155530737.4	364254214.6	132805139.4	114704572.6	95867209.6	118282767.3		188242688.5				123699937.7	121561396.3	423658941.2	145621478.9	124602719.7	113562233.8	76034991.1	1048074206	58102474.1	85563297.8	240783645.8	13442542.2		353514279.4	206534746.4				439339780.7
1997/10/31	118314232.2	2823512248	709527773.9	249530146.4	252750606.4	986692461.9		1073995708				153360134.2	165994072.7	177476587.2	106008450.7	98618924.8	62906216.9	64390679.6	449477462.9	67238657	408833256.9	422058604.8	36319874.8		562014112.5	707249922.2		2048032044		2101132283
1997/11/28	62418398.7	2828715001	306759063.9	88306313	101174274.5	938853309.4	1939165231	527676032.5				229011701.4	52847991.2	116825845.9	176463130.2	49440405.4	36876530.1	46791949.8	2273502085	88280267	369600230.1	402386975.1	58430411.5		376905522.3	444346911.7		353281001.7		899616266
1997/12/31	46170856	1215813852	167053769.9	41745464.1	203910849.2	391104358.2	1594893178	1005836921				66049595.5	40196522.8	119154033.2	102286278.3	47468809.2	35340512.8	102585008	706943086.2	44490591.4	334393540.1	892379047.4	75686216		489480717.6	674946871.9		254702944.2	656998389.3	1104633663
1998/1/23	106833297.6	1291805546	266742872	40427582.8	504472907.2	351408625	1032386681	1226655921				86068749.8	61077959.7	209461946	200749232.5	71565935.9	146690631.6	137131606.8	2802432278	131579499.5	422993124.4	475617812.3	58387656.4		259604986.4	895113381.4		489097832.4	201762637.5	913528208.9
1998/2/27	57709717.9	517846355.7	81648108.7	56600662.2	104858163.2	122534794.1	332097291.2	490384576.6				47186471.2	26184360	77230662.3	104558725.5	75077785.4	74619361.8	69661787.3	838731948.6	47799049.5	185233049.5	297780051.5	70205267.3		75800617.6	367169973.8		112948748.1	56999642.7	329841980.1
1998/3/31	64552909.7	969637721.3	86334735.5	39815220.9	204400759.9	264577480.8	1473224783	930131628				42737932.2	20208687	73480566.8	132320318.4	34113445	109569704.6	59060415	1077123521	68742452.2	282709531.6	558922595.8	54692931.5		184576014.4	872904072.6		177582803.9	87405938.9	991290957.3
1998/4/30	287438914.3	1363526515	239171555.1	208758228.7	270323565.8	357270401.4	1705697848	1963244673				928348993.1	145492484	372308466.1	834030465	203233778.5	350518623.9	399682169.8	1403334630	229785615.7	392086693	507552101.1	175229915.8		365465950.4	1021856329		656153395.7	166860911.1	867283706.9
1998/5/29	347508720.9	1133022096	225778728.7	326664656	206935052.2	274541045.6	809036026.1	1064075375				1015441386	144168118.7	222302264.5	520587458.5	369128051.3	358512422.4	533798959.4	1075096481	292792624.4	355332683.6	452430018.8	114124149.9		403861451.4	1112393536		970489790	191811671.7	410311408.4
1998/6/30	141270464.7	535013889.8	248978800.8	203557706.5	134623756.4	248942297.3	1016477426	462545106.4				732876927.4	45520463.2	174075461.3	371986043.2	201689144.7	154555145.9	469616642.6	719313830.8	359055044.4	348808336.2	410106570	87636109.1		265005790.8	580432171.1	255767747.3	436287467.1	210743721.3	245671941.3
1998/7/31	53630680.9	392540363.2	59037398.5	80318673.2	101465623.1	359630279.9	841980717.2	249442477				550052234.4	39154149.6	216379162.1	977010477.7	99623187.8	58981813.1	454310246.7	231693400	60888183.5	234100419	308558773.9	47474332.9		584386334.7	210960309.7	108595441.9	499199048.4	55895388.9	161296491.4
1998/8/31	63837564.9	528394723.4	126785253.1	39495447.3	76001839.2	227184464	593089177.4	688798478.8				441240966.1	42381454.3	114466417.2	342846206.1	134642373.2	106050749.8	461947876.5	198919876.1	54931505.6	117854079.5	211648250.8	69918053.7		338955937.8	803181131.9	86860175.8	245209036.2	54541656.3	251583306.5
1998/9/30	278022018.5	386124740.3	73248042.3	171450401.8	129170509	489181299.8	600551812.1	645049265.5				666415694.5	106107055.8	195208654.6	501332346.5	82739569.5	161113026.3	450134243.5	292977637	117427830.4	132514001.7	294532270.4	53369605.3		565405720.3	453119245.5	188395894.8	506536798.5	85385195	157368106.1
1998/10/30	524650063	248405887.2	77294011.1	136345008.2	51584902.3	389803761.9	553307182.8	198030444.9				207618997.1	164226631.2	522089301.7	250245136.2	74148858.4	123162782.3	244937343.5	343788150.8	71656912.3	362468370.8	120007196.6	86097890.7		384662541.7	165790440.3	141082227.9	462066106.3	147616312.3	86270422.1
1998/11/30	846433705	594768746.2	146388661.4	255131662.7	134075877.1	830015837.9	1003099947	289794786.4				170250286.5	202792434.6	260166031.6	218450417.8	56765100.7	118195817.3	147118513.2	172301998.4	240829782.5	632556701.7	266111423.3	76989575.2		706786974.6	231508213.9	181228099.8	362922899.8	184841598.4	208517458.1
1998/12/31	220991532.8	330724290.7	42204329.9	40419027.2	29416379.2	334020121.4	487799426.5	295627186.7				101732407.4	86019012.2	200900075.5	126104341.8	30017557	107792952.1	71874028.5	78897259.9	47822889.2	231977233.9	231066194	29739184.3		98549759.2	77281530.4	65692485.5	105727492	66978160.1	57933228.1
1999/1/29	256804100.4	570177648	57020163.5	48794487.2	33987350.7	225813620.8	463191668	640942331.8				556581663.1	54676304.5	107470857.2	49354383.3	29607249.5	52312131.1	150705509.2	170716373.2	37657980.6	117774241.4	114079660.9	30287283.6		140395797.9	69979084.6	81740151	104192856.5	23359971.4	88540664.1
1999/2/9	40189564.3	152960836.4	11604221.1	16813247.9	8420697.9	77720835.5	115641464.1	283014493.3				135746860.3	11193103.3	39168214.7	16404095.4	14919118	20541460.3	31511917.2	64546785.4	18547186.9	28139703.6	40032753.1	5863784.8		56641777.9	22452046.3	21002964.2	17819446.5	4711376.9	32893813.5
1999/3/31	519240342.9	382428245.8	149144816.9	331000345.5	41008453.7	301207706.7	377531411.8	406493142.4				937903933.7	110894315.7	363008053.7	252651506.6	59249082.7	115554162.8	137876094.9	204013159.2	202267144.2	101802486.3	153832645.4	42039212.2		113047496.2	207334769.2	40503101.1	101652463.6	155519388.7	144098479.1
1999/4/30	445163246.6	256189130	107863242	221437886.1	39208371.5	373282146.8	428636161.8	337482163.6				371485974.8	93934709	171242186.5	171821377.9	135794528.9	185206206.2	112938544.7	591261657.7	549043648.6	74804337.5	112950687.5	35852101.6		244934803.6	128070327.2	129794689.5	166321722.8	97764364.3	192535170.2
1999/5/31	223449928.6	1229648760	67786672.2	109905464.8	77098503.3	403717119.4	639460082.1	915296184.1				669567872.2	125873590.7	214100259.8	180012335.4	95617829.6	77442256.6	97219066.7	946450909.2	455323804.9	352264848.3	159793639.5	126808702.9		224460632.4	510678727.3	31588636	306173893.9	100503719.6	211191426.6
1999/6/30	489515202.9	6334494593	442155804.8	562597197.4	280959121.8	1688993668	3380573962	2843603904				1735014330	143237296.3	949834982.9	1026153660	356845144.7	227507494.9	173379768.2	1954895992	1289601900	1207401761	1513319637	262734895.2		810925972.6	2489693544	348339712.6	1088705054	575381198.4	1132574959
1999/7/30	330242682.9	5030339217	803877447.8	153368922.4	90053575.5	999448572.8	3070710881	1602286424				526626803.6	352730717.3	605090650.2	638632997.2	293070062.6	243908204.1	136350283.7	839689688.1	381559599.3	929784470.7	522626552.8	166695714.5		249202731	1022929411	159328931.7	290307417.2	350372030	1380571541
1999/8/31	376200652.5	1416716710	254577322.5	221272734.4	70012774.9	408178138.5	964198048.6	559510131.9				254893425.4	117206573.2	319832806.2	272363129.9	614748352.2	226410052.1	144202973.5	376066175.5	202005595.5	396298137.8	371074653.5	33176747		195449770.9	1031349107	60770102.8	199363952.9	51388574.9	380065442.9
1999/9/30	154389621.4	1088460541	744546064.2	162795175.4	50632279.8	417785310.8	715949624.6	433530329.8				325335864.2	76978068	347479304.8	281398996	189661060.1	221074781.9	22174689	181748225.2	97921858.2	469121635.6	192550374.8	68349435.1		955449932.7	787377180.5	29418211.9	420594711.6	18689261.8	306130645.7
1999/10/29	38398754.8	498050495.8	157530200	32240858.3	18111192.9	177171905.9	306494201.2	170551205.6				117803743.2	25163861.8	249650903.9	81010619.2	49022585.8	33934199.4	35550831.5	69327387.6	38797875.6	215221527.7	45185108.3	13872635.5		201101426.6	187740690	47312691.4	82024126.1	22526228.2	105577937.4		2013891499
1999/11/30	41055961	460674780.3	155277726.4	205476666.5	36511515.4	108983757.9	377017676.1	155703271.4				93549127.1	70803346	192371909	108747897.3	117554844.5	34003908	216345124.3	79008476.2	52382297.2	194028140.8	80942200.9	44276825.7		130211046	164529479.2	29142540.4	61646184	207587422.1	138327360.1	3127267024	602750772.5
1999/12/30	145779526.5	1288814502	107653683.4	49969513.4	32205262.6	320282189.3	416766719.5	326724751.3				204165619.6	189127591.1	235571251.3	336051486.6	257050949.3	77692396	80197002.4	71120794.1	242143608.3	498991353.3	95390873.5	53368352.6		129427115	237500489	96658758.7	46963143.1	179728239.1	705663735	1232927303	518425041.4
2000/1/28	496123365.6	2458972252	398864154.2	123958074.5	95859454.1	1479051203	1255353164	1499012995				385824106.4	64261931.2	1495371240	693607476.8	151382954.1	77387223.6	48109841.4	204308593	332965046.7	1558422366	158984627	503831337		479610582.5	3909036883	82938357.9	327810367.7	49135102	1045592007	1789301456	1202740707
2000/2/29	626402380.4	3061626299	637547239.1	252981283.2	191477049.2	1339576727	1659295178	1379370569				551883700.4	92028897.5	793175348.5	936408459.2	147917674.3	92426938.5	71919459.3	428793459.1	630927391.6	921869786.5	470103197.2	760502429.3		714393241.7	3903791390	199740899.2	550028197.7	81323564.8	1180015671	2319177843	1124849468
2000/3/31	491993919.6	1621601655	1105838557	353248124.5	168041366.7	830984403.5	1610033567	1135628239				884432728.4	199364814.4	1615743105	732074358.5	1160879357	211335370.1	274930904.5	2290825963	1184963426	852086436.8	737159417.2	216554786.1		496895244.7	2367969074	215944857.1	972250719.2	300251723.5	686734866.3	1400868858	695449631.8
2000/4/28	423676164.1	4412620811	364740476.2	452394996.7	308921837.2	910659080.1	1108865118	1878944886				354684876	374027569.4	288648538.4	519738199.9	1169289716	199553816.2	197232924.1	763675825.5	432016179.1	917479195.1	687412373	153217301.2		597220371	833016476	170961007.5	1590939226	438804150.1	469177291.2	770289648.4	299992155.9
2000/5/31	419199777.7	1063589556	211776230.2	434977248.4	88743986.2	348611820.3	781219707.4	1601829339	3616652703			157608967.2	239557951.7	251668856	257873460.4	631640755.8	205674216.1	69444833.3	337241560.4	184089523.5	947287669.2	417061775.8	449052854.5		1417503960	376701910.8	143940637.7	1198654039	102065786.8	488598985.3	884143331.1	283679055.3
2000/6/30	423179686.1	1078307266	343715188.8	151431557.6	275499595.7	643534445.1	1122629740	1345346634	875175978.1			274080054.3	238336416.3	1269347774	879738623.6	807472666.5	407273349.6	259982155	432337049.7	268195080.2	1613517526	546124084.8	531466601.9		1298855857	562975022.5	205647612.8	1075538562	1119881189	797494380.7	824363029.3	249434793	2106335658	2684613471
2000/7/31	263854281.4	695508587.4	334867318.9	103340940.2	226862105.3	353437300.2	961673386.1	1442524028	566790965.5		1341854264	225165656.9	113501109.4	318999339.1	465939197.5	703330939.6	164969009.2	103019494.4	502607230	742982067.1	816043737.8	461629250.4	960760244.9		892573772.4	365918815.7	196121474.9	1034801330	382243994.7	525941156.2	600247245.2	327997750.5	1514348284	800621664.4
2000/8/31	570500582.8	1083221153	842598398.1	126445031.9	112570671.2	374272974	2461894795	2267397522	412213214.8		1650390204	906801693.6	330954972.3	912256882.2	614207588.3	604236594.5	166164145.2	134610686.1	1062298961	803493658.8	1231393962	526665277.8	374499882.4		667996472.2	510038426.3	225412399	818506860.1	306971234.7	447578412.5	1115573211	188445020	875178228	731851947	1431673075
2000/9/29	470397857	565979154.8	216600257.3	190087251.6	46606694.5	233915004.9	623732472.3	406068430.5	187378141.1		401466342.6	545118798.5	456341935.3	373021009.2	156316446.7	1273225738	162869188.2	250094111.2	1017815802	127560991.1	676918714.1	201779775.7	1286328805		295053395.3	147522083	164363889.3	263466318.8	116516544.1	140823536	376860866	82039267.7	210160298.7	371877414.7	240795946.5
2000/10/31	316753025.5	324398411.8	328667266.5	56466561.3	59432687.1	123041928.8	950600460.7	274715640.1	355404634		170788586.3	470416564.6	160548056.7	849465644.9	125123382.3	618416280.1	191873635.6	140411722.5	499352777.3	111180932.4	419395552.2	96565266.2	421563609.8		332207539.2	228728699.2	108086127.2	206665712.2	72042947.1	171993662.8	374790050.2	115632935.4	389064233	1371830826	321273870.1
2000/11/30	517885466.9	537626445.1	478790304	144201514.8	100263837.8	276697502	1079007149	605980662.1	342563009.9		385738265.2	656524811.1	377671106.7	1140314709	501206487	589144251.8	240482808.2	229333967	1518059079	267373397.2	1090012657	343748233	901387603.6		1503594344	400065241.8	163492291.7	1482114576	663774830.7	354789773.4	460730996.8	150256524.6	396983057.3	640582154.6	283295504.3
2000/12/29	290437708.8	342594346.8	206392941.8	387079746.7	205541339.1	244325428.4	601373191.8	341874918.1	216846962.8		487380336.7	506666090.8	142952601.9	508272841.6	432038302.5	382902028.7	123204896.8	112278123.2	593844105.4	242470946.4	455140536.7	150917073.8	534148167		570074962.6	214470872.7	259541537.9	295962759.3	140640235.7	433105479.9	305893306.7	247476570.8	286554156	409644184.2	186664391.3
2001/1/19	92457643.5	295864401.5	738985555	89683227.5	101686297.3	152967229.5	497119088.7	546956442	218862076.7		305023724.6	401483303.9	100188777	300886967.2	196346434.1	177919853.6	59411399.6	122002939.5	304823938.6	110368546.6	555488291	155948389.5	137775076.6	1547998799	321256567.3	253016842.8	79230281.5	223346932.6	104462345.8	226332638.4	397993840.8	100504741.2	278112069.3	407615008.4	151962476.9
2001/2/28	140931464.7	166772430	335602520.9	74356830.7	60579876.5	81725774.5	617912156.5	266467958.8	171800994.7		121856461.9	142951609.3	56072411.9	162619674	70515679.9	129034184.3	93961377.9	30612095.3	168850913.4	99909994.5	414325123.4	199604167	115725777.2	605555056.7	131389948.6	217199282.5	61422468.2	110311924.9	85878427.3	119987101.4	220943683.6	53020234.9	203237396.8	667234370.7	135314214.2
2001/3/30	344147858.1	388792689.1	880202921.5	100935283	322211441.2	159692191.9	870453039.8	515810535.3	161648319.2		254100084.2	241015612.2	99557644.7	691115690.8	290858404.9	631344251.5	439404448.8	86400002.6	519671155.1	266134594.2	661521394.7	237374381	215005304.8	458626448.2	522805415.8	315521257.8	114007933.7	224827667.4	244158903.2	183952096.8	366257929.2	71488840.9	205327327.9	430976221	102555718.4
2001/4/30	277734823.4	238732090.5	411017784	161221315.7	374685669.5	149993817	1715671464	385507977	201195930.3		188354232	289205772.5	218838236.6	492014247.1	246527212.3	368264903.4	271713287.8	154377879.8	460367137.7	374876415.2	875841247.4	336650462.3	177939465.4	1511574642	1081710746	360284539.6	85086070.1	259171879.2	114887492	425506900.6	448610189.9	117955809	235687400.2	470490027.8	102824458.9
2001/5/31	157660850.2	170872676.5	223114507.8	184402125.3	190458525.3	127306464.4	789772630.6	224384166.3	118441069.3		210403518	242086368.8	188034797.7	458177729.9	329972967.2	233782760.3		33119172.2	176566233.6	276598127.8	662282562.8	136433148.4	252667817.4	330085972.6	752968150.9	158606398.7	147373846.5	237022925.5	222545135	661832677.7	185951498.2	93542341.1	165045727.6	265754325.5	89090700.5
2001/6/29	135314045	192007429.6	262827315.3	321230048.3	252252317	251369805.5	548063269.4	234687427.4	363511330.1		503858874.7	252373430.4	416252069.9	395289488.1	184492798.5	281226787.1	110606574.1	65557893.2	225329264.2	229741466.5	1147578447	448730375.5	253617769.2	684535890	469258658	230096606.8	203237371.1	328726791.7	349222917.1	242292357.6	208036620.1	87300662.4	269579007.5	193547634.8	99381407.9
2001/7/31	257954901.3	155773270.8	132597819.3	126798273.6	120508255.8	123251130.6	652935579.4	182236180.9	114067776.5		295696994.3	74947293	100585983.3	246182104.4	283537417.2	89204599.7		37691078.9	148315220.1	122870318.4	573603828.7	107316624.7	416896153.8	266110153.1	195337558	159629481.7	125697115.7	153651981.7	582452759.7	171178930.9	284405285.8	80497559.5	120649534	187002597.3	59915826
2001/8/31	82847021.9	112766575.6	109192420.3	182773280.7	67252910.4	96729419.6	967404442.8	265989454.5	99289025.7		101256750.2	96402159.4	53596211	348827629.3	148932711.5	99278676.3	43294268.3	45041790	65331430.4	70975770.2	459161906.6	75835813.8	337506067.9	137577174.6	947545132.9	119317392.2	88041569.2	129239972.9	285771737.7	272708868.5	217657098.2	62742126.2	85607583.7	209567854.1	84129701.1
2001/9/28	89743398.5	84552328.8	94583631.8	70890439.3	53797457.6	63759712.7	822764522.3	442592102.6	78390380.6		78560502	51108719.3	48329974.9	215676688.2	120515298.8	147701519.3	17783699.5	23792415.8	54976888.5	62157211.5	308017771.2	63118419.9	146837982.8	75994227.1	535583802	192378349.8	196832779.8	89721124.8	82646513.7	496227838.1	86260952	111746075.3	81136094.4	132418287.7	32021339.1
2001/10/31	37634757.6	112042529.6	75888004	47157448.7	61631703.1	112664886.1	980993203	309380422.6	127333207.2		88156805.2	59542088.1	38609383.8	204733364.1	108593506.2	175522616.5		47358842.5	78698750.1	100374415	389480888.2	54109057.6	189779148.1	156612951	190908866	142006722.8	83653776.5	85507918.7	194037342.7	546913110.4	141811544.9	70292560.1	118099882.3	150315449.6	61623006.5
2001/11/30	139622379.8	89246818.8	129412990	76877119.3	54080805	80445569	511989898.5	189363769.3	106621257.5		87919677.4	165827393.6	36107518.9	329095990	126851391.5	101627704.6	292236	22274020.5	119734388.9	122273192.2	376564628.8	114326626.2	83573082.7	191965096.6	266476690.6	132731479.4	93236579.6	110670896.8	498315542.5	186913707.7	79753556.1	34168191.9	68502630.5	61891964.1	30372140.6
2001/12/31	66616298.3	99141784.1	81873064.3	44219267.8	54319535.4	64083390.7	566297456.1	352965020.1	78468827.1		53831135.8	82072175.7	34225490.3	305639791	152424515.6	126328753.6		9377174.7	76179041.4	94318048.2	578646066.6	75281735	114322085.9	93785796.9	209310102	137673783.8	88192663.6	107868403.4	348354796.3	142710921.8	75856491.1	26295671.6	57679480.5	89920419.2	29918985
2002/1/31	73917594.9	112614792.4	82905296.4	30242522.2	56430447.9	88864385.1	929722232.2	353509245.2	109560719.8		57512863.2	74475379	46746128.9	299458631	125672498.5	71448197.4		14220917.2	113874295.8	93377783.5	385555268	65947083.5	51703247.5	107759198.3	156749167.5	131667701.4	63116704.4	124371126.9	227929680.9	220635874	211016508.7	46129161.4	87667912.3	179212431.7	57779038.8
2002/2/28	41332987.6	101239473.3	67641246.1	12056857	28359127.4	66180134.9	926091876	161911533.7	65332949.7		48667425.8	63265797	29598130.5	190171426.7	63520058.8	45975795.4		9984929.9	116690497.9	37076400.5	159528665.6	44113212.9	75217194.6	56268825	137071548.8	113661584.3	25091970	54905530.9	95432716.6	167601452.6	194507547.6	32046672.6	58490037.8	60746131.1	54080532
2002/3/29	138605163.9	519321088.6	331023146.2	141871401.8	147199093.5	232116000.6	1090338733	764280024.9	189546198.8		125438740.9	256166462.3	94332511.1	351145944.4	450575708	176168448.8	12138178.3	89947208.7	296969603.1	131743402.2	1035635363	268715593.5	162315381.8	290035264.7	651231753.3	439558819.9	258951480.7	275338469.8	335744785.1	414509871.3	377105192.7	113561652	179210148.2	252769472	120234925
2002/4/30	112489745.8	185062817.8	194037049.5	56271755	79675127.2	119005544.2	479581172.8	252129168.8	123568764.1		131713681.9	98450708.9	78282209.8	113948196	104058657.3	137215003		24729990.2	223339713.5	224554358.7	370619681.6	119439020.1	256719857.7	81341045.9	219920687.5	131510685.9	531540330.8	115129274.3	361090280.5	123802091.2	93187314.6	33425786.3	69570359.4	113422363.1	64112923.3
2002/5/31	85896049	1303910092	63862807.5	56668482.9	33054932	521608157.5	305545036	484850128.8	61571114.9		158917212.3	356486625.1	48958389	180245548.5	144445323.7	99151273.9		58829395.5	70350304.4	68386364.7	354795099.4	249389336.5	99095497.1	47185916.2	167141717.3	139938344.1	134705682.5	102793742.8	129396068.5	577215409.2	204077920.7	29268014	49276189.6	68986443.5	95296443.9
2002/6/28	451166355.1	1431680420	331037596.8	154750365	92038790	826667646.2	735996024.5	691168017.7	147174551.5		140931453.9	387865153.1	78433936.6	372729329.6	277442434.8	243583919.5	234598319.9	106084125.3	316188388.6	65352871	1105784128	207777699.8	192544054.9	124723180.6	438959355.2	326588103.9	176615084.3	158668545.4	278860782.6	316704758.4	392672789	54752796.4	145528647.8	136630231.2	191281876.5
2002/7/31	173850586.1	464065510.1	316030569.5	25982262.6	41821403.2	219027276.1	1261424980	231987732.1	63151868.5		144172485.2	131025760.3	106891358.5	207381494.9	104264623.9	129369349.7	310580159.9	261757510.8	185564133.6	53489397.2	501929744.7	235010091.8	115150367.9	54956030.7	215300561	131778930	99945235.1	70827789.7	99450136.8	121236465.7	128698018.8	29417818.5	50244842.6	45153866.4	112887372.6
2002/8/30	42988660	211936600.1	65624281.5	75547797.4	88057337.8	123052125.2	1253910380	126517825.8	64003120.9		45360837.8	80911518.9	135466827.7	119642680.1	856821216.4	90697793	94834955.8	265884727.1	87447107.3	138602109.6	291815903.2	146268609.2	152672591.5	44239811.3	168822301.7	79779883.4	213667599	46910958.7	73561641.2	116916856.5	94436351.9	71148013.9	66159447.8	112838866.5	207787509.7
2002/9/27	42862208.9	209584415.3	335228495.3	46068881.4	158544317.8	95507215	492098911.7	77487016	30528953.1		32049430.6	53209154.8	41710192.8	90263809.4	361544307.6	94436527.7	76003093.6	57482681.8	108058482	61607419.4	114704120.7	146534949.6	183413171.4	84005260.8	74536327.4	234192514	38745009.5	30890077.6	47963389.9	58048613.1	34297866.9	52061965.8	34968231.4	300603549.5	182505430.9
2002/10/31	15884098.3	145039781.2	69220502.5	33482309.6	47210126.5	50872083	502163659.5	89890327.3	24577242		28824950.4	42911234.8	16258333.5	41210735.8	99622904.2	80941023.6	73206937.9	22724510.1	46828767.9	35567133.4	220729624.8	60807834.2	101730462.8	50176244.4	72526318.7	69693725.7	20360048.1	22243841.7	70961155.4	53467298.9	30821686	17940027.1	20861150.1	43047967.8	72134361.3
2002/11/29	127250480.5	286825474.4	97603857.9	20669790.4	43261672.8	129724913.8	1053305526	127717490	59200869.3		32737281	71760644.6	31128663.6	213857982.4	126906648.8	134887985.5	82091117.9	23076559	70242715.6	109853321.5	232712493	95392912	168659815.3	62862310.5	126108013.1	124286743.7	36547113.7	118423829.9	271768352.6	95682852.9	46773496.9	30843411.8	72455164.1	59902946.3	175227960.7
2002/12/31	112967757.9	171385804.9	214513735.5	26407280.4	49390019.6	76249525	401182793.1	111376613.6	41268554.5		20897774.4	93890621.2	23976078.1	183239655.7	146166284.3	85304802.2	158026161.9	222760776.6	76336351.7	57709360	175144526.1	115217896.7	105105553.4	50216029.7	721342206.3	94879926.8	87723657.6	63252592.7	53661696	71293507.5	48608868.4	18671967.3	50200669.9	105272511.5	77864802.5
2003/1/29	70569170.5	452933137.5	538881380.8	68927236.1	202400700.6	205689047.7	1252370983	212522621.9	113626607.3		62196902.3	209450168.4	49261999.1	1220712591	156754714.1	155267937.3	104987160.8	135495421.9	132511532.5	64210533.4	207683645.4	143637471	118348075	151101980.7	781899313.7	212515083.8	432823786.9	118485403.6	260804552.1	125807698.7	127022332.8	40488404.8	128106090.5	95787752.1	81773052.8
2003/2/28	115391265.5	182577834.4	131596195.4	30320500.7	65170752.2	71024350.8	381099076	100513499.2	59173650.3		34795415.4	78381219.9	22729993.7	646051553.2	110563157.7	178103252	43191914.9	12682372.5	46432790.3	34535619.4	79377839.4	413649310.4	76624068.5	351569484.1	490111211.4	130103898.6	150685389.9	56042805.2	N/A	61037381.2	32792622.8	26431638.6	47415500.6	241874716.4	39645594.9
2003/3/31	37428073.9	145938371.7	98371757.9	33147400.1	322187369	87201082.2	1006264748	102281626.4	38938332.9		44043235.9	51663659.2	20562616.3	707314829.2	79776948.7	87431569.3	43796618.8	32337458.2	86735953.4	52374242.7	192893384.6	147933497.4	94346995.9	127740106.6	235045985	80004461	361135096.3	117518074.8	N/A	81038439.2	45647956.1	35241097.6	68530913.2	144002401.4	196290762.2
2003/4/30	97229461	388236261.4	280513575.6	47411035.8	260797205	185278024.2	2055259303	237815702.1	130603932.5		146542488.5	347422196.3	52810932.5	1744708716	203412760.6	210632716.6	81056066.7	53444907	186188248.2	111669708.9	558598723.7	228713903	100653489.8	201387859.3	552134355.2	269253028.9	310900078.8	172812831.7	N/A	486317433.8	120633129.1	59867259.5	176063666.8	360676175.6	124104611.2
2003/5/30	35045580.1	2153013500	119506946.9	37357336.8	92861477.2	158519520.3	1188863905	800551069.1	114014846.5		54035730.3	199493514.2	24020543.8	2801386738	219875518.2	146046030.2	36199460.4	39572145	172363267.4	36784267.8	327563491	194576766.2	110232424.3	97019132.2	243218882.4	147873339.6	129864785.3	138898158.4	N/A	145623784.1	112286815.2	58819523	87918064.4	408796371.4	66946104.3
2003/6/30	20075793.7	990950260.1	242608320.5	50029621.2	34280233.3	116523317.6	697087204.3	443789307.4	61734336.5		44180364.1	247623559.8	30730484.9	1883580653	115742333	61949188.9	42055557.5	44855450.3	299210865.4	38789004.7	142938352.7	252181345.9	193077737.8	172251801.9	115335748.5	67126002.2	218908652.6	100234164.9	77212536.1	77060867.9	54290219.2	21712156.3	76130439.9	998873301.5	128186175.8
2003/7/31	44243780.2	1189912025	505429016.7	15892029.4	24515865.1	59047330.3	1212884648	871112913.7	48102372.1		73539072.7	121474415.3	14610811.5	1587427736	130428201.3	31949203.4	35742899.3	15423101.5	138341662.3	34040244.1	131371905.4	111647816.2	130129186.6	377363608.8	96704796.4	141532618.4	64895976.8	43218631	87954015.3	80768456.4	32964431.3	23643445.8	56389904.8	599259310.1	64709102.4
2003/8/29	33177456.3	726711183.5	124836895.7	38907323.2	29455017	116573972	510737279.3	340037567.2	31027287.6		90392822.3	99635980.2	8403213.9	1368840116	57328985.1	24380071.3	20713816.2	42488664.2	61931276	52165308.1	112934155.9	74562623.1	118191483.4	283728048	150959723.3	144539852.2	60909496.6	52925198.8	85257121.1	103298967.9	97929454	19468461.3	25261122.9	147175769.9	22200929.4
2003/9/30	16414505.9	334446820.5	60368456.7	28998263.3	35341960.8	163642582.8	312744694.2	143138801	53322936.8		145882689.5	74969266.6	8637047.9	1236135517	53747655.7	33056155.9	28637630	33622627.6	51267144.4	55251053.4	75904530.4	85911576.7	130143612.4	117954496.8	74942465.7	214693824.4	44465737.5	27604447.8	54091613.1	67822125.1	141107954	17994695.3	32750411.7	115266104.5	35973670.2
2003/10/31	16898623.9	293835019.4	45489311.9	32285094	19393205.9	234871488.9	338800066.2	106542112.1	22931007.1		121274838.3	50972598.3	17416855.3	824372451.1	31698077.4	142882734.9	18184218.9	3642422.1	49286337.3	26805115.8	84006165.9	253892221.4	66401907.9	156556807.9	105896047.2	90265845.9	63406855.8	30663903.8	40904615.6	41359181.3	48213906.9	23992151.5	33035038.4	67733143.3	91804767.6
2003/11/28	48150438.6	757888548.6	169407197.4	23977929.8	56840512.7	151700124.4	745301855.9	528353712.5	49250608.9		147293984.5	145520376.2	60030534.2	1290177485	88458586.8	102767598.6	23244507	4071394.5	135879546.8	44505158.7	352580823.4	257898363.2	149963153.4	273714625.2	344455122.3	142950292.3	116051443.5	142651382.7	178166659.5	125592318.2	62724702	26409836.4	64188424.9	190250278.8	56356337
2003/12/31	193272406.2	584347867.7	218481485.2	112010001.5	90196483.9	206535160.6	735052271.1	368584162	72254040.5		129192478.4	179521454	33791533	1457083163	138202783.3	177887325.5	32423409.2	118710910.8	189775534.6	60897556.3	259577659.2	350798150.7	175295160	897366527.5	217073162.2	153931602.5	178567625.3	88827205.3	149042550.6	103823855.7	81249425.9	51756289.8	77332968.5	213932254.5	76526310.3
2004/1/30	62962755.7	931090793.4	186821080.8	36768073.9	249248034	138775608.4	1418016177	415697290.9	64679826.2	3679122822	112097271.1	73399817.8	55114167.3	1423458610	226439813.9	334924371.2	16882153	33753593.8	94462666.3	81717667.3	811397851.7	156043682.5	114383818.2	487807541.8	255771284.8	291155260.9	45166282.9	214911511.6	78440307.8	75459960.6	102354325.3	24040983.2	73277477.9	204683891.8	54279238.9
2004/2/27	222088820.4	1480688234	455388760	359730599.6	263545414.2	985508883.1	1923583129	776185854.5	427559969.8	12812386738	362800806	216671446.5	125243157	3008830703	598328806.3	629420463.5	100400101.1	20591362.4	448346722.7	194482242.1	1076675566	280644057.1	96338427.3	816241634.4	729308680	521111416.5	182767580	472662035.4	256048241.6	286157664.2	645958701	123272283.4	431248607.7	382530352.4	88578932.4
2004/3/31	274956109.3	751710595.5	183035838.2	199210107.4	283199882.9	469633822.4	1389965571	806878057.1	315635308.3	4621391515	202638069.2	168909560.2	95964739.4	4104843708	332062669.3	603199610.9	59282943.9	8999246.1	273008948.9	147381313.6	566915785.9	288595522.7	84005764.7	453931159.5	543771312	275105506.3	131726334.1	256230776.7	220224277.6	231163935	783834763.1	63558978.7	339897575.9	721260172	134105026.2
2004/4/30	138084052.7	1110283356	220968792.2	79714166	553297565.2	314664989.6	1493308825	1756791855	203218656.5	3429672286	168870188.7	148194293.4	240613242.4	3517967910	392320192.9	1241366307	43245407.6	31525782.1		515543389.4	811099295.7	655119365.6	178433009.4	953033698.2	652110987.9	298254175.4	264815793.6	651409136.5	459625518.4	489975608.5	460580324.8	161937511.1	181217424.8	518454382	198442522.5
2004/5/31	95992971.7	411773061.5	61988042	70485042.5	107917883.6	128952984.1	537417741.9	543091551.1	42115445.2	964834968.4	423363144.9		413302963.3	1161198071	88651331.2	412454182.8	7727619.7	5218704.2		111482703.4	646832782.6	148835802.4	99546761.1	180216847.2	317255776.8	84599612.5	18621534	809016353.9	182347492.4	73851061.4	259668452.3	22355889.6	42659886	126299954.1	68475348.3
2004/6/30	110705534.4	345810901.8	68432352.7	85837604.8	399901487.1	434349647.6	772420480.1	1009901826	62075279.5	1866697524	223590428.3		265705875.2	3457825418	153207891.4	268810090.6	11805377.9	9242488.7		149771212.1	962923149.6	148244795.1	94741939.2	343451787.1	429197646.1	102963270.7	22285763.5	988328504.3	123690894.2	114713494.3	276848082	28119747.5	67985004.6	977833075.7	82556864.2									1151006974
2004/7/30	119645059	195344507.4	171054858.6	69794897.7	460668460	133444846	765034753.1	293446767	32894962.9	2682432095	56565557.3		88401266.1	1750443056	122635105	278965238.2	21695006.7	31113438		82754923.5	299607629.7	170392394.4	95732717.2	815351334.3	304949903.4	68709090.2	31479905.7	434537447.5	63034173.1	202092634.8	95066430.8	17018663.2	32127823.9	296693983.7	45869374.8									1452533607	949128512.4	596344229.2
2004/8/31	92456237.3	141090863	200422688.8	53112139.8	424731349.5	68649145.6	450547833.9	258193499.3	26125860.6	1161753871	42019153.4		85901615.7	1606789732	55054007.2	186237333.7	10534879.9	1970582.8		35244753.9	245230816.8	164174191.4	183414463.5	672246740.5	432589772.5	99543441.3	33159219	263553984.9	75225482	110590343.2	122083380.1	16676231.8	27005572.2	90154847.6	38964469.6									870665288.2	295230024.3	655166102.8
2004/9/30	351535100.2	295279905.2	188556254.2	130710560.4	797473688.2	155757567.6	1994920831	684357291	187660337	1776165344	126803737.2		92505542.7	5310415904	158608958.4	327818162.4	19983123.3	8430456.8		70743432.1	321008290.7	199411839.2	232192585.8	958629055.5	263426663.9	173835235.5	103780876.6	363795688.6	133659132.9	161114531.4	182414765.4	68897927.2	137008024.3	224569529	75486491.9									899120775.3	366627542.6	678121842	903299494.8
2004/10/29	165922224	266866844.7	69903211	42666492.9	841878882.6	186003035.2	1376708478	1391428161	73538561.1	760425129.6	62741924.2		60367095.8	6403899292	84701217.1	964993717.5	18393439.3	820212.5		131284060.4	238880393.6	141152016.7	75571246.4	735118446.7	183167367.1	121452931.5	44945666.7	575525930.2	123669483.4	133491437.8	313761394.5	22350166	59418531.4	113406799.6	59146233.4									566673329	282823049.1	564405545.9	295947989.1
2004/11/30	220496417	208305221.6	195083556.5	74307031	573761304.6	214601424.8	1773514750	841281315	120847673.7	1045182227	42154406.9		100540606.3	5731072420	94917206.5	833499760.3	18388058	6371327.4		141287409.8	258380971	144227171.3	78324940.3	530810455.8	307217111.1	129223474.8	113117958.5	415170226	132272562.5	297028531.4	146687689	61155075.2	773457238.2	150671093.6	168670731.3									358459376.8	396793687.6	351139894.9	193478608.1
2004/12/31	174562798.4	122067903.2	150034099.2	31471430.4	319386129.4	99709935.3	1368540024	1049707959	32815378.2	749089015.6	36999879.2		31110266.3	3095269795	64676993.7	429892950.4	27566527.2	1180976.4		64313453.3	196676214	188984307.7	65361675.7	331546386	171478899.3	97863012.2	43947992.3	183860239.8	246632026.1	65947992.5	424794348.8	14373652.8	223121732.8	79165290.6	190826450.8									170062220.8	179812919	582241587.6	74347582.1
2005/1/31	69521047.5	152618608.4	78153576.9	55732951.7	204441699.3	42485846.2	1151389545	294315261.2	222520914.2	469477972.9	19772681.8		18170883.8	2600647522	53679993.1	606287370.5	9130252.7	1247392.3		99085393.7	117942422.9	57446615.5	44527086.6	253119745.5	125607575.4	111360193.5	29387810.7	112257125.3	390023106.5	90905899.7	516456076.3	31961974	190516176.7	352340516.1	102820487.4									119601273	110013922.6	407746531.4	59067571.6
2005/2/28	34980606.9	86799191.5	36727578.9	31863655.5	210344780.1	39930319	748608442.8	434716748.8	58647405.3	941457146.5	33112399.1		16182281.5	2107951548	75758874	323579597.1	9704695.8	1661213.7		46858431	91778410.5	100301292.3	25553341.2	342489558.9	118515014.2	134927905.3	23624032.9	103935230.4	166275197.7	62777817.1	132260668.7	14097239.6	79319746.4	94829158.4	66664035.8									180480086.1	98274589.2	189654146.1	55223754.6
2005/3/31	48215773.6	200580586.9	64883850.3	48358347.4	188907065.5	110335059.4	1494132948	527799300.2	54710698.2	776647127.4	27413759.1		32378338.1	2658818471	53029984.8	639561530.7	8293241.4	4179320.9		76538150.2	187699677.8	121486981.8	94924578.5	443088089.7	108134237.9	97967588.6	49903663.9	155423148.9	254587684.2	75197230.4	161744790.6	16973794	85828579.9	100866162	196751087.3									237757328.8	165513730.5	268273116.7	77179808
2005/4/29	59308003.1	573204467.8	78128056	237491074.2	244769798.2	94568025	2462279501	581298446.9	66011088.7	1015303983	43889720.9		45384311.8	2591970415	73970807.8	371769792.6	18869045.3	25483763.7		60743392	232945023.5	184506500.2	36697525.7	336883608.7	123865200.1	96767330.5	30459019.6	161647907.8	115979791.6	79031940.3	114885157.9	26120915.8	100063747.3	80673981.9	118512298.1									263262617.3	152609303.2	421187524.5	77427710.2
2005/5/31	37658977.4	232188908.4	30304189.2	59091662.7	169712443.9	41177408.4	822521469.3	219546098.7	29536055	305793642.3	26174257.1	20345991.9	18007586.8	1443445576	76867078	219996257.4	7877659	21716522.6		39458946.6	121242810.5	60908045.9	1649982.4	151329913	87068840.8	70446023.4	25875728.6	106272158.9	78854609.9	52379881.1	400148268.9	18259983.6	94353649.4	55752151.6	40945445.5									75731160.8	85045006.9	155755560.2	48693329.8
2005/6/30	55328103.6	280070030.6	41998484.3	86442174.8	273792184.1	78051884.9	1307378948	455588301	66854639.6	711814503.7	77450681.5	123643699.3	48611406.9	4859150870	133597270.5	304661521.9	11258889.9	90547812.9		64040052.5	190784552.6	131078378.4	354508953	378424633.5	185583826.3	142948213.1	53509111.5	134930611.4	86057665.5	61201196.6	269134732.4	21737372.9	131972948.7	93214908.7	133740124									437319137.8	309811341.4	368056878.9	190177619.1	1073523925
2005/7/29	26615790.3	367512895.3	23152989.7	50468187.9	159880445.4	75037844	1062974386	338454314.2	39193859.8	361234612.5	26939957.5	38551441.7	34285511.1	3156562495	81004437.5	181225622.5	6613707.9	32524676.1		75706386.9	165335388.2	82372390.8	615078049.6	257036177.9	114733104.5	61572548.1	25151203.2	94540563.7	84876186.9	29321805.3	118851890.3	16763649.6	339542327.8	74729268.4	94727162.2									190971953.9	217283946.6	442480344.7	92921389.9	608666056.7
2005/8/31	125609217.6	633476540.2	99221237.5	282063421.7	448832604.9	214586366.2	1158461411	1318903172	221646095.5	965038856.7	189256948.5	76886401.5	121033499.8	6120763207	164456097.3	463379960.4	57552867.9	124865972.4		140606512.4	353217813	323597575	672225926.1	592851064.1	282568885.4	209971580.5	89387649.7	283035890.2	299078847.8	114530222	268733948.9	73678883.5	428298895.5	155058923	241078157.6									613882118.4	311719720.8	485063554.7	235181524.4	692383264.4
2005/9/30	106218379.4	421168168.8	131995805.3	138258147.1	262240941.6	220657939.8	1121890168	492873437.5	165269698.9	698601652.3	212844379.9	198078642.5	87599812.1	4310986546	194002564.8	489761359.7	81244804.9	190625507.7		119076016.7	278596346.5	263350569.9	1258353283	561445934.3	310988689.8	256731693.7	100295236.7	313321162	166062366	234927213.9	369474742.7	69795556.3	183449385	224384497.1	229679968.6									550791736.2	186871519.5	293867357.9	178824672.7	250365821.1
2005/10/31	68429538.4	399492673.9	55634621	35275087.6	93887040.3	71314925.2	1242909231	234209270	52762274.4	178539735.4	46117098.4	46982740.7	27296945.7	1619489114	59271307.8	125730820.9	13247085.4	64052858.5	119490610.9	25195156.7	72671621.7	91861002.2	1093994417	47502106	135609376	112668341.7	69823523	121857492.8	99890952.6	133053126.3	112328967.7	25835959.2	165031966.6	73195628.3	201792857.4									119059007.8	37135494.2	310481843.1	10550060.6	57088879.7
2005/11/30	40515652.1	219927941.7	53960772.1	20869138.8	106197960.2	51467169.9	557524713.7	197075831.8	21521269.4	393452752.9	45069120.3	70622159.8	31502533.7	1776335861	88754818.6	134305470.6	27662509.5	75909934.7	207527308.5	18798197.9	84372299	104326028.5	702913841.5	90843036.7	79565219.8	90032576.2	64564854.3	242132873.2	140922074.2	86749400.7	226603076.4	74093620.8	120387735.3	54501733.2	216653956.6									190252157	149268663.9	769870284.6	85402609.2	571569734.5
2005/12/30	55423831.6	162232020.3	39056476.8	76020737.4	209356725.5	97321151.9	938511319.5	224388554.5	N/A	298738191.8	44536764.4	42206495.8	31646598.4	1022487349	53373697.7	83696129.5	29072738.3	36981351.4	168461351.9	25068644.8	74577516.1	67215408.9	524660650.9	185436550	60009861.7	68378241.8	24227087.1	119364568.7	74190084.9	33297075.1	96983134.2	21637103.3	70228710.1	173730416.6	293682883.7									426998441.6	169125473.3	648591264.3	89236225.5	337013219.3
2006/1/25	85459930.8	515339888.4	39969989.1	76654419.1	158196407.9	167452432	2548331694	415218192.9	93391547.8	N/A	114876925.8	54444948.6	32875748.1	2182217830	85332942.9	195437214.8	28694490.9	49733144.1	201295705	137588189.7	348906526	123057422.1	641815306.6	1041884871	190254064.3	223308994.4	114387250	288518877.1	324634081.2	N/A	287785169.9	34367015.8	90756127.8	283106170.2	255262533.5									723723276	196553375	587240776.9	94411466.7	425754693
2006/2/28	40665089.8	290127744.4	48665374.6	59689028.6	152325511.1	156930885	2278034205	146665932.7	54380320.8	N/A	206789901.9	34204088.3	32045706.1	482491369.9	131829227.5	194950947.8	73875652.9	35696083.6	312659779.1	86969709.6	310564000.4	232014222.1	340012625	815845458	252062519.4	120806630.1	52363030.6	126289124.6	236609639.1	21120851.9	185659371.8	23860669.4	78854139.5	254662441.8	171163005.7									371433722.8	147956965.6	780834878.1	255644638.6	227850842.2
2006/3/31	48669080.3	362278315.1	41088974.7	45881034.9	108973652.4	122939793.5	2638184641	293804487.1	175954158.1	N/A	293374729.9	94310149.1	29765644.6	1132881707	109688178.7	118333784.8	32693479.8	5089353.5	343350704.3	126957688	101936902.6	202230632.9	336990776.3	854413284.4	193581031.2	220108828.7	38240393.5	314442918.4	120704763.9	139127439.4	288655003	20414336	198089661.8	243127981.2	264007609.7									351625860.3	305282252.2	695332607.1	232503721.8	181896563.5
2006/4/28	60761609.6	402522734.8	35457466.1	152978643.5	281627636	153591363.6	5748406027	317262143	242774732.9	621350222.4	228147515.8	78110892.4	139442114.8	N/A	89335841.8	221420709	36720779.2	N/A	188832490.2	102376628.9	1300862518	157936546.5	440689077	612184960.5	65057786.2	613883072.4	103001720	710942068.3	397710237.9	127904060.5	509751353.4	71845380.3	282029457.8	309446868.5	944879001.8									906579971.3	388086270.3	1825116751	273793738.4	284228240.2
2006/5/31	94879775.5	933415832.7	67564328.3	288111701	866995789.8	351779864.8	5608510213	1055510762	290077614.9	2685793561	406827047.2	76009325.8	N/A	3291404569	178801922.7	286667512.8	73670213.6	26179193.2	273919186.6	178100081	1422837040	179774581.5	738904025.6	746652881	618260767.3	980658775.9	193962979.2	999045497.2	526053835.4	228388909.5	684116164.5	133143867.8	377312345.3	1158364827	802374712.6									1127969814	613281560.2	1668471574	357507924.4	498719559.8
2006/6/30	92629872.7	1158815885	95299004.2	107567041.6	813261915.3	284524893.4	3254781831	651366169	216814305	2233801584	233397692.2	75589179.6	1771092.4	2459521156	198406815.5	252335091.2	56716547.9	101648859.1	355521422.8	204242080.5	722425921.5	218940814.3	421144333.2	1053223426	601263978.8	672027121.9	148171085.9	583220997.2	350985178.7	406330280.7	437286154.1	100027205.6	375026966.8	499653164.9	643329143.6									1623364975	457170456.5	1089307334	548452248.3	589739329.4
2006/7/31	38694046.4	1076598586	83261644.7	168525892.1	778360120.2	547358890.2	2980018974	504775621.6	363269353.2	1446924280	216334981.3	108319251.4	288129652.8	2518219762	146571485.5	N/A	65633499.8	143380368.7	182134739.8	212817947.4	533413885.7	154562970.2	254358956.9	642339850.5	525004666.6	551481924.9	91909508.2	703745695.2	142185799.7	212064005.7	553804418	65035295.1	774664457	370051700.6	603322734.6									782106876.2	439205161.1	731635744.4	272730652.7	363639512.8	437454514.9
2006/8/31	51179214.8	573126236.6	40210805.6	60234756.7	487836788.4	402240574.5	1819989696	304875028.8	87665340.6	600318872.7	115065057.9	N/A	160169905.5	1025151062	218128667.3	N/A	46282418.9	75638110.9	144990367.8	280136482.1	257368061.4	109375779.8	202469834.2	307067448.2	175720147.3	465823314.9	27470703.8	288094868.7	114711075	89168553.4	205284601	103061367.9	384750162.1	183678408.8	560919451.1									374214932.3	86273603.2	444477568.2	187294601.7	375382719.4	445647473.8
2006/9/29	80008652.3	602193180.1	102408809.9	157761998.7	486248513.3	439479794.2	2489650545	349182403.7	162565518.1	972575427.9	310822614.4	56420217.3	137594212.5	1374231022	14231319.2	126704667.6	106982012.8	87692987.5	298823316.8	219964137.4	346490264.4	269640133.2	227174214.3	259531260.9	172065915.2	517570848.3	N/A	263448373.6	433616079.4	136937985	467843171.2	202468809	242198921.8	343679621.3	598490686.2									460602300.7	225095021.7	507168864.2	260682257.1	357415402.7	225050821.7
2006/10/31	60014514.9	581389845.7	116509579.8	155067158.1	434234117.6	267960543	1790147111	280398835.2	97937994.3	789241651.7	145245629.4	92267097.8	103832748.3	1109903996	N/A	481883449	71198046.2	61668306.8	339615442.2	221794756.4	268971415.3	174825207.3	256447818.4	207722784.6	169625912	562988012.9	N/A	230896648.6	223906171.8	125828886.8	268450244.4	277277213.7	244328994.8	416203374.5	640221220.8									612696397.6	135342199.6	466562491.1	231775495.6	233093032	118059295.5
2006/11/30	118685018.3	778508469.7	44262950.9	97357349.1	317066754.7	537770111.5	3526971278	317359859.7	106070560.4	1425826551	188264348.9	78528452.6	102282393	3768074813	57463686.5	279983635.9	44163262.4	32326247	165225239.2	102760640.4	272028490.7	148536432	252726624.8	246001067.5	179018566	366998045.7	41234478.5	342134520.5	320471289.1	77296359.1	196984933.3	138127466.1	162134816.4	261218671.4	668443349.8									696162714.1	103282279.6	618901477.6	129474380.6	306233879.3	188473632.9
2006/12/29	117676060.9	1317429398	126074019	173290792.9	1137549017	632374552.4	7458801790	885163527.9	204735577.8	3059170354	1172371093	79545312	154721017.6	5674519128	242698485.5	402762042.3	54102909.3	58050505.3	88768950.6	168188962.4	694921108.5	312566075.2	402764937.6	545026085.3	417537063.5	630867604	121588591.6	990933885.6	779039846	173289738.9	326856010.9	206029235.8	247819438.4	853623708.5	891376818.6									1107743638	278281011.7	920907712.7	239765318.7	575210965	216481471.3
2007/1/31	189242248.2	2978956139	227457427.4	468925937.6	1300590484	1033740541	9122626024	1536846409	426618306.8	6576851266	875580152.1	192585438.9	263562059.2	6360832868	270812873	1142465796	N/A	119351602.5	317477191.3	451611652.5	1566327054	394619315	717526521.8	1379041775	921072626.9	1693100972	211170664.8	1339374193	1021927311	514657469.1	971837848.8	415458880.9	745408957.7	1099378507	1629234755									1361967575	518908656.8	1662637444	448632578.7	628854009.4	355675648.4
2007/2/28	133635937.4	2630895163	195012611	238850689.3	1394978683	1338108687	4767267353	1472877522	450108453.8	4189941143	673052890.7	133417800.1	264413933.6	3875757509	401337982	825813826.2	N/A	87888091.7	463427134.7	456549523	2505069878	284299454.3	574716524	1586949104	1033736515	1088535524	189694980.8	726755356.9	564696192.4	376561239.2	816583487.9	277745634.8	419079104.3	1140001614	1080169220									602646578	523821470.5	846868538.7	364830993.5	348401734.1	220487671.6
2007/3/30	322177755.5	3541912682	822309688.4	944193986.7	1803739932	2925793500	7130969885	2486062136	1148588149	7537968680	1522685763	497382645.7	453138202	6430384602	1225109465	1713488723	N/A	279039151.9	791687302.8	915091734.2	4155017872	786434313.6	1175734041	1503998779	1863653764	2284905694	399759561.8	1729781095	1196552968	888754739.5	1372874157	457346343.2	1186734611	1519840536	2292619658									1331105096	910736589.2	1365333744	1062625263	690522871.9	348585888.6
2007/4/30	414570305.7	5914917739	1026425195	865880283.2	2376116332	4333159056	12039776679	3632137196	1414449941	15499218580	2544154974	606211268.9	925727905.3	9102579397	1633364342	2372681631	N/A	262851100.7	1637899075	1602010711	6350314385	1116351169	1286082249	3933024845	2625911606	3413797731	663609881.7	3720575853	2977950199	1467645411	1869336163	784897620.7	1460583553	2786075703	3512363306									1781046521	874007676.5	2384208130	1417654037	884552244.4	530094005.5
2007/5/31	639017781.5	6764445915	1121143302	774961408.2	2818942938	4963746864	14358182661	5116896931	918478239.6	16438404173	3236551548	649086715.9	410831444.6	8705539432	1159040388	3036015853	N/A	286806986.8	992310302.9	1841393271	7925328263		1389102642	3231997530	3790862428	3755543054	718482144.2	3881780089	3704050634	857058081.6	2010944245	852044291.3	1780372258	2613715724	3288213175									1967463588	899913552.2	2639405444	1027256716	1016256983	544301474.1
2007/6/29	508135654.5	7305539089	818451658.5	586496115.8	1490024136	3417021259	10583752265	3276301812	N/A	13538154167	2399304301	424600023.1	721570593.7	11685085586	1319781051	2599505439	N/A	215259721.4	1712678197	1418523978	5750581926		860730643.8	2651425230	2995970664	2357073904	603768593.4	2736750537	4029086892	3450874391	1576142738	999563473.3	1786507360	2355350121	2854404293									3080491265	808182322.1	1962805863	1079303930	548852305.4	379131616.3
2007/7/31	309152530.3	3173946607	531596963.6	390266573.3	604365209.4	1186540980	7779191852	1850400751	1307054503	5879741954	1349802266	363729573.9	283189842.2	5423750936	620726033	1723583465	N/A	177449667	1330790386	557104827.5	6018086802		464481561.3	1313648178	1167492910	1044031668	312835139.1	930100399.9	2105635778	1655200961	632889644.9	302609722.7	584549456.7	814318876.3	1144281856									1720748401	375469443.1	1039063861	359183100.2	240243263.9	239935069
2007/8/31	560925781	6290933784	612600465.9	591703581.6	2254843759	2497824839	13534719951	3319407108	1857054140	9637753300	3456582065	974106120.6	487217123.3	5999795415	1631037371	2799128883	N/A	549096897.6	1727164948	1971950696	9962270301		1204605797	988171402.2	2219883761	3549429088	495274909.6	2325605619	2834632854	1801152392	1672214071	580576453.4	895352030.4	1874001367	2410764666									2175427010	646159024.6	1735518007	822351490.7	409062766	388738760.7
2007/9/28	380103730.3	4124710133	786820139.3	482580356.4	981531836.2	1955701723	11378894670	2493576442	1274246389	10073101603	2113228650	629138156	464775611.5	8054313243	1506859387	7898138126	N/A	536827077.8	2320002015	N/A	6490457592		945833432.4	3676198655	2363704062	1813216719	300230304.9	1843204717	2614118874	1643465580	4303473366	730912377.7	869432756	1653353963	3122075878									1106320194	334425959.5	1121161841	581195039.6	208790250.3	392646938.7
2007/10/31	311985855.3	4001585091	357605483.2	207092587.7	418484977.5	2823716593	8743421625	1252816405	421117496.4	4628580345	711749678.8	597865952.2	234822707.1	3900447119	960907798.7	4535849366	N/A	203962236	1332570230	1458859586	3034462003		333729075.2	3094445127	806138569.5	661133937.6	192915266	1853919436	1932457285	609816905.4	1717519949	244792481.2	388295748.8	570527998.6	2118858701									790019448.4	488524279.9	834543934.4	464799874.5	115278948.2	425482984.8
2007/11/30	368805181.9	1417273552	223107016.9	118873158.9	814743412.1	1806854272	4018599152	758485023.5	271272515.3	2321796660	530803147.7	140079513.5	195977708.1	2253011544	557772760.7	4085085094	N/A	223731401.1	988063534.7	1992969632	1340414574		281481175.4	2790871038	575568513.4	640256749.5	82186445.6	632787649.8	706998640.5	470247433.3	1207978863	193924093.1	283318868.7	490441868.5	932323371.1									648451321.3	192279195.4	888305740.7	293024940.9	153395422.7	100576957.1
2007/12/28	329564482.9	1596463563	282379905.2	396500787.6	713230816.6	1285013067	5666982160	856576231	397424602.3	3652984016	695974453.8	N/A	246337866.1	3041281175	577425633.8	3812638233	N/A	327876966.3	939047288.4	2228009921	1702883846		575436053.8	2522346448	950423498.7	653364143.6	129388191.7	757796291	1347729205	986778000.1	2446548169	416283581.8	390401334.9	1080375727	1360206460									863543460.4	619021535.5	1047895191	528362428.5	519740077.3	190183276.7
2008/1/31	504789647.1	4053672824	605935596.9	761310607.1	2139217063	1420950333	11006379255	1721258986	921014708.8	6556714486	2207773194	N/A	459740623.1	9397023951	564062333.9	8999270374	N/A	427892425.6	1300247949	2107207782	5999105709		620333542.1	3722441805	3600056240	1592732085	355955258.3	2253079247	2591953330	887655143.5	5178859355	1270248038	1070748306	2463133882	2170013007									1101386958	1098807219	1230514258	632734290.6	442851480.8	231251167.4
2008/2/29	152707531.7	1149628591	250989764.8	172422490.6	435376614.3	459595914.6	3108429052	965177514.6	412883411.2	2734630270	564464718	5842927.6	129139885.7	2937660803	227191178.6	5973863979	N/A	230575904.1	527205465.4	381699060.2	2065705327		232692673.9	960682390.3	681187768.7	1048566332	187959326.4	477037705.4	2142785190	434954612.9	2274982880	834814881.2	519814753.7	2023485727	878729842.5									546879147.6	506718707.6	303879080.3	199571690.1	136950523.6	65575442.2
2008/3/31	187934695.8	1402969961	373430207.4	217653510.5	692902227.6	725380921.5	3307575157	1143313938	497609164.4	6017384165	1209918589	N/A	121561879.8	2739164514	331792277.2	18217245450	N/A	388209032.6	542006503.8	826498064.9	1117876573		507219507.2	1264154992	1849155511	1600255691	230086508.7	1343095438	1422009363	501521010.3	3970792425	1879215616	575404882.8	3201920821	1323070576									358545026.4	346011869.4	393455058.5	345111582	431394404.7	110151132.4
2008/4/30	126027179.1	1666027674	N/A	131547036.5	484175718.9	595554475.3	3926142708	636876520.8	230970824.8	4253870129	474723012.6	N/A	202067963.8	1638257366	204301284.1	8452450339	N/A	136288175.7	351405492.8	272821334.1	2520957904		258667156.5	1303739194	779778085.7	1275087203	148265655.2	499271332.6	2826686543	361594072.6	2613871281	1864943278	305281810.9	1101962929	875977229.5									1042607945	329862668.4	470151466.7	155323249.5	284741272.1	92381932.2
2008/5/30	110724267.5	1463472517	N/A	373071083.8	412958276.7	1017997560	6868343244	643285299.3	430081000.1	5678792958	630400737.2	43037404.4	230211352.8	2509641882	150644838.3	7156700928	N/A	N/A	209655896.4	950419209.3	1320499990		470396826.5	1192576823	955130358.1	517478715.9	188727638.7	865838416.7	3919985547	708644846	3788686551	2368532590	338350652	1544417664	1170698700									714250261.9	706471519	911454357.7	255230702.9	269536437.3	106803469.2
2008/6/30	71120626.3	618312370.8	N/A	330161995.9	268168880.1	222704908.2	4260937134	279853737.7	154030656.7	1947021591	250281722.6	697403050.1	86646383.1	911097858.5	239530751.9	2426784106	N/A	N/A	N/A	293616111.3	718701922.7		243340768.3	504341952.1	406847753.1	451653270.5	53195423.9	292670586.3	1415268262	977757192.1	2247317881	736608610.3	252532467.7	614876256.6	498482219.2									620720103.1	230783138.4	636532972.3	165642003.8	125386748.9	137519597.8
2008/7/31	92703058	726387126.7	555582631	185676010.6	522655831	443867270.5	3575106835	419654429.8	147494211.6	2588157009	588755296.1	323139907.2	278722214.6	4854724828	230292116.7	3823591607	N/A	140196948.3	N/A	309418169.7	1001666437		312352904.4	1133732357	733616998.3	540855509.9	100967080.5	343752978.4	2390206083	945311739.4	1783526502	1070979046	312195312.2	800557572.1	577888238.7									1018587167	266252887.2	975719733.8	186218741.8	212027607.3	162289416.5
2008/8/29	54981496.8	336751027.1	239564603.7	151686548	183778341.9	126007939.4	3610388504	182289111.6	236918117.2	996591421.6	161783403	210197670.8	315762183.8	1655453893	71683074	1763701602	N/A	96863769.4	N/A	267257464.6	851367344.4		76716272.4	510250411.6	319199805.7	163073982.6	63127149.6	264216827.4	911141399.4	389296485.4	1198317195	386270720.2	129253747.2	352596077.6	649788723.1									489140103.2	159552099	227241725.2	260382543.7	194058090.1	39628388.3
2008/9/26	56047763	225170302	146901949.3	76403906.2	250708406.8	79180781.3	2714612131	156439096.1	136043943.4	869704868.9	173565190.5	201277405.8	84654059.2	1589877226	78411659.1	1802510710	N/A	103590095.9	N/A	186301420.7	403698695		74701780.1	372058768	174845150.4	164659386.2	61371974.9	201203649.7	692744919.9	443405461.5	779440048.4	277266721.4	169172465.9	323852051.4	280312569.1									460294308.2	129463349.8	350527342	133443966	104088323.1	43268977.4
2008/10/31	35366935.8	137729766.6	82065904.5	122648937	200480785.4	112136339.9	3297132262	96791538.6	79563590.9	570415628.6	206536078.4	180417588.2	51509033.8	1382825071	46837498.9	1073707786	N/A	38242301.8	N/A	62763747.6	199673715.8		212269079.1	266022440.6	93316891.7	102171388.1	73452949.4	136485234.2	432125827.5	447187540.4	766742060	166491355.8	200361925.8	304560402.4	151655410									377703322.6	81252848.4	178653511.4	125999243.3	69552620.6	104670672
2008/11/28	35635568.4	507342668.8	122747110.8	117422639	426974711.2	264580223	5453122603	326523109.9	268650897	2044119945	315620455.6	198343228.3	560281681.1	2073063747	98818613.8	1186972279	N/A	53652253.7	323206260.7	268103494.3	547366876.3		301206333.5	624847029.7	395228855.9	444818390.6	96209623.8	520074786.2	1966881658	809611145.6	708618359.9	290066321.7	167554535.6	348455353	405894327.5									1408085302	248996940.7	432232739	335093302.4	200249505.9	421879561.2
2008/12/31	89023430.2	797876254.7	277052838.7	246881788.3	662435451.9	586752773.7	6137029709	893085943.1	482047193.6	3398218907	472432414.9	413269442.7	499034185.3	2440761417	173629735.8	3391219097	N/A	169314903.4	572938296.8	608262065.2	557961723.5		310833243.7	1191936053	410100271	492029884.8	232914186.2	981763677.1	2217932332	1006369253	1800154250	984447499.4	569365717.2	767621507.5	1153933433									2810579954	527935771.3	643559218.6	647284348.7	463255518	437804416.8
2009/1/23	47131643.3	389936049.3	98233859.2	208152635.7	259817192.6	251948994.2	5071331476	541522037.7	271434628.1	973555974.5	432372709.3	237974385.4	265216700.1	871471229.2	87613005.7	1907935446	N/A	103797001.4	139736916.9	330549335.5	598871228.1		298757785.6	321217649.5	385378843.3	325519056.3	108531792.2	652509340.3	838114409.5	930402284.9	1064242799	884172413	194464560.9	559574642.5	345992818.3									2236608648	480813601	868355326.8	577126933.1	490042034.7	230874951.4
2009/2/27	163610077.3	2528618871	447739392.7	472307719.1	1212825334	939243832.1	8105055827	1165603868	643002149.3	6567000334	1872323545	551883392.7	673685470.4	3539772311	268461941.7	3492269028	96788327.6	319126151.9	949802076.5	716495002.3	2051656289		942130390.2	2184939481	1026447254	1142317809	240664730.7	2282450077	4764597155	1625629839	3115425702	1325663181	853573096.4	1303098105	1357987940									3993391085	764627322.3	1536473993	874327976.5	1039669052	668199689.6
2009/3/31	230192462.6	3320793434	447177252.9	520275115.5	1088747659	771820594.4	6506699835	707706969	352335484.2	3424841243	2566833944	683172155	528375999.1	2793430845	373543368.1	3448574172	N/A	254801888.5	973339866.4	414414957.9	1442426870		595691375.4	1275470065	941659570.8	753511176.7	277968579.4	2797133397	1816047124	1411532795	3047795664	1447328877	828538290.9	1032849395	1308228473									3325732158	679441921.6	1261392215	755526856.2	906761360.3	540791436.5
2009/4/30	244820940	2976798307	614598474.2	684941411.8	1872600160	1798858194	5707634450	3621182091	905980796.3	6331590064	2257454776	556387477.1	605624398.7	4379462821	705002093.1	3518024314	3682917207	449427805.1	1090059762	264219398.3	2857544203		1681359447	2404380594	1120818074	1366432294	532127937.2	2361023181	5205910515	3586452055	2413721181	1927598590	2408259475	2741138080	2002591640									5840173771	1406682264	1689307305	830832895	1058616750	1012363944
2009/5/27	207737981.9	2778183084	439269035.4	657007337.8	942713999.7	1227335087	5727496062	2239745347	604197418.9	3830560164	1884961886	568411095.2	618044682.2	2614971863	518057505.6	5786125083	1470741140	203556594.7	N/A	317655608.1	2524366908		1005718764	1562781419	976954648	1079732545	316533132.1	1540997787	2772379720	2321508579	1316567026	986918732.8	1146388275	1704117317	1259997517									2603866485	749550565.6	1171266269	640590608.6	478430307.2	596158586
2009/6/30	362317395.2	3908041323	703651118.3	636518294.6	1240801993	1565773628	7332569748	2731651338	811313017.4	4633844190	2651998601	645018480	1425180014	2765743101	615113181.7	4355465781	1908863816	437782562.5	N/A	664333263.7	2394443026		1505929896	5018727882	1459621549	1229946384	426997000	1697058507	2748742943	3569454646	2085902551	1104689580	801510496.7	2435305605	987240093									2702964005	745041678.5	1090264812	417866153.9	1177520732	763010650.7
2009/7/31	368033029.7	5258789279	811429358.5	807430768.6	1813267725	1759909014	8540946659	2810275095	1103930282	7598803395	4267396199	1076324054	1176366844	4126592542	666831874.6	5230187495	2102823065	1087590109	N/A	706173609.7	3585166100		1709364284	4210789341	2053512674	3291341511	618292472.2	3273356017	5042394550	4491799367	2334092661	1886430770	1658956654	3398373886	2124749357									4818340081	1750706615	2275224424	860386609.2	1092225131	881713108.9
2009/8/31	243299790.1	2189606640	704167473.4	491507152	1062577686	1119574736	8108541549	2238245512	512339074.1	4003473700	1340534832	587894677.9	1159562638	2677744683	434597486.5	5070584735	1182910984	477141688.3	N/A	512972240.2	5221692623		1038914908	2046987660	1383659473	4241318486	593454693.8	1959307542	3635365132	1476430192	1580362182	1608630191	1015622308	2241334564	1316930923									4258967492	756470460.3	1652557136	980212623.5	592329921.5	1820769844
2009/9/30	254964378.5	2220012095	869828577.3	514788115.8	1398455944	826408861.3	5208816310	2664350060	707981701.3	2871498513	1733701676	452181165.7	1263104648	9204246145	409931697.9	11948360584	1478750856	447380414.3	474433725.5	429683289.6	3407961831		1186027311	2686171540	2028864369	3503878968	494668538.3	1721599896	2667627242	1037113863	2011202864	1262564732	1450976788	2259063059	10067536234									2435923318	2642267910	1529297182	578672764.2	769751910.6	1148521105
2009/10/30	167653455.9	1295163072	688455797.3	452214972.9	473156426	526241211.9	4982418756	2193150780	344104182.5	2445247907	1455886235	411355516.5	715475116.6	9202770942	427409242.1	5901968329	694300592.2	361868851.3	1175281325	361335323.4	2295132019		715216479.8	1110413776	913896711.4	2431358316	355729504.6	1030772512	1750613175	484553033.4	813239343	603740105	736303369.8	1598611339	11419068811									2046467086	1679588357	1045534117	336803936.9	404682288.7	526506211
2009/11/30	106138292.9	3620480898	1677051709	1177623711	1440729517	1810934127	7221412272	3105172831	1331721132	8100636167	2604073213	420403920.6	1655712122	8452808375	1020327728	6749489301	1851358858	823011502.1	1687789621	804644384.5	5143749145		2447145328	4963798179	2670558863	3138141641	727480805.7	2397623264	4454035373	2029488822	1711744347	1688693849	1186949479	2477466635	8986110365									3243236499	3056634556	3154153669	1370851841	1096724132	728655106.4
2009/12/31	N/A	3697995791	687610217.7	1265788788	1640412149	1364690426	7842355695	2687960250	1560724916	6238677511	3919346125	338309657.7	931339873.8	9083428625	704908033.5	2711639922	1850555533	369426476.1	1187237814	354412052.6	2216749243		1484352249	3607810744	1923396874	3555823311	643753962.3	5606632310	6926687688	1056689193	2085689325	4554547378	1669695330	5505530456	5136488952									5704038165	2339398276	1616084434	1281878689	1295618746	808555005.5
2010/1/29	N/A	4101298810	N/A	1042682015	3192914614	709863778.3	11065174706	3157041683	1406230271	9730757539	2878956616	209744468.9	865787014.3	7470679759	735600340.4	1971783753	1549462662	398454258.4	768100292.2	288690048.5	2582066767		841762980	6275675481	1953732097	4765786788	588518262.3	6912440877	5681256523	2387818027	3221986903	3103411159	3298522989	3786787281	6111948078									9118154689	3209166491	1651025370	781793504.7	1722448879	978094138.4
2010/2/26	164265562.1	1076612585	N/A	297286891.5	2044723955	298900610.9	5483720266	1459996225	592584997.8	3419943456	1314990933	125595462.6	236499067.7	3740895477	611696190	691193192.7	580125048.3	330768747.8	434570921.7	334452961.6	605956394.9		629683855.1	1871682787	561465968.2	1485516235	135904837.4	2130622473	2635511337	694764193	1275041480	710876356.7	3869241546	1298683889	2322510975									3414928519	1216703249	375575567.1	284176205.1	490519700.5	248569679.7
2010/3/31	513916210.3	4867244859	N/A	888159191	1890159683	890745343.9	5621660063	1893413829	1311507256	4885168654	3188864392	194288259.1	811057936	5418842758	1028540052	1909781303	1177323970	931044739.3	808350003.6	572054233.2	2102773675		1078479913	2690666067	1987080066	2313508554	523479832.4	6246201805	3883273477	2291857274	1546568965	2544480087	3340708004	2850721581	9687016815									4524267117	3809949093	1028184524	1520773837	1460425953	751722858.1
2010/4/30	548795009.7	5106040964	N/A	902844954.8	1969385909	2105267293	12761282553	4833579514	1199868797	4334360981	3131601766	310714317.5	2851301067	12436355277	1430185521	5044112050	3108542421	455845760.4	2187100522	508493967.3	5972015217		1513944235	3353153238	5383700616	4461268629	928550371.1	5497035955	6716743948	1975711422	6380629529	2531075433	2281433509	6978974026	4936608979									7799955382	2694920516	2621252580	2319900140	1960985001	1178950243
2010/5/31	175552950.8	3315752623	N/A	365920253.9	1965157042	592959504.6	5867306646	2098058149	619799964.3	2779834437	1229853313	169320201.9	1045962808	3395596292	1309329755	1356197340	1727623962	232987958.5	858516397.4	258361283.1	5128970287		526521499.4	1294252336	1491369843	2142045227	729369959.7	3662828520	4613993974	536655611.1	2790715464	1086477003	881285870.2	3787685762	2229134090									4487454191	1952426285	946665354.7	1295065609	774612188.5	1131459687
2010/6/30	114059659.9	4863906028	N/A	345145076.5	1541457590	357240073.7	5039391834	2108883008	649132958.3	2325909586	1087546177	132420559	852927730	2717130270	489507592.4	1186124655	1076895044	158206876.5	407581215.7	109454261.4	4430911309		339843847.1	9509795074	862671429.1	1553268798	329054315	3033121541	4431159759	333986479	1370157225	1075795814	1037047288	2016318991	3306905653									4623328593	2815772534	716934224.2	750692372	1017888764	833547038.1
2010/7/30	126209373.5	6250124348	N/A	348549658.5	3580362366	489564648.4	5268687463	2718962489	529615652.7	3117390597	756430879.1	150386239.9	1509426571	2278186806	464803345.6	1207916344	1202505631	138885857.4	603771029.8	109009574.6	8270403664		324824664.3	6908769803	712917019.5	1372319010	2313082020	4448598593	9651631603	539164732	1123418723	934334303.3	825365000.2	2895395919	3262380224									6303621008	1566897813	1126271440	1126407686	986340078.7	758552742.2
2010/8/31	314215453.2	6814080327	N/A	526840769	2843287864	1178655558	8356109490	3159850474	710865059.9	3562339846	2901051120	246855149.1	1600680534	7571151635	639730721.5	1818232058	2302733035	262145478	876004995.7	291312846.4	10756497358		719048849.5	8919634593	2034145306	3781417505	1444084651	5883428046	9700385256	1024585277	2052293225	2218146280	1434709287	3472879890	4377939514									10987485046	3684433043	1805745318	1502138811	1552941457	1930381831
2010/9/30	244074837.9	7491373775	1002813567	566310424.4	4496463716	1080645987	8585253371	7313802741	861738329.2	1864399148	1854944415	369296639.4	1838156541	4752266886	988562619.2	1367773235	1791681863	316799451.4	919939816.1	315281638.7	7397962467		599481988.2	7698361438	2274679451	2694981638	536388231.1	4571313707	5925621290	935573116.7	1414652116	2464617813	2221662360	2835194270	3956722585									6783502766	1685276481	3873266544	1006063652	895942847.4	1195842147
2010/10/29	259087796.8	7916436937	898190130	419406666.5	3364908370	832641462	13195460577	5369278011	923158164.7	4423729871	1510667218	254015173.3	1189896202	4468952593	577499809.4	2101250532	1098853480	243176143.3	914205947.6	419799378.1	9299148011		718842519.4	20988513177	2429366292	1920874188	407597315.4	7008548223	7422644972	1464042845	2137180958	1470158319	1616457416	3680139091	7340752151									8528718717	2569104822	2225279620	591558098.2	N/A	1230076849
2010/11/30	460731820.4	8507421006	2137479757	1298289251	9959261770	1263812802	16450287366	9956955255	1649693891	3898725296	2568587891	583396690.9	3888796573	8609030625	1366951771	2586283293	5720120374	598608603.7	1466936734	467077012.1	15474782549		865653003.2	15000677045	3860844181	5459255086	641757687.6	19462013255	7449931110	3914495321	2881264621	3935566878	10180604516	4569916554	19689634304									11150783088	7191419989	4324629103	2611768692	3523737741	2775037023
2010/12/31	183434695.1	2684419815	690073551.6	659204454.2	5733994597	600774318.9	13052033145	7404440111	1506384346	1709122107	865567496.2	168562984.3	1646377117	7576232558	1005766422	1163780827	1723419727	415898279.2	1307206864	205486505.7	4476330115		779716039.1	8045294737	5468134261	1637924845	233561411.1	7575295133	3110970254	2611978358	1245511390	1250548204	4624407584	2777353472	9744390055									12866007257	3209325935	1575447305	2271309902	3316319046	1696136033
2011/1/31	167008973	1384350275	340965912.1	253377534.4	3834138952	207797953.4	8289573840	1827087073	395674259.7	2468435767	484662455.8	151136700.5	1094428476	2406572500	456542688.9	718582768.9	707430310.4	160301435.6	539256578.6	169285626.5	1648143298		437542681	3577379151	2817299853	602437689.5	577807624.8	3298204733	3119552603	1212029709	731203308.9	621344465.8	1715305166	4092753960	3698266504									11208393576	1123278585	901791599.6	802708488	1515398017	1313550140
2011/2/28	269637324.6	1486860487	681197836	194473694.5	3483976637	464010754.7	13986958390	1600208572	460527289.1	5134965458	620156986.8	111325365.2	1361013411	3882531936	311801517.6	1459728512	740496316	143082544.3	544446525.4	212785640.6	1817241163		300795096.5	3360362743	2440758806	723016022	505384863.5	4676558058	4552538468	752953097.6	3978714118	684929252.3	3151675322	3945485808	4346702083									10410732693	1737439425	1066875188	774433013.8	1519496231	772857941.5
2011/3/31	358689875.2	3108470965	1231475562	365414396.1	3370359722	1313976576	15891163280	4388843999	960313952.7	7330525211	1502114191	412313649.8	1613539442	7571082666	665241613.7	2789359153	2854903724	459484850.9	1044090171	630636162.9	5381415531		589848990.9	11057699327	4376683258	2091720979	655603712.1	4512193523	4332788564	2143222471	2949322955	1392963772	3773565580	2886238133	5843657635									10960080969	3067341333	1704860634	1740036991	2787634527	1359171742
2011/4/29	302128968.9	1499359790	2595098628	364396774	1055372268	386158692.3	7841093386	3480517160	1174976246	15967572041	1737057451	421034170.7	726272837.5	6444527142	690118568.8	1449320526	810116230	324997141.8	655045885	708428486.4	1964051230		637576164.7	5937940227	1079353637	819023349.1	226146286.5	3167710518	2040100108	831327279.1	1506458368	764124033.1	1633916036	1682830524	1946241211									4796836170	995425987.1	2793826380	794707190.8	964272184.2	792891394.7
2011/5/31	186261144.1	997151123.4	510628974.5	281424990.5	2060012278	301033678.5	4799744470	1436400449	458217338.6	19650569442	748536282.2	401093710.6	582837830.3	3421599624	554291653.4	3169849600	573995585.2	151272074.9	1608183409	592311643.4	4112174315		334494787.3	3791875984	2420999863	610378712.5	53692152.2	1672059807	1423221284	434122635.1	797258057.5	357682570	1257591358	2434484061	1803836177									2545582727	961001420.8	582458974.9	1058786346	416563141.3	409128800
2011/6/30	1979025571	791951009.5	246205029.2	234936172.4	1004372966	176816838.5	6289028758	991119182.8	179314172.7	13485105899	337764329.3	377970435.7	408034463.4	2110267727	879130760.9	5665406164	424944292.6	148571532.4	1022188593	764055682.7	1611858505		170876037.4	4427309676	3457399899	547775211.7	N/A	1618668941	1077968741	306778629	521996870.6	454451388.8	1588034935	1088558918	1413280242									2012850566	663869897	842825594.4	1406523399	383171690.6	492574441
2011/7/29	1656663612	1523708038	1813797083	280467921.9	1660666968	300689476.3	8100330077	1349664753	567778230.7	8609410792	699700820.2	350523067.9	913638366.5	3443870917	1248844641	5512793195	834888403.4	173186568.7	2342817246	2981145070	3549852217		211194771.5	3642727631	4758927915	722876514.9	N/A	3545530188	1515189296	390188198.2	667953160.9	1047827503	1902320298	1609553692	2717226800									2960174126	979088230.5	1275922245	1434033338	451834342.5	1036841396
2011/8/31	723149185.7	790713446.3	684124420.3	364215337.1	1246407879	330807056.9	9992743345	870849674.7	841899398.8	9314780765	695441362.2	244369392.4	884406907.7	2514195584	1016403382	1666772833	434293283.5	153567144.1	751587530.2	2496703016	1351154280		261350146.8	7507994232	2471997484	1258624745	N/A	2343168852	1352386312	305632336.5	485965815.2	606852211.3	1897954703	1158933567	2283125008									2819035125	1473022795	1067284596	1185622623	1180993782	846715374.2
2011/9/30	317504275	508381962.9	518479208.9	166130275.8	1041028867	81203416.2	6999570292	461646694.3	755537384.7	5465663766	757067117.4	611656685.8	513750670.6	1130433388	1313136730	2520286445	261237036.3	151662834.4	565746379.8	663036391.3	537213801.6		363532461.8	2016037367	1331711208	332586482.6	N/A	1163634075	674929858.5	256429493.5	390127108.3	347615714.5	756362189	694987257.8	2242621633									2314234320	418563661.2	1232469886	576140218.4	457476658.8	311773413.9
2011/10/31	155569020.4	820197837.9	149083237.5	111624092.3	539488725	102454508.6	6394021044	544008757.5	393327679.3	6499207072	388494123.9	127088693.7	229171318	1384970658	589213286.2	2563457221	264075262.1	61594061.1	354301249.3	298428886.9	460814049.9		129664289.7	2083830106	1037337380	231408412.1	N/A	2463867221	869437687.5	144553169.7	335096900.1	327841941.9	1047099834	937069850.6	4329074370									1857652198	540052071.9	573300864.8	381771218.9	376047590.2	551806245.2
2011/11/30	242054552.4	2638513661	444277655.4	251356183.3	1668938881	283207586.2	6444760311	2080205612	897376132.6	7026266927	521883460.3	224746325.4	386434064.3	3269636680	590918534.1	2936119260	379121969	208824014.2	542640781.2	692367172.7	1083249561		184648588.2	2994114565	2076350947	650004333.6	N/A	2916741794	1873340016	322359014.2	863068573.1	819146670.6	2243512294	1588118563	6228885212									6678591562	2603214206	3315940246	755399631.4	918672783.2	713295137.2
2011/12/30	131491911.4	602946731.7	179232736.5	1261445615	595156598.2	70257882.1	3763925612	506130737.4	300399319.7	3482895860	156143215.3	179350996	336495440	1557756296	35203869	804595065.2	205372847.8	115123733.5	521437307.9	595675761.4	429759969		173178514.9	1830418586	933221826.3	367662357.9	N/A	858637479.9	400906478	151130596.4	1005267378	295065981.1	668674201.2	646293267.4	2198730889									3087308576	997360505.1	2514684047	478750402.2	357969648.3	336651911.6
2012/1/31	201867139	493644274.5	598856078.6	1446313521	416588391.8	165613703.4	4943410774	289652449.3	151427704.4	4699374957	118682911.9	89698089.3	226669741.3	678715254.1	N/A	541343409	328758414.7	34829128.5	554098550.4	510266019	395836795.3		90481072.3	1492381851	732447296.6	171769373.1	N/A	1280443978	330411472.4	67573221.3	845945866.6	172851453.1	474970189.6	878102053.3	1412836241									2634865473	551846437.4	976641005.4	510158954.3	222361295	565013612.9
2012/2/29	401356723	1114472581	1157036434	1199001611	4046336173	456844174.3	7936805052	881375118.4	363310899.8	9380475858	300460257	199585313.1	426219542.9	2595484741	1371725022	1048346626	669204420.3	107552634.9	806375641.5	1150604154	1394232520		223427008.6	4019634668	3741614320	480463897.8	640857009	6332134304	774459555.8	468116124.4	1201227979	848096829.4	1495678192	1378828746	3239346112									5472756782	1780661179	2101377648	1193075233	427796773.9	1461405347
2012/3/30	394058851	1414584881	854058582.8	843140504.1	3132004787	361618858.3	7183936783	1030934340	316752441.2	9580476010	415602424.6	300887213.7	782147605.3	2036831520	1366421947	884887982.2	432961213.4	155465715.6	1755199648	771268139.1	2735858143		194871748.1	3042290789	2294189920	548049787.3	513688396.3	5483487971	1087995297	379274186.8	1000850423	900290978.2	1237171212	2142121038	2646400808									4629626940	1269953783	4221297329	1297384914	499244106.6	1443359777
2012/4/27	202502403.3	993467447.3	1868687394	364332520.5	1525748072	532146136.1	4820699947	467699587.6	319429687.4	4471641508	435368193.1	204132600.5	503468917.3	1224069231	437664600.7	1378430413	336435770.6	109879860.5	571465819.3	388646628	717741987.1		100426816	1624626108	1160595644	773063730.2	260001540.1	5456825449	666481991	256472457.3	1994429190	1189212564	450743205.1	1366632720	2077098471									2318530112	842534457.1	2178827990	545940622.8	274190738.7	908464732.3
2012/5/31	235900212.2	744786833.5	690194800	412451873.6	757026584.3	625490044.3	5796227377	477701182.8	371450556.3	5580151794	816545172.9	149497369.9	386333634.4	1037138729	758020422.3	773352880.8	479220872.9	127178559.6	1354399405	340757686.1	1839978071		127113388	1694134879	1152700954	478263298.9	237071049.6	6066805612	1932115248	356319368.6	1649688051	530094503.2	907957487	1425482650	2009159055									2289173092	561923203.4	1269600472	1354255817	421177276.7	844580210.3
2012/6/29	379836975.5	327972514.3	368592537.7	337666675.4	393150373.7	691509356.1	5369661772	315718896.5	159658527.6	2460224531	181066959.8	78966649.6	189484457.8	1159764191	410072810.3	285461156.2	332703534.4	178270857	283931497.6	164000225.1	929281289.2		149424572.6	2578353356	478168294.2	237192578.7	88335637.7	5971329714	1376455289	242435975.4	1253673739	368382131.9	451848914.6	1170540869	879182679.7									975221402.2	416233540.6	1663716368	898812209.3	47819350.9	443675710.2
2012/7/31	1758359464	256135314.3	326217019.2	199961936.4	295095958.4	242005486.2	5439124943	212238927.9	188118872.1	2407543537	114933330	31932157.5	221221204.8	915080943.5	266794234.5	333097840.6	448597044.5	73313947.7	228284311.8	158209552.3	506973836.5		60449505.9	1041483099	481242946.2	153049983.9	64466113.6	4694603810	1048771735	150305529.4	415634811.3	226102360.9	348802987.9	757409475.9	621221819.5									799956764.3	293063250.2	1346087070	610193931.1	400701076.3	565971465.2
2012/8/31	393985459	325516776.4	313683829.9	277982601	2771455899	192287664.5	3593324279	316013686.6	210487831.4	2035521845	132202476.5	N/A	236903197.7	2165864609	372107437.8	710631605	399439550.6	94857363.3	355132320.6	228793523.2	450528167.5		171973079.1	964379585.3	1306689943	273399583.7	91230936	3248833909	1090607876	309451750.7	559193381.6	256615856.3	394542592.9	1079715906	876429121									3612988237	605214699	951651071.2	463815920.5	647946453.2	1795642490
2012/9/28	296004767	287379809.7	493422983.1	258540148.3	2655939679	198147578.1	3411953071	1186264108	299425659	3147419433	151951961.7	189816.9	309340101.6	1639459185	687247054.6	346586654.4	684163798.1	87087863	500801742.9	216920582.6	1493515581		94374349.4	2906074681	713309738.6	448170382.4	91811783.6	1724632693	740902054.8	537444965	408549664.4	344132353.2	656394609.3	1187591362	970697386.5									8493527186	1313652201	1029101573	459326092.3	1295276941	1169351416
2012/10/31	155989241.1	197979387.2	157766441	229609884.3	1569025488	361728546.3	4517400907	676043760.4	126292076.1	3663772906	240423838.1	540754626.9	259882003.6	1369865896	380345346	154798238.5	159555454.9	83687410	173280270	200459508.5	381568613.6		129942581.2	3418805080	675422644.9	190569489.2	309693842.1	1275682056	591071528.8	441625453.5	225040413	213083581.2	499218328.6	749917739.2	833944232.3									8034518236	527414537.5	296189757.1	407790450.2	580836660.2	702772600.3
2012/11/30	122213716	197864991.2	116972511.5	1099473070	909694727.6	212165172.3	1797025941	249895054.1	104188556.5	4253577067	134116102.5	599034468.1	129880297.1	2946510772	504902349.6	182050728.3	201339605.2	87658777.1	139405650.5	121439105.8	309249959.8		86676867.1	3534535964	356159038	144233938.9	59668542.8	854889489.9	415110923.7	154736122	212180690	132274585.3	575235967.3	521970261.4	371879440.7									2638554323	238668503.6	397221386	465953460.4	373761210.3	445921188.2
2012/12/31	144492911.3	899788154.9	403434829.7	491286880.6	1277346448	220538424.3	3504385213	436386561.2	144263658.6	5007749400	221125842.6	778850422.7	524101147	2671333627	457379297.6	295552203.3	192437317.7	80320951.1	324586894.2	175100273.9	409200524.9		91441563.7	4011340584	442009594.8	217343384.6	108967921.3	1553912311	680000739.7	226941391.7	275829285.6	244221628.1	702178951.5	1193097926	639937131									3587944163	380871542.7	547873327.5	799229546.5	838672276.9	594560538.1
2013/1/31	521115975.2	948539737.2	466709473.6	1050092607	1733389696	449295765.6	8829548177	710175869.9	311334256.4	6829360710	267161544.6	1641105766	653996539.3	4827030751	632660904	472919353.7	1131213028	173006059.1	1446360345	322463056.3	1379679403		204438970.7	4264883524	673224547.2	783835840	179121587.8	2345583252	1871431436	259128750.6	705007156.3	538246628.1	893072235.9	3794739857	1672913047									10958441275	809742187.7	2354812808	860620987.1	777044963.4	1624331941
2013/2/28	351554651.3	486501201.3	167073585.7	451532201.8	2033475146	274250374.2	4454839872	336433212	267743618.6	4037318201	488944152.5	1545116323	237821424.2	4361193211	316448569.9	333437947.8	257440661.3	132846487.7	720879448.9	224943273.2	641926825.4	1556059647	136152703	2236241544	493996979.7	422820860.8	N/A	2078824520	1049427164	417253959.2	610695744.8	272170812.1	825925086.3	3816423499	1294387287									7351844429	666303222.8	1242127709	759429331.9	950303426.7	680296258.5
2013/3/29	288359068.1	773681336.8	205173899.1	364120320	2915727761	380295521.4	11663444999	506027024.9	389721909.7	7274347192	723651960.2	1581216496	511924283.8	12212198578	699360668.9	1082799266	386253602.6	196361686	876173005.4	197882747.7	959667468.1	2230911306	537375700.4	5958793943	1071862239	1229033232	N/A	2432260255	1096329960	480690108.9	747723549.6	379006365.8	1132306743	2413026063	2458306855									9208023819	652814302.3	1404528747	598355525.5	1374312668	2199792383
2013/4/26	426090751.1	248733882	182188237.6	200750860.3	3840383214	387673609.4	4675373646	177220450	566742572.1	6496859371	207195762.3	849127802.8	435959805.8	4564606475	378481225.6	274286401.3	1112388033	141866175.1	1262921398	126224792.5	397485093.3	925600754.4	192813696.3	4232215717	281260927.4	524912766.9	188365804	1325217223	376998069.3	487273951.4	622512452.8	257476002	1072784116	1801198821	3093591733									8089952731	237754467.6	575026046.1	272427887.7	1722216327	1724307989
2013/5/31	1012124227	2240939305	396564175.7	559399432	8009478599	330321835.8	10761477778	1090352644	878697713.8	8682905694	231069402.8	923253281.1	940619975.4	7831722004	974307388.6	1409537547	1278533195	44141553	1086134432	560428030.8	1173358619	1520541115	208861325.5	13905309252	949218190.6	1242556981	892443405.8	3459118689	1116629086	1872201100	1308396552	475597707.7	3228376614	4031815436	6138257697									15544953379	1574836800	2210178735	499337960.9	2803750143	4301729805
2013/6/28	295208782.4	1789253947	154047401.2	345717426.2	4430452465	222065747.9	8586263583	573617003.4	247050205	7596739120	139198358.9	452195745.1	1220986999	5361873216	1038827790	920572767.6	826475209.8	N/A	739952735.7	200049225.1	402426761.8	1358476893	240444167.7	7025424045	766762750.6	486699382.6	287946569.9	885632176.6	3698418416	852537394	N/A	358632981.5	1478848635	1758078865	N/A									6754307515	1105229126	1489492207	298780837.6	1464865769	1862192900
2013/7/31	246170213.1	1932901009	249560249.1	284784357.9	5214552828	3496707871	14178170528	963394334.2	743870168.4	7895332433	193165521.1	910882643.8	1314767473	9200925588	837929356.1	1763328860	1476211321	N/A	1083087552	523639870.4	498543599.7	954510583.8	165495120.2	6655427417	679706563.2	639418582.9	608360764.4	1767909482	10340612134	1198653180	671858507.4	1275224837	2223983348	2445774446	N/A									8732950958	2165612697	1136349744	403390031.5	4081965971	4176126550
2013/8/30	1344613818	2633872910	405144327.5	350375053.1	4598172544	4442045373	12685184969	2896069428	3062798858	7196884007	186565543.9	917041213.8	1791787087	7414935930	728091894.8	2984962407	1861907544	1436719420	670358703.4	573834770.9	1035535984	1031565515	285908614.3	6795721725	835635395.9	1110995626	918814352.8	1870980848	8302747337	1784380899	6825241241	1245111993	4483923174	2337322241	2675509911									6889836852	2510424801	1989538897	535272824.3	3061888264	4098648879
2013/9/30	555909877.7	1492327425	393277978.7	245912960.4	N/A	2259965203	8688591335	1746253074	1577287556	9372986453	424219721.9	451339403	1414485888	6076733176	825131523.7	1725981617	926978929.8	1287916887	799658170.7	262183689.2	827244713	1293451217	228031334.8	5406253359	730032876.4	607835874.4	557718133.4	1046998922	8458068332	640845313.3	2889669225	680170009.1	3765775371	1590405948	4217199382									3789462921	1915990525	1181816345	599761219.2	1812764183	2927913980
2013/10/31	504162138.4	1268831036	443722971.4	350958705.6	N/A	7341067461	10781420066	1109402301	867915953	12049464335	477529644.8	943064971.5	1102315951	8481471745	310969938.2	N/A	881862714.6	794778113.1	422573947	593203678.5	516809908.6	686870791.9	187113664	7108398355	588203822.7	767154541.1	243934376.6	1194704156	7673593995	1041954670	2744553755	546685560.7	4971728996	2378694361	4132171073									4539545533	1852590545	1233444956	435582045.8	3383380288	2396922669
2013/11/29	273544826	681860047.8	206499483.7	132494835.7	2733729404	3473521706	9046691470	572544819.1	539184533.6	8851292567	355323803	315675717.2	1012014197	5608255513	N/A	1414936067	458871762.3	395187869.5	2059185304	332749414.8	420115389.5	652970062.7	164979961.4	6029322790	451930155.3	717011300.1	178629107.8	873419035.2	3126827757	460030948.6	1608917101	423709300	3135833641	1546622070	2026723389									6888636331	1714234455	2603052352	775949144.5	3859798337	1531500042
2013/12/31	239501170.6	828768780.5	486036104.6	576220972.7	1705034411	1692873145	11872506206	833176868.2	890160036.2	8132096284	429474627.6	370459783.5	845545000.9	3800227560	794845015.1	962245699.4	1276001111	485432992.9	861658387.7	249096978.5	860944391.3	549025989.2	154196517.8	5282358135	N/A	843050948.8	209104618.9	600547902.9	2694500064	311403621.3	3960162661	309270342.7	1635502730	2800595474	4758447944									9387477447	1146094661	1851888967	551077232.7	4093250721	1646176472
2014/1/30	406568722.9	1711822544	182892758.1	178028000.8	3943313140	3993349813	8257793708	891613959.9	889160749.5	11348796557	278063378.4	309681059.8	1818060002	5077522855	1551885916	679897564.1	713302871.1	848743390.1	507519768	560377924.2	417358537.8	N/A	120959053.6	4155144830	581999652.3	622151618.1	373526718.5	1831257677	6162994204	300385669.1	5487120533	601915504.5	2774552588	2393126987	5793634913									11482566246	1314345864	1400831008	215917749.8	3056276781	4320850607
2014/2/28	817829296.4	1316795536	200251479.1	N/A	3734168854	2750236791	8136076932	1092693929	1030639995	15122533849	469238030.9	315397395.7	1400888757	6250395960	1998485986	1241347332	1196690368	796831785.2	881071607.9	703729730.1	1363248275	N/A	167903117.9	10179767721	1841632313	3082419332	365766791.2	3734969483	6012513988	663788380.2	4005121527	866116786.7	4429221634	7197989603	9220269415									6920530440	2281956082	2821005076	341986479.7	2952273481	3661003776
2014/3/31	579729568.9	1027430949	950960360.5	404802923.2	2055811859	3777060398	8152761654	549321279.1	915127553	7848265322	1690644325	255116151.5	1055639525	6041001617	1119084638	990302681.1	668838573.2	1332758194	863844974.7	470827251.7	1395944522	N/A	575137286.6	5562189791	989109745.4	2723317392	274741088	3613676675	5330646958	639401350.6	2415327139	1788175328	2703401879	5081324160	10002559518									5629836244	1137808173	5285035557	321073307.9	1939162069	1556119474
2014/4/30	312772521.3	803329668.6	363981383.8	N/A	3259501611	594964903.3	10252322967	374390976.5	857159266	5651472908	2413113009	434509570	2278792929	4046027184	678664254.1	576420260.1	437607787.4	537437317.3	1005892771	574316199.8	269423035.3	N/A	655483314.1	4427929047	462444667.2	1330572222	228037446.1	4429861908	3026791665	259145948.9	2337586142	689011266.1	1696926203	2672697728	3667886217									8068804683	885023879.4	1603793852	450985783.2	1789322364	1218309857
2014/5/30	474818412.4	854580694.7	180901042.5	N/A	1912650017	1841321539	5730702123	844119649.8	347410286.7	3376963551	558958099.6	248967950.2	4545572538	3572949642	1052668100	1240857862	327553988.8	N/A	520506060.7	486864279.3	462138178.7	1388630856	381142305.9	2496679142	221483976.6	729382030.7	223320723	2301542488	3359638096	272887277.1	2927178729	98965364	8382683685	1581078651	3528386109									8372789806	1036270359	958948545.4	153294527.3	1827074437	847694218.6
2014/6/30	295621649.6	1643745179	481844664.1	1677641137	1200229107	5559187808	6060699479	709957168	485349339.7	3804793210	457730819.3	250339246.3	2586835940	3005975048	3589286946	887985569.9	N/A	N/A	671734749.4	737739929.8	698562726.5	N/A	339564334.5	3665743966	363910064.6	1328577901	178482605	3279021098	4046743826	244436711.2	4568586149	N/A	21009854089	3357545111	3354817562									6231921945	1530073660	1573392105	305849142.2	2985257276	855725566.5
2014/7/31	459835887.6	1886257027	1490570827	1824150397	6709110541	2785136898	11637082277	1157570605	733338506.8	3085000465	N/A	1514510345	1920461835	4032979978	4876984028	804066087.5	N/A	1098742727	2547375650	694093758.7	1303604447	12324648341	442306038.6	5521611957	973318191.3	2308312492	793584149.7	3973552837	3070122783	518445298	4675226456	N/A	19058966380	3683331549	4885092446									7558195438	1700953960	6062404396	550383242.4	3038355563	2216799618
2014/8/29	798560416.1	2716815809	1332766169	2137893726	31630441174	3859662654	11850085890	1749399787	671326919.7	7519930629	N/A	1345617794	7632408056	8544503994	6095971018	2689147249	1580131428	1483910833	1244051135	707658854.9	1853220285	13899408464	489551660.3	7033928521	3329564600	1691326049	445893181.5	5221493139	4729690665	608423631	5017522865	1739407755	13775736709	5682116735	5434076167									10501540228	2288388940	4837918824	583035155.7	4637755668	2711685021
2014/9/30	1924262814	2315133821	1043523821	2881036699	20671829794	2957618573	17740135467	1870875874	382733491	13284006694	957930.2	1678979181	11406936440	9409585750	5257440365	2207666901	5436934739	1384892686	4181673022	N/A	1788696903	10410410276	763621880.2	11095884850	1921860953	5125047462	479092845.3	3413037827	6704420233	1431121890	5553080186	4161481234	10995339766	6345056459	9457829138									8524412601	1877601297	5028758573	907539114.9	4906531831	3176436283
2014/10/31	1751710580	3466335255	1403709253	1372175394	8516572406	1648761009	11697737650	3573129871	N/A	20860030245	3573099247	966750770.3	7776380473	6977803471	1876419955	1511329528	5014970152	523030081.5	2433996557	N/A	1601344476	4763771971	1160335319	12914845168	1619371419	2328094746	520194978.6	1697617805	2920042210	1202061408	2762355942	2815157546	5965001191	6326787460	6616685514									4845760722	1711322610	4741915201	1091619549	3551305052	2775227073
2014/11/28	1373218288	6404632331	1167747284	1365402198	8554024572	2005317521	17438207661	2047384258	N/A	16076821960	2846470314	1571007618	5256264523	11377796337	1406809955	2537143008	3129101251	1533279278	1703216720	N/A	2289933262	1175182964	307818481	15060595632	1548844380	2130604236	491111333.1	1958109153	3302323175	980793719.2	3042092394	1928142613	5872600906	8752065771	3507088449									12486857952	1583722698	2945249425	839809259.4	3215223583	2521999491
2014/12/31	1261182277	5580683490	1183089881	2802326383	10937197927	5331281573	47597477443	2608553996	N/A	36419893812	4668745484	1937329061	N/A	15036923059	1772096122	5147960898	4341609709	2298029885	2740690141	N/A	3367873351	1973536189	N/A	40168822172	3002213784	3497478375	597989447.1	2969847071	5422700524	1168263974	3335698999	1629277312	5747322110	7243132596	12261417402									14279525504	1512050460	5765784045	1012208668	4312567073	2782824068
2015/1/30	853670231.1	7698485999	699901823	1108595141	4510275751	4016441508	33230598198	5887592208	N/A	22507396219	2888035958	2592166276	3815250307	11038004430	N/A	2107286479	3109419328	2395351464	1077814236	N/A	2370762701	3649014228	N/A	20148541349	1006383596	2064466932	948404620.6	2293751925	2300796820	1394014089	N/A	1157027066	46680245.7	5165633235	11653622685									10362188519	1286825059	2823105329	415941131.8	6284748050	2361232889
2015/2/27	413635456.3	3539155176	1206572627	461925953	5849830592	9471057702	18574957446	3072214809	N/A	25745506598	2799082401	1495856533	6392183327	7702351409	1459213624	1211165995	2766032384	2320572540	1184852404	2666432061	N/A	2939218884	N/A	12318658651	662787025.2	2964797890	709529269.2	1466396957	3868412429	1360801214	N/A	1480652288	8143425084	3874820617	13542909555									10170215787	2835363357	1940672327	N/A	4436747719	2910936268
2015/3/31	1791355515	11501052079	1604542951	2243880670	13098526393	6432634180	38732738904	18539042412	N/A	57178704411	5689557189	4343132496	52110069119	8196126365	4539103475	3673080025	7599801531	3364854266	4198147453	2097327841	N/A	7597800503	N/A	56796775255	3438919268	6345931380	3499230092	7205305344	22730000039	2369522012	N/A	4969890458	20345021522	11765354587	19353890623									23219929082	5690232646	5408161254	N/A	7198033840	13266077232
2015/4/30	1925374659	15741584941	N/A	3846801223	13542959797	N/A	78241289900	15730372364	3337254258	69152070089	8404980271	6165586569	40455527196	68808144.6	7797946538	3493964974	8467056544	975239040.5	6322747211	2366698011	1724272081	11651443637	N/A	1.45728E+11	3932996200	8866125580	4466512082	9913130122	20490079909	2374000399	N/A	8786034316	25360217531	14427177170	17412667727									39719765661	6293905113	7423414267	N/A	5794467844	13332250904
2015/5/29	2545893020	8752850869	N/A	4808068058	13622436787	2411235223	83274382030	19382908591	8569522669	80546942364	19870570170	6669164024	34321765378	30699776737	7790150704	5129588026	7066663118	7099854768	8797183540	3506055911	7777269424	13590773047	N/A	1.6564E+11	4881616684	12382357952	4205132475	11413664383	29076424453	5550776698	11480440	13559892734	34007631589	24088176933	33984720864									36282924666	9389149145	10823977396	7004664.6	16362222061	16978580917
2015/6/30	4141382178	19063375794	N/A	6160372819	18467521309	32519551381	60177204490	14312028570	6330645958	96240094085	18315698886	6911085376	39365882691	28904030731	12366559912	8729150750	10109007867	6396582136	5853127585	N/A	12775508352	18790169716	N/A	2.294E+11	7218247011	13364748902	4056811390	12654483545	18848003681	4547049644	23919634887	16927772379	23654861824	24012622156	37377492114									35043370280	7907415735	10155878494	10160494001	15764811492	21292340350
2015/7/31	4070740678	9988082730	N/A	5229075158	10703799538	22345911462	58418320552	N/A	2392142500	68119291920	14108946624	8869325543	17732809603	4695678580	5627123617	4713534202	5840428425	4600219025	6523918261	3250339551	6585160304	8092584223	N/A	1.05669E+11	3936591535	12012667867	3049730817	8381196659	22950539238	5023446391	26706685500	10940089621	25303749041	16145199440	33990656219									37603158100	6243490437	19636370393	6352293666	13097482052	13370190786
2015/8/31	5477126994	11432881577	230416019.4	6290312601	8619169885	11307109166	38799938809	N/A	7525367129	41812654566	10217469594	6099605462	17389314081	32308381473	5436886811	3868262406	4232365417	4606400850	7186458183	1097912337	6633295536	7693620045	N/A	67226375316	4080414783	12976133836	5807703955	4721493101	14307675416	4860024571	14252737278	12330089798	26141840111	15224459942	20539108720									21186786755	4321653875	24292800181	7746309006	6405071915	11209852925
2015/9/30	2306127622	4444167680	8890202585	2193187517	4054918724	7180663426	18810399811	N/A	4934666109	13767044570	6111071400	2808982413	10706434577	30064576629	3086994280	3701745163	516860064.1	4881997005	2270211560	N/A	2226097485	415765667.4	N/A	29607068288	1612209673	6288508952	3598363358	1907260992	5354881989	3160808876	11179015773	5660346782	27808036605	8446006851	11507040875									9780433072	2198837162	12993048142	2231165275	5115676623	9796386064
2015/10/30	2285713005	8931042754	10885559423	3866358071	8698176308	12266024237	21065475736	N/A	6223312550	15071894949	6960841970	4246839957	12226245270	37094091700	2611908495	3889904163	4300356373	5334287229	3356778221	N/A	3399761389	N/A	6306602974	31721898922	2825285270	6948324718	2702042474	2926666196	10070498645	1945634071	4418830647	8848216824	25134378472	13785532091	17778011171									14506702714	3740155943	12449658118	4203942202	342229661.5	10607377589
2015/11/30	2739436475	16952086730	6539623709	5103906829	22697904912	16853209615	31093758342	N/A	5042101352	17012465686	9060848929	6165410185	18974721376	33700395757	5780233387	8140300238	7140929733	5178489158	4165633133	N/A	7168655753	7700801506	25079360280	43480274773	3246985605	9128293205	N/A	8650812229	3286153801	2701783448	27242905755	15342768236	25609492667	14264187927	21071389659									16444282997	5423504610	13327565969	19695674619	21614437441	18548819562
2015/12/31	3416162345	10615462017	7340078770	4224982603	12746687431	7689137287	20743164631	N/A	3685181455	21934538183	6401296905	6033174288	12062921797	16463744768	3987451223	10541978798	3099726247	22310383916	4878231815	N/A	6463654723	12724747071	11944251036	28458965721	1641573846	7718874411	N/A	5920922494	N/A	N/A	15154923354	12433752702	25226609122	30144369433	17610786337									16337536514	5150605951	5343259611	14892287823	7659754445	11564805782
2016/1/29	1654519683	3527186131	N/A	1586385126	6120409173	4262914318	12140014404	N/A	2568836418	10501332501	2904712829	4862974648	4619126010	12013598439	1917907474	4342889256	1821642752	12742278954	6165137832	3971993184	2719758461	5046647284	7439902446	20698048709	900352525	6029420832	1897562390	2620561553	N/A	N/A	10072980851	3856965739	11611638417	24823907233	8129245199									10750603863	2243205329	4029976775	6222315715	N/A	7466539770
2016/2/29	856799083.9	4169914337	N/A	3033660593	6939605275	3532723487	7327293730	N/A	2307301803	8018108826	2479454225	3217159254	5149422888	6020237840	1578698532	3374209753	1475308075	10048108557	4661888150	1770529570	1468783796	3516616254	5763024121	16394257283	15914067738	2904963261	5428163358	2003883183	N/A	N/A	6599013812	2693811820	6408154273	14353413482	6358300435									6249312204	2358791886	3435575007	7489624059	N/A	5891890460
2016/3/31	1365788967	5548390166	N/A	5833079928	9024791571	7613712369	2568126939	9070164308	2756355990	8780028460	2994132336	2075906189	9110095082	12638744349	903807727.7	3765057926	1952311483	8439763258	6735432826	1397317749	2587901410	5245271966	5955980569	18934537138	13382577391	4823950828	11532934752	3203212709	N/A	N/A	10293042017	3776516176	13557986996	30266174118	624463973.5									7619121676	2650110107	4953498195	10536711945	13372944132	13385555861
2016/4/29	N/A	4621483693	4565413410	4787982598	10134388678	3557685742	12074251097	6353438175	3026757601	4866602344	4746083155	N/A	7192115890	12691235237	N/A	3117295416	1849776046	N/A	3807389274	1901014214	N/A	15315215643	4980630801	12231531326	6817453636	4340815712	5921981364	2547684471	8324633462	N/A	7017035581	5065758936	13900997831	15533037194	N/A									8584232172	1856809855	4277335726	5588553260	10492664851	14235043801
2016/5/31	N/A	3531577804	3134546081	2468982907	23963433214	2436509398	7354119535	3987195602	1965773868	4048140292	4119685719	N/A	5518786350	19021599747	N/A	1376662845	3232319918	N/A	1511884947	1332456457	N/A	1357316981	2711341392	10892457666	4825123221	9771807291	7971974588	4730325574	11178149522	N/A	4861258583	2330601572	8226437648	16172384589	N/A									6267832940	1053692302	2417421354	3287345457	9375671478	8248779014
2016/6/30	N/A	7776036565	1862414574	3525987182	17666053555	5076052379	8657544453	5438978809	3696469230	3725932636	3655244192	N/A	12053303047	14091513146	913264466.2	5557011315	7053230074	12411750005	1916970093	1569646448	N/A	5736445959	14913576	8614343814	6024262269	9718134318	6198331188	6164632063	10808520644	2566569579	5099567260	2253598517	9463278950	24871828874	10237342176									7598619863	2222765219	5227408127	5584166556	19521337720	8982843804
2016/7/29	N/A	11242477442	7635035519	2582501773	13429780682	4836867144	11891425824	8454994830	3217829572	6711422886	3432273741	N/A	45492468512	18455225443	2647512025	5394978501	6879380915	18888803210	3238058708	1924149656	6274166723	3925694986	3277699613	12125458099	5974270125	7468825673	12110048761	3882415910	14060549126	2263015804	9422743044	3857750875	13896435800	21703746247	8343768086									11626634041	3216044985	6321452049	6310370219	11905951612	11353117886
2016/8/31	N/A	8082766768	4900934019	265140496.1	6764842244	2308401020	8480441766	3678376649	1784303667	583415388.5	2020591497	N/A	91855594886	15203489566	3072558645	3150446938	3586961467	9504550484	2008221422	883644227.5	3423655394	2046808430	1782986364	13257328737	6638400457	3154494999	6203384238	2107311437	7121204383	2625290752	5266501314	3908644583	9774426013	10831448706	5880624657									9221041211	1431796852	2558575729	6854503154	6649736014	2703324871
2016/9/30	1388455925	3327607311	2140650430	N/A	2634036637	1442611776	6138995060	2213148639	5378135539	N/A	2413212739	1669401917	87542417348	6985982373	3280637971	2514744074	2191743868	3972903233	2273673700	1148735502	3568951420	1490757993	5443844449	7914958704	5242878502	2142656353	4596466107	11553352012	2496601289	7600130292	2766899504	1667844755	11650993856	4749064557	2515353771									4653309139	1588127749	913980769.1	8142662130	3290529969	N/A
2016/10/31	1882763002	2668580066	3011168912	N/A	N/A	2321483434	7291111674	2603685899	3019001357	N/A	1685152982	9768426449	30849128277	4748176445	2078151069	6357986194	1052885904	3536597188	2943915938	1325688892	3818751440	2051138342	4360729551	11648093748	4847327666	2424558553	1878187362	6648032965	N/A	3089559168	2332693497	1506126819	9960426283	3633299900	2525271310									6528679023	1197698703	N/A	4347040636	2896648588	N/A
2016/11/30	2896870926	3565143034	2898637634	N/A	N/A	6011307626	15022512489	4223980367	2354044750	N/A	3748976049	9119965360	36491569990	14247068107	5346683713	6185875510	2033285278	4422802250	2347867791	2289051410	3547729272	462811615	1787645865	28303300778	2602545642	2588933755	1988479436	4766782113	N/A	3570831017	4050045638	1864905167	7201803766	4305509892	3853225395									6027963323	2081087437	N/A	4189310185	3443361951	3539758233
2016/12/30	1177980328	2789361546	1959740265	5868698071	N/A	4442775287	10625894314	4617909124	1280626103	4260699097	1692878679	4094080042	23859811040	11017984295	2175064756	3089634629	2649251329	3731601345	1228179191	1134577826	1753356984	N/A	N/A	21428573823	N/A	1593660448	1852468252	2472730815	N/A	2459139268	2367798233	1019173365	4305994891	3341137862	8580356658									4523769486	2390310139	N/A	2980964321	3054693910	4174545002
2017/1/26	887180590	1799380844	1337494973	11268778869	N/A	1319627810	6510928617	7056076478	1341469830	3897106715	915397029	3004729245	11012248426	5243172065	2744456365	1450132077	2367608622	1622976195	1689074354	457791768	2179509681	N/A	562933654	27332071612	N/A	1819322383	919233047	1722626771	N/A	1469639302	1199627022	1020183166	2139859858	1853298478	6899828789									2450616697	2150480325	N/A	1365078579	2043988968	2180878212
2017/2/28	736049508	1478410462	1511772055	5710328058	N/A	1437614188	7561696164	9916735097	1217841506	5333043424	735733982	1894218069	N/A	4678339144	1351608730	1488102786	1969452223	1956720397	10829592600	N/A	4948990914	1846993322	1670239240	19260540654	2637199092	1577521040	1606179066	2802401831	N/A	2817019128	1198784149	814448476	3111683526	2579325469	2700290042									3812315549	1239231527	N/A	1947565923	1208224373	2535037691
2017/3/31	1007000063	1942354854	1745700550	3060104312	6788030766	1360219249	25008388269	9650055413	2062395867	4970364733	1805644998	2569273644	6967066981	9452863588	2353833000	2159063350	2243831680	2793504517	5261405685	728053817	4401056665	6038400166	1839945860	22577271519	3091051870	1083123164	1260451950	5591837735	N/A	6544214436	306811357	1510139137	4145851407	4080981493	6861453360									10443295503	1764209456	N/A	3981088385	N/A	4055365048
2017/4/28	N/A	1723838026	N/A	2161727008	6578329719	1755881002	10633525263	4297689747	1537467898	3942013163	8062556750	2058584229	24737752419	7334191149	1158053711	2527425273	1091712235	1130740748	2822880094	583795154	2119207692	2645130197	975575096	34130001298	2315540667	1862697685	706926946	4500805365	3331949623	3293643406	1086460174	922186871	2613836932	2235078920	5535581952									8350299779	881435072	N/A	1836931761	N/A	1725935142
2017/5/31	N/A	1412140960	N/A	2735649195	10628066109	11064343349	14242629933	4497591682	743669614	N/A	23531969122	1546675566	11229587044	2280716235	809201028	843607298	929850577	1503711800	1184413258	625807990	1626645944	1173449207	1165740004	42462781837	2457629674	1195765060	485176260	3249034268	1375622133	1085962027	1842005308	716385855	4948490338	2082867767	7976733107									13202171499	443744657	N/A	1612443110	N/A	1604518117
2017/6/30	1131357096	1512951210	N/A	2980146642	9767570536	8025649297	23017108844	4353440790	2462195540	N/A	16611368708	1148229283	20065269707	N/A	948757846	1088767069	618745328	1759784067	1207071264	406327845	2139130006	2259846816	1090238239	45859587084	1950428212	1272975060	1880473902	2852597651	1401038752	N/A	3693380933	754197116	3277059574	3019811546	7831541346									12008794992	575556082	N/A	2293303855	N/A	3790651158
2017/7/31	779122851	1312080510	1583354619	1247052939	18439738593	2452263816	30730902658	6035253334	1194730026	2972386093	6312322672	2357488957	34482411860	N/A	544253690	1029733236	722065775	119417825	1118225827	836677963	3257050317	1862007420	868869672	35427367387	1926171869	1639736070	725462843	3415514021	1377803255	N/A	4712933110	902030128	4176036856	3701559380	15089512972									18228585036	751590426	3295264263	1504301976	2612999262	4471959955
2017/8/31	616475826	2915840146	2507636358	2459492710	17534492981	3331496314	24710342467	5436569062	1843813821	6369518070	3884228674	2431714990	16659752382	N/A	N/A	940437901	1312962852	N/A	1669021741	411473493	5421484140	3553241889	1083380738	26301750156	2618684454	2019653362	545843070	4225781497	1540346973	N/A	4321677914	759466021	8627108490	5782594032	18166397700									18566267140	886294330	3054466871	2553962319	5239487270	3290949816
2017/9/29	782413185	3244112040	2507181811	2547138793	14321096333	3703388550	35950699019	6288728767	3412423487	2920021355	3253698670	1373145914	38333934450	N/A	N/A	1091643420	1232235745	N/A	1925516122	524254499	5400960773	9240102005	1373520404	50114007963	2287175103	3609069770	1116950142	4171949325	1350883219	N/A	5921061735	772052663	19982341169	6999126219	9867147035									15919192409	1424507163	1797836155	4666345493	15921562370	6639790475
2017/10/31	348169858	1717540532	N/A	913431488	19637010018	1237161251	49219570522	3834374764	2774842008	22086943983	1924152896	579894433	18146666032	N/A	N/A	595603477	725951410	N/A	1254336232	305468888	2262333992	3503846736	784823472	1.24042E+11	4023986521	2270012948	665934940	6542516836	3124342208	N/A	4920668466	694984942	6811770684	6189393950	5758790665									16475569473	2426179770	1972429831	2338728881	10095262540	2691655471
2017/11/30	1947052961	6110680607	N/A	1780936047	19492252548	1275607156	88256304119	3902189385	1599405861	30921506137	1634707770	545238966	16128422294	N/A	N/A	829691533	765427585	N/A	598135979	251655375	16887812261	4565828686	1686281709	2.38998E+11	1889914279	1382804165	567755056	8331913122	932310775	1227529833	14701383577	486801899	22540153035	11294950274	5238128086									31976578018	761324620	1495001714	3104793294	45406251379	4374103715
2017/12/29	760370925	3789987150	N/A	749474693	7581842323	1105895545	73273235390	4287279683	691729538	8999788166	1431052855	509149477	8516790002	18972073829	N/A	309216353	925190609	1313272331	891629855	227409067	17722794236	10028080299	564234970	1.02433E+11	914596003	3723902921	773029186	4080352780	678958492	1341225029	9585299836	352952022	12793575914	4287714258	3034005641									22319540715	372001717	1689046497	4149514979	48589370462	1899180845
2018/1/31	363153760	13115342974	N/A	664379008	7892582114	1145643720	90410760323	6811464954	1783244457	13973732858	1725209495	1070851766	10679733922	9149226118	N/A	1407833687	883657936	1550465024	524835414	298962190	13242007708	3847106819	833790627	1.49945E+11	1348825079	1406551061	759467550	3922733298	634290620	4983770765	7376354496	443637429	9968785247	4246827453	5205928546									27187331665	486015442	3139344015	2271706566	25573698926	1559059512
2018/2/28	207861259	2651602927	N/A	384162668	3864354877	538862166	40903222676	1994258461	512275203	6268483762	861670303	307293175	4974321744	6223469345	N/A	448820555	470054411	733004440	272806195	447269255	5838642361	2211853099	695504567	63703835036	1014327598	682377845	238761865	3206116166	716912678	3116650456	2802534777	151400049	5711886599	1798308590	1907025580									13166965443	227748909	1244339684	1781633201	13391427572	1240675131
2018/3/30	433311146	4422274573	N/A	2405057418	6528260209	1106093184	41413888492	9479915603	1178165954	10642045304	1633285243	724658966	7132341185	10272203039	1828846109	7369813343	973076248	9157620562	747496453	608709261	14312189861	4187578506	1203788593	75959072749	3044506727	1719156434	3020239355	4633019132	1852575546	3214131051	10952509461	1504293797	34817675459	3903050816	9379431537									18167011888	1074161214	4461584053	3674001205	44643049839	1919015772
2018/4/27	136943540	6762216026	N/A	640017199	4096193494	1792583405	12919072013	17350936737	2096948817	4115630003	1535726375	720436178	6663547959	12973706325	979917724	3354652957	589173542	9677852970	1234422594	757892752	13002109361	7659983576	3286892520	58185349423	1159926697	3485636376	2441870371	2667419244	1277421103	1860880602	14925934388	1287539233	28339428761	5214268556	9831992903									14370992393	741285837	4770050791	2723397357	52319426467	1705041234
2018/5/31	276503123	3336975122	3924064658	648615635	7275521888	2294745981	N/A	9783896726	1361510171	4077028870	4313044386	N/A	10662480427	8463141449	610939594	2335204097	572422924	4649569985	667747437	867586587	15364295860	6114333164	2420577207	46170851884	938892062	2556224278	2220823795	1902547926	998146782	3152694103	6623959624	770438913	21190824822	9263011058	4316867707									13032927054	453365630	2409821081	1507643630	39226329800	2173268405
2018/6/29	118353057	1351157633	1639686670	502872691	5918451437	2148660675	19874737227	5654229406	475345910	3718956514	1748328055	7252674	6453906565	6989553056	N/A	1934661822	442558914	2978115442	332227884	408535368	12650248289	2735650373	1198680711	33236856660	783804284	1163516931	4447562623	1340742018	786750732	1938694163	3919058658	295229830	15094311042	4106431839	2161965386									16831599176	200149866	1485390864	713652874	23039872511	888768891
2018/7/31	163394413	1418830176	1693977966	672571202	4987754294	1355758879	71861241158	9299735860	1265408748	4194943952	1050112782	308172385	7404835103	5510071860	1097872790	1140125516	683775933	7378458658	396773695	227138090	44018693340	3280359377	1765654469	40626909554	961610290	2509577573	4588451167	3262401167	646935591	1389886162	6468005070	257728675	27654450816	3815398814	2567046092									18896696990	345040161	2226437872	1126533796	29638991629	1410554854
2018/8/31	500101519	960298048	1583429521	665238758	4121134514	888549898	73403134953	8264260300	868314407	4213949797	894592237	401922086	4666772254	7127233975	5813438258	501496823	676895386	3291701014	567208256	241628335	25895382595	1316326425	1672081071	36331937457	610056065	1203603546	1372634931	2038121096	783110583	1388620383	7625827552	490292582	28100547532	2292307938	1888302377									15665569337	251024490	2301731944	794286667	20592956652	675092300
2018/9/28	161382761	629526548	1767460763	261869463	2699668852	622335766	55494513131	3147280188	365963433	2423618858	667381252	135241544	2827026592	3897237218	1213637438	427468587	797802743	1762445086	867636722	1237012904	11994244379	734023025	921947946	17530349131	393870809	1556726031	541297280	823153615	795276888	1162152528	3246229535	180359890	19911297353	4470267427	1174369269									6471857222	151895750	2776734939	527076302	10916122415	436315673
2018/10/31	59191590	615645143	1139516533	269660706	3232546407	557611392	34062249889	3087770192	352965875	2547142002	496918652	101252415	5868741387	4430188938	1497461604	435092887	965156109	1121077514	338174392	932854604	13013653023	948328640	609836955	20535493953	902950900	772845046	555809578	888841405	661059229	723280296	2568475150	223439051	16220600903	2912074459	1260140125									12448465643	107073476	2415501669	869898246	8076332437	1548132781
2018/11/30	287618293	1407789260	2955430857	588989781	3555556045	1560974481	67241157403	3716363899	1510761725	3259874114	1480197576	432908472	7578186443	7598163931	3399523474	7592604810	2459636490	3199182494	523583094	2201998954	14733943387	3342244457	1105589770	26716169606	1979403363	1028196388	1498407458	3183393814	1575183469	1774072573	4291399066	1161134886	18854440780	4532219395	3041398123									13152656669	468831871	2177317683	1210280034	13081930132	2202755256
2018/12/28	170166935	930937886	1865604566	1241875160	1846102819	655486514	41517934688	1780412876	955976067	2443397267	755715833	541419368	3421006774	5477154474	844792850	3817159789	1245589603	1312959100	774789910	1962753042	7473844547	1207807205	568092617	13186593244	705842245	1144129351	640409469	2774743169	839605201	1145437234	1884778617	411003923	11077725657	2854842226	1318416530									7713325374	3385567369	1898271011	598120960	5597335617	993151535
2019/1/31	90447211	1038197779	1720592966	578841253	3008127400	665416189	37112114949	3018020340	15841599664	5957299801	837516727	574372682	5707100173	3786728254	908726004	2808000587	2224646840	4627803037	1834075886	5371520808	9758978441	4436683898	639669053	16557431708	984888982	1196154186	1051102190	6389510687	710741709	1588440559	2700377190	601972814	10895693569	3798450791	1578394441									10757624086	8309004246	2285588464	1335477805	7423474510	1217240960
2019/2/28	200399087	2343186130	1921312920	1638217360	34066835928	1433338112	65354159955	6123456921	12638468060	15788919023	1119963447	486793388	19219278247	5004520673	1205801137	2960588383	8666946857	4348319041	1172598734	3423845192	21428657531	3471246355	883808629	1.28593E+11	5754150951	1595580357	2064643719	5596142588	931810638	1752446130	4859953382	1454669163	17826922652	5736809177	2901195843									15459953904	4550303379	2190926922	3541600708	13173391340	2804382420
2019/3/29	433216707	11596876915	5014871388	2965867079	36733623159	2898417801	88106991808	32828531443	21221900319	41215451761	5442361011	1134335249	25075129737	9096246978	2330537256	5419705839	13360642621	9744380578	2324828717	3257852512	28398420694	13043176503	3345452222	1.25357E+11	17359637428	3767979362	9458903369	7009200968	2312227435	5586608288	12115570994	5206701842	54210046907	16415913611	6923621833									23194344372	21022474757	4565681527	5063795023	31728737266	4835192660
2019/4/30	709663492	7462246677	3202345804	1261869467	19864296902	2391771819	1.01519E+11	23775411815	19834548914	17948121075	2537445757	1516801702	27206798187	12061031580	4730326358	2644568020	7970366881	6435951386	2572950592	4121641836	18126700321	5808991182	3464897921	62988500137	6641041818	2903384408	5566827007	10231856047	2734424989	10160099315	8344974418	2209278167	46388476926	7793684378	7182808253									18403703694	15877123414	2619328896	3867425883	27000607247	2750529432
2019/5/31	635297537	6557403415	1441798004	741687416	8950785122	2294676913	66514252041	24775453019	15813952342	8771705820	1196280100	630121387	12834321848	5823584877	1140446780	886649562	2967253186	3834399973	748412806	4156566348	11174983007	2610399507	872868133	31908937530	2703168670	5552455670	3865542256	4482094376	1368077677	4086673814	7333874261	2792886985	28569337334	6016206288	3771258700									11558659336	8653270916	1737058468	1809633475	9730900581	1418932966
2019/6/28	477788115	3614582134	891992359	488795304	4888626339	1465186135	78125330504	11983505159	9865332968	6231688811	751350402	389704977	6222237868	4214636313	870663652	703000865	1674143579	2760898475	559809652	8104181137	7280366736	1097341107	949732785	21311237237	2604531534	2826334827	1435075305	2835211257	810349437	3433289312	4752243091	1963335773	20334455949	7406196272	2558545723									8851091755	4431807882	1613949491	2217658349	24921789607	1137210151
2019/7/31	368192858	2317104734	1256148698	605601957	15039389221	1037267495	55404581556	11091187538	4419389810	12506965320	902821692	443043966	6680674393	5101842292	441587748	570233548	13388883425	2159655765	625078540	5231933571	6247027263	720702132	696821629	91076452652	4094214802	2824241242	1660336027	6379274395	693299676	1778043094	11161748169	2567079331	16054006199	8345305439	2484659406									22522321600	2714297222	2826589513	3674514186	19884699517	913759466
2019/8/30	318517794	21680455515	3178931977	2243424966	9768268634	2841775225	57701769072	22170250262	12470783275	12425204424	759912159	492678782	5593498560	4311312235	1031782848	466154631	6168791462	2060899451	1067386300	3103373729	13725388023	536403896	706659297	60751874917	2083732771	3348599694	1485882796	7776444617	859322382	1308553008	15116180715	812034886	23002647909	12831954295	3280834563									21954737763	7725292292	4260175098	5793151314	31940206546	1158827036
2019/9/30	620262788	28379788235	7237932066	2317659396	11587675055	3868831432	85995616579	55770455374	16374218662	21501904206	2229256709	602432311	20056418331	9036928662	648386122	602647962	5316508870	5886773736	1345992866	4135798212	18028548562	932465638	1124465475	53803918435	4160319361	5886821768	2478954180	7158678185	1415991821	2276297904	12478755022	2413863870	33583041652	30157805939	6505186047									18817146048	18101846769	3884722283	10755099714	34856268975	1959734596
2019/10/31	206830455	8835949473	4053487088	432181159	3121236258	1453772826	40110221144	45540958709	3334689240	6548300369	7437809852	326704197	8395893924	3263253501	426481687	5153274936	1510806262	9951527698	313924137	1114830362	11147881732	390228940	12827278806	19206655248	1082079043	2338301632	6659550045	2029287215	2339959965	2888497482	5705568565	2341679483	15052815820	9737737629	5846270367									11292121785	5139466404	1546417817	7061853096	11837144656	1079582255
2019/11/29	442934803	5339107445	5529872183	856290456	8486476044	852456045	39126192725	34208008070	2797952992	15687542711	6726265095	353070189	3804342476	4217748040	584872845	4113790792	2152908030	5642889267	512234065	1012698855	7013288714	457222865	14394362265	34799561562	1106091940	2229447694	4820872481	2371485249	1485363434	4031913792	6963832831	1006562865	34349359034	10605056904	3646219611									10596710570	8932138713	1665430068	8541293990	14947395496	550001936
2019/12/31	665683302	13782978970	11745831421	644652033	15221746338	1609141976	55746474543	32217029883	4307072858	35270703352	7022729799	386193732	13352001982	5386625799	1191165137	5805882844	4783455359	6925637047	1931475255	1159918830	15664806925	882140516	11669764966	98970421899	2144019381	4035375303	5660061835	14932055267	2457440593	1842123250	10544186226	802307827	28503122630	14912982076	3912451674									11782367020	10518939902	2592381343	24593809255	24705537246	1517803324
2020/1/23	716655080	19288775470	9227647986	889858594	8240148598	2248339759	63460090083	20919066261	3615518928	29099590705	7674872994	454199139	8682431516	4297131594	652937711	1825668392	1725279266	9592189899	1057110723	906765284	21002673306	453560157	9556382479	69414403770	1643359417	4814058065	8323962620	9358664300	1827828598	1658814053	8337585506	1299679216	23340747197	16197596381	14748199949									9668069833	3995870350	2083035050	16643346742	21476023816	3597534816
2020/2/28	4590543594	35857857578	14551609951	2291102665	15470090114	2444672502	1.18864E+11	40505015743	8374828383	84767694993	23964583191	455332333	20314951469	5543447846	1081511048	2132411021	3361965291	13765724573	1293179052	2110052741	42717126745	629471239	7688083699	1.28676E+11	3147812759	11940863708	10198867938	13062496855	2279362467	3931814116	26708777513	1884105779	79347657520	30060457549	15956695735									18523518745	5879576189	4818816981	22651525772	43560274537	6976458667
2020/3/31	6254468516	32284956463	20672080013	1764907938	7978476519	1528639145	1.84427E+11	25149532234	8025254019	85613989422	36400629495	402181208	11418019686	6153203709	1057773649	3388385066	1563882472	9359052120	3540924647	4437974606	39970407549	614497465	5913942907	1.06988E+11	1701482988	7790424010	7041488999	7022925361	1267041658	7004275400	26656636443	4722502583	34395690420	27572760471	10206917119									17304611295	4376486423	3158725694	12129339387	25936216585	7586974799
2020/4/30	2111517067	31954088226	10415141954	637501103	3895335263	943186267	79360818548	16305577986	2516735777	41823649525	13392910949	280138052	4474614400	2893055321	616709024	2192276640	1577039051	7677225093	1449346106	2007045521	23817466588		4156229342	44664864479	1523079058	5236872149	4028011887	4001183695	1637500403	3039213657	20651476575	1997548013	30952633540	10105228920	5660204585									10165312763	1837067926	2434563217	5038832731	41128122116	3256477274
2020/5/29	1935484006	31551180852	10753479941	350212052	3808507927	792356996	57490291153	28343321845	1209446643	39801230454	12776113431	328892531	3964861529	2093270867	400403647	3129595518	1028257994	4129558399	1665523710	744036218	30727643071		7827303788	38676077470	955159640	7725949336	3029950838	4438674218	1213800920	819322092	13999801782	1949675037	26814750541	9214029619	3070484919									10814505105	1425762241	2730722879	7378109939	52193297202	4274390479
2020/6/30	1598714223	23521421990	7795284195	958178924	7846060870	2148984913	79968350140	16036398589	2795397092	53753858802	12714589565	178018080	4189306679	3418368766	807076413	2115771575	936969930	4603242191	1733860764	488503918	28760948919		7523112081	1.13202E+11	1006739535	6009713848	3938522874	5995198807	4751121492	1686083198	17220510700	2271662315	32355614591	14021527193	4266140016									19116106388	1379016986	6063381088	12079290214	42423099912	5526859512
2020/7/31	3450697124	41425882900	13853931839	3378532873	13099327460	4694096864	1.15352E+11	63456007913	7915214183	80253195177	21306781182	600871717	10133386785	6875995236	706217254	4745896174	1027349149	11275341006	4214380967	934906031	35854700271		8684064100	1.27737E+11	2576230583	23379448241	6454477629	7966487001	11410491324	4595342661	35544658385	4062254625	68412760675	27406118358	14966925906									32316346166	3449631697	13349077901	14067926145	1.15859E+11	9404691698
2020/8/31	1457074571	25246081141	6613549546	3389021689	9806842430	2583433371	54200145915	50162609412	13094022047	56410432286	8983900116	439283842	13250277259	3135758423	689729071	2693028096	1532834255	9498699683	3872434365	1080956309	26873568142		3243668476	1.18595E+11	3251724807	23581643451	2779897437	6106568956	4234837735	2363715722	22583739525	2344884917	26761246690	11584258646	7159060378									18531465049	5958855708	12752065542	9981167319	89910720493	5314606673
2020/9/30	1292274414	11966093783	14759641730	793404871	4941347589	1163483381	34403324420	17053231989	3259415242	51743403111	4510260066	268767246	7035671827	1479682719	326922988	1215399871	966805203	11933938309	1108832384	470198247	17091678157		1530586975	78414920252	2902831462	12055211452	1201986318	8439362688	1312386447	1131727532	22115267225	2159723882	14875003223	7002031165	5238625294									11887647255	1398088793	5957273497	3565646056	34084240955	5302519234
2020/10/30	1871162457	8404658740	13929150578	599820322	2855408905	1220964383	21098248072	7783290332	2117928779	23703335678	1868417488	182687412	2786240874	864178767	161388149	893989599	351694137	10275915071	609028909	467339114	12386777037		963844633	43765820521	1163029038	7673462401	952689402	2310187900	1387919355	476228304	13281603619	452106043	9089392887	8545381208	2822061505									16117927200	729702963	4743193773	2033409978	26524330914	4179078042
2020/11/30	4204106857	8707228549	26372271101	452485010	4549340259	910250558	62528314707	11410233005	3653340248	52676168887	2977226605	288209338	3129559090	1614064465	256216806	1305610957	1046236377	7581515504	725170345	582147019	19805801951		2251386885	1.02342E+11	1116425986	8657482192	981329049	2082618359	6314983347	722175937	16792584725	516016364	13222110092	13784820432	2672199236									22220781792	880965905	5849251389	6427783352	34563755585	3162766133
2020/12/31	1908339073	7231423288	7697868731	433850523	6346689654	1051480150	37538185999	28460811374	2437460271	73455195754	3100572756	231872762	5842636157	1838568590	643926494	1697470290	3805763993	4128649412	712022735	438749940	18519648769		1678656302	1.21077E+11	1074334855	13933264165	1269106969	3134201561	1359913652	790088066	12320556587	451074224	12953392676	8447565851	3406574430									18713557678	1066536323	7757355458	4334215607	36234609226	2434970764
2021/1/29	1298245158	11227813701	4894481660	434466670	10472936512	806176426	76639472322	37198040113	1864497824	1.32151E+11	2132818803	224703609	3197649481	1588186503	295791166	729555557	2348148080	3543038621	2074510491	407632172	23856738045		6248448245	1.94565E+11	1104408587	16822349749	940672437	1803701480	2081505452	627075570	24773909593	502472536	25643979054	10364316676	2925439221									37972785698	6225269257	10474587348	5980563373	42996434067	3317822961
2021/2/26	758044640	11094822155	2366293655	251019375	6155929568	474803453	27218567956	15650088194	913413899	68568625225	1274673533	219930682	1990085779	1120831306	240794838	300966790	1033260256	2008580954	393738497	204452792	10132809724		2558986262	94353887960	1148738595	9747987677	542935124	893767632	601744062	574827349	9893900258	314808183	31310892250	4196982504	2453150102									20495479592	2152392195	5885658603	2357185424	18350337304	1258322312
2021/3/31	692360416	9735112231	3123705750	1566131819	7304223999	1019428077	33686701643	12457089946	1261121223	1.16271E+11	1997306395	579938312	2164733988	1238843756	251792843	595255364	1394554837	3257373713	436687339	331961360	12150707038		4930828017	1.26118E+11	3065792746	8212456308	991325938	1207906687	613235535	897095808	8820929757	701511889	21336665341	3961750816	3222611051									16835434246	3270751040	4823488122	3043247340	20677776674	1214526825
2021/4/30	1166867918	7080788466	2898309911	931667411	5347257718	2709199913	21256419908	10335988308	1151472113	74178224896	5153193263	1093179167	1734551522	3703219513	277535065	2434821107	1028108696	4117846100	453820712	394606290	12090978809		7844656613	1.49954E+11	2250231561	7269281155	1354991874	1864043869	2105756452	496493965	6761505574	5181097652	13406572441	3540648000	2492493763									15226622937	3309525984	4898216439	4878081865	22508733669	3879523237
2021/5/31	515522534	5468234523	2306698425	802087118	2818611427	4346888068	24435041257	30483099857	1945478201	43849963199	23913300018	748998282	1022286778	2042368931	173520944	2580992284	1190578073	3046870581	334473664	191378384	11772062091		10882416588	91202350013	1972056951	6000033486	1582769468	938563352	11716521297	328602015	6589240099	7732618497	14139293171	3037673275	6378234662									15601875782	3308662296	3752227401	8827032841	27758741902	1488950210
2021/6/30	3695193980	10675448818	9281667984	841820450	4939872285	2920993865	44676533037	27331450160	3993816409	56854285021	49511732890	2257269849	2698075602	1311040049	615465898	5281930385	1053250922	6012743388	599919581	510002858	21822094903		3139831318	80957775035	1448098623	10973395628	2758521847	2354408655	6200613642	749334523	20103533496	7127553867	19388726653	7109682666	11414902820									19102888354	5783506462	4321702125	11373973419	32743990974	4731060525
2021/7/30	6217868485	11007553536	11181162084	1735870877	13257109919	4917882360	83825975882	29031026708	2120417629	69643849299	21027448750	1378020965	4165983120	1124571654	741196424	6236217089	781186741	2470769293	4981895450	734231782	33923727770		2129767593	1.06961E+11	1576542603	24545332933	1606952936	3568965453	6811550530	486316670	38407724712	2310030197	32883279094	13764599016	5830547821									18316461535	1975366116	9261642876	25616932479	48076782832	2954524247
2021/8/31	2915466042	7688470861	3162562343	1032188657	7349419342	1881700189	75946947182	34972525629	1842567994	47325297327	8185642489	469595130	3628217796	1019879715	529551374	4887390630	1117163339	2042919026	4309616823	808963886	20652732961		10738356640	63379124429	1955798597	22892736405	1250045866	3207395554	30005870315	1970292489	30741248120	2080818967	33965563289	16135768826	6062103354									37460482791	1286936332	9394851486	17361494426	54861243568	1412258154
2021/9/30	1674393177	4210515662	1882087959	1161695063	5413163650	1529012974	36252327290	12255351419	1611115277	35763733376	11790080366	856181262	6701079302	1305637659	735170372	3703393941	809025646	2241244884	1999523425	804830764	16960491710		10883597625	62759054341	2438597305	19088591553	1241178030	2036824717	23766560993	1181793603	13201304976	2178993271	14118303746	9965530118	6122676417									18527384412	1026325036	5656269357	8337549855	40080262118	1032639591
2021/10/29	914937375	2185780577	829164022	947669573	2360353309	891499686	24174248340	5990394538	769987565	15989194597	3851924600	376774393	1565102555	515859891	292005819	559110755	559049011	1459003681	443422424	3073910466	13958411646		3475931665	40178695221	1020815889	10596952911	578005647	846146449	15061097232	1193513444	10789100677	1912625857	12225442083	10046202974	1846148108									13153405502	890508877	4325362140	9945291269	25312670737	962042685
2021/11/30	1577647563	8108010660	1565204692	1425033675	2911914347	2700300438	27575535310	12201285612	1140627073	22389970549	5592731980	445814160	2069513107	1348634261	236092110	893778146	2157999329	1801593689	1015034097	1930698591	21019109767		9864769093	42992652131	8250038185	15368072648	3818980523	6647483866	23705369665	3005002479	20937457047	6148545709	25828294606	13696340061	6717485273									21514897179	7517058541	11404343156	22193827529	38027543533	5924875975
2021/12/31	1281888322	6655620053	2943994117	823468097	3898698565	2600286692	27690899218	10511751634	2569816454	23106845067	4805462193	3601668526	2940508280	19495126690	415793511	935107395	1358358928	2411436930	1627612803	649753332	12423682589		11844609282	50316562431	8301562245	13718448532	3907991679	3689157513	17045732176	2282204857	19251208972	4063485154	23393998893	7302612421	8281947323									25942410413	10069230898	8272197221	17790384683	41734379749	10642139436
2022/1/28	3433535757	2995731983	8450988029	707961288	2512295926	2333046958	26463016273	19389795810	1270282657	16153822025	8011389228	3492532615	2002797214	16870725296	1615497170	789332316	925927655	10225519179	1035463584	642649254	8436800692		9961018343	36193122615	3630560682	13506439593	15392116071	2891294984	9353735124	5720524169	14184290216	8836227449	20391812582	4931639647	9806727387									17227075557	9229295401	6623108158	15369470176	25258540919	3698079623
2022/2/28	4495863029	1664313847	5147355279	467456228	1408784335	1131559197	19187574878	7497752199	1263307587	9160520993	5647436273	4977784064	994806075	8246473312	1648832796	791322515	487138324	6590427515	555164817	424881171	4282070700		7560283538	24419170552	1783820782	8287110417	6144476457	2561923555	7266666746	3288724647	10601148867	10203962938	20667432604	3817879687	10236879505		24084157							10859982867	4108060922	3892567523	8772875262	20341762469	1935728879
2022/3/31	2668277284	2779085341	3299539992	494709572	2008463603	1562799156	35087327044	6789700923	896287644	15301679851	6128612123	2650641679	1367636355	5519186974	1470507367	1185762599	582271108	3694699295	566954921	892875253	6961625745		4309851276	34987160145	1613845409	12704625671	9656721770	2248444084	7011588909	3911971473	9226064736	5804295470	17153627680	8084650078	12184027872		5428724806			5263590965				16482415959	5188313888	5738235741	10448627821	25717480393	1819606501
2022/4/29	1032851792	1858700403	2978290348	375564746	1392985309	954978206	19073649600	5554069848	491624772	10447382771	2936136701	833456658	909061230	2762290599	578140980	1496296259	489402185	2793013239	715221597	328966178	4923445473		2259643539	23642107570	1077803235	9114245785	5880178054	1717725770	6906480339	1843509104	6039222074	5637223973	10781984764	5129555597	4630382013		1239731738			3090128101				14026537569	1806341407	3512716185	6849784276	24037954823	1054576885
2022/5/31	801001695	2823517945	2268477875	479063101	1462249003	1194507557	17069609033	7724826940	785320198	12206013719	2845673618	716158374	986743145	2717896253	536944521	1394051733	400178682	1744348592	696076139	239814068	4486276287		1867506891	21159274881	934116966	11535790895	5903392043	1442984110	5008045147	1186938637	5725893318	2019270881	9297204254	4991800729	2547146295		721069990			1723819271				10279865236	3088241047	5278912932	7535222301	20079557542	1098153141
2022/6/30	578132853	4835388723	3009978676	1216413600	2703819325	1528002609	21304578277	9175221459	4143338765	21256773687	3820914708	627192213	3388425207	3206067509	659771965	2636394943	1063743742	2089763023	1787308159	299318062	8463185057		2534827064	34589093801	1532617784	19618980518	13354589216	2570301477	10585761569	2673131371	11892689656	3180543584	21803416866	9977547450	3599297327		2120787399			1776715446				20383961191	3067869158	6261217335	15460499876	42066765694	2338558806
2022/7/29	751662530	5551924227	7333769703	477225305	1621841360	877766341	13988675871	4893608138	2982526458	15204548286	8067349573	1013948119	1893581820	2470242362	1104420154	892016944	681412206	1604232453	2219022850	347024830	5209509991		3660060188	20729993289	1175820041	16532878247	9959015643	2446499143	4168580280	1992368021	8656306722	1959175377	10674038897	8775365904	7219030486		2240468248			6550881831	4688436495			19180411167	2666942076	6161209672	14672482717	27394623950	4812631312
2022/8/31	721406123	10058621909	8185502785	5701269338	2509233652	2293035292	16313769502	6509855151	4769665755	12321868041	3985988357	2206541604	5831332777	6100319286	849788830	820632698	3408443843	1993431569	6633939034	2199370367	9101553836	10031932096	8074429456	23739510654	2436898889	17645988342	17462030757	2926671715	12091582588	2593693755	6582959124	3928945883	11021525556	11741833021	6438451339	3383585388	3790632901			5935627278	6106368249	3283878639		44017375073	3105427697	6490611781	19989702649	31401511888	5839831938
2022/9/30	386086526	2421688079	4467230747	4342703115	1110906898	3777706487	14433007087	4093606642	1221386478	6025006655	1625159385	4742139647	1433188107	4200616773	398263452	428623208	778295017	1518391806	2588786928	766552622	2443533459	17798911569	2023864950	18351968705	1126069912	12689059918	7989850137	1231279489	5911926088	7997756793	3374010840	13646632545	6003872013	3688395296	2296041394	1745677319	1535608135			3430765014	2275970036	8973103838		10231059703	4310842702	3797967070	7224425790	21874743620	1765007525
2022/10/31	179431885	2139202193	11867172356	1075333443	838367793	1348060516	8551191604	12408740103	917080507	12198352425	2458727682	1783218379	879244146	3098195575	2383969739	342276140	547741190	2118690440	1360566741	524968144	2271657930	13042950020	1397685529	18258400098	2781660284	10975340620	4765847592	794521129	2112553553	1436435614	3390500515	30228780055	8323854414	3910140377	2210127586	1017102960	834067241		517876141	2510523257	1923990906	5001466475		8508994894	3581909029	4356242250	5422721784	17688656004	1387588429
2022/11/30	802593117	4219442355	11609585456	7369277522	1255394091	1464162343	18564305465	28936646389	4115319337	19749406267	5833861617	2301829884	1561351213	6315223153	1413568795	752930699	1015935347	2949307829	1577127627	1392347920	5472360355	14901494503	3583397013	21814088391	4119288627	13480804043	13426059022	1332764395	6955595233	1952683007	8101655539	42008378537	14257997272	4375882465	2948786242	1604673000	2000229607		6025580365	2554022032	3018533735	5070154126		11016060022	6946853063	9430092287	10058678731	28374196096	1927503466
2022/12/30	441335004	2779813535	7470317541	5052191986	1630823684	2089372575	15320309081	12239703146	5508203909	10562537399	2029553309	624817275	1039038411	4211768377	698260293	1372870284	458251809	1611396624	4095010000	842057730	4288569003	6646306362	1619252047	14001427823	1048538736	10614443977	5836953252	987752203	7528635503	1321299641	5146274126	20901279047	6954394849	3013570469	1731679291	580735547	825942366		2135697129	1223449383	3774257270	1678544330		7147095982	4242641829	5372915578	4337405649	28235396279	1395266745
2023/1/31	245226189	1652470558	7908254724	4096176693	915807742	860528185	11247304671	9043480965	2066221921	10907999835	1524462446	1444801558	666094662	1684598626	413501010	2078686199	478153877	1493584949	5105565880	507341308	4326659321	11919663629	1415595676	26721036513	721203980	9281003951	3839397604	581731745	2616245927	2576894577	17543034191	19964694560	7496672900	3241155140	1395751069	785879953	799204142		4737304966	1451946308	2537090548	4593488151		5328013919	2235766712	4433957399	3536277462	27603816061	933411495
2023/2/28	385431792	4643853564	20879384004	2916081349	1734927952	1255247865	38670328778	25047074217	8559991844	20635682590	5058237463	2773734381	1283396650	2410780946	2143364289	3261885594	2971886765	2920997476	4225048736	916864666	4276664489	9331145778	7860703684	30017653821	1474106185	10375339438	10121764734	1698126954	10219940650	2480462806	27310745906	13323637428	1.00959E+11	5866234420	3743370830	2149982234	3660502180		2326753526	1763537573	2118267404	11283656964		15049650349	3274497298	4001359494	6318296978	30511356928	1727601808
2023/3/31	313578949	17529311703	28775042673	1817684727	6291690775	2396600749	93065347917	36365288749	16742453701	19273185150	23684238762	6990816002	1342919215	3619015350	600141378	1580150366	1706586865	4552141560	5251636765	2034390681	5718101658	11013602003	8691436849	36064660698	2035982374	10278503807	20194027398	2490954923	7707190973	3640611732	42442103690	11050625287	1.5423E+11	15862929385	3725436637	3720726700	1162348533		3241136418	3701011560	4913005635	7174271885		13352846897	3963901405	5551890354	5265741530	64503818143	2149076624
2023/4/28	644607048	61976063805	21395099258	1440878786	3728107865	1790827195	1.00821E+11	22152910784	9078974106	14621197558	16648936810	4655681127	1214026748	7365451966	402830148	545502655	1013480487	4737634625	1465771749	1402650874	6806288942	4650811367	5911103933	27933877259	1360845082	8497156561	19551821972	2383072231	6820124990	2520099409	59029715053	5525658757	1.54355E+11	69920770123	3782316902	1540376853	432452172	26732954108	1305598705	1802451882	7428527714	5192850202		13422426008	6011161837	3995809850	5965917401	73792385190	1983275872
2023/5/31	875873215	45991230166	9423325704	1385908399	1950842053	988561432	49547719287	11277570326	5893613579	13057033137	5742064429	1801570315	795331927	7059305755	365341676	483138879	515813361	2611692510	1137424355	2153363328	2610832808	2389659387	16385931082	19204091143	930251861	7995506634	6927183104	1224997186	2736738864	1195785585	32013926420	3292982198	93842419827	47309012233	7631821731	1361145691	737376234	24461379405	1011286671	1115470887	5605004626	3166558016		7048339728	3211302351	2615054271	4104057898	30388910172	1603339878
2023/6/30	1935724149	42151839180	17470819411	1632940085	1202113176	1096008932	84508301347	28828575412	16346998624	18921930294	26569376312	4104590625	877312846	5661508872	299418392	489199046	465965754	3029860389	4773901345	1913851222	2592039027	2000676180	11211510700	21098001488	1146392662	8952753204	18667119777	1752699902	3263850561	1546200556	46532352159	4575868311	1.27918E+11	74855420803	6692186337	1110158847	892805496	26465326080	1755467390	2612545588	4508481949	7320267510	5706833615	8898936385	3269563865	4277228564	7861685836	32284167110	6398920321
2023/7/31	9691472640	30363488504	8444054568	1092129059	1459357600	990173058	65537738825	17658033100	4062360782	25989164937	10762943360	2531062040	2368048957	2343382644	328930744	1255613938	955368032	2386879789	4083075601	1326141168	3958237423	6840264346	3321808874	27929492581	1609495599	6495129464	3942587046	1163223525	1980111430	1167906026	28408787158	5462560496	1.1371E+11	81173657581	4497654158	540262096	2743692806	7619969751	1127496638	789855097	7361011284	2105934646	4894792465	7396403279	3138249686	3170325918	20850574766	23381496776	5307368737
2023/8/31	7765061396	14717634418	19394135030	657422709	1613185830	980540397	60160254299	11898872705	2739921277	16454892637	6727735922	1076387169	4176163824	3686219227	1150788430	1458177824	1142961452	2850442085	1756788380	1429064694	2257514362	3162616132	3994360254	21824885969	2239572531	6556845716	3483392362	1104059621	2295137014	1149252902	21215320643	15534173547	97134333218	45370687923	4778549108	632586415	800463678	7408841295	871617929	1241903410	3872326299	1420176455	3839318600	6391880708	2000970306	3584091494	7008580599	25311506963	1589999723
2023/9/28	3121736138	11034102570	15973987128	792806123	1677788026	2164591727	38867034043	8859089105	4507768805	13655254061	32661218758	1698173305	2171536415	1371254667	594042876	412105114	30287884246	1733131070	1369797614	1235201797	1552700511	3017951773	3013037367	16643605168	5474176748	7773928379	3072255776	833337912	1933596562	1147704148	15352603713	4393775168	58586265024	35902732412	3046182931	604528065	1298617140	8325435072	2045829960	575499288	4652882895	1597586785	2085701172	9439886947	1749003046	2813090389	5428170345	17996933187	1428582258
2023/10/31	4805208195	8553963416	17597155850	1679084972	2698407951	908821962	43571818713	16542594935	8786409357	13023789341	45515301774	1098148376	15261357135	1305851868	1268721906	401530577	25108700195	2736677381	996675631	815478115	1991724790	5492720306	7840888225	18409963346	20739661562	8910721439	2739983796	836517823	3462373717	856537908	13502466079	4044700109	44250243103	22236873955	3001670070	602197792	2669159500	3450087673	9516214092	594031450	4328871251	1008681931	1317066404	4850709087	1336550286	3328952456	8318513053	19507707881	1793041496
2023/11/30	5528031420	21742433097	28843445848	4206324615	4718224302	1057407777	47080827831	17260782982	9301787072	18007849861	32632208844	1307964746	9981409217	13871403276	781278059	1241715117	21275657001	3727280644	1303198280	836803541	2665606031	6981703445	38678117129	26006189885	8495208245	8057302254	4404855683	1220974114	23152335766	4004230459	22659670058	2934009514	84343280010	26394921962	3137441460	1074312527	4069345851	4884320440	6509917124	2058646441	4037705377	3054612141	3167026468	5604246404	2043804257	3539721754	11141707776	15256975378	6330239524
2023/12/29	1785781886	9798964287	12381278596	1394499568	2799537967	614140455	44095100518	9524189172	3171969339	18154016765	9938157965	11982911337	3066170695	7016876440	1492875548	1721141327	10627847459	2087926841	865519673	638526697	1787247549	6943152898	14351606462	20770827322	3791495130	7803091831	11505761324	883633420	9127455648	1367635024	17946665665	2152855564	46662965006	25466596710	3698009849	1001985853	1579822875	2629175926	2354893089	1712651140	2221856322	7329758416	1485485120	3307892373	1626456853	3954244586	6918083006	13755841916	2213994490
[truncated: 1,026 more columns]
