# Supplementary material for: Can systematic skewness factors predict future interest rates: Evidence from China
Source: PLoS One. 2026 Feb 5;21(2):e0334345. doi: 10.1371/journal.pone.0334345 (PMC12875505; doi:10.1371/journal.pone.0334345)
Supplement: S2 File — Data2.zip contains data including trading date, total owner’s equity, total asset growth rate, risk-free rate, return on equity and monthly stock data. (ZIP) [file pone.0334345.s002.zip › Monthly stock data/Monthly trading volume/Monthly trading volume:material.CSV]

	000012.SZ	000060.SZ	000301.SZ	000401.SZ	000408.SZ	000420.SZ	000422.SZ	000426.SZ	000488.SZ	000506.SZ	000510.SZ	000545.SZ	000546.SZ	000553.SZ	000565.SZ	000592.SZ	000603.SZ	000612.SZ	000629.SZ	000630.SZ	000633.SZ	000635.SZ	000655.SZ	000657.SZ	000659.SZ	000672.SZ	000677.SZ	000683.SZ	000688.SZ	000691.SZ	000698.SZ	000703.SZ	000707.SZ	000708.SZ	000709.SZ	000717.SZ	000731.SZ	000737.SZ	000751.SZ	000758.SZ	000761.SZ	000762.SZ	000778.SZ	000782.SZ	000786.SZ	000789.SZ	000792.SZ	000795.SZ	000807.SZ
	ÄÏ²£A	ÖÐ½ðÁëÄÏ	¶«·½Ê¢ºç	¼½¶«Ë®Äà	²Ø¸ñ¿óÒµ	¼ªÁÖ»¯ÏË	ºþ±±ÒË»¯	ÐËÒµÒøÎý	³¿ÃùÖ½Òµ	ÖÐÈó×ÊÔ´	ÐÂ½ðÂ·	½ðÆÖîÑÒµ	½ðÔ²¹É·Ý	°²µÀÂóA	ÓåÈýÏ¿A	Æ½Ì¶·¢Õ¹	Ê¢´ï×ÊÔ´	½¹×÷Íò·½	·°îÑ¹É·Ý	Í­ÁêÓÐÉ«	ºÏ½ðÍ¶×Ê	Ó¢Á¦ÌØ	½ðÁë¿óÒµ	ÖÐÎÙ¸ßÐÂ	Öéº£ÖÐ¸»	ÉÏ·åË®Äà	ºãÌìº£Áú	Ô¶ÐËÄÜÔ´	¹ú³Ç¿óÒµ	ÑÇÌ«ÊµÒµ	ÉòÑô»¯¹¤	ºãÒÝÊ¯»¯	Ë«»·¿Æ¼¼	ÖÐÐÅÌØ¸Ö	ºÓ¸Ö¹É·Ý	ÖÐÄÏ¹É·Ý	ËÄ´¨ÃÀ·á	±±·½Í­Òµ	Ð¿Òµ¹É·Ý	ÖÐÉ«¹É·Ý	±¾¸Ö°å²Ä	Î÷²Ø¿óÒµ	ÐÂÐËÖý¹Ü	ÃÀ´ï¹É·Ý	±±ÐÂ½¨²Ä	ÍòÄêÇà	ÑÎºþ¹É·Ý	Ó¢Âå»ª	ÔÆÂÁ¹É·Ý
	³É½»½ð¶î(Ôª)	³É½»½ð¶î(Ôª)	³É½»½ð¶î(Ôª)	³É½»½ð¶î(Ôª)	³É½»½ð¶î(Ôª)	³É½»½ð¶î(Ôª)	³É½»½ð¶î(Ôª)	³É½»½ð¶î(Ôª)	³É½»½ð¶î(Ôª)	³É½»½ð¶î(Ôª)	³É½»½ð¶î(Ôª)	³É½»½ð¶î(Ôª)	³É½»½ð¶î(Ôª)	³É½»½ð¶î(Ôª)	³É½»½ð¶î(Ôª)	³É½»½ð¶î(Ôª)	³É½»½ð¶î(Ôª)	³É½»½ð¶î(Ôª)	³É½»½ð¶î(Ôª)	³É½»½ð¶î(Ôª)	³É½»½ð¶î(Ôª)	³É½»½ð¶î(Ôª)	³É½»½ð¶î(Ôª)	³É½»½ð¶î(Ôª)	³É½»½ð¶î(Ôª)	³É½»½ð¶î(Ôª)	³É½»½ð¶î(Ôª)	³É½»½ð¶î(Ôª)	³É½»½ð¶î(Ôª)	³É½»½ð¶î(Ôª)	³É½»½ð¶î(Ôª)	³É½»½ð¶î(Ôª)	³É½»½ð¶î(Ôª)	³É½»½ð¶î(Ôª)	³É½»½ð¶î(Ôª)	³É½»½ð¶î(Ôª)	³É½»½ð¶î(Ôª)	³É½»½ð¶î(Ôª)	³É½»½ð¶î(Ôª)	³É½»½ð¶î(Ôª)	³É½»½ð¶î(Ôª)	³É½»½ð¶î(Ôª)	³É½»½ð¶î(Ôª)	³É½»½ð¶î(Ôª)	³É½»½ð¶î(Ôª)	³É½»½ð¶î(Ôª)	³É½»½ð¶î(Ôª)	³É½»½ð¶î(Ôª)	³É½»½ð¶î(Ôª)
1997/1/31	467930356.3	409310695.9		658397510.2	117420774.9	990251962.6	89607916.3	210866072.9		367949212	642789032	480901234.7	532371638.3	501883408.8	648135209.8	536940817	288747803.5	310690807.1	346480807.1	435725659.2	130491432.2	140813033	153186652.5	317828414.9	439613957.9	188484748.9	267418742.4	475312458.5	485840684.7
1997/2/28	303837370.9	174098816.7		301896228.9	150675143.2	246060493.8	47554506.1	66332941		785132482.3	455372287.5	381096029.2	326167948.8	308983169.1	336208013.1	415002741.8	76062757	154048607.5	210801542.8	281626676.7	47616694.9	54084475.2	56976653.2	246168952	226777380.4	56263383.6	64624695.5	1567756348	195104721.4	412934840.1	1238827871
1997/3/31	913157033.9	519702528		904025702.2	388162641.6	1573270306	211246107	346593083.8		740068825.1	854560091.3	975800037.1	819667237.6	1065778062	426255556.7	1238810316	634443452.1	627207553.7	802866389	661560303.6	380406201.2	367869197.3	269053019.9	654434471.8	1002235972	229644426.9	283574012.7	1918131399	1050587675	1636313258	1883060081	334150256.8		1286754534
1997/4/30	1435518279	519594809.2		700094031	239286293.7	764157900.1	459576317	475574464.8		753436509.3	2187671612	403263439.5	1069335257	1112829283	305906241.8	621235126.1	374119797.2	927335675.8	342435858.4	565264946.1	330401347.7	318567299.9	518219166.4	447051290.7	1312229775	208705262.3	324324583.9	2933131783	644089887.4	1585287944	959044615.8	834466195.1	2569989588	988838345.2	2858833255			926339677.6		1277464416
1997/5/30	867551516.4	302879405.7		831260614.1	169816640.7	708248505.2	373806679.7	163469155		582832464.2	2008947558	297719552.3	918583456.5	1173913429	573990614.5	320352699.8	475750716.5	680118357.6	314103521.9	419438485.1	184532705.1	262432018.8	274580205.6	442790633.2	1229270511	168665244.3	167778351.4	2036451613	278642204.3	680397089.1	937658912.2	343652441.6	1220096420	719371336.9	2817376079	1415745320		1048840397		1578380809
1997/6/27	427521611.9	127817257.4		350149772.5	317986068.6	234884657.4	231229340.9	93175644.2		194706627.9	730226144	137299888.2	368920497.5	359699899.2	170249213.3	163239178.8	101969671.6	357218901.9	140591821.6	177517324.3	55620289.4	68933583.3	169534317.3	89974072.4	284264177	69220495.9	70394406.9	721346906.6	224137252.2	519719989.8	311647620.4	162492097.2	624876491.3	472688031.4	800494410.7	337628549.6	1766800349	426226222.1	843016009.2	396629560.5			1959864613	1045534795	935762031.9
1997/7/31	193003452.9	83488416.8		328943414.5	146270468.3	137970997.6	402517520.8	178093227.9		253006857.7	526050730.2	125274944.8	155337657	178613431.9	65530357.4	104266376.1	69544999.3	441387290.6	71286994.1	316984415.5	49470105.7	227261312.3	225538871.4	86455489.5	212712364.8	111079486.1	77125746.3	478425124.5	506490185.8	308992955.5	184358646.8	144142939.1	511246176.1	335444763.7	557517569.7	353650823.6	955736897.2	430253348.5	2128353574	217915772.8		1482207270	740193334.8	463742954	330068774.1
1997/8/29	93550853.2	66200115.4		122657792.5	36323682.5	183378786.2	156771407.3	126123695.3		511117410.1	345700362.8	113611488.1	189650806.2	168910916.9	149767651.3	100828342.8	40748741.3	555712551.2	72872521.4	104846680.2	27100127.5	81911310.5	364136072.2	57613220.3	118657472.3	36477224.5	37942668.9	691762493.1	223136409.4	392363729.2	115296173.5	360268469.7	359213159.7	640356697.6	558452987.9	555631915.8	312738856.4	136893097.1	901459366.1	267331930.2		395958698.8	399385560.3	518551619	425627009.5			866971630.4
1997/9/30	111564283.8	73331362.4		99200582.7	262060597.8	482619626.4	134560032.8	61053287.9		620274303.3	331707517	142198427.9	156111243.2	123517970.1	146319152.1	202940675.3	66254886.1	556049572.9	91501098.8	243323283.8	13695914.1	42486819.5	190907412.4	196476672.3	77163110.4	134620539.7	43144840	489415821	151509238.1	334018207.7	160834245.3	168042605.7	182036372.2	230214519.2	367796298.3	279612619.2	119447804.4	109225419.4	502548787.2	124845397.3		242766139.7	264128036.4	685206329.7	321281410.1	555168385.7	842696642.4	370779499.9
1997/10/31	401142544	61367799.6		196440213.9	506445768.5	463737336.9	421365979.2	263971707.8		701703677.4	566341012.1	91383795.1	134720496.7	132574106.1	142080762.5	220035400.5	56786739.3	451531439.9	57539381.9	504986484.1	50570019.9	88369319	141017643.2	84387270.1	218912848.5	199419839.9	35452213.4	332872683.8	401795567.5	245071251.9	131711771.8	294794393.4	377036470.7	214376284.5	414937467.8	304951775.7	336805003.4	177711966.7	976716120	1009902478		325026516.9	810541899.1	1042387464	739581146.2	567780268.1	392120976.8	249430094.7
1997/11/28	118583744.2	67313421.5		118161453.3	105362878.4	189137040.9	307436536.3	417119765.6		479029208.2	602285982.5	81388152.8	76891719.9	120474807.4	101640082.3	79228341.5	104160976.6	120100551.3	64757834.4	156152751.2	71672783.5	116340251.4	116991617.3	84248513.2	232121969	50999607.3	77963933.7	178831395	586103486.2	306709807.2	173798823.2	179248809.3	553379291	171957854	277186169.5	358691094	310624411.8	208669333.7	568627229	263320454		351564402.7	304437100.4	789078773.2	354983858.8	174273109.2	228800268.9	184609510.2
1997/12/31	89542390.4	243417898.9		102851546.1	103309535.9	117740752.8	272695822.1	297946169.9		417541981.2	186516076.4	369147763.2	151296499.4	96213712.3	102389363.6	68372425.8	76127447.9	149892561.6	52619526.6	92050389.1	67418424.3	188626422.4	263112640.7	58097416.7	202109342.9	28346695.1	26480682.8	185054304.6	998695149.7	109684149.3	107626442.3	122608484.1	779367211.2	178358729.7	199194309.8	171958664.7	369172464.4	601834944	650790926.5	473499331.9		337471303.3	340274039.3	560188081.1	358417333.4	120870114.4	152807862.2	140728574.8
1998/1/23	86898275.8	114968019.8		84110011.4	98170594.9	94456250.4	389748132.7	316240739.3		1091188623	277020308.5	279294618.4	101609697.6	72709928	79544384.4	147744368.9	60892072.7	98084981.7	52295638.1	83645501.2	103183930.2	69644769.6	150645378.8	73057158.9	501606441.2	30226395.1	37137036.2	339500038.9	297317154.4	104156103.8	145931630.5	136218469.6	431446050.2	110341995.7	209987836.8	263858446.1	175565823.7	236513464.7	525900278.5	275117459.5	822447011.4	161465366.7	377966981.8	395104501.3	298573825.6	143018875.2	352879270.8	207753137.3
1998/2/27	161157178.7	30307199.4		203789024.5	62375473.4	83588475.5	124849411.9	65861241.6		441461022.7	194042163.3	201012910.6	153709987.8	53690725.4	34908514.5	79273669.5	25363103.2	62114027.9	25397525.5	193295513.6	97313815.7	87013788.1	48031320.1	42097033.1	417383881.9	36612423.1	30570016.4	118111847.8	106131749.7	49271335.6	85187118.8	50365291.6	349287607.2	78748312.6	133458318.4	102503263.7	74046557	82902919.9	183019840.2	102910958.9	227372064.2	132361637.9	207046141.7	153382340.4	282187572.8	206245296.8	133258909.8	368560094.7
1998/3/31	71393168.1	86128189		334110780.5	63523866.4	60312851.1	142998950.4	122731181		475761808.2	157400471	149829257.1	208432800.7	46966301.3	39059444.2	70564422	30048446.8	56436907.3	35527048.5	86645289.6	312087477.4	144131913	116584910.3	37454358.2	309174007.6	84942323	54306341.6	249751635.4	137930320.5	76208344.7	108960613.7	66614251.7	206351726.7	94534570.9	201046055	120177936.6	88506332.1	128881331	693124042.5	161425640.5	167125169.4	134769977.2	205318251.1	346956491.1	260418736.2	707573715.3	129316100.2	130531314
1998/4/30	220389125.3	241244585.1		839251406.8	150478217.8	212046467	242465176.8	313845353.5		1946056400	710331746.7	267113057.3	546466959	131257617.5	192222731.2	609589671.5	125469666.4	175083775.1	415349759.6	514768221.6	444785174.3	344039429.2	176204283.6	180669817	1251197131	225423181.5	549005257.1	235858601.1	243211678.4	173682888.9	273857828.1	523627926.3	377011166.5	148444976.9	266006359.9	191938078.6	186287032.4	270752378.4	1124364338	476635007	372553391.9	190196460.3	405354659.6	695304044.7	629000527.9	655502064.2	238674266.2	324562353.6	1177798821
1998/5/29	688198068.7	294290369.9		511069382.8	271591907.9	414719070.5	238000837.3	252552496		560621695.9	3146241554	749908889.3	482978186.2	233841548.6	208119666.3	286338244.5	250927122.1	325197913.8	457477708.9	396512444.3	184441564.2	423220173.5	178459808	206088966.8	853095328.8	222672936.9	609545723.7	289682269.7	181373790	208362775.7	277411339.8	479692016.5	276025420.4	170985185.3	305428022.7	216997535.5	119858803.3	271946187.3	721359717.6	492323096.5	201543833.7	207266312.5	507605746.1	502076135.3	514852592.2	473391304.1	551722874.7	1075855610	321038773.2
1998/6/30	269245968	248352572.5		441950827.2	120924067.7	187220445.2	357100743.7	84451815.2		338167419.4	775613662.9	223192066.6	191147364.9	125610530.8	266120498.4	195452358.8	138306262.5	144939058.2	N/A	318418359.6	181089425.2	473015826.7	122669472.9	95939577.6	1231832559	98196342.2	233557855.6	356465846.2	137406648.1	148080196.9	244082749.2	443937242.1	277876699.6	116210361.7	176715738.3	189217589.7	127315368.9	434325622.6	375105729.5	454241414.7	146208102.7	253752149.8	368720568.3	291185824.2	632436213.7	166050305.6	384187651.4	949556263.5	167504309
1998/7/31	77000759.1	97359094		554703932.7	78605989.1	69658926.4	362591692.5	72414286.7		265745042.4	345859155.2	188067927	70217058.3	47422278.8	723871485.8	73843798	128894674.9	248916324.6	N/A	80271530.8	217597184.6	127814923.8	111767514.6	81890602.2	696099505	160632916.1	210677912.8	62486296.6	46164291.9	52707059.5	129551540	159751268.3	94616781.8	81067841.8	256048463.2	118995958.3	79317769.6	215802496	358851031.5	531540467.1	105256980.9	81318364.8	173749986	69643235.6	416467628	89763196.3	255128641.9	914108912.7	73024535.1
1998/8/31	83885081.8	62256494.8		157746964	43403436.9	67703231	183175690.5	56564503.8		281031516.9	216015847.3	131818751.3	72594832.6	66602532.2	299639463.2	333263750.8	68863512.8	93016004.1	N/A	100316590.4	200413522	84315222.7	86179621	72480808.6	496637492.7	106374835.6	106445632.5	164849887.6	64809811.7	35680648.5	196216826.6	135112461.5	117658167.2	50794791.4	135379104.3	86798666.8	50914649.3	210713483.3	361005123.4	436564371.2	81245947.7	77585965.7	113524901	118939934	352852986.5	214254405.1	104317257.4	522930036.9	102299631.6
1998/9/30	104657604.5	85531524.8		238700377.2	72339065.6	145591947.9	118640574.6	156516218.1		376696664.4	396674840.8	342453692.9	190736073.5	113931696.6	307316226	428608987.9	111419257.8	103234230.3	N/A	123812154.4	182189675.2	161544117.3	106636292.6	416805054.3	742317484.7	180630573.1	282216390.3	217619807.8	150477305.2	69303665.8	211013139.7	104383771.2	188501812.7	107498925.7	137889279.2	119175834.1	153536097.1	209290041.5	829633357.9	462304196.4	169713100.2	144148705	120896612.3	96166982.9	300096384.6	671096334.5	378112363.1	464721948.3	109509543.4
1998/10/30	162593502.5	65569975.9		99303127.4	128419598.2	71785210.5	90080401.1	105035867.4		382699027.9	664827448.4	149633993.2	232208620.6	124210326.8	279962897.6	125446398.3	141667291.5	82619520.4	281707660.2	64176128.5	77073631.9	196374846.7	76155794.3	247162561	581475459.4	202486711.7	217909386.6	309476816.2	311247905.1	154942591	87200224.7	175943550.2	82728097.3	47758952	73243448.4	61020526.6	145192606.1	335338456	548823910.1	176467167.9	50906839.2	436417182.5	197699741.1	94340176.6	216992276.5	129424665.9	301436269.7	390343415.9	138760772.2
1998/11/30	122059335.5	103024976.8		117600506.6	123619095.6	164049480.5	217691409.4	138903416.6		509587245.8	324967917.7	100046340.4	208123458.8	114582662.9	165216938.4	105488327.1	223870856.7	106284119.7	1086576437	123823934	79693205.6	119410223.2	128440816.6	244047192.5	292474009.5	85774547.3	241352969.1	212784217.4	723132414	116466631	180624165.6	293216815.3	105218986.6	64492276.9	117534034	172082716.6	258003794.2	619799162.5	596726935.3	690405119.5	57446094.9	382575135.9	241819801.4	133921200.4	294138141.9	102774525.4	660317150	743970506.6	89924270.8
1998/12/31	42365842.5	27904420.3		149225552.7	26379820.7	437892842.3	67744746.9	33889751.4		140582331.9	134866256.5	45447209	64644260.2	31389798.9	261063235.4	45638335.9	93221833.3	43158082.2	486011750.1	32498002.6	74708477.4	40492247.1	33869445.4	115956485.2	112290405.5	41367165	62712446	383026125.1	368075341.6	27507416.6	67923732.7	61467609.9	36349175.3	217394228.9	138851455.3	50980220.6	88243922.1	507695995.5	367127559.4	347968999.6	79070544.2	289496726.8	98908949	37400654.2	83791643.8	62675796.6	285985807	468590397.7	29009458.8
1999/1/29	33345652.1	93414779.2		168947499	46688230.7	239665796.8	109116471.8	28294797.9		133805084.5	148659067.2	58352135.6	49140745.4	21629802.9	100313799.1	49853264.1	144247236.5	25928303.8	1633732908	29024935.3	41406108.7	27182514.8	63460247.5	52027571.9	125730116.1	28410888	82553811.5	222005685.2	62977411.4	26839180.7	75134158.3	42462320.4	48704019.1	283631373.7	279809935.2	56255607.8	29398001.1	95312107.5	252423613.2	205821500.6	348423093.9	239752693.6	104264191.2	52388446.6	101465046.1	77588818	86463734.3	112032384.5	37604220.2
1999/2/9	12459615.9	14804107.1		39733243.8	14334619.9	24721346.1	19294851.4	14263666.1		31004295.6	28687920.7	25768094.9	78602525.3	6663817.5	17610908.8	19284640.2	25460484.5	17505155	275559532.4	12682048.7	31947967.4	18389499.7	11426150.4	69549110.6	28676121.1	5577973.1	47299159.2	93540599.6	28347663.3	10492286	18467730.6	15996449.6	13482911.5	44110816.2	46320613.3	10370812.9	12258405.1	34612818.1	102312112.7	43196342.9	27999122.8	60368620.2	20957225.7	11357292.2	23099883.7	16224820.5	24060169.2	21659443.2	8354192
1999/3/31	112116200.7	277518945.2		77638630.2	111695858.4	78681223.1	204428809.5	53458105.7		190467306.2	254242379.7	205020598.2	416601162.2	52271893.4	183148567	99821642	147996763.3	99403675.6	815643899.7	70583071.9	189779191.2	102204627.6	66097766.7	205528280.2	133704731.6	71403400	323666676.1	184169758.5	278899404.1	81040967.5	96224440.9	91952923.1	105358017.3	106131559.1	432227514.9	82226377.4	69138755.6	177189234.7	499220986.3	406339078	138806046.1	195320606.3	184745185	54082375.3	187454494	79675973.6	110659851.3	222121530.4	68263930
1999/4/30	298784908.6	139254162.1		198429385.4	73021910.3	533570588.7	127654694.5	104814560.6		279756002.9	219651769	405334067.3	522400647.6	44641003.6	70554579	125269016.1	118346525.1	69508533.9	909392754.8	166626708.3	396570787.2	80527762.2	56639666.9	95696485.7	113668589.3	46073478.2	272616511.6	396655370.6	308300378.6	43920745.9	298731350.3	256506042.4	188075565.8	147542585.3	187619677.2	111673717.3	50027534.1	416057840	465674016.6	825040953.3	113626381	336309532.9	108078696.3	182107094.5	114971997.7	154354898.7	98185949.8	390482608.7	93727956.7
1999/5/31	198855975.3	249331954.5		346238161.3	57009538.8	266326602.1	223322296.1	77493119.2		187340270.9	186786452.7	270172402	179430621.9	58036419.6	251010186.2	73175403.7	169835310.6	57052777.7	746251019.7	207889366.8	343764937.8	77845767.5	70442375.8	259349593.3	176746448.6	50215788.1	262325725.9	334806012	392366489	85500226.8	263411941.5	169032540.6	120399768.8	76416560.1	189987344.4	195537592.1	157392113.1	353715148.6	392368822.3	862864746.9	286222757.4	246395176.8	141039053.2	81099600	150596541.4	371022350.3	230170913.6	306753655.9	62731624.1
1999/6/30	783008761.2	1065109031		1500395044	393740761.7	820940600	685828151.4	535764030.5		700389183.2	1087996619	1157756121	735338561.5	387343130.9	1284084739	411500299.8	390251061	417394650	3342082157	759344943.4	405994501.3	407140995.2	319887125.1	747107696.9	830787805.3	195240925.7	1746676988	1064032184	1884010861	373572478	2098604030	416700625	727436164.4	588250262.6	1410250299	719681407.9	548756733.6	2200974665	1253477484	3501212971	922693544.3	1549407000	805049443.4	532670678	760966252.5	948294250.4	767154617.1	740853052.6	496040957.8
1999/7/30	329838630.2	437560755.1		440823623.6	198833050.7	1130857377	514521056.1	308937181.5		411295899.2	527784249.4	388560244.4	367292897.9	405918928.7	267549872.4	177571659.7	147162741.6	212419136.9	1074886444	475290983.1	247470484.8	212358910.4	175242905.6	542465476	354811570.1	74274852.6	425722225	417469147.6	450300416.1	276902084.4	707745003.7	139309660.5	281870219.7	188538367.9	619895001.5	241036073.6	332102234.7	684227345.9	746593602.2	1213993060	251935358.2	787862757.2	1281971093	269811796	217607985.4	262776142.3	849057841.5	403145098.9	634051795
1999/8/31	102190420.2	589484870.1		309203211.4	253989267.2	604707658	361471944.3	154040630.1		269910987.7	367528014.1	160244720.3	219202947.5	258007561.5	179812106.8	550095513.1	182236077.8	222163220.6	713642363	310832061.7	205912794.2	94341487	121928698.7	205578429.6	143696022.3	46190430.8	207215030.7	147273318.6	399687170.5	99714719.7	270379444	182580605.5	217675286.1	167931498.2	181364732	135666376.3	122922786.3	468263009.5	264189296	566496414.9	653576817.2	496903839.1	418114743.6	151364642	131731369.4	240459108.9	308664465.9	328591693.2	136790352.3
1999/9/30	78563032.7	175117194.4		117529705.6	197666524.4	187153286.2	162532357.6	61881976.1		165026903.2	129379471.7	102481442	199174619.4	345583801.7	135768871.6	591065954.9	123357559.8	130122752.1	256451379.3	110610396.2	342353284	70481580.5	44862514.4	153932671.4	171415087.8	67530103.1	268469667.7	105920158.1	209359921.3	232880370	401804454.3	84053221.6	153539371.3	94486865.8	106356710.4	79489107	97496102.1	467481327.9	208471325.1	325826652.8	157614688.9	209538007.9	160192201.2	116881422.6	123496916.7	105807367.4	100747847.5	140728197.1	176543151.9
1999/10/29	24672563.9	60277762.7		57116207.6	68606812.6	68718021.8	44868555.1	22665388.6		440569985.1	49336756.8	44810755.3	37256759.9	63221089.8	43365530.6	75845597.6	61936014.2	217428778.5	78628738	56663458.9	284537414.2	17713398	12252376.3	39044051.9	38172132.8	18149650.7	45437501.9	30442308.9	129678194.4	32800029.5	68502739.4	30491663.7	36240639.4	29717798	51741715.2	28695255	36444918.6	95934330.6	60416984.7	152029805.6	50389555.4	346740783.8	56745245.4	29021484.5	34461436.1	29186802.1	243656418.7	35764655.4	121304950.3
1999/11/30	52395116.1	47396822		97239079.3	54698250.7	81395877.2	57321512	55053371.4		190718183.6	48544905.2	37943566.2	36419735.1	203914652.4	52026512.1	108701479.8	30533719.3	251650421.9	148543440	105227543.2	344298239.6	26060034.1	23290105.5	110280641.1	69879497.2	26368491.3	30935754.5	49084714.7	93681340	33693849	72876202.6	51619112.6	124426867.1	108492425.1	51877803.6	31457191.4	33499726.4	84762711.4	69671446.3	87757933.7	53157904.1	525943896.5	57269941.3	46063276	106284898.3	28721145.3	352489093.1	109204393.8	44248091.1
1999/12/30	24466914.7	68591272.2		89038973.1	62720098	63078056	45894777.7	91888617.2		663621023.7	57391300.8	37985253	28924481.5	240098122.4	57969872.2	64541017.7	24808936.2	98650121.4	74102837.1	104472795.6	420132144.6	79051080.2	15750215.3	118657752.5	109917350	103889394.8	35500765.5	43101688.4	92447277.4	60542412.9	69407821.5	27538483.3	42141177	30044570	161245567.7	23529252.3	40377164.8	71773038.3	61139288.6	107507171.6	38949674.4	440778249.5	51459657.2	25279564	41365245.2	53215787.1	264230175.8	59443608.7	33976242
2000/1/28	73353207.9	588581046.2		110343609.8	104497862.9	251044446	175165065.8	96574958.2		1089753137	158273050.6	87820294.1	79294459.7	668874575.9	380090188.4	112776294.8	68689632.7	258709310.9	218920151.8	207587610.4	292551692.4	149212238.8	50411984.6	171841919.6	558564637.8	202334224.8	95576112.6	76000879.8	577902766.8	206469994.8	136048873.6	66922867.6	116221559.6	65522337.7	356794574.1	146673549.9	178005944.8	210500477.2	324425312.4	1410080599	86905016.3	300786164.7	599291269.7	67728589.9	136924098.7	116933371.9	409361970.8	129689053.3	162048766.4
2000/2/29	195690876.3	435431206.4		183964770.9	399393921.1	408931514.9	326690887.7	131575980.5		776033552	258546130.5	362214206.7	124622769.5	696084947.3	1982372848	247927966	168789939.9	426575832.8	1032232153	304093116.9	185439706.3	791797267.4	129765610.2	221169113.7	378779900.8	193902833.4	162314394.1	158670382.5	881659270.3	319618086.3	249373297.5	111304687.5	730254937.1	106984334.7	381813521	134679932.2	184149951	261184339.4	559068654.7	1963562424	157637627.8	390954021.6	527028605.4	483201270.5	1670150118	422848408.3	736575554.3	337508109	154195067.2
2000/3/31	2509763538	1360414568		544165094.4	304737420.8	554477649	375040034.2	289028330.6		1394872667	825727142.3	410749848.9	299273140.3	1889909027	741178716.7	524542419.3	313672771.4	778106576.7	693858503.6	438394970.6	342655563.3	815967556.9	478771410.3	459636093.5	786580363	363004001.8	234295520	568824501	2142697672	1912276891	456340444.7	476711057.2	1514092550	461327357.6	675672930.3	302466199.7	842642758.1	876119689.8	954323954.2	1871373971	505697492	445531882	855736917.7	407682575	1104553192	680476601.5	814007480.1	785800382.2	750734273.3
2000/4/28	2179887353	1061983011		510598909.5	276740490.3	570413394.9	342261956.8	968497545.9		577761048.3	954681138.3	315053140.1	267727003.2	373238435.7	380180419.1	367363064.5	236492807.7	354935898	612406989	974843053.8	519540650.6	241018302.9	726840661.5	504281940.3	697703739.5	174788817.9	262673376.3	360803156.1	511012427.5	724403751.6	397680839.5	337780709.8	1371490896	403395041.3	1361424478	389481030.3	408504046.4	425380126.8	825758398.9	809816215.7	623049955.1	368423351.5	1344669053	623304280.8	350995969	546759681.2	1432577854	651022981	262266905.6
2000/5/31	871576964.9	562061328	533691643.5	338248003.2	188440036.3	380256754.8	173189048	556654841.3		246741720.8	603928022.7	197215978.6	77692504.1	186697740.3	157932530.2	323150246.5	164850717.2	179140785.3	987914128.4	219168035.7	390537112.5	248065633.7	247804711.2	213774259.5	488706708.8	63169369.8	304765264.1	349037912.2	225158220	233224517.9	404416202.9	165567663.9	490257898.5	256740818.3	534066818.1	389081682.2	453940525.4	329503600.6	412741996.6	387858193.3	232270305	1454971423	375273536.7	184577357.9	274981731.7	292560339.6	548333630.1	248711004.3	243268811.5
2000/6/30	1353791251	520244273.9	1190190759	1030341277	215668545.9	478954571.4	437610319.7	416174196.1		387571026.4	697179735.3	555182292.8	220417224.8	295039838.7	591940158.2	327842756	254599410.1	451321210.1	799675120.9	585789360.5	1100137952	196553618.8	219065486.3	617934250.5	981882182	159989557.7	326049897	582591592	794545937.8	439989159.8	884306657.1	170668216.3	864080371.8	684767790.4	1037340120	547558441.6	315905511.2	560948720.3	2318637760	467902379.9	590131188.3	1041018544	786378799.8	278504437.3	298915201.1	1579178432	452999462.2	323871666.8	510556733.1
2000/7/31	598106424.1	875972659.2	398142811.6	643212135.9	153854728.2	582913094.5	436565317.7	638735236		396584404.8	699448956.6	232608561.9	252991165	232379362.5	214236787.6	528965969.2	124044393.4	299770115.8	1292217359	1025296878	476166064.4	130560569.2	112612787.4	391644613.1	938894566	64338155.7	341883660.8	582636412.7	921824333.1	366806691.8	1370969890	190035088.7	442499008.4	593690680.5	606190966.3	1193345472	519508397	815024920.6	1788199923	334233074.4	912554840.3	688233984	839030025.4	165841305.3	298639072.6	552073067.5	225941740.2	324255439.8	621019850.6
2000/8/31	1024256052	798907915.8	675374179.4	1156290114	179965573.6	1233597161	268194109.1	249422510.5		976327342	1478786570	576513225.1	631782407.6	446104001.9	343149258.9	1038124310	313065355.7	685925250.3	1063428085	417761031.5	513758220.7	249356044.1	143953303.9	779695934.7	658795974.3	95713965.1	436574013.3	372904094.7	643939718.4	1023912720	1299658371	365782060.5	917651234.1	939575125.3	687833961.7	965515331.4	663805941.5	567774844	2854354825	749295127.5	2337762433	292516775.6	578513004.8	408190456.6	674805668.5	880637235.9	256726541.5	377442063.9	429229973
2000/9/29	644568594.2	184876945	147952857.5	302881189.3	56367578.4	251107914.4	90769922.6	111000688.8		677981530.5	1186619540	156546579.4	288981840.8	200096003.3	159714153.1	255567154.9	87320811.6	109348090.8	249807518.8	134954096.6	358534764.1	63762919	54973745.2	252137481.6	340231382.7	61273744	129341942.8	117063839.8	512331905.8	204423787.8	302855629.7	302164539.8	1097881159	283450912.4	271406094.6	234965332.9	110323236.1	187794794.6	705725845.2	504541997.6	260040229.8	159632599.3	224110619.3	99514911.2	1103155078	222065224.3	83606298.4	129568383.2	360591841.3
2000/10/31	743191778.1	150305392.6	100819296.4	127195945	50840764.5	113968004.3	83061499.1	91804743.5		679220669.1	1303037781	220899996.8	423203630	110924039.7	366138451.9	183101919.7	70399391.5	186924685.2	396337599.6	294353233.1	388001192.3	202208515.9	51523724.6	208832662.9	125500309.1	60926571.4	239183218.5	77164827.7	311206472.2	308766960.1	195417079.3	182117690.4	255735399.8	106909129.1	125857146	101630445.3	61344659.6	142526861.2	322796127.4	196226383	119287844.9	52507048.8	381961104.5	58242252.3	378032488.3	476543448.2	79611660.1	567785645.9	213244858.4
2000/11/30	253562561.5	362743997.9	333220458.1	392567487.1	235153900.5	284091727.9	394373590.1	205861570.3	921777833.8	1039733923	1921597672	825543817.6	655501282.5	163742666.4	624108882.2	272356981.5	249880230.6	405419417.5	519909624.4	403513713.5	427710861.1	461559360.3	82804184.5	425342083.3	715083207	111250353.7	226229279.5	358518317	596755326	1011055105	460646233.1	272950975.9	491063542.4	333243729.1	577635762.1	323671776.3	241703742.3	399553014.1	714810301	283035557.7	343452537.7	164613562	489286440.7	313380079.5	399892578.4	1110364285	219581860.8	391678300	611772963.6
2000/12/29	533939087.1	201325991.2	243887633.9	883733569.9	346569959.1	156785017.8	109443055.1	215588296.9	372873345.3	634548807.8	497674777.2	275669770.7	610738688.8	113750709.5	472211983.5	236737056.6	164757895.8	452828104.6	264394404.6	481370918.8	418019469.4	164659953.1	83194584.4	313126443.6	208480625.9	88582635.8	109775948.9	265572416.3	175330083.8	577349852.7	206704884.8	127661106.8	456765321.9	193049792.3	163586502.4	174567631.4	144353877.1	181346418.7	276190889.7	240798175.1	160715377.6	104596827.5	286437098.1	280417192.4	611695388.1	461170287.3	175791270.2	584631550.3	158710457.8
2001/1/19	50707653.9	474022174	396815450	420937663.7	131298033.7	218057858.7	114127136.2	149021798.3	165531524.9	359881738.3	259563713.8	171949515.1	216843457.3	558009967.6	586493617.8	526665868.9	77958552.4	206202167.2	590064808.4	245295301.5	264942038.2	293541517.1	64291169.5	475329008	169688447.5	70007045.5	115236046.3	610724272.6	134139540.9	421577972.2	409916591.5	102236600.8	516349185.9	297942512.1	154902555.1	151288064.1	148556946.1	148095785.9	315272306.4	146679490.1	110646806.2	53306961.5	545293283.7	263095238.4	351133580.4	348022448.1	143654383.5	379335396.6	161470856.5
2001/2/28	21554554.2	356805241.4	107523848.8	209899906.7	96258003.3	169609263.2	54683844.3	71170093.5	239508715.4	386931131	163850534.7	78388950	178462898.3	522912009.1	189593376.9	228646820.2	34926993.5	68380171.9	561228439.3	355098488.2	272170019.2	77448822.1	44151511.6	277844166.8	106819769.9	72856212.3	47491846.6	216981268.7	107322056.5	110580118.7	573035619.1	64553915.4	392306063.6	196970861.3	277092568.4	536831268.3	57171382.6	209370823.7	797151724.7	90915561	182744504.6	115202102.1	686102514.5	98448324.7	147114422	217255602.5	73618533.9	122591727.8	333232499.2
2001/3/30	85924826.9	654330725.7	215618984.5	322614305.8	320828805.9	277807511	188247323.9	147112499.4	236105536.4	923987594.4	590995382.9	150366792.9	322298392.2	240830309.6	522230805	181122608.9	82570577.5	292069024.5	1029227454	481843580.6	397528230.5	183446259.8	74611299.1	298112584.5	221325714.8	133976206.4	64304458.2	285200902	346064930	287799366.6	944115230	127367295.8	917265218.9	215962259.8	934677851.3	652592278.5	251819240.8	1022566584	1029487085	209518947.1	166441595.1	150642880.6	696494528.8	130810865.2	203020109.1	548258354.1	76749697.2	370666017.1	551846317.6
2001/4/30	128035962.3	405410385.1	240253067.6	299325182.2	480287357.2	305970850.1	275707051.5	233896813.8	232700992.6	477073602.5	653679044.1	197204507.4	338610637.1	630278061.5	492435903.8	453067581.2	156088696.8	196880502.7	582687981.7	405656352.5	595362462.1	192717219.2	107299728.2	429068675.2	304086953.2	165184834.8	114657848.6	425483669.7	671248363	254878465	495211793.7	206087800.3	1111843122	288894183.5	640600479.2	508831470.9	136672116.2	626887248.3	1357382120	198968047.8	234441038.9	161849200.1	450417135.7	187319035.4	300425195.4	479060147.5	155739919.7	464281718.2	346403925.7
2001/5/31	70148279.3	164021864.4	256350926.9	456741031.1	506491073.1	437764358.3	163003229	243600272.2	143687665.2	318976103.5	575362973.2	492361009.5		842472093	534113513.9	249834439.8	196487567.8	124680393.7	249385691.9	162930819.7	548955077.7	368370113.4	115805512.8	255374402	152283660.5	129522294.1	206381285.9	248721126.8	547487328.2	335410735.8	253078764.3	213838192.4	547508354.2	104218298.8	157923417.6	654387352.3	75050767.9	349257596.2	359821425.2	384153367.3	103268391.3	135189190.2	211554283.6	149865969.2	258803461.2	393171923.7	99233112	273807160.9	155142338
2001/6/29	44676387.6	482444128.3	577788987.3	239888086	189187201	403951774.3	474228448.7	183876218.9	217146608	784173192.6	797998343.6	440784281.1	58446965.1	591918031.1	467357240.8	198772776.1	308456945.2	145313927.3	276520161	363422347.8	623785389.3	254959514	101238546.6	292047046.1	183958396.1	62615889.8	395626662.9	188546189.9	735948972.9	282933028.6	282665522.7	152742701.5	740474577.2	322744025.7	278583066.8	482905970.7	118598978.5	851723048.9	335965138.7	122977771.1	125193988.6	112725984.7	240786349.9	451733027.5	383123169	372822501.5	193519806.7	379257847.9	238351136
2001/7/31	58807178	143423249.2	205508990.1	819378600.8	183045562.9	340329876.6	128749110.7	88852101.5	89970577.5	384555902.2	359407521.9	165102875		266591982.1	141706041.8	230977218.1	96160265.6	353691762.4	173550350.3	114578844.4	506146766.8	102546602	35882111.1	111613729.9	106410327.3	30580472.2	79832818.1	96265568.1	593511179.5	274634864.5	143655095	73018695.7	261053480.8	126426898	136721027.9	146877477.7	51184572.9	316170838.7	238551207.8	162148305.8	90985918.7	71966501.9	148949481.9	167535793.3	1116012281	176596962.9	71387995	139835614.7	125530904
2001/8/31	30846257.6	69752415.6	175010990.4	682753055.6	148762158.4	109675436.6	137864924.6	119845161	80089530.9	388933198.4	364802630.1	83960040.4	77982148.8	269096876.9	145611900.8	109535624	40180093.7	62176060.4	126010679.4	62338084.2	477516693	70080287	29660261.7	68356252.9	57464339.5	67931080.9	39460649.5	56951358.9	155477619.9	154340998.3	103726427.8	41440149.3	541624420.6	68034705.9	82592034.4	73958367.4	31689563.1	374879567.1	142511007.2	64742781.9	43108457.7	76422084.4	258831429.3	68728011.2	228596159.5	125712089.1	96628664.3	99119947.7	76748720.6
2001/9/28	33608625.5	42300379.8	86871027.2	175170942.4	35849555.5	65427570	58885376.8	75103225.2	55658951	213223922.4	263265709.1	53473995.2	21106437.8	243044060.5	119129202.6	141900258.2	26262646.4	34638385.9	106931152.7	90758017.7	405730742.9	45543594.3	16875441.3	38852233.5	36271745	31444962.4	24905594.4	32480655.2	155037307.1	114539320.8	78177055	39236498.6	148623455.9	41473358.2	56416189.4	65752661.7	29734230.3	134372845.4	70885750.7	37841297.9	41228146.2	66468770.6	260172518.5	44776942.2	101907614.9	81683798.6	58332029.6	68686286.5	61342450.9
2001/10/31	89236928.9	66266628.3	159914609.9	150300960.8	36448559.2	61884803.4	76299739.7	51590653.9	90787742.2	143851684.2	285315853.5	58399611.4		129035280.1	114328188.1	97066890.6	69351433.2	51309405.6	350209974.9	59942104.7	209009196.8	44491868.7	25685123.9	57592970.6	163606205	31371305.8	43134464.8	75420648.9	199734404	123483550	176449092.9	59449667.1	322019685	58177753.5	77581133.5	94652862.3	38669240.7	85449634.3	89153741.6	58468966.2	36509194.3	74561475.2	268046392.6	47198293	167081717.1	95017391.1	55606077.1	61810158.6	60622988.1
2001/11/30	222692077.8	179133121.5	131232042.4	231704312.8	131148763	79445716.2	45241821.8	47192712.6	64325793.8	125713099.6	455729701.6	58914845.6	31434904.7	194457868.6	95649839.1	117821278.2	18661757.8	63498663.9	186939135.3	85943650.9	205389574.3	54848181.7	42083270.8	50578852.3	107088672.7	51761149.9	61955743.3	130176760.8	180405300.7	89689272.4	88540049.2	39446799	195196971.1	91684556.1	59343153.5	86802023.1	75717849.9	655212102.9	112683970.6	81407285.6	34366963	61483384.6	639712155	110559540	201969706.8	148098529.7	165790452	61671117.6	48170219.1
2001/12/31	144259759.3	71028916.7	64194391.8	110010740.9	91574681.5	110812154	94089791.4	67635582.4	78773910	496163088.2	387673708.1	83305536.4		254749601	77317165.3	132224139.7	81973971	40814668.5	139316782.8	66701501.4	518302871.2	61055616.4	40074558.7	55354771	63122891.1	61584473.3	41938323.8	66781922.2	200901276.8	99634040.8	78314232.2	28945509	119604184.8	99811559.1	66264605	96655987	41958617.4	726163256	91047367	93864573.2	34950101.5	148917721.5	431882790.1	76602720.9	136127445.2	142123444.1	65323348.9	45491562.4	101293867.9
2002/1/31	98231778.5	65991726.6	76896361.7	122096665.1	29504579.8	109863699.5	101274108.7	53798954	57239678.9	60421871.4	208717669.5	104876721.4		186972233	86458253.6	123406289.9	26718189.9	38755227.4	258892564.7	66803919.6	266737177	179146860.4	23471906.2	84771383	126937295.2	26773003.7	58419113.1	64178566.6	194938390.5	96124338	105514479.8	42825096.3	221896680	98138940.1	88082494.1	110827360.8	98030310	374523161.3	114624906.4	90757957.4	38605524.4	168805271.3	328786504.1	62105282	93023209.5	84287188.8	68788429.7	42112589.8	210708794.7
2002/2/28	109675176.7	56787490.7	51176771.4	67200032.2	20874851.9	75508995.8	43405935.1	27824457.6	48210692.9	21767730	419431863.2	51703495.7		222695113.6	43924767.1	138814715.6	19360716.2	32767469.5	121091661.1	44157720.7	124890163.9	63569501.1	10844317.2	78115913	82002925.8	11649481	33338864.1	37917489.9	227941498.1	34432619.2	83553395.1	29079113.8	181268387.1	53748538	78465857.6	254308915.4	55604932	151431764.8	89121315.9	78777745.9	35132563.1	400586392	123986022.4	39848860.9	34704536.8	138079400.1	26992568.2	73958812.1	115608672
2002/3/29	459291794.3	310116936.6	193951075.6	415831412	94240608.8	278638053.8	169226424.8	116455292.8	185831483.6	199988516	2961924074	190583063.5	16293144.8	385484849.2	201628416	361579375.8	33568414.9	151318657.4	535735060.3	179383670.6	271026046.8	252256401.6	81414960.5	148026708.4	227719910.7	113624353.3	153824548	186263795.4	1339555193	133645503.1	307624035.9	83341176.6	504419413.7	213197755.3	403267153.7	406960266.8	254638696.5	638909229.3	370603383.3	190596328.3	288271613.3	734807937.4	1599758367	195397648.9	960625435	712200788.8	114416371.7	169253388.8	482655712.6
2002/4/30	490992124.8	153715379	65876421.4	248134435.1	175434604.8	219195602.8	126450825	128064228.3	354099031.6	171953629.1	2823494021	131758672.6		127025368.4	205458990.3	171683549.7	59976113.8	112634730.5	188826675	166474670.9	413408758.6	181937924	39479150.9	240273164.1	170816372.8	81481796.4	95715927.5	119501055.7	294436904.9	149861595.5	256785296.8	165497426.7	170920020.2	363717656.6	86727487.2	106501651.4	210135851.1	267949587.6	110663506	76782747.3	89564130.7	540534075.4	659498027.3	214189871	388381491.2	195983823.3	54176621.5	163521704.1	341344224.8
2002/5/31	581346516.3	94336529.1	106928365.2	77243410.7	79371000.3	236758245.6	44498174.1	48638171	109169045.4	53383170.7	440012798.1	74050117.9		55398878.4	117786054.4	278223957.8	14811646.8	36067029.1	95756790.5	43985136.6	385131433	277863474.2	23764284.4	88419555.1	75348593.6	40337765	35877877.3	54682129.3	310941222.5	139371165	75428255	37547675.3	328792524	150665389.8	67611379.9	89395296.4	410375847.4	155163133.9	111296344.6	158603212	33070279.4	350060568.1	315965419	74890248.5	166432953.2	137038090.6	48155259.7	37634181.1	95361337.1
2002/6/28	674837483.8	771995114.5	1171922016	330979040.6	105981161.8	781297611.1	169969719.6	90900010.7	127378201.4	214216971.5	1079707203	167335059.8		281172182.5	226519718.5	186496239.1	41300340.4	147713552.9	327873043	166567115.4	498342798.8	242619943.1	59277053	108009604.9	322053284.5	74666145.2	110363436	478310725.5	794358216.9	316324680.5	185533296.9	66620647.7	665743042.9	360652200.3	260463980	229742854.2	265851112.5	485080487	214551201	726673695.8	196015176	297203847.6	727389796.2	165538904.1	612834562.6	336009089.6	146622997.7	93546901.8	436075553.2
2002/7/31	313911611.2	513250562.9	371840412.6	134155427.9	196922060.7	201662365.8	151202378.5	59419461.4	57779482.2	299625776.4	438671878.6	65972113.6		168610801.3	240707882.2	245307863.8	36829200.1	136634836.3	148097292.8	177092523.7	442346673.9	71382806.4	26840512.1	63717765.1	316181804.9	120860782.6	42348762.2	137288034.7	237948656.6	203153645.9	294303496.5	27211791.4	303685485.6	128457656.5	246234151.5	128481031.5	597619098.2	242888351.9	247399412	176953014.9	193156741.1	133210991.3	402308437	268247535.8	315424827.8	122906218.9	67474699	74960052	127161419.3
2002/8/30	97151919.3	226082752.1	130637624.2	85561314	65474245	223789069.6	103640053.3	25595284.2	261857662.1	145900032.2	550226286.2	54219217.5	321379792.1	124654075.2	263111642.1	88329910.4	99217672.9	30344352.5	107705707	170118963.4	439922155.7	42039579	21840977.9	32582263.9	93462173.7	64644833.6	32052565.6	59331187.3	246971070.2	75821904.4	60648433.4	35660619.7	133217751.1	68837783.8	117838995.7	76377641.3	129238156.4	190285855.1	62980478.5	79503282.2	62490713.4	74016016.4	193844150.8	90714655.6	97945577.9	75613082.2	44816055.4	50165027.6	55662137.6
2002/9/27	156314386.6	99534076.1	126952775.2	43594908.7	158786793.8	197920893	37093482.2	19873651.9	149265636	63450252.6	1104129940	57564579	83798847.8	73555131.7	94179611	102445551.5	31744943.8	49373880	52148840.2	52337144.8	409965958.6	39471080.3	17531341.4	21842490.8	48272319.3	30161050.2	74953796.4	32528589.5	135298916.7	54593947.1	46973638.9	16498484	87545709	39763336.2	63751079.3	35871268.4	65599728.6	101329091.5	51923147	50168358.2	37402855.2	61325622.9	133112611.7	48926212.7	66073723.9	41362490.9	54355193.1	169023624.8	72676036.9
2002/10/31	139825006.6	62754733.6	43300098.8	38095881.5	63101663.8	49964622.1	22612797.5	17315483.2	425962047.3	29010750.9	234166257.5	20167240.7	118622269.2	32162643.5	29142615.9	83911641.3	9715003.8	55008385.5	46479479.2	24530722	227200074.1	52063652.5	11829684.8	15262717.4	28947269.3	33437872.3	46119707.9	24610801	108530565.6	26024623.3	25421209.1	10454233.4	53302804.9	34817124.8	164518605.3	118003528.7	54377985.7	55914622.8	31551023.8	72686010.4	28094807.5	56069482.3	122819734.1	23896386.1	78762637.1	24428772.7	51177941	45222605.4	56591384.8
2002/11/29	514515133.4	147947124.3	68202013.3	63628703.4	67285684.6	103063554.3	35264603.9	31197631.9	798672615.5	40902389	280362702.5	35818247.1	89455640.4	39948578.9	40007353.9	113160519.8	14162869.2	61843802.7	103614857.6	83824311.9	283696509.9	66376482.3	63174189.5	40243768.8	69997424.4	54513509.9	53810339.9	57777884.9	289890091.7	55143838.6	116537371.5	21915465.2	124106167.2	73143396.4	323674994.7	133677955.9	57559767.2	150333545.2	138886152.1	107584743.5	49359915.1	86201410.2	181794865.2	46318071.3	104672119.1	59508874.3	198464002.7	53069921.1	76950074.9
2002/12/31	696701286.7	120491248.1	115743283	56890764.4	68940978.9	79610903.8	79443476.8	28809349.3	364298499	335855318	215841666.2	40542265.5	101542218.4	137948974	37805189.6	130920204.2	70201487.5	301827771.3	70921651.5	50304589.8	319829550.7	204914687.9	385501508.7	48788115.2	42740223.3	62789745.8	47696471.6	33707955.8	277584643.5	37650324.6	78768794	24503896.6	98035139.9	47705990.5	80611383.8	74638588.3	163089864.1	104788153.5	48387739.4	47856950.9	25716777.7	86594003.1	84043016.2	33038497	87526563.2	57888812.8	154716801.4	18868816.5	51682236.9
2003/1/29	1347316242	290506712.9	212168261.5	131861746.5	96092844.9	124188797.1	58337724.5	55502953.5	272363733.2	195603795.8	825227908.5	76255057.8	130686793.3	168970105.3	72816532.9	218063680.3	33370187.4	277723959.4	228787084.8	128827799.3	248000323.6	216917946.6	257100167.2	65840502.5	47713803.5	102432468.4	67406225.9	80930777.9	183520987	92982047.6	164596790.2	35399952	384335369.3	89431637	262373767.6	809343193.9	154203751.4	196381414.6	156701926.3	112223278.5	57546825.4	121423339.5	145339837.1	68456597.6	141525512.1	82150574	165740149.3	48505315.2	362093325
2003/2/28	646268359.4	66359843.5	117937143.6	75566591.3	48890533.4	83159968.8	39077476.4	46099908.2	78076519.7	26625549.9	1067911382	27305974.8	56827075.3	73486375.4	43519551.6	158692637.8	18590026.9	68486252.5	177058587.6	106054321.1	234921761.6	60944615.9	143598293.2	38419552.4	39033496	53369869.2	61969907.7	62542605	65278320.7	50508689.8	51207791.5	27786230.4	348494285.3	61294989.1	138410699.5	963748856	179853369.3	161266967.3	66155330	56708170.8	91131822	86373991.3	82845431.2	48553067.1	96952732.2	45390670.4	130671321.6	23323190.5	171854677.1
2003/3/31	1140705781	59776556.6	165478865.8	54493628.4	26258207	71671080.9	52988149.4	83941878.5	277015342.6	22315222.6	2454289890	21303840.6	292050055.2	82874453.2	38680057.6	98764257.4	43156262.6	307772304.1	249098573.4	81079849.3	381926634.4	44823922	88197265	35063039.8	52414141	84611869	35884315.2	35025754.2	234156313.6	70564452.8	53954224.1	60677449.8	270039466.5	48403593.4	238455662.2	1175368746	83489546.6	107773042.6	66178887.6	64245207	40499599.7	78547850.1	600305748	36634126.6	79256799.9	37778310.1	295283948	42656056	101514552.8
2003/4/30	1280525908	262779512.8	165323417.7	318503088	78847082.4	204973440.1	87074404.6	162720406.5	709112603.9	20645379.6	3005653176	350583213.8	271045948.9	154295184.3	320721395.6	159426596.4	38122396.8	741477374.9	1395397172	330064352.4	712372604.4	183764182.2	375568545.6	76467603.3	174272051.2	233124203.7	69139299.3	207865192.6	572185119.3	99104671.6	537916510.2	58096645.9	499979308.4	255584128.2	1091538093	4068475792	158281748.9	610311462.6	232353215.9	224010713.3	329493957.9	249141819	1067182510	120600875.2	304616864.2	225808504.6	378720829	126236630.7	534812976.7
2003/5/30	289481797.7	214380063.8	83462150.9	108903352.4	30479970.4	59958992.5	46078049.9	184997370.8	494696025.7	55144460.6	876559589	107732901.2	77554050.7	59262260.5	43905448.3	51782992.2	10034553.7	278905749.9	713442584.4	267959988.2	450952698.7	116248213.3	107679928.3	66600174.6	100037235.4	242007309.6	44005888	137970795.9	486600533	88136027.3	306952854	48030174.9	182967722.7	128613674.7	316743492.6	3195433704	57037598.4	434799114.7	117217266.2	140353241.8	N/A	228635126.6	505372450.7	47296151.4	128413714.5	59499105.3	258497603.3	58016504.1	233280924
2003/6/30	221286941.3	179254095.4	92494731.6	99996943.3	45084899.7	97815318.9	23908556	57171732.8	364038224.1	61271191.3	517868910.4	41648270.4	51864591.8	80652213.4	48334838	63942400	7967884	90922825.3	591697776.8	214907228.2	455704635.1	79008662.3	131709792.7	26713781.1	133744024.1	467003141.4	53497613.5	54372908.9	326631187.7	48996926.9	93555492.7	35594888.3	111511723.7	220130595.7	478165186.9	1675124060	36312177.7	165438889.1	104851687.7	103287416.1	44021030.4	77635206.1	247852482.5	46035476.1	144295664.3	48213829.5	183325025.7	28764803.6	265250165.2
2003/7/31	152295533.3	73311462.7	142885622.8	186043884.4	32210916.8	35583041.6	47668800.9	26205160.1	246050699.5	26570239.5	256030328.8	72371521.7	28871352.2	56613983.5	52250777.9	45594784.2	37623596.8	66272657.9	594808048.8	110141877.2	380877098.5	38914793.3	73889031.6	15139450.8	143446358.5	217440062.2	30986981.3	32323509.4	240123434.1	164351087.1	63520585.6	47256546.1	59553243.7	89514296.6	169596364.6	1121480059	42312283.9	86658113	64692972.6	41703341.7	154139004.8	41451326.4	432353127.7	47422035.7	75371898.9	45565753.3	148334734.2	17634181.2	185798486
2003/8/29	142452834.2	32431466.8	365533425.7	72053347.3	34848130	20529188	16451184.4	18814794.5	135260241.6	6871369.8	194013181.8	30664408.4	13982200.4	65692206.7	69856531	30240686.7	16866244.5	64841991.6	179069604.3	56595144.4	233684595.2	21009915.2	26808776.1	14960832.1	66633891.4	97390924.4	14661781.2	19229627.9	362717511.3	125222414.6	32885563.6	70073901.4	97828425.2	34576000.7	115786452.8	902490888.6	31510283.8	63697022.3	42835900	29478998.6	76790223.8	31924893.8	206108667.2	19415768	41102077.3	24841323.7	111131377.4	59112181.2	84522787.8
2003/9/30	172258219.7	48565529.5	270695501.5	52616275.4	54395331.6	44617314.4	15402728.6	66957432	79276680.5	32291226.4	143374606.7	41909146.5	143144396.3	71579185.4	107467442.8	33141169.1	26459970.5	61691090.7	136485976.9	65351999.8	217978787	22217340.2	33808913.4	23449804.5	46428748.7	56149422.8	30490124.4	19125022.3	708402388.9	76585131.5	271831771.5	91208572.4	47823041.3	34724335.1	95361277.7	573346860	25986431.5	52335557	44620741.1	57206474.7	48505420.5	29924783.2	183511858.7	17700047	36656913.5	78869902.1	86850224.7	79175189.1	63412056.6
2003/10/31	96474898.3	128806638.3	93899772	54191054.5	10846639.1	166550664.4	22700368.5	16423153.1	53503405.1	4492237.1	327419549.2	18922424.3	33995522.7	31249514.3	54335889.9	24414433.8	14567495.3	98004661.9	514577042.9	203380678.7	242339930.2	19609332.5	30061889.9	11257384.6	51541569.7	59425973.9	25629569.8	30740726.4	216434392.6	45570067	318056580.3	18205616.3	60558762	62539878.4	167441418.7	1141576352	18666488.4	66357360.2	178388413.6	55823511.5	75192182.5	58805828.7	217775738.1	15512386.5	56141458.7	61780552.5	120791796.7	18357656.2	67203290.4
2003/11/28	251694787.8	107564436.9	157580230.9	137897318.1	22416480.8	214038661.4	60892255.9	26231362.1	554599540	29022867.1	672747463.6	90878940.8	65412944.6	66469444.9	72369670.2	52800334.8	12114200.1	79957858.9	1971757364	181147146.9	281834928.7	31087474.1	127562447.8	32580798.5	181801924.9	108226537	175652743.9	55335311.6	479057999.7	69904863.3	246436631.4	46283201.6	152751662.3	145219672.3	349366870.7	1682844349	99324114.2	261650541.1	173968959.9	35520300.3	110621037.5	74845740.7	366746096.8	39104991.2	163419768.2	191925431.5	101419847.7	19839358.9	97582061.6
2003/12/31	268281454.1	696684851.7	170380456.2	390477100	42226471	247128869.8	99263675.9	81673209.3	612791723.6	174426512.7	696401309.9	80602729.3	58787438.5	244816211.5	85923919	76451490.8	27402644.3	464882244.6	2942196694	798914999.9	402679872.1	82724786	248934478.8	122628292.2	279314555.2	167236964.5	191026962.2	145154167.3	1496166266	113559575.1	418013528.7	80686197	210423359.6	152341747.9	732461733.4	3287217149	327519675.7	233801769.7	512855535.7	130589124.2	219551303.6	235633694.9	481285931.7	80674305.9	222222001.2	227667771.3	414212675.4	46345721.4	313021048
2004/1/30	291651532.4	334064226.9	118375580.4	320542762.1	37863284.3	153059955.5	79315613.6	63604849.7	620314526.2	18520617.9	618933960.6	59011475.5	30038781	113121131.2	55498917.4	35163795.9	18317712.9	289151755.8	2301953706	555774323.9	170135687.1	34867617.6	231799363	51475996.8	181065363.8	87332055.6	175003046.7	60318989.5	790808024.8	70732427.3	285611189.2	35993196.6	134381147.1	177373847.7	509011220.3	2825279125	190695764.2	212724063.3	261569076.4	188069277.2	119087269.2	130589527.6	511990686	53191552.5	207031885.5	112490206.4	288234717.5	31209500.8	206346158.4
2004/2/27	645263000.9	530701781.6	272578754.4	802530901.9	115233889.1	396496777.1	183033244.7	167956333.4	923956688.4	156856086.7	1625359443	174128266.6	79136114.8	278717913.8	237164931.9	141467687.1	60945217.3	677162149	4100549706	1470422086	246743308.3	166190084.9	293340072.8	176900284.1	394684227.1	416827844.6	254888943.9	202625847.6	2407382143	220432637.6	673079686	117395075.9	425885799	2166161392	884250391.2	3122060823	223287198.9	639553959.7	571274565.8	218089839.7	261039506	277817590.5	817187031	163375261.2	399307047.4	747985758.9	660255667.2	89690829.3	657259338.4
2004/3/31	666000463.2	545438914.5	185615214.3	2106145415	74408121.3	772904607.9	102777451.2	82975457.7	905013801.9	336233047.9	1007832000	148309574.5	137581980	219167798.9	259849892.7	126217921.6	40206986	1100538160	2653090320	664874882	382174170.5	192881112.6	209900544.5	125675854.3	344636241.3	203605696.3	252205127.8	170473625.2	2025173345	198541628.8	589964358.8	111493769.4	697336880	2340951708	751176961.9	4153293552	310291721.5	351389658.8	754790173.8	592205474.2	194580118.7	178500254.2	542046472.3	163849457.6	723423648.4	2276282226	550683122.8	77006642.5	342104897.5
2004/4/30	669833309.3	549433159.8	189203747.5	831415799.3	66584804.3	447648067.1	106273501.4	85774038.6	930578832.4	278963977.7	1022863725	68775520.6	111067952.1	143825345.7	69205012.5	77910625.2	57189930.4	797205713.7	1964429676	677362801.5	294408958	125302744	178277390.5	140273955.3	399123042.1	396498479.5	477186397.7	206941773.6	1208843302	358232365.8	358772891.1	148224551.3	409991673.5	941969357.2	520214302.8	2194625935	592432922.5	281862193.3	357037614.3	927237230	193698707.9	347922268.1	436094519.4	256524754	317563607.3	1409088933	600548289	108830204.5	383288700.4
2004/5/31	242696265.2	262148991.8	98347630.1	262033276.2	22759511.9	66354427.2	16777861.9	20997263.7	147704657.7	75734689.8	164855584.7	20733897.2	29954930.7	81069277.9	48351479.7	30149331.5	46749093.8	354841908.7	421164320	325853761.5	1233466417	190123004.8	73855039.3	85014656.8	207527590.3	62874247.4	76285597.3	18475732.9	236033940.1	124165471.1	68920381.8	265859745.6	116770755	694014400.1	157052836	935255015.9	106684245.1	81278347.7	94993302.1	98840518.6	59406400	39864928.2	163593682.8	59439737.3	56016701.2	387916768.7	148988743.9	24344721.2	100758370.8
2004/6/30	236614849.2	212494669.8	99515570.6	282706828.8	17802010.6	107148303.6	20926084.6	27349489	178617336.6	165848613.7	212783068.2	21037439.1	24500562.6	46166964.9	62247238.7	33267750.9	17007984	258023779.6	676585051	470004820.6	2690693842	133410780.1	57101247.3	47584628.3	116668067.4	47353997.1	46125548.5	37314691.6	347470936	96966823.1	75888123.4	209736282.1	95131048.2	589051659.2	154615380.3	944713684.1	76724354.7	126604576.6	122300546.9	104738053.8	52809104.9	50086130.5	183588242.8	33953987.3	76287570.1	624275872.3	171181709.5	148511340.9	88130017.1
2004/7/30	390671139.4	413610724.4	41069074.3	238968104.6	11261648.5	144277201.1	135988826.5	21007007.1	335566055.6	302874287.6	269161921.4	19526913.4	21085524.3	43888377.3	75178109.5	30663155.5	16558741.9	436583846.1	441818005.9	358033583.8	1149831627	62128840.7	50886037	33088819.9	209723045.2	51958385.3	153089023.7	54718469.8	286256557.2	57868492.9	76444004.9	95976384.5	83972663.7	297846224.9	107377458.6	1261080952	163553404.9	98291707.7	249698702.6	129549339.1	36480306.1	65748502.8	197585596.7	36329949	69441674.9	348220353.2	225184048.4	43136323.1	119318415.9
2004/8/31	182863934	163000220.1	39231550.8	196586092.1	50834815.1	57073481.1	75938549.1	15147906.2	74320404.8	95147152.9	144629372.7	12939064.5	19156506.9	25750712.5	19858363.1	27084737.4	7461212.9	180959072	687870583.5	328475716.8	620042954.7	42296619.7	67304028.4	21432307.8	135012710.9	32082900	141868704.9	33963040.2	218056436.5	38854691	36475094.7	42379487.1	43136431.5	432372629	80553838.6	598180116.3	102180699.3	86591308.2	82070515.2	104699376.1	29879169.8	40314425.9	112277347.3	25760917.6	53570646.7	206843949.3	153813590.3	24345949.7	104593374.7
2004/9/30	333547920.9	312621427	155579542.2	349607252.5	132169354.1	217058866.9	216038589.2	39017696.7	305894309.8	533568634.9	566670795.8	181582484.7	34660904.5	125767473	134306044.4	47605788	13373086	241494960.3	1066892891	550811849	1104240451	225725177.6	155857951	105893919.5	429042082.8	190214382.3	327449206.7	97911211.5	513267403.2	87093548.2	188474861.3	89364994.5	130968175.2	657086291.9	238679967.3	1546924020	213096995.7	160002154.6	290213156.9	235534992.1	121610096.3	91069100.2	328524276	143131035	107042616.7	586770759.2	270560732	97123418.4	211420875.3
2004/10/29	302212156.4	224809527.1	48968398.2	154771341.3	27014759.2	115983230.3	443612074.6	16974166	401286862.7	161720249.4	235885963.8	70968813.8	24974070.1	70562354.5	63586487.7	34666020	12882673.3	214168594.1	573757008.3	565088529.1	508442805.1	154895728.1	51997409.9	52464289.9	363427478.3	83741158.8	224471457.3	55597122	274615707.9	50359044.7	100858130.9	42206727.7	78871986.9	280944233.6	103623786.8	911695199.9	287383704.5	97169711	182320149.3	177406636.1	30431261.1	60025026.4	167488987	100042873.5	115022133.8	368870198.5	960458415.6	31516225.4	81159888.1
2004/11/30	396480879.4	127343852.2	85556917.1	204654097.5	37237094.2	125898857.7	473175758	84804678.7	319966149.6	412708243.9	221817317	72224123	26522491.8	55722041.1	110870819.6	46993656.9	23077145.7	204729503	530598225.4	615504697.7	490303097.3	191166116.8	98467706.1	60413736.5	438183511.9	73327544.3	115525891.8	110661907.4	530914607.7	62402474.5	99511707.1	44668918.9	88974624.1	478397263.9	142171018.5	850507593.5	95000030.4	156822998.1	130244821.3	354824730.1	70670824.3	99831473	139707287.9	58765796.5	177506716.8	438470350.1	493633540.6	106775112.6	72810213.4
2004/12/31	137402428.8	70026202.4	30572343.7	108132046.4	40265055.2	64906319	238090818.3	115353742.2	206049328.9	246103287.7	175555135.5	33067041.4	15666561.4	60566936.9	98369895.1	57945978.4	20681614	206007654.2	503531674.3	197798737.3	220073751.9	116231021.1	67820775.7	36035774.9	150242814.6	61292526	73800083	41595133.6	303206938.8	60188135.8	52791165.3	37642837.1	191569134.2	242119949.7	184522831.2	881753067.8	126783840	214282171.6	106513221.8	166214972.2	263184068.1	59543384.1	120328206.3	42216669.1	71098276.6	266159711.7	282253815.4	665687366.1	67449573
2005/1/31	210132734	76213213.6	25928977.7	78035308.8	51149436.1	38549655.3	396930051	30181292.8	194046805.8	487162984.2	98213273.7	45970688.7	19408492.7	32740536.1	37065458.1	34697099.6	5110013.6	113629155.3	270292495.5	225292163	201922166.1	21446614.5	31203933.1	37418498.4	92314055.2	186730070.9	128304898.7	33966760	893158492.2	40697951.2	72180379.5	18299010	175425594.9	122384530.3	73573354.4	421291984	160942505.5	45161191.3	41788570.1	132661047.7	75064731.6	26338574.8	88025913.2	61840638.7	31464664.2	230095992.7	379332261.7	309185447.9	58385199.4
2005/2/28	163243373.6	120037670.5	71166437	68802628.7	51684809.5	35256923.8	226260434.6	35462680.1	191889142.1	255741878.3	174528481.6	94874338.3	10963286.4	27684382.5	21307768.8	27910757.1	5821961	143523409.5	449419996.1	1087706159	147475639.1	84982962.6	61520860.1	34084662.1	250552726.3	144172339.1	166995834.9	49515305.3	348291558.2	36999093.4	34654153.7	33611267.1	121657768.5	209085209.9	164312921	619259480	178427281.8	52075160.4	65599895.2	94000265	68782039.3	104492650.5	654060047.1	87618816.2	48435352.5	170120775.4	239950184.2	124144252.5	90838088.9
2005/3/31	421784965.5	189095719.4	52288969.6	121944022.9	40461555	71203473.6	304708362.5	79053778.1	547124536	204504696.7	163566616	60613321.9	86345556.3	101438924.4	50249074.7	35442893.6	16796956.1	183423588.2	684966091.6	1181373938	194418741.7	134557080.1	49928335.3	199710478.1	466588214.3	58870448.3	487351850.8	84269619.5	338806242	108430001.3	94822854.8	39739057.2	97220016.5	163438959.1	299900467.7	689383683.6	307706831.8	142162795	251240814.8	160814399.7	75373320.3	490314585	429041298.1	100402330.9	75623184	149437150.7	1133222054	339562277.5	123742767.2
2005/4/29	463196772.5	450039356.9	51270573.6	109580155.1	52438426.2	73077847.3	370818852.7	48469653.3	360017510.2	240970858.9	169780353	53814589.8	34876337.2	46526362.5	38993092.1	21868615.1	9411231.5	247422866.9	537371552.8	817591260	200467416.8	60329597.3	63004100.1	65807028.6	519445437.1	78836700.9	355458176.1	76701890.5	317132272	49329318.7	52567907.8	34987013.9	132130241.5	328746668.1	280748769.7	555165916.1	323978636.2	99111408.9	356479959	245779121.3	103908577.7	186740829.8	532931420.5	95656451.8	58840033.4	273266188.7	1147653145	190010286.4	71597583.7
2005/5/31	113765110.3	158299955.3	36052870.3	48118560.2	26106625.4	35489613.3	172966073.4	18456468.5	96750794.5	143255247.8	90165222.7	19551269.2	14120236.1	30940398.1	18754080.8	24745569.6	6775011.3	50145269.2	207382073.6	318555705.7	118476924.4	63732310.5	39185160.6	20638209.9	167402508.3	25017309.5	156584032.6	117309530.1	257466388	29621151.1	46729491.2	43513039.9	45791376.1	120003878.3	152035231	209583440.6	117918822.3	37552916.8	101184087.7	84798624.1	33136542.7	48416752.5	114978154.2	32148094.8	56147608.7	109922215.5	474929877.7	86946187.6	29580003.1
2005/6/30	182745596.5	173701491	117744558.8	73567264.5	36031754.2	119608635.1	365792965.7	70004146.4	322661762.4	196548120.3	155135053.6	42099521.9	117162872.1	43749308.6	45938415	27929035.5	10619585.5	124358968.5	1084866472	713455212.5	238299666.6	198904115.2	92688083.7	56217554.6	210198506.9	49229399.1	238843172.7	61466364.2	590059351.9	37922817.4	77218860.8	53038418.3	135397563.7	211623850.7	340482816.5	526476562	233707024.3	65668950.9	141398295.8	197204382	87174896.5	97821378.2	241011624.9	50870974.1	72881668.1	199221176.4	1189550002	158644428.5	82775184.6
2005/7/29	150505816	127907837.8	40310049.5	56787947.3	30933860.4	43478666.2	280818513	29955225.2	241634285.9	102552096.6	143661963.8	43507511.3	47339099.1	54330447.5	18875486.5	27264955.3	10091853.5	85440054.1	420214146.3	382740642.4	132232073.4	71397415.7	36676885.4	21115002.3	140355239.2	37735770.2	153131174.3	67807450.2	202723768.8	30669016.7	54562065.5	50984915	95886173.8	108999777.1	98251604.3	621426093.3	218063283.4	45862505.1	104052002.1	100515117.1	57710442.6	93291292.7	192014552.6	113413631.7	73478744.3	118097192.9	1098513035	127309658.4	88094810.7
2005/8/31	550368226.6	320969549.5	218821592.4	296536213.2	93187484.7	152588228.4	559674531.7	136785664.7	308425212.5	287137439.7	351417128.6	91008247.1	105753085.9	121201651.7	113130122.3	80615479.5	21788293.7	182847442.1	756080489.1	734592186.5	372670175.6	179626346.5	155480115.1	43492641.3	342703069.4	172530520.4	436819943.6	178649079.1	671401389.9	105123409.2	175213249	102833280	292820180.8	293260787.3	193249715.8	683633706.5	490414779.4	159556855.9	365610722.7	357865422.9	245932428.8	330188391.7	375885526.8	198308766.9	250870629	350956305.5	1040809552	268097866	232294098.7
2005/9/30	722077267.8	337510617.6	189180889.8	191902657.4	98708388.8	156326925.6	306618644.8	111882599.3	482444301.5	346286108.4	339640748	98340949	355935349.8	107205638.7	133233176.1	94018553.2	51519644.4	197970971.4	540728426.1	398771887.5	511095896	585050314.3	357525205.6	134171754.6	227749496.3	160224599.7	294642211.4	210272857.7	742813317.5	232089383.7	218874309.3	79556541.1	274241546.8	308704129.8	169194749.9	988131059.1	367701207.9	167094755.6	261487470.8	478901131.9	148449254.2	248957162.8	173104741.5	186866892.3	149507329.5	286442829.3	652476943.1	307426787.6	125451300.1
2005/10/31	434669277.7	238212975.2	41766831.4	100539829	76227339.6	41730780.1	208752433	49939756.2	286237193.2	74709914.1	76602038.1	55191167.6	102878407.3	51409426	48299997.6	N/A	17788153	44999190.2	723224194.4	102138580.2	147573973.8	70220021.5	299244114	35986851.7	36761247.8	55120572.6	88798576.7	138447337.2	221986650.1	113605915.7	142157727.6	39311939	232359190.9	126110853.6	61472179.2	283194260.2	295720487.5	102909827.8	105558049.6	473675290.2	58775917.6	218053395.9	86309802.3	279056951.4	209799794.9	83590709.3	565978388.7	132358341.5	59355685
2005/11/30	353171528.5	264844463.9	52337443.6	115183789.9	65049799.1	53189550.5	156216597	29025519	589215144.8	150087250.1	108324990.5	35769041.3	105542986.4	29341658.2	112043789	2913352	26108266.9	116386504.6	1143161872	392372110.5	236103507.3	68235493.1	211584799.3	43937912.7	106152455.5	49121019.4	61961416.5	157023315.5	264249548.5	79536068.3	91952792.1	37036046.7	118240758.7	N/A	55962911.6	286659303.8	195467120.3	107257002.2	116788780.2	191265354.7	54136410.6	95355821.2	154631382.8	167863076.2	119074654.9	142024889.6	289597405.9	92012580	56466237.1
2005/12/30	252705283.7	677088066	40468836.7	70674617.6	33432921.8	38571110.3	142884493.6	30369333	458987132.6	86940885	88936084.6	24343035.4	67726603	26769995.2	95304235.4	94570120.9	10384796.6	368057437.8	1709512207	654163982.6	104629208.9	150367804.9	129885053.7	38767935.6	136437946.9	77861427.7	80719809	78102288.3	165673511.3	83402385.8	204886064.7	27439304.1	119451054.5	212537466.1	130051405.5	262722034.7	270792421.5	52806411.1	70544334.4	312584438	81266277.5	18083865.8	228950565.6	60360272.5	118302900.9	108639491.8	538173299.4	63215844.3	118159682.5
2006/1/25	546510023.8	1059013236	58944643.4	112479791	59753436.4	30876574	358401640	81872163.6	956718270.7	156380183.6	209519679.5	31315585.2	95900038.4	49503357.8	106283206.8	44986407.8	11868602	460428745.9	1037385297	1263640414	187129599.2	384276974.2	129398879.4	211430041.4	257189836.5	85610850.5	52647451.1	206954342.7	358383459.2	146030868.2	N/A	51305363.3	539407778.2	N/A	279979158.1	522354852.4	306393636.6	200442993.3	364944892.9	985427786.3	N/A	308292771.1	323456464.3	117897880.6	234100973.8	193569799.6	1002001288	143479044	623445358.2
2006/2/28	214432675	1335340122	120259773.3	303408299	38066992.8	N/A	235389524.7	89756180.8	435976456.5	113727768.4	245759643.7	51449423.8	67558334.8	55273657	124386949.5	38379302.1	12288168.6	589320203.3	1018724694	1875969737	220036116.1	322868858.2	209527687.8	196005957.8	327261827.3	46321638.7	264314216.7	121443676.6	201509969.5	136547813.1	200443669.1	20961935.7	307799702.5	147211142.9	279728951.3	485575405	350770995.2	227758433.5	79076845.5	706544598.8	149776513.3	466470067.3	255544035.1	104513177.5	176632466.7	141910798.1	648095765.4	53047345.5	719587389.6
2006/3/31	310489393.4	2131621500	178724849.4	N/A	13467974.8	52102799.2	639093220.9	37532800.9	387427907.9	101691796.5	199376749.9	34002001.6	55194415.7	102729576.9	73131562.9	88217884.6	15829168.5	575043168	1075569061	1731010243	132239657.5	259397758.5	N/A	194924406.8	214541211.7	67038983	202666916.6	93058229.8	261625139.3	108594683.2	257428907.5	31032889.5	360658172.2	98292223.7	749945815.6	393043729.8	326121161.6	125174862.7	228664313.4	827294702.3	352410420.7	989704498.1	239358910.8	85126214.2	184519205.4	167818455.5	1197655199	241851945.7	942070391
2006/4/28	834520502.8	6915252080	316062546.8	292302625.3	N/A	158018967.2	738589397	311842244.8	1706994402	134067810	269550257.1	45178443.7	N/A	144775183.9	184806219.9	46033087.9	23606605.9	1532483906	1993832826	6055505564	158821040.2	661368906.7	N/A	838642404.7	415935625.4	65336180.8	430757814.4	164493996.1	309451877.8	226706622.3	505010480.5	58635940.1	559507138.5	338235500.6	1002601896	635987819.1	430971055.6	131828648	3141136297	728902061.2	487723810.8	1236170198	484161161.9	94028372.1	569614928.4	255356613.1	573511914.6	467714322.7	667709824
2006/5/31	1784796531	5894657748	333855922.2	231800308.8	114672062.3	421032586	1329502182	463495062.5	2564423999	177422271.5	652627277.5	148201771	213483576.8	229026575.6	279613838.6	N/A	1687406.5	311783849.8	4004095294	6506983998	264891427.3	1113400877	N/A	934223527.3	762291414.7	41823100.2	625930610.6	219666620.4	2733684.5	291899346.4	573333256.3	158774580.6	806364861	955034659.6	2040003702	1452181707	818760264	628759348.7	4959657872	1514108079	525438997.6	1877064536	1156422135	450974320.4	591175198.3	343361912.7	1326566482	603561264.8	1172163449
2006/6/30	2457383308	6773585603	1316439981	757072631.1	35273803.7	271615010.4	1859789460	381688902.7	1800682259	254801186.8	149893568.9	197633832.3	173148228.2	179689195.7	409996989.3		34952916.3	834367048.4	1867433922	2724040737	240157583.6	534450634.3	172917899.2	310197447.6	641903108.6	69532181.2	607850627.9	596590639.9	328091845.5	120488750.3	767747404.6	136067997.8	942673897.7	550194314	1030943645	1375022851	456105238.5	545726019	2043345475	1602414856	716666317.3	1611646280	712178479.4	268882286	536783681.1	243476354.3	728219041.6	352933178	1496102672
2006/7/31	1399974007	4329229348	1346822159	713783415.3	167391535	211811548.6	1704067894	218706780.6	1126076427	200404706.8	569635222.1	79814190.1	380732818.9	113410418.5	264506979.3		107911583.9	484989731.4	948086833.1	2752638086	311320425.8	541188832.3	N/A	569216266.6	360912260.9	94173814.9	330260086.8	728132484.9	382116433.5	146496450.2	806502539.8	105771214.6	1340394661	1155540937	814660914.6	1095838284	462243843.3	461609807	2992914884	1511093097	372568484.3	1088761077	2455847237	176383833.2	752887948.9	147917751	1664428070	354007920.4	1434617136
2006/8/31	949238167.9	2822903580	1779449048	363461448.5	93099695	96659656.4	674890952.4	75762005.1	568452323.9	342409493.2	323792838	71072613.6	126302875.8	320126380.5	98386533.3		73736563.8	379349617.4	623784880	1093745331	182552774.9	283442269	N/A	209573693.5	187344573.2	85546340.6	138754792.2	322093643.6	225321009.8	N/A	272393976.1	32599629.9	458357225	507784012.9	366719046.5	443585266.1	816115888.7	329029621.5	1617985827	618363756.4	149067114.8	444087675.7	971759728.8	77602407.9	430526189.7	150740013.7	765909128.5	574324891.6	1013793345
2006/9/29	648723108.2	2919843208	1115507654	728289058.1	120088167.6	124247439.5	836974645.6	165583762.2	778844446.7	387099404	364885705.8	135565816.1	197664719.3	245970367.3	214203777		117840750.2	222333190.4	576759165.6	952390052.4	195719037.4	341479512.8	412080769.6	N/A	320946535	149723282.5	237578264.9	202725943.5	643099734.6	N/A	331532160.7	86796470	276916507.8	354730081.8	400844524.4	563399473.2	420022100.2	174174606.5	1239092555	1216259114	154228030.2	552863077	655537621.2	164857203.1	797691239.9	186253285	794778967.8	174506852.7	991286668.1
2006/10/31	502658117.3	3533921043	1263241147	550380592.7	96788241.3	399837186.6	643071864.4	71745280.6	603628211.4	56508848.4	365581210.8	128924683.7	109257495.8	160260672.6	308827731.9		117341511.5	1634653253	1326095543	1337318301	252651852.5	207380069.3	519174725.9	263045560.6	563200753.5	148528891.3	384646519.7	263755359.9	394134637.9	249203081.6	556058655.4	31018015	391745228.8	606990454.6	1435005605	990261936.7	271682780.3	224696371	1111048392	1088666503	260734624.2	287676630.1	1125170340	166444873.8	289026231.9	178046961	1188831294	209697565.4	2161081258
2006/11/30	1252495350	8553034430	1556725857	1332821746	122781854.5	126778598.5	555861713.8	219656080.3	1686152890	N/A	461569988.2	95064368.7	108929331.6	143855944.1	118820137.8		68753519.5	1433924073	3212735912	2351401431	175493359	145728575.3	486828580.7	918327797.7	578134946	78121334.1	303061365.8	227189370.5	282050944.5	172690837.8	455730215.2	24727324.1	563778093.1	672163440	2114774565	1466209564	445029223.8	210683291.2	2566331420	1964378244	470579532	723343207.8	2393984910	147180331.8	498845038.3	143826294.1	1759280351	129286893.7	2025183942
2006/12/29	1736756086	6629887661	3597464260	1388553813	88302666	252305806.1	1135383770	323101285.5	2934065437	343451401.7	738078032.7	149814555.6	244179488.2	412162719.5	205574584.2		125948297.7	2326069391	4838129372	3591879642	286958169.3	263326873.7	322176224.4	1211755228	775003981	25053688.2	694863253.7	531477554.9	294577653.5	251907468.8	919269665.4	137390109.1	851849000	776028534.5	2545309533	1829649711	79591982.4	348052600	3674921384	2336062540	778396435.5	1495619326	2404392792	306978185.7	578985635.7	311925996	2783391435	337660117.8	2492578346
2007/1/31	1734979462	11855920728	4773535161	2258301138	232220463.8	665542175	2604009962	744898073.3	4454903719	390282796.3	1708141821	324096737	602962908.2	913243101.8	504845560.4		203311344.6	2692643672	8581566873	5572306958	N/A	625214557.8	716037442.6	1794532772	1799832304	203631165.7	1053538288	1213879644	430228944.9	536325341.8	1688696311	275307478.7	1785549310	1939391242	4898200430	3587518330	76546537.9	1110026172	5631691325	4170121034	1077262851	2726967042	3571568468	592407999.7	1714993385	526463467.6	3792592932	914703365.7	3630506386
2007/2/28	1166168884	6050166800	3106930157	1376695900	153661618	527506923.6	1690985033	493341922.3	2733429710	362290762.5	1461958787	340856932.9	285989971.2	771358382.1	427977576		146483570.9	1774444423	5344514007	4510292561	N/A	426071984.8	889749041.4	1218123687	1438015506	336388708.8	850051260.1	1043144035	412708557.3	453141299.5	1042065284	113808651.5	1386668194	897136432.4	3314235762	2087356393	N/A	1083732731	4308829319	3163986925	865728876.5	1976095145	2233916394	509620993.6	1207709680	346940443.3	3222095551	520245291.4	3341893994
2007/3/30	1894136466	9615765965	6673758985	2742756539	421998452.6	1687393029	3420386634	1486754019	4926717948	1050977215	5493513752	1005462527	806600865	1873096609	1078860843		381146645.5	2900551056	8262646538	7533095367	3661673.8	739801884.9	1784859416	1755355412	3260949418	274894283.4	2198429049	1886300515	1400066685	1275941592	1660022334	463036924.3	2632355309	1815071040	4674646868	4125329247	1257009823	1968473799	8824588676	5020157055	1102401976	2688441389	3085398939	1544932086	3039682410	521522579.9	4661931056	2029235031	4869187723
2007/4/30	3263091424	15028024812	8601564891	3418651949	594471320.2	3092991206	5407011602	1991217012	10485675136	751251347.1	7223216268	1365767282	1353701561	2487939325	1464500197		506116361.7	4928856212	15490534321	10368621781	1075641315	1445800690	2182990195	2896966863	7103994622	292370024.2	3786537044	3425799450	1494617224	1488520257	3481250481	1469004299	3754984813	2354711723	9612088641	9057933837	3530852575	2690435401	13759334231	4324343668	2858681669	4980672102	4713673135	2620306408	4115182209	2506678827	5949122101	2851555708	9110617958
2007/5/31	3629699597	13129822634	6962523606	5331015220	780283638.9	6361415113	6566376584	3642879956	13344959361		6671381741	1444463774	2558057405	3032333347	2115853332		577954286.1	5372518096	16305260483	14602245085	2112469938	2227836025	2612362007	2075117770	7420716323		6049387003	4883386848		1964091780	3919452573	1721130764	5323225929	3675394327	9747786236	7479784483	3412834966	4567122439	20222167464	175802892.7	3136566355	4787905619	6519086772	4959465721	5771737665	2993383024	4337487037	3005542980	9696721119
2007/6/29	3364170580	14396729498	N/A	4242934878	676132306.9	3604117063	5843734384	2453216476	9165889385		7707463654	948657897.4	2187365573	6330344369	2179057126		563345302.7	8857212209	16054032029	23984533192	1850708977	2055413130	5255441828	2385893024	7222277580		4210485745	3211279764		N/A	3528608670	1222204957	5196455957	2157825232	9226228765	6719989128	4281465164	5331189941	20990778183	14929406703	2153538816	4962708078	8865458947	2554981909	6435257145	3101325367	3843263757	2033483250	13932417069
2007/7/31	1779286526	8207332779	N/A	2531937051	397499907.8	2502461454	2486886969	1037117705	3709779550		2724842374	617343002.8	1252569022	5567850439	2884187334		290307077	4833438276	7699837927	10952874428	1334115763	1136498558	2540827046	1112264234	2999041278		2331585212	1581191661		1130614941	2856597300	433939661.8	1788165358	1174250319	5875085152	3399129308	1714051346	2080350718	15919424236	5913923917	2408714297	2409974748	4129088497	1452233290	1866557743	650711121.6	4572879932	1149468688	5938445011
2007/8/31	4300337906	14198631328	N/A	3988332739	542784608.3	3019384527	5971984034	1275676726	12129846823		7595388503	1106205248	2236901038	8082257664	1493886629		545955342.9	8741366950	6578954716	23824374098	1406641541	1603855390	N/A	3615310943	6990590620		3118432186	3466909929		1547953175	6704129079	1190108829	3568054511	2484953317	6309868682	7694141104	2858562755	3407383136	13039389181	8901014166	3879400198	6613920426	7161492920	3203858825	3051781925	3578404750	7124727880	2557062610	19393951601
2007/9/28	3512369557	11126851532	11061045013	2920646155	713792516.6	4912877170	5906535892	2253421726	8812160299		4274438462	430928860.1	1782655342	2802284915	811661777.5		701361031.8	6106576505	N/A	16760251613	2125529844	2181210975	3725949590	3561774198	7255953582		5296205821	4001712525		1447777887	4963173637	1295708612	5443895443	1991643429	6544498117	10057208129	2581708500	3033773699	N/A	8968020213	3690269234	6766943102	6211259781	1787077188	2697989180	2613453219	4706171642	1682071979	13386074879
2007/10/31	3223287212	8905204171	4427927095	3166208086	427416186.7	3511410234	2997341531	1246048399	4400866467		1710570123	N/A	653497495.4	1806159217	882998260.1		213822067.1	6474703771	N/A	17089396489	1395475941	1600521698	3833870460	4139756815	2270042468		2781099860	1840279238		934238073.1	1963373500	455945335.9	2155375193	928710606.5	5080345904	9601815674	1631095116	4769581969	N/A	8390309387	1340845032	3192658842	2455134278	936210744.9	1164143301	800692588.5	4149381457	530524926.4	11044397494
2007/11/30	1410048743	10216078733	3756395085	1510327231	311250149.7	1148313689	1911820993	1028520300	4123621145		1325169432	N/A	426772679.8	2496031069	1801118801		N/A	6209352213	12330297518	8354870437	997682332.9	742617110	1427184748	3653577222	1006556779		2434430695	1563900989		N/A	1487737084	474165822.8	1174912910	538252664.2	5600665069	4167664611	1141044021	2349745931	11415053294	6539450306	807036229.7	1681073904	1945680694	526992816.4	620778710.7	507871292	3121750819	690001483.4	6284884685
2007/12/28	2833568511	8892401091	4085830546	2262098112	268839338.4	1424912063	3340963903	2129739546	5408463078		1676017610	1743137	714982559.1	3256912174	1856244611		277403015.1	4635312967	12464601582	5931168398	647131091.1	852553425	1949298818	1840546742	1414533882		2840520866	2020556521		N/A	3244899180	738929993	2175356833	941665775.2	5627068917	6369968019	1684408534	1881314671	5921968411	4083372257	834365424.7	2223816419	1840110379	769860773	1172494123	619383647.9	3914485465	912690777.9	4733850226
2008/1/31	4292637625	11509318965	4400894330	5132431589	N/A	3281998796	9274799302	3083133419	9861099459		3032743839	1658622137	984292267.2	4567048089	4048335589		406040332.9	9547029643	10933501637	9689680910	1102929979	1525121063	2573058367	531152119.9	2311600469		4626640991	4526084282		N/A	4949337442	857127853.5	5592622714	1279370225	8314324189	7472167309	5517665215	4816181997	8842924300	5293806355	1270540351	2311067353	2992006238	1835929839	3682855589	1242280632	7657317653	1051046282	7058484336
2008/2/29	1796081757	5119858711	1533921114	1508604345	N/A	985034943.2	3178598501	424183057.2	4816593574		1118504550	464345583	328351309.9	1781249676	3031362430		185112223.5	3952128082	6093717456	2818640528	373514104.2	1100127619	2304219966	1578318997	818540184.3		2804248260	2227440540		N/A	1110164506	470846911.6	1597566815	468174706.7	3638986868	3068645903	3680665272	2566573168	4528129969	2082815010	335930202.2	1499507247	1020036533	999880369.4	1988716455	555142095.3	3229172523	345175601.6	2436540264
2008/3/31	2356739774	6621898309	4900897617	1542582639	N/A	1192806274	3543875785	584771348	4837877854		1548844000	545945230.4	1117570422	2796200254	3087385333		N/A	6591563177	4927434997	3027533692	727624366	1398212521	1550526589	1250085161	931921860		2873005908	2477720940		25399673	1282898571	478057721.9	2588785289	757762084.4	4569614974	5618500659	3448160590	2429910067	2600165264	3265460863	654329204.9	1435746110	1278802967	1932585467	1440245018	694843972.1	4284185560	771158325.8	3302800091
2008/4/30	2417187316	6402845285	1592120112	1294486707	N/A	1093976078	5757507427	N/A	3699918552		826757939.4	297441041.8	418988177.2	1080729612	3966170034	713884127.2	N/A	9875231391	5898709925	3024134662	308100118.4	969267777	2353146572	1379416678	1292320454		3276783934	1471499158		1369735558	2423385618	225353930.3	2488616231	716258886.6	4550742285	3457627845	4001362696	2148314301	2061767580	2846388700	453230658.2	921264697.5	826881125.3	625994967.3	1251715704	337608216.5	7490063402	255071080.4	2440513098
2008/5/30	4536888015	8088461385	1979587115	2900856236	N/A	1974208774	5171048601	1346605192	3341173268		1574721531	N/A	N/A	1353574722	3307930620	656487892	N/A	6491378608	10669153653	3000142182	N/A	1296154840	2367409376	691684570	896658043.7		2871647587	3492657091		789084990.3	5054440452	204080272.4	3769158617	827387405.8	4946897724	3044671645	3328758229	2002851091	2503351857	4968114066	828684572.7	1837185977	1443719626	1078902769	2652589867	1920670500	2710476065	345196517.6	2391205998
2008/6/30	1507316013	3994253094	920666180	1414353420	N/A	476273537.5	2939238534	488308237.5	1882601906		1204959757	N/A	N/A	771951252.6	1977914260	277190960.4	N/A	3707158713	4876322271	1514216407	N/A	623289603.9	1910735045	323026297.6	429695414.3		1055754862	4279888363		371972530.7	2339391567	165801497.1	2656175407	263253129.2	2574884506	1185449137	1336015194	707201858.6	904731005.7	2497384204	216153083.6	1232136871	687586706.8	447052112.7	945462027.2	497582279.6	2489008520	249168205	1013242086
2008/7/31	1457078496	4683689678	1514563889	1824950013	N/A	1021505466	2565468492	467239638.9	2260048156		702341249.1	21549203.6	791012627.8	2059524146	2064839603	275839148.8	N/A	3810543047	5519483893	2302157373	N/A	724586046.8	2110817418	221318815.6	902258657.6		2079935199	4416717913		501858811.9	2955945516	118073666.1	4994525987	369277335.4	7597380512	1219215362	2148235976	4944830952	1944605247	2443355259	535047495.7	2002934257	975304035.1	585428158.8	1125106594	848783457.3	N/A	380002126.9	1736728800
2008/8/29	771608330.1	1607704392	543429914.2	901759369.2	N/A	228069900.6	1650156215	219316021.7	931623380.3		216246831.9	9989896	261673410.2	523218272.8	1258503673	92282848.8	N/A	2015019395	6879304655	930152136.4	N/A	313282201.7	857935314.6	3796713	226547949.7		587650722	1044392677		171469195	1035289692	63569383.3	1694758305	117453656.2	3576225493	642842939.5	583907546.5	2366401094	491723430.3	1055415548	179815084.8	829395746.8	364783352.9	216225020	413783924.6	185208446.1	N/A	94560377.6	935175731.9
2008/9/26	813405398.2	1250173583	361033099	581821943.6	N/A	207184624	1286681185	401459103.4	1730081663		268892703.1	1423721738	157166535.7	696739151.8	1105429672	62107056.5	N/A	1449337441	6390495595	721414096.9	N/A	674295377.8	2266755345	186967674.4	315781748.4		486694389.6	851354701		140862683.5	1093969708	53219685.5	1154377172	126387051.6	N/A	572439982.8	334736286.6	1392504764	395677642.7	976600116.7	233333099.5	468872270.3	820705064.6	138492849.2	352450011.6	127985876.3	N/A	71513709.4	378212168.1
2008/10/31	1303494995	932169524.4	219523970.3	497267574	48094414.7	163712256.4	3007820009	177689599.5	1258922741		130140833.2	2540217081	147227829.7	603437206.9	1046940438	99601313.2	N/A	919260143.4	5413706380	477735088.3	N/A	973434434.6	1291045340	118697613.6	253829182		258299939.7	887904204.9		109633827.2	546544559.1	65863170.9	1291822086	183274818	N/A	394881037.7	304813764.7	646487060.7	267675314.4	787169965.9	100584696.4	324997975.2	278069568.6	117588531.4	214918445.8	101186204.9	N/A	120996394	359483522.3
2008/11/28	2071186775	1440850361	764220807.9	2678340524	376254354.8	323515987.5	4260278511	354431758.6	2062654233		417501180.3	1743104475	222095051.4	710059448.7	1004565348	169480860.5	N/A	1495762894	8826213089	1186732489	N/A	909086250.3	1588819277	179691319.6	429312558.2		854322034.3	2272535049		115271291.1	1074229061	78186708.3	1615559599	573399711.8	N/A	1249349051	816263530.8	996335702.5	590312234.2	1566207854	370656171.1	724759600.2	1577047634	311813459	1050072027	1392895912	N/A	215608421.3	652704879.5
2008/12/31	2877560814	2749000280	1139741742	2790421400	589428706.3	464749236.2	4039096519	585491244.4	3234067967		815284286.2	2433010323	662636605.9	1214074273	1220497525	153339189.8	N/A	2173401849	8223296707	2385677894	N/A	1809194506	2431144991	387635204.4	718222862.4		1131025968	2143227577		327658547.6	1653384381	230891834.3	2136179894	645395726.1	1143756348	1462394855	1353486532	1381944039	1279099208	1725558061	407912142.2	762704399.9	1457323567	774717377.9	1118218628	1111336117	3913957	487217705.1	1355948655
2009/1/23	1720534126	3122690402	457040205.2	1688831868	250740739.5	181174619.3	2289703886	237977536.9	1736812251		267506905.6	998767908.3	594253036.1	813658788.9	707050482.3	93854739.4	N/A	1342263294	4622199518	1024884948	N/A	1011728732	1565443789	258019570.8	486995890.8		936795118.7	1226679927		N/A	877564535.5	86952455.3	1549041856	592508294.2	5298925124	807053565.7	734691300.1	845632179.2	479970866.8	1511429853	305514020.7	1944104394	1064143828	282866633.4	455288718.4	604705050.4	12663422677	173255748.4	696499260
2009/2/27	4661795059	9309130041	2883274098	3496041069	1398848813	926789317.2	8176226486	958604976.2	6863177418		1732275567	3177753478	889396393.9	2386230993	2914517877	504335369.5	N/A	6656957956	10628296404	5741181074	N/A	1929229619	3496148765	842614522.8	1722915263		3900948192	4078447979		7806656.6	2939960451	409029858.9	4070510256	1485607448	14849913875	2798285434	2771506270	2616951264	4058236016	4371642354	1074279565	4699857006	2574730482	832240755.5	1907398607	2996869676	13533482930	601566492.4	3196110071
2009/3/31	5673748064	12750936302	1668506752	3404686957	856651509.6	856171897.2	6325988817	1698682447	4590835409		2499345274	2309716555	395613400	1256116941	3647405890	767076053.1	N/A	4653994302	5062895705	8588246257	N/A	1310703794	4862619060	988109076.3	1187621382		2109333626	3883346037		N/A	3017291983	566049421.7	2737896538	832173772.3	10791319103	1927654774	1691942050	1492151582	5770933662	3873334077	986228216.1	4399702775	2689955935	510018928.2	2576853697	2332257573	8858095832	396843424.6	3340406116
2009/4/30	9804773757	9581541084	2613774923	3650593912	1614657442	1409646357	5320414695	1257801504	6984353684		2306627916	1987301688	1221576399	2202822696	2085938379	1028065476	N/A	4486582821	15373066858	10679318724	N/A	1414653644	3877165471	1086644233	1305837245		3884211278	3984250016		441471579.3	2862364832	467672563.4	4405564161	823076516.3	11284857304	2052153322	3122403360	2259235647	4362532440	4020454032	813431282.9	3203523541	2161034830	1103382583	2513666073	3256280707	7828817763	991175763.1	2910072321
2009/5/27	7726258974	7838651432	2836597857	2254118582	664935693.8	1539086841	3216287008	1322627522	3660554051		1449806446	1855848371	727668554.2	1754304770	1201441986	1228334435	N/A	2859955918	3779689616	11164173001	N/A	1089509461	2104700987	982012768.1	1120729550		2941324301	6185502573		300284788.3	1306426797	274606536	2768950178	747974421.9	14256351415	1838660641	1439811362	1436851883	2436635761	3362171276	696213778.8	4329638250	2274844528	929771172.3	1190494848	1575440913	9390054222	998276259.5	3182000163
2009/6/30	8373880518	9962765616	3423163338	3322488550	1043420174	1028680117	3283358214	1746720375	5685052182	3054215336	2536938237	1936998161	1166503214	1328178139	1261724877	970342231.9	N/A	4264620884	1928172286	13169550376	N/A	1754617422	5728590502	1984348265	2077528097		2319025155	4927295910		1455511714	1669945765	1158882895	1824687933	1215141952	16601633945	4458514978	1871277489	2215038319	3407908604	3780692896	1721102341	6364388786	2401601703	899907280.7	1605716005	1091728332	9676818160	871084316.5	5488341392
2009/7/31	11577841859	13961802148	4782737024	6946685994	1891496869	1975545383	7331170393	2494160737	7935668151	3329061239	3171199857	1779797429	1351534175	2558877053	3604694483	1132285645	N/A	11942017619	3783486114	21937248007	N/A	2709105135	13753650801	1695871858	2456990206		5303162975	6965412278		314838598.4	2793942138	1549206848	4637257552	2849771566	16110855885	7107418932	5862616159	3004859147	6307699668	5459331656	3024670657	7702184658	8614886114	1786384263	2716406824	2348072138	6072811507	549486833.2	10920065087
2009/8/31	10823897805	12846778795	3354311545	3109287541	1902257631	2016913249	5379103023	2041902934	7003104825	1401650800	2361816506	2226624917	1162247040	2261900058	1825636518	1212967227	N/A	10138847981	4149450968	12211846374	N/A	1480738589	6223812488	819608992.8	1931614456		7911717885	3687726588		872748814.7	2003027159	711256324.8	3247944202	1589888549	9465713424	8708938538	3433316434	2329327059	2923724471	4144935263	1577451593	3802942643	6560655589	986242181	2090332496	1585866135	9255160458	1422121918	10016292313
2009/9/30	4152257028	17404154274	2368732216	2368504620	1165763191	1213977023	3465157959	1837343474	3672823975	779274048	1821973885	1634967555	1478453902	886393833.1	2392516431	1181368555	N/A	7248896924	1559839407	7564204749	N/A	1946639784	4379748198	1021962444	2249633401		3728856978	3820073623		950609730.2	1657586461	1251630847	1297096486	983666259.6	8294749303	5056663660	2072940630	1203004145	1977882376	4959064225	1491878663	6132363222	4730046335	770776932.2	1388380668	816021899.9	6665761784	2426346935	6613632657
2009/10/30	3173649094	11693149076	1500406057	2451237738	745275353.6	1388662365	1910945744	2105471371	2500289868	889774153.2	1850098447	1096318144	995277929.5	669010580.3	1418923340	410376963.9	N/A	7132738882	1509350163	6420517416	N/A	1836141761	3063397301	469810566.3	1987879942		3410243901	3306054889		824888661.3	1045933908	589309306.2	936350625.6	768655007.6	5585634097	3628930245	1563699457	777854120.6	1611284197	3997714911	812493780.9	3077647892	4781171148	2375377887	1628485121	540260722	5304076225	2004853404	5015013030
2009/11/30	8880244042	11370029450	4867383192	7986835269	1778775675	2361432947	3725945990	3957714442	5104059328	1518388369	5175746756	3901713034	1826839665	1798044047	2502785289	1937928581	N/A	7842109182	2902998559	17917471035	1801812065	2662791581	5646039958	1756243766	3319688077		7226389924	6038172249		1874198273	3377656524	1543262446	2368323824	2105807627	12708023926	5935415893	4007481999	2241208060	4015159516	5125744354	1547835624	6522320742	7613603310	4239385938	2772927017	1786577743	8648447117	2392137551	5918978739
2009/12/31	6313043745	9532926517	3298844247	3794666058	1380088661	1910521742	3266733447	2932866751	4624692293	1190420444	4109433282	1128969176	1178692331	2070830860	2311704520	2556543385	N/A	11560978688	2407680753	8569218704	1944358958	2225014352	3296543354	1903250281	2903942708		4391219062	6084084587		1182711979	2177531460	1221062670	3787630122	1383330942	6875775467	4166821731	2380312522	1915243827	2050456667	2844144813	811396582	4076368819	5677037746	1505080999	2467142295	1438184433	5169445274	1052649257	9975693007
2010/1/29	4333580117	12821403582	1535824736	5952961782	781468966.2	1755461403	3837119142	285272098.6	4368593392	677484354	3229472157	297841773.5	1056074403	2647592975	2582874203	1331948747	N/A	8443907096	2297958795	5907749811	916872814.8	1852430992	2078607621	988826710.5	1702902936		3692577553	4926745203		1137286494	2013980166	166153825.7	2069479829	1762539345	4504797501	2970365508	2388074804	1104690189	1462179051	2266028467	500763595.4	3792946755	6838278388	1670817379	2295926392	1452924870	6901002101	887025519.1	5621645727
2010/2/26	2366454650	4837899470	623573876.6	2550301454	348354710.6	899292938.1	1513649639	1172287587	1617487257	252939058.1	935730134.7	469963587.5	259364072.6	1515802844	1626265444	1178483511	N/A	3701518878	1462239854	1917243601	487945036.8	677162688.1	718514893.6	630923657.4	878925978.7		1514797113	1902607893		1053977571	1211129841	1562118112	918554449.8	981187022.6	4379231657	1237212372	1024060497	574196965.1	551852188.3	762187398.3	204931914.3	2334827274	1981091451	1236347471	4184697093	5337842086	2171713581	269170750.4	1244753036
2010/3/31	6442899900	7363818572	1829264098	4244026869	875638814.6	2153711220	4826163666	2879537908	3281148656	1560663097	1714057865	1211905996	1553986559	2481178982	2726839428	2418248008	N/A	5145135141	828039723.1	4476991251	709626268.5	1180376687	6189260613	1246884509	3474965886		2684019762	3834836418		827719094	2902430439	3499955088	1956823725	1421669533	6641597241	2138216881	1951875063	2208863851	1168122491	1405676876	537262372.3	2865937476	3077142671	1777967167	3081761732	2854917693	4658528924	1243989559	2606338826
2010/4/30	8023125012	9861586669	4224663418	4689229170	1332533168	2857644256	6896702211	2566528687	5488294196	1297016881	2732870820	3378688526	1507839672	1486250262	1594786765	1687997268	N/A	5604970288	1267926467	5452194247	988175838.6	1655685164	6032938729		3238030252		2367752685	5948824536		1180125199	4074169328	1511981811	4833009844	2295255379	5228842067	2885501615	2341793154	1200057225	2555683061	4039700993	546552161.4	4673732584	3445208979	2595049318	2401416584	2511923530	6175958270	2587908385	2751526593
2010/5/31	5775751553	10841570197	2905913487	660432870.1	593066373.8	892110255.7	3582184536	2331552497	2357274793	392161759.8	1071192709	1149507265	1976096553	799258901.4	771360223.6	731391069.4	295183331.3	4064563183	840524501.4	2742485716	475601662.3	765655059.3	3520544630		1002170610		1151398249	2090453684		N/A	5175561763	515946420.8	1345860943	1192084965	3601837651	1502155286	783919264.8	567160920.9	2252847066	3538393908	286064527	12956871344	1854585774	678133049.4	2666905768	1341952305	4266577969	1084471318	1328055401
2010/6/30	3120217616	4265978552	911184761.4	1822736836	372563677.4	590923615	3604789615	1063415826	1691211818	734532093.5	807201374.7	566813667.8	1434151442	414050333.7	693826913.5	564992903.8	1025331577	2402783026	500167666.8	3541849507	284026913.9	565469542.3	1651694465		627493599.9		713136812.5	1238691340		N/A	2446303085	316789510.4	848044648.6	578802850.5	2162921679	684068811.1	530931241.5	267689757.4	5533397120	4037463138	174144233.7	5813552094	1119599929	460657314.5	1585529186	1738226818	2330559063	879087518.6	665038802.5
2010/7/30	7344827565	6126204320	1443081414	3456146983	629104736.5	578414176.6	5653262569	1103938049	2645827960	694955092.7	791693601.2	605685607.1	996737526	508963293.7	1136149000	918891793.6	848482973.9	4690856439	441833979.6	3123826502	318588496.6	1211018897	2716740489		826375821.2		949788674.3	4520200124		N/A	2082198824	290095674.6	1338376945	933278803.8	4239177261	1209964654	1009404561	693275127.1	3168363778	2924207306	455494372.6	5225863360	1781021578	693640375.5	2336448576	1906712703	4478668581	866777103.2	1331886939
2010/8/31	15781824924	10395289462	1879444074	3133527995	585099069.8	1186558329	5965960687	1900557911	2945033248	1170259953	1989312008	1035767228	2021241814	829990453	1214149320	1479914753	907088507	5975423980	757639560.8	3945189502	505090709.6	1720882638	3723237244		1500911504		1226324744	6783911208		N/A	4086307479	1275182887	1914868811	938002114.1	4121533934	2484923500	2378456291	820520033.5	8299587071	7280033443	564131130.4	8590721227	2260110568	1192849328	2236774813	2514006076	9822082527	3202563515	1689517086
2010/9/30	12397686270	11093135755	1340684896	2691200468	2218612353	1718656707	5449419190	3084702320	3848052178	597062492.5	1715511318	1242113752	1165478504	2211187319	1226933071	2650728027	1099570419	6799374131	1097126736	4575437308	794118430.7	1661133949	3120372703		1363170501		2509026979	6572228294		N/A	5136016378	1875387670	1575135678	766878299	4742840505	1677935881	1493644088	1853714651	11078852996	8821795648	369406039	9061353418	2932966540	1157161070	2420235530	2088885867	10869084318	6136055479	2579179804
2010/10/29	17512256699	28284793388	1863279641	4660760644	1805599312	2069393551	7986897547	4116300914	6025090746	1121520371	2143183581	856612102	1089728218	1101989905	943391130.1	2090191399	723536940.2	14909087838	1461737586	23161697202	741823532.8	1859485085	7899886983		1377962933		3067998125	8969853257		N/A	4996033004	2126022648	4551837296	1990617969	6510305082	2191710187	1759267081	1847078025	14960495775	26366082837	684256184.3	11262325978	4705183040	1403919452	2530273276	2489733121	11609591830	6531457420	9859385157
2010/11/30	33538116428	27063923257	2915209003	7615115270	3381298342	4270466522	8270694758	5360392897	5135551389	1437865879	4635507113	1115233401	1476250965	1787803539	2442559160	3054361327	1679831032	10016904630	228015184.7	26406901249	1161083793	2046713975	10908280296		4878987748		2707239123	9783894504		N/A	5077467002	1985409816	3822599944	1699173324	6522077665	3359081974	3150607672	5179681795	11251688884	30789014617	537325473.8	10218682909	7766209571	2017290638	4578166311	2608072976	12786905146	16842378215	9762626364
2010/12/31	17574746310	15734415854	2389933888	7564371695	1851393320	2770425238	4775080726	2201546335	2071395017	6417238627	1434052370	798012533.6	548333938.1	487001299.8	593338543.9	1600960559	1304673893	4156442689	13643689765	25147658873	400932140.7	1567187674	6019923539		2351519029		833005478.7	2308516337		128995749.9	1649390257	1991643262	1079632647	1879566149	2927497916	1066679341	823158412.2	1070446792	3379558843	20055202473	204504509.7	5047038306	3645316543	1400509665	2607884409	5895333710	8262002185	8223729677	4262658806
2011/1/31	10535473965	9767199407	799716865.9	4643692567	1164624894	2560962342	3420435615	1160721757	2283810938	1458517194	1061033554	435429673.7	337464887.3	321523130.5	215078317.4	775309412.1	503767969.9	2453393705	9039994339	25236328754	151276864.7	953666872.5	2821755156		882090091.4		495852707.8	1111835055		675207534.5	1290595173	1049085936	831388813.4	1099138068	2345117139	802203187.2	350846132.1	488865552.3	2114345896	9989717287	275682214.2	3249741567	2198348362	2341276629	1359715040	2850321485	5377446364	4966425765	2889852384
2011/2/28	15534078024	7635891030	760704923.4	5520911687	948380480.8	1712840312	5556942389	1709854026	3297681155	4119123749	1207804673	427781445.9	362255897.4	732999850.3	746768155	947711147.9	546139446.3	2824112171	9018460228	15810781661	195054591.9	1393676097	3765268967		973975736		693154193.6	1756925390		486543739.2	2918497500	1123309002	1151346500	1764041781	2456783280	628834859.8	760400952.5	2751543541	2258376689	9387852060	374850459.1	3540579528	3000607654	1423262873	1854438004	3259129497	3803080858	9055680253	3829886840
2011/3/31	19738665298	14134119514	1430326645	10383634012	1636203018	2551149140	9486815078	3107795902	3967876604	4135640661	3734405450	N/A	824472326.2	786996322.4	3089805591	1161253925	901010795.1	3776023906	12658227429	23721796257	357312953.7	2330727826	5160618033		7963798983		1664412121	3186295713		909533232.6	5135957335	1097953924	3507684053	1925152851	4969462352	1669238061	1740022094	4961374969	6349632746	26270826494	1139502725	8861195754	8724921526	1782358207	3370882258	5398274608	2920919226	10249304465	5766075485
2011/4/29	7808489436	11615069457	1892669368	6539872223	2754798479	1250606173	9837682510	4983575282	5108623925	3751009277	1964667942	1668112698	296882814.1	1398075350	959976252.1	845495859.1	1363286009	6853526101	21026640829	13031201831	579874183.5	2619410354	4438895249		5864495647		1866316735	6181763959		903956197.1	4985922487	1190596701	3521542594	1372367951	22218214674	4168038525	1667112034	2293548446	9381814629	16594197931	586158740.5	5039450098	7292603213	3784324528	1397902828	3381729116	7632362363	5032467493	5471552085
2011/5/31	6375506773	3629656013	734992923.2	3479736420	1457287415	884645839.9	3100635358	3646479434	2758250376	2161690555	979323836.3	507548673.5	180852121.5	2102085717	646770419.4	663172111.2	819526184.2	2966430129	10743393385	7518957336	704233894.6	2559503809	1211229824		4973027622		1249027782	2300202254		349696600.2	3333883603	732089645.7	3877955035	391827059.7	7342719974	1174733423	723935029.7	892764423.9	3311907777	21829305847	1110798350	2575479748	3200147419	4141418857	749213972.2	2912924548	6154202117	2784516728	1830989467
2011/6/30	10574104383	4068967549	578883810.3	5401080022	741765564.9	631072751.9	3210792908	3275222335	1491578883	1234044319	5799745019	577070586.3	245020083.3	703151221.8	286850172.6	621597892.5	340166796.8	1855789060	13864162029	6662007039	607857960.5	1399547859	1102264753		2021905784		692240288.4	1583943764		730052077.2	1843167602	628932728.1	11667977903	451230975	5673456059	634048797.4	389119590	529938881	1899505359	22526713543	589512565.6	2122037733	2942765991	1348159506	1365819766	4398099193	7406675322	2706211961	1740953676
2011/7/29	10907020146	5109122534	734936150	4323001407	1029973416	937839245.5	4626802344	3551957312	2032286865	1354163770	3807986786	513129627.6	265008829.8	984563850.4	441012187.9	1582423513	700060679.8	4633998245	22454889195	16352512225	913217036.1	2041373131	1916258830		6737482306		834817325.4	2237761542		2676368375	2655726811	662718452.1	7442301756	482412095.5	6175925440	690129591.3	1947392041	958640484.4	2567893106	13059512935	384560583	9970022333	3787781102	1582440465	1951704999	5458957926	7446192945	4427839943	5181253474
2011/8/31	6027914166	3603393423	438524133.7	4409311815	1029426618	556437999	10125501796	2702264527	2016618601	3251339297	1246519340	N/A	225854162.5	1488508996	291353596.2	2461226720	496383402	4149677801	11015072716	11691046220	582700993.8	1310866064	1138932809		3271202310		694352179.9	1323346076		2976790739	1650419986	1258899344	4318178351	648385160.9	3760186965	1282482502	1769921275	544576848.7	1665589188	7807670659	183833307.9	3618331338	2576611781	787067827.4	797916656.8	3962645252	4902645787	2874147058	3487774169
2011/9/30	2656510009	1925873174	219482622.3	3779231675	698026898.1	429213043.7	8708781022	1737279826	662677304	721536236.3	4341491188	618997337.4	106622302.9	450773220.8	251618160.1	921052060.8	343553055.7	981539741.7	7815554359	5280099308	477654615.8	1022026800	846379911.5		1021072997		N/A	1148888391		798259871.6	873865014	494006870.1	4173151980	728520126.8	2146123816	305440671	2083466761	775831138.5	794003969.5	4005086793	77345906.6	1866726322	1529652985	502283008.6	518282351.4	2555198369	2988011663	1214757350	971892500.9
2011/10/31	3890981254	1790446645	394029308.1	2643153745	717726282.9	390115938.1	4121866876	1275181862	672132464.5	397179190.6	5019769350	360932213.4	186629098.9	493826490.5	243914950.4	622985316.9	230810118.7	1014807832	7824013588	6378846621	232648382.2	575300547.6	725279738.5		784821151.3		N/A	1701481892		701318971.9	743739117.4	583402625.6	6275994986	454413540.4	1987501375	234851917.8	2894122399	352280682.4	769727845.4	4344442252	136427540.3	1827652236	1379399033	325321956.3	524112321.7	2319093455	2624778939	2365932350	1370827522
2011/11/30	7069292392	2115536298	1037415213	3526585216	1180857988	1510510315	4500727309	1778563066	869093133.7	881584704.6	4489854825	374379139.6	254481579.6	520937309.9	279833629.5	1673630048	292899447.9	1210825156	7390312999	6778037989	378336586.5	789899126.7	978775092.4		2145702615		N/A	1353203345		645825423.8	1216641123	1152464333	5641404436	701531422.3	4815297261	478643835.1	3060845767	392825294.8	1045218161	6425426457	310193171.2	2524160360	2039161978	628500821.2	872222829.3	2552953523	3055437442	2486684873	1427730945
2011/12/30	4969086810	1124945040	350916634.2	3251621704	631574846.4	994104244.6	3104039113	1631800315	521735384.1	438203254	1194049626	218673327.1	329678676.7	190750060.2	302683975.3	1207267401	180658215.4	1004609267	5675514326	7045444635	241832921.9	627451589.6	303337055.6		845586649.6		N/A	481979883.7		331711504.4	521196582.8	1065878950	1740612626	309969002.5	2267552985	220664269.6	949096290.3	223433212	395076857.1	3184855213	79469692.5	1000100563	1102833851	329192051.2	466530823.4	2978053090	3044764936	1335773617	940084571.8
2012/1/31	6952585524	2153108445	212992144.9	3149834149	375751115.3	340824265.2	3289250864	1606166143	572892170.3	1248044078	988725440.8	68750224.7	178837389.7	175077223.7	121839943.8	482527154.3	326337831.8	2492099752	5316359450	6351506490	93577458.4	624224890.9	N/A		653212759.8		N/A	531194582.2		236730175.4	603839914.9	1469277700	1884562428	382021328.1	1724733036	241183828.5	958025412.6	126726880.7	1145228381	6164119375	68635436.2	1664002535	1135070944	261407090.8	530223206.4	2744750037	4086558714	2072816011	1218648270
2012/2/29	10011544963	5142336384	496871349	5255432801	721558780.8	702666678.3	5096854142	2423996795	1177207019	2911884044	2926256017	192907470.5	567978981.9	149954469.9	425663608.4	2116460026	761054381.6	3458912340	6741314141	12098832799	280080937.2	1061481534	3093557305		1879048953		N/A	1511837721		442098452	1666177361	2142018235	3584331385	930294710.7	3099990222	545811382.4	1529671807	372588541	3339195989	8657608787	187989623.4	3226179953	2353968554	651456113.5	1129263011	4543805728	7555618431	2368020777	1819200480
2012/3/30	6881080424	4346312723	525283895.5	2667199083	666252671.3	824238122.5	5528431294	3205461500	1199425733	2031866208	3551056039	250597004	963772710.2	N/A	429465449.6	1922149672	807359810.9	2193008886	10310855020	8818521400	382390396.5	1274609664	2151748365		1428311101		387926	1677489631		350692393.1	1479207089	3854688163	4977142700	1001803850	2156840302	454753938.4	2241495408	437244420.4	2960392300	12617144251	186575130.6	4399405419	3270676046	1018189571	832647145.5	2172400300	7989204621	3792836519	1734001718
2012/4/27	3498827389	1868631417	675154742	2787630175	400362223.1	336016759	2995171949	1918652319	523071714.4	780267425.7	1146968372	557419472	1089298960	N/A	533899454.4	1500481965	513423615.9	957827133.7	12324126143	4845974890	171838590.2	386590647.5	977645294.1		3121756209		1555791000	789343444.6		269927441.1	1013572161	1954588208	1885900367	677473575.4	1252001090	238531125.5	1749940403	352634707.8	885118792	5329582866	84683763.2	2558914415	2065233573	566494326	747724845.6	2175577786	3084662526	1362402747	1633317688
2012/5/31	3925524397	2870988660	347303128	4206057861	1288326812	365775857.2	4636781241	4174523594	533533415.6	874353444.9	1055569627		474915705.5	628173509.1	495850588.3	5263533744	1557984223	1296940365	12976786432	10999362410	140001806.9	419880367.8	968485130.7		2423536426		1629688125	844767661.7		421419579.3	534030398	1460500515	1363896405	519883021.5	1667728579	903532081.2	2031519478	1084062713	1197255204	8441709404	284974527.4	2488273854	3911692421	523224887.1	714293502	5296658709	4666389066	4422929652	2962869209
2012/6/29	2401976985	1169599723	178565542.3	4267620077	821231105.5	194834709.9	2405702276	1909090057	275590976.5	315299077.7	542717218.2		173556125	268273503.6	116752540.7	1828970288	611947315.9	527065988.3	4406224770	4621759162	123927409.9	277189479.5	477560396.3		823041684.2		1025752401	410730480.1		888655344.4	261165462.5	829885433.8	544905005.5	289026887.4	987482875.8	392929452.7	602524644.4	930536055.6	738542666.7	3178868319	136013792.1	1306826115	1327730012	288093429	778200356.3	3847370597	4446061207	1407260937	1168759317
2012/7/31	705303077.1	1203737985	171130646.3	2790373688	748197021.6	126971190.5	3277569308	2011889135	284451438.4	292639092.7	900199542.4		14197423.5	1332407968	200045675.7	975896076.2	728920825	396486624.5	5044752038	3978788495	80119314.2	213010613.8	720935583.1		566190304.7		N/A	414385515.1		2837865269	243286992.2	791680811.5	587788881.3	208705372.5	1035712454	239920209.5	566308732.6	555957808	473831922.4	2510102915	67177571.3	910904011.5	970934212.5	240185888.7	684270449.4	2005907482	6966930685	856853229.6	861010360.4
2012/8/31	1567284925	1021390329	196869573.6	2192088180	2070601411	346078765	2948895925	1439733550	338643918	525859859.2	1219732641		353470642.8	902608300.1	471677285.9	1062526131	1522314802	412794114.6	4314213610	3075456859	169127371.9	187600489.7	521322844		402246601.3		N/A	377476730		1090095942	334998152.3	656040697.9	1143137408	218236855	1041932751	208026877.5	537074841.5	224236504.5	734604071.5	10494091367	71668550.9	2621104187	892215596.6	223388251.5	658189162.6	1532828133	3542847336	790769333.2	725110331.4
2012/9/28	2119573965	2359814448	183291894.6	2875689236	1417641114	184128050	2622755265	1979715506	228797304.3	1054851310	1032523289		183158560.3	326009467.9	272208396.3	637727371.3	2198794622	535677521.6	4687960968	7360664016	91185690.6	215284505.7	1354217589		386001944.3		N/A	340272665.6		398427985	269021040.1	496015163.8	630568462.6	601680972.8	1085161253	188256711.8	325872504.4	147131362.9	558185327.8	7441551157	80546513.8	1464914271	799780858.8	202229425.3	591719927.7	2186070241	2705005941	563961834.3	1064407597
2012/10/31	1257049593	942401303.5	315877364.7	1694865400	661980367.4	243779004.9	2464254760	1440931769	840427366.9	733899428.1	862165693.5		396516631.3	183038016.2	332447247	748357049	750858809.9	334873077.5	3632286733	3356454543	80037597.1	235673851.6	1234017989		568362942.2		N/A	467759084.2		232879965.2	1534036323	384110671.3	845960946.8	454010204.5	1123009786	439830837.7	580386877.9	3219407041	824677449.4	3220867768	234420011.1	985695154.5	714735420.5	175779473.6	869387876.1	1321252568	2123546402	434976154.2	580026821.5
2012/11/30	1184799277	777792018.4	348626775.3	1597424131	778805023.9	228167049.9	1891330555	813427598.9	512364148.8	641051278.7	2156816631		273236766.7	345200676.8	249803727.2	1947217122	528980758.4	569597556.9	2463128167	2586210110	82840593.2	149929730.8	501032347.5		372033986.2		N/A	298424894.5		412825205.2	455074650.4	545647906.9	296241927	277508823.6	825231455.9	259393901	807995005.9	1617509415	470754641.5	2138146536	133139100.5	718357654.9	468162851.5	207906785.1	907659739.7	1230558707	1697850343	359128872.9	414287098.1
2012/12/31	3370004546	2379722737	308698074.5	4881468899	1045957526	305106018.7	3508704394	1453217546	694168783.3	508960998.6	1868361428		307870884.3	300018292.2	384768075.4	2213458940	2019981383	1050808011	5554178595	5990581946	96087777.4	272132823	1913003917		535073181.5		2673263	532216576.3		434083767.6	311264780.5	1268521637	441026670.1	771866262.2	2329602112	548873789	1028084798	3139585289	526602241.7	5251586436	262278922.9	1536618861	1675819497	187311509.6	1918928107	2639532934	3364141275	1421192008	905260145.5
2013/1/31	3542179223	4052958635	471188569.9	4612489946	966530304.4	638945156	4179783800	1448806892	549205831.5	774113423.7	4540712273		424357818.5	1067350215	685200924.7	2368152211	1799811445	1634143109	5981481779	7437867845	250209350.4	380457606.1	2976475692		766818506.4		1969168835	1432138473		686722108.3	3750247.5	1093668010	994961419.1	976335958.8	2028026045	514845404.1	2252675845	3231064430	897179646	4726302520	509591188.6	1999875681	1790254590	318041759	3243739280	2984663568	4136877916	1531346782	906273324.8
2013/2/28	2296259777	7448638361	280723349.8	2781849456	373394568.7	379376262.4	3634730302	1035517523	489658029.9	553298233.3	4350418866		130182143.2	643731486	311489668.9	1293621591	1196891032	1250481088	3781335288	5244059197	112240753.7	296012968.2	1084885099	2039926436	624746913.7		630821339.5	1130087539		256544895.2	810165476.2	1147775922	738483787.4	439391666.3	1365833964	439273565.8	2240056467	1781277489	752430380.8	3525351160	372748533.7	1140947321	1574564232	195168771.2	1929302013	1713409713	3436284757	539181593.5	1279737053
2013/3/29	2779746093	4626547347	333254956.8	2700499337	655623604	517766592.6	2893343374	1176732537	462499197.1	564191499.4	6076213934		173352795	2930024186	874699452.9	1726020129	1013207355	608117261.4	5077115260	3826357731	215203843.6	1040529488	913087623.2	1737802566	511919678.5		747970884.4	902982966.2		441732048.6	882419251	1627603444	730931256.1	356660601.2	1572404920	342765298.2	4701687800	1769478160	919570123.9	2839846709	291991061.4	885731963.3	1715274042	393169097.8	2369142904	1675218411	4827112920	479484525.5	550738527.7
2013/4/26	1615507602	1903026146	181708089.2	1922027961	375318115.3	361279576.3	2428754509	724996204.8	489342348.3	962173028	2965089371		180550054.5	2671939985	355209785.3	782202376.6	613451857.6	752416809.7	2220921471	2726016864	163531362.7	362972250.7	610016906.3	910901125.5	263223960.6	395321744.8	777635618.2	77245229.2	583784520	1010079765	259181084.5	603543313.4	432764375.5	164389821.5	791562886.4	233348170.1	4031950478	905094102	N/A	1974936506	85492670.8	1493534602	743351195.7	169619845.5	1907243065	1813826739	3576501006	300082455.1	398146672.4
2013/5/31	8920271759	2526455033	917325346.9	2395275677	687875821	408295638.1	2921290500	1131525689	747013784.7	721426546.1	3593609210		239539999	2958073834	397683025.1	1143770547	771011605.3	1274992027	3424104454	2922391428	394924134.4	688063446.1	953486999.6	970551126.8	516943397	2283248668	1170263965	N/A	3435081810	572457812.1	524811186.7	807576823.8	473840870.1	371916401	1012345615	329240884.4	5606015136	1609568095		5611625486	185335606.1	3827464232	1172037375	435223406.6	2785220497	2045361804	3697429009	972905640.8	1314766590
2013/6/28	9887538733	1568831558	391133597.4	1337361932	261139085.7	359164880.6	1548733754	533764937	336316768	527730458.5	1781950258		110204460.7	1092644856	177019756.8	610385547.1	430797104.8	638380899.7	3021811850	1798465300	233147124.6	261964781.3	395392025	681336501.7	277283998.4	574339195.6	1836644770	N/A	995229973.9	529578645.4	245074369.1	1046947459	219986400.3	208737619.2	1188063099	220072566	2446230706	496670407.1		2020126328	154594228.5	5541451275	816273191.9	252220467.7	1541290985	936443070.7	2101946287	1021669567	463187160.9
2013/7/31	7371334426	1725990212	788823053.8	1710684820	266930150.6	183607362.5	1482386457	796180856.2	562871592.1	1917115694	2392845686	1705971481	149284424.4	2442395670	197384432.5	1498214390	1082056495	555733628.3	3458677275	2756815934	247752433	363942859.5	597321415.5	757830402.5	372155283.8	993245187.7	1379181633	390188910.3	1424628022	292030882.5	34501348.5	1104203709	281972858	237932691.8	1328825293	252251503	4704266116	1114656228		6943492974	142967348.3	4390931305	960922552	487702022.8	1678918604	1745352107	3310441862	2966330486	462014049.9
2013/8/30	7433664671	2190727390	655739340.3	2074567596	531058982.3	294906327.2	2061502119	1211157970	538202684.7	1368692996	1767366248	5610058862	194393264.6	N/A	538685682.8	1577487406	1918451582	615565028.8	3704439463	3231805058	367471630.2	1005656880	943296147.4	637593298.6	914700614	1343210098	978520850	867556233.6	1996530789	345140486.3	N/A	994826856.4	850926430.5	342800433.8	1420200045	316098400	3784958679	886834137.7		6606774051	207681857.9	2657844901	1279245002	413552787.2	1471562216	2057328387	3568873659	1183828229	611106944
2013/9/30	5049076870	1591967781	632925792.4	1737410869	362304171.2	228336802.2	2093088359	729740422.9	819768158.2	1050920044	2135660114	1716628080	N/A	2114444181	305957853.3	2542932550	569748677.5	506751224	3707718722	2663165393	421942124.8	502878159.1	651032620.9	479722505.5	2050672465	698056882.4	786012751	628014502.6	714433015.3	403301509.9	N/A	846875894.6	437871883.9	376058922.4	1813786248	394164770.2	3896405941	1116046035		2787371987	255865712.1	2132030595	1463757686	24800168.6	1357943914	1669686938	3614668860	526100473.2	958739559.3
2013/10/31	7917420808	1070075278	830581382.2	2945273080	397950996.6	212685822.3	1417244785	657761850.3	1185120035	513860915	1735493978	2328163506	N/A	2051465655	303983421.5	2542038721	587885095.8	1354145723	2679436180	1701245959	417126123.3	709407044.9	549499947.8	368972986.7	1157752297	402830330	506507774.6	512421996.4	650616994.6	197831166.2	762122445.9	1449926766	358763402.1	217867480.6	1113458878	258581876.7	4418858320	1168706605		2759988382	209535434.4	1144020085	2433619602	346688899	1300894519	1315498336	2506863622	707141976.8	614794183
2013/11/29	3727087979	917875435.6	530748503.6	1755916246	208603517	225056461.7	1173568748	565931528.2	702337608.5	526210712.9	945312910.9	898165055.3	N/A	796660217.7	314348617.1	2049003986	339047442.2	1442994412	1977044596	1203161192	167308215.6	1005496949	374713746.9	742399722.6	1056611374	373717081.8	345395296.5	468101167.3	383264069.7	210249829.6	348767168.1	1274825537	211920635	284465140.4	1129103428	216845877	2708181705	411627655.8		1763615731	118346965.3	875352673	2026251898	152384808.7	1236749900	1225308384	1635304786	337060437.6	329035845.9
2013/12/31	3154718174	1126412060	435184472.3	2622269299	272677484.9	230763803.4	2106071091	643001750.7	361203965.9	677489576.1	836855930	622845692.4	464830091.2	1223265913	271972478.8	4641207864	330084852.6	755312847.9	1789976100	1120705354	227691342.1	1195547264	352979868.6	459977094.1	1265185415	319247600.9	264024633.5	1594641437	282155451.2	367602926.7	303151188.8	506629799.3	2457204825	381755319.8	2031065689	217859112.8	4251701789	365883128.1		1463170381	106018679.2	1088299401	1630066221	300644438.3	1675541256	1547916462	1883452369	346521372.6	383715596.4
2014/1/30	3124081610	650017631.7	247608131.3	1268524786	530423212.7	115315523.6	950673465.3	335866794.4	435278291.2	1087498420	673851803.7	638891468.7	207960727.3	1292137329	135409171.3	2148289093	241648991.7	855001947.7	1327907692	1370776486	171477404.8	421897819.5	243773293.6	259488765.6	458327539.7	205552042	353931702.2	335347134.8	363741202.7	177172244.7	146828993	598125304.6	351934996.8	226525154.8	1222204468	162910757.3	2056443611	315094193.8		1168041732	65074803.2	802720108.1	919440459	385896662.8	1164570207	854389954	1132222302	308029587.1	289725064.6
2014/2/28	2861305638	1063314857	447787273.2	1094686640	812645413.7	161209995.1	961344369.6	399135484.7	374155716.5	740706299.2	2102854704	1042230186	354331564.9	1384416650	194057843.6	2391917502	610704596.9	776828319.5	1530600616	1072435645	29379798.6	477064519.9	276209957.6	246897746.2	1117447100	217811198	260943166.7	436332107.7	437545396.3	275295994.5	355884652.8	1699531834	410815487.1	338514204.8	961293045.4	142552456.9	2188508886	325330639.5		1818933138	136532372.1	3693064606	1372077541	473630082.9	2088955448	812183181.8	1269808316	493734846.5	346613105.4
2014/3/31	2162149804	1033450286	531839985.9	4291968429	525036467.3	333125372.3	1058688086	544191398.1	724797686.7	1006523193	6285467425	1077819671	363073546.4	1927836106	570210280.3	2896893050	394233687.3	1356657257	2069431873	1433908080	N/A	409629847.9	360233416.7	501642964.2	1033505112	231866635.4	1912662324	653901572.9	282455119	153169101.4	300112115.1	1341050264	387568832.9	314958452.3	3396743919	602907002.8	1535217672	537480406.2		1412456058	141390634.9	3417589615	2848208964	270294016.7	1886087277	883824121.8	1584072479	550388213.8	364570357.1
2014/4/30	2158105355	762944178.6	438361479.8	3468485124	286801056.9	632329360.6	808463595.8	444274525.6	581224677.7	1011154475	2295340716	828066878.3	276607719.9	3864807346	473343681.8	3422449729	277888716.3	178867475.1	1984590612	1686432461	189092374.7	308437756.1	507076643.2	283938089.2	616305941.4	408386729.8	721983978.4	410563753.3	317675595.9	741180477.6	260766442.1	453714479	818948717.4	256138772.7	2584380728	351253797.2	1626977416	403091876.6		1287957543	306141721.8	1135517445	1661075652	457757453.7	1901044176	1487075061	1461289730	290186556.4	1708285530
2014/5/30	1097830424	850061336.6	178009817.4	1237205663	159225887	1285950814	762720960.3	3861968452	255106027.9	495506486.9	2081133401	733455186.2	187135611.6	1100103756	600080076.1	1906604398	311366711.3	N/A	4150231725	2155379309	542859812.7	486075770.6	442730658.4	165956981.9	575712415.1	259845972.3	227153573.3	297582733.4	271353645.2	150299509.1	130809064.8	292503557	352892832.9	244101680.7	1089986579	131229683.9	1188401258	234143868.9		922250197.9	458616392.6	N/A	821567971	184400352.2	699838899.1	469680299.5	1654421187	249399442.1	N/A
2014/6/30	1112099317	3352712494	219461925.9	1286565428	55960899.3	540131514.2	521948105.5	4350872813	261829111.7	612633635.5	3798725124	851260446.2	393423305.2	954188000.7	306038933	1779290727	704421230.5	N/A	2227872436	1592712866	260963405.4	421948671	313515558.7	721641206.1	412615701.3	202371449.3	313738246.2	226344419.2	583732703.5	206321384.8	142582413.9	2260935030	308962120.9	332224242.8	945362997.6	146101056.4	920108978.9	314273608.2		1645681033	658591455.9	N/A	1013555497	246241809.5	736382433.3	430556650.7	991514516.4	562028375.7	N/A
2014/7/31	2835761057	9351682638	472883963.1	1794104872	N/A	1603627012	1619455964	3984130090	849980303.5	1761443235	4052488447	1790733325	512720835.8	1968354548	1325853085	11029025043	2713782676	N/A	4604451389	4376393294	545135868.3	968295742.4	1393247139	1201326223	945077424.7	900741903.7	643675304	1383321795	1170320897	628303409.8	558546905.8	1207121230	636475425.7	758928413.4	2425813616	408205684.7	2261992243	1134382517		5240846886	783417100.3	1663659353	4533241855	353704289.2	2624637206	1076536167	2730848708	913051813.1	78901883.1
2014/8/29	3870035895	4802877276	854505402	2353254497	N/A	1001787656	2810069012	3626357643	943026360.5	2076163247	6288384556	1546313607	758992553.3	2314501480	733264506.5	7252660792	2722284720	4216357241	7557452994	3932304482	570153654.3	929902567.3	1118389368	1350149018	1386414109	669113871.3	1479209004	1538092105	3064118399	877641538	1042842699	1716406270	1231915212	894626059.2	5283636450	775210906.5	2146977817	945239783.3	21677137522	5112852228	1034404790	8655263753	3262342794	573734035.2	2559743928	1216150006	5427741230	1638756909	4671967340
2014/9/30	5227382682	4127322443	3731578268	2563527631	N/A	1165326116	2735233059	2178523614	1373339925	2108475302	3911165956	1738453483	884912687.5	2893525881	1145481662	3560719440	1501408102	9712052758	7133283248	4688313139	819692711.7	1334735319	1092064388	1024736073	2708699507	746311599.2	3555170122	1696336345	1268286592	1089201076	1173956290	1988820388	1268956264	3148945938	5769405708	2020965246	3975152028	1258139113	9971727485	3292755618	1942339003	3846909877	4415267807	777260054.9	3747963391	1611795250	3485205718	594257856.1	1099004284
2014/10/31	3552294099	3135099345	1776295624	1849484745	N/A	969880697.1	2029132769	1295529028	1535026313	3334784155	1951430012	2451612692	610163257.8	2846969763	704078466.7	8583986749	729370038.1	3642334719	7516687853	3206042265	948997052.8	904126403.5	894108541.9	987244431.3	4272682392	851864045.2	1678872000	1392332752	1027095011	1054781781	1370838741	2047697120	1254334258	1295686840	5826888152	1430836869	3177842102	831593353.2	5640476481	2373947691	780997201.9	2251725313	4764979689	883952062.8	1703280559	2433716800	198845502.8	N/A	1327030579
2014/11/28	6609599123	6240943319	1681285598	3844952537	N/A	827422227.6	3294920809	1895166694	1704157651	192335947.5	2508509668	1942546691	549577713.7	1875339262	1219498662	19937337999	1133730394	3952665609	10154815285	4682736142	N/A	735647040.6	1858338348	902590362.5	2331239704	1015494276	2233615516	1834251168	1505323035	1126020824	834054340.4	2099332012	943495938.9	1563818565	9839016742	3084375955	2403016081	978797430.9	9845489024	5827586979	853567308.5	2880107650	11606414912	735306004	3116083771	2616069006	6937279020	N/A	2856817387
2014/12/31	12660990484	15511952230	5205197366	8193646819	1153560149	1033970316	6828915967	2203860417	5812471002	N/A	4858006692	1800408223	644555016.3	4618450738	1386174650	17978788892	2703075587	6643843095	20050121933	20942061174	N/A	1550884270	2647140350	1648139060	3587365363	2018082005	2237841452	2614590327	2676608975	1444803289	1723734216	4704113852	1081590266	3589049203	22153504011	4212994559	4835192566	1494130477	9344876981	16922936483	1872383388	4767051599	20589259608	1342084397	4758098147	5559907456	9921120916	1598428791	4481225986
2015/1/30	7876860786	12456706523	2101094820	4382116760	3396837080	480133260.5	3669591003	N/A	4533112801	N/A	1167675517	1488545448	633813992.6	3241428856	1122334499	9697636249	1636923954	2640304728	9653496715	12573302050	1159663652	1086235553	2722379659	1469566296	3094238295	1688583961	N/A	2276836477	874404406.3	1003763689	900355663.4	2951564025	884567739.5	1778948148	10171799093	1974834377	3889078710	1745107403	5351927887	13452003545	1474751921	2472880017	9226432885	1224110564	3207614648	2880485239	9127271779	1216460285	5350086739
2015/2/27	5555956738	4287300480	1584289834	1772468270	1097933332	355521429.5	1509096268	N/A	1479322140	1822826440	N/A	520685297.6	438259264.3	2283860405	924022877	4754060595	832279668.5	2188868045	3973099893	4114959003	N/A	368477183.6	1946199221	1225639036	1930273691	777626713.9	N/A	861487725.8	536986926.7	493058977	571801351.1	2681185099	813988132.5	632014032.8	4859379629	4979098999	2159515910	845319816.6	2055920560	6062807265	444716511.6	1354698661	3773891829	807387601.2	3211185294	1166985290	6641738439	511491296.4	2716235960
2015/3/31	8156182973	17306953903	5081757470	9614577508	2443615316	2159486268	5561666039	2516820951	4787780321	7416581867	N/A	3040778656	1526789515	6389822626	1841359455	17188486998	4161807709	9108518233	18590328276	3990641603	N/A	1782620048	4526205471	3661199532	8414333699	2488794144	N/A	4559225044	2963355848	2041776178	3846596749	3827841647	2488377188	3410686273	16981721344	11724387990	7252737829	2161824517	14339736140	17576253993	2087053723	10137346072	13012304301	5082170257	8880750056	4067802642	10871061620	2471428003	7802632349
2015/4/30	8202713807	34373737292	8293495886	16798863601	3975850323	3168799010	8508229304	8482008119	9907558876	N/A	N/A	4565358243	2550490807	5820265806	2971728342	20387725909	8289216716	4332464111	35815466896	N/A	36022343.8	3122417544	9524884410	5366054561	11246652247	3527405308	N/A	6454299205	4576316164	2549009897	7267233442	8157644147	3602421338	5654350370	43505634296	14099775040	11096785358	3276808695	24968133667	23852196601	2987071015	12859702041	31147342687	4437160836	3992333354	5674243314	12480326962	4303219583	13253355198
2015/5/29	26687373945	33637813047	9700480275	18254727117	6064526228	2719993289	7990697499	6309218669	10920583287	N/A	N/A	3142596954	3674453371	6865926889	3785052752	26664535571	6859643277	N/A	15271484421	N/A	7107370442	3278455293	4478943016	5064686795	97968941	2984971488	N/A	8280510450	5624172070	1010677805	11103246151	6014205616	3998090106	1147052569	44112686860	14545411570	12181508134	4546811916	20633034039	21090195218	2637297269	10990804735	21344956556	9055740133	N/A	5360163724	12022704060	4213236531	9118082224
2015/6/30	23567286480	57599263280	17236650688	18939869535	9381742114	7088767972	12323726282	11629926620	11935548946	12463756265	59535894.1	N/A	4469063201	8885662254	18089076220	27939275562	10046220504	5030397174	32978612672	N/A	5500956899	4622324805	N/A	9210106464	10228760066	496550570.9	N/A	6469199675	3198786033	N/A	11114251332	7766629590	2223730733	N/A	80793727140	24084796745	17237311009	3475665318	32427402228	24513840498	4963204599	13832809750	27478204398	2980971464	N/A	6907424019	21760559926	7560566791	15683739363
2015/7/31	19333195906	25931619196	6632296523	11000075759	6101630635	4271530323	7991653533	1060666834	9345564822	6783710980	7005894836	N/A	2815789996	5897766316	14846993049	27627167013	7874455252	7368985805	22247502268	N/A	3240298014	3635839498	N/A	4407982642	2813140609	N/A	N/A	N/A	N/A	N/A	4843871465	5271100367	N/A	N/A	N/A	12002810107	11703117733	3915447062	18350104829	13583119386	2578178525	9322421028	N/A	N/A	N/A	4053932252	9891249892	3368350081	5423115391
2015/8/31	8205079155	26573276022	6788127429	14551024785	6224405379	3247868368	4996786492	N/A	6393162131	5844552195	7676470205	N/A	3337207648	289133120.5	13179579442	25083981678	5164264986	4149789261	22532822716	N/A	N/A	2929869831	1454146534	458480553.8	N/A	N/A	N/A	3284967718	N/A	1966782573	4610894187	2633060727	N/A	N/A	9082604110	12337229855	8802630078	4026479685	13066068058	14597666993	3449168312	14518854636	N/A	N/A	N/A	6559778840	7289655264	1150520893	4678908803
2015/9/30	3298119154	9655815549	2286079575	4710042709	2213897972	1200943533	1982470406	N/A	4270046302	3164304591	1922688645	17557722	1132705441	N/A	5862495341	13469377476	2362029737	1790897638	6062141522	N/A	N/A	1313529492	4204753837	N/A	3210336709	3014496	750837739.2	2334139916	N/A	1629344194	1642464129	991621358.4	N/A	N/A	19125550355	6740105817	5441156910	1740280130	3967670143	9557966681	1285682931	6493984670	16741178652	25674938	N/A	1808588583	3002714155	N/A	2346563482
2015/10/30	3741459853	15533500094	3190026147	4739241421	2715823336	2427579963	3413401998	4077030341	4659307008	4216190481	4018004140	9395996543	2477980469	N/A	7243210027	18295827006	N/A	3337929981	6039849711	24489724404	N/A	2213926222	3465944776	N/A	1233112176	2782606288	480502788.5	4197342216	N/A	2057582576	7755532919	1763012252	11848936	1859268496	13413956680	7280084065	6758669785	1862801445	8729689960	9667293667	1543425149	13636435594	30158293613	18556355124	3788992197	2682605825	4941564439	N/A	4071043214
2015/11/30	4398503893	20063958611	6470863557	6880035084	3993731829	2685167520	3670777699	N/A	6806962654	6199888017	3838192714	8047062762	4183248578	N/A	8686176317	21170088477	N/A	4376438044	8392554846	38944397922	4136964033	2751566621	5531711560	N/A	4714797927	1220432411	N/A	5197115093	N/A	2575694904	5328996256	3650871125	7132465380	2612250803	14487295271	4540671182	7868911646	3430007781	8193410080	12228744697	2978846518	40125849386	20073079075	15382632121	12182249355	4957088897	22741412312	N/A	6169521077
2015/12/31	15307621275	28643801876	4833071901	9195093092	3156760764	2380680887	4869230040	N/A	4187347607	5508752382	3264382354	9735171870	8204949734	N/A	4842438209	7742772558	1163027544	4290047517	19121707766	19417112554	4984427154	2239755130	3260180592	N/A	3707227676	1865891003	N/A	2658433939	4738401648	5152452487	3589887502	2670322727	5412801442	2385267717	13132927597	5177260245	4743242946	3554298162	2070104965	6604589159	4058722491	35660246465	9855586461	9071100876	8428129603	5944439436	19084285807	7430381720	10414353268
2016/1/29	8883775760	10535998310	1854724529	3961105058	2143006917	1818397706	1901711585	N/A	2972753173	1748588620	1457371285	6137038500	3135813847	N/A	2664262228	5740380239	3666743843	1721678223	13170406491	9817058911	2108945378	1151193211	1756676392	N/A	2145377739	664235367.2	421768001.2	1532304279	1881382299	2529297311	1402725872	1383358840	1774184031	3263478409	23460781900	3857210872	2329045299	1332496859	2886338654	4658614882	3983284621	16354712463	8368308762	3862626417	5973029564	1465734301	9905743548	8306551227	6591792962
2016/2/29	6487357676	8629225472	985828039	2176472535	1352586054	2988834857	1033704038	N/A	2009045230	1254805107	1042050374	3486003012	634779813.3	N/A	1593608597	4213923676	2541530204	1323310871	6365259588	6702485308	810820799.3	823380393.6	2386206461	1359918459	1230667433	466037544.7	2535981613	1781463511	2312870878	1366412432	1731499043	2166098179	1417165834	1784635673	8588815839	N/A	1774098929	645854254.1	3916817171	3628990110	3578253974	13437489701	9885429332	2982942875	4054987585	1134836768	6013081225	5836394086	5048268350
2016/3/31	5107873948	16950286589	1706565355	4230710704	1791835774	4575364165	1741470846	2559832957	3570245441	2348398240	1884498754	8619054789	1318926459	N/A	2018680297	7325150277	11625553956	N/A	15793851565	13538519725	N/A	1288053102	6786456816	6832318323	1925569781	2699881454	2891879606	3555106429	2553418087	2386287451	3657320269	3991240189	4841449777	2285804981	10995043637	N/A	3026031327	1210040876	9778923666	6740120179	2860161984	21828978441	11561177218	4829546537	7944221443	2492785261	8182544440	3648172834	9266199846
2016/4/29	4278741870	14617221121	1424335893	350229643.1	2096771481	1472660588	1512254491	6207663802	3474593859	2482250768	2164857500	11411198111	2533457362	N/A	N/A	5556102550	6338151420	N/A	6758787301	11467301172	N/A	450730607.3	4470607761	8753712637	3382201899	1224363107	2154833637	3742770185	2485664561	3043369135	2847064982	3504867943	2822998875	2496243430	10234138235	N/A	2650154812	2196392515	10344914164	11368633418	2493559018	17962194432	6368983516	4230071582	3762972950	1801126667	7164329604	5712937761	6466453897
2016/5/31	3236166743	5609835662	836212036	N/A	1005039377	799437496.9	875246104.3	1968170381	2860896713	1291327849	3042003359	6497031412	1765292819	N/A	N/A	3582727733	3255755967	N/A	3490414925	3506309081	N/A	N/A	1701760055	3339989633	2299023815	925959813.4	1687377288	1720715896	593087648.2	1494001108	1575392336	2339709307	1550270440	1003454788	4773402448	N/A	983886229.8	1342462075	3219653108	10754288236	1520017129	34077149385	3431477579	2098438964	2772455420	935847867.8	6602137610	14641876895	3527651157
2016/6/30	4687433468	8094580753	871708344.6	N/A	1170612627	569305699.1	920432329.5	4627353540	3367184258	1915902924	2084532208	6458817737	651795255.1	N/A	N/A	3842555557	4392241503	1198924820	N/A	3983252124	N/A	767509820.6	2057630830	3300711991	1257989236	687149804.9	618138729.5	1086674023	459545259.8	827253321.2	1063569918	1800239254	1528019198	842859632.6	3768055459	1163438304	1281425230	827628992.9	4763848373	13686700515	2032885749	22677526926	2651666140	2306931505	3085258835	809401703.5	12153193984	18709759527	4594647299
2016/7/29	4207535372	18596581120	998612430.6	2742608319	1257638981	742934310	1540472072	20902530139	6104845501	6820313040	1440339278	5366047521	1580702626	N/A	N/A	5400817876	13501162948	5684760934	N/A	12327224020	N/A	1357768067	3588611327	7409799427	2361989834	4331522428	2008545676	1418066811	6085713771	654946893.7	1801271207	2371063922	1540492775	1566608392	4969162248	1287109780	1689070665	1267380688	11438815069	23873605830	4213145745	13062729704	5148112033	2734347635	3999411944	1525747452	7500333357	12110128898	6817419911
2016/8/31	11382212174	8917000115	1325570704	3999315475	1160062961	1448774987	2210695524	11022474361	5647706730	2289975627	5445959880	2872732035	1560096255	N/A	N/A	19136552469	5807163544	4016479827	N/A	4858886872	1169247182	1387601722	2256599874	8924970475	2354122661	2771141343	1757302775	3149664412	2890104981	591053324.7	1740811758	2499180595	1251469235	1470891317	7438259255	2614600959	1496128614	830767536.2	5094597051	14560518311	1341161006	5232053457	5609584960	1105816492	4447706815	1628306757	4617046967	4574119184	3066424732
2016/9/30	2898828488	6416418166	930842443.1	1349515447	554329739.9	1840202422	1447770719	4446845531	3172223878	1143240623	3405223193	1484174611	1825063685	N/A	N/A	5670638166	3876733201	2829141820	2360252365	3973174877	1371179575	2117500429	3134567432	2209489395	N/A	2192532949	2100834104	7504525611	2541600245	696849101.3	1192968423	1960050325	2945679732	689755937	3672242157	2405055073	3667478017	1848926981	3344620816	6281014096	1379207389	3389093256	3059711218	2017287719	7694609930	1224709468	2410679729	2200011839	1776501210
2016/10/31	2586415687	5160579127	887477829	2203495058	596927716.4	1909418139	1944930705	3273975130	3249496367	1059916211	3175898056	1642544703	1423171604	5565852057	5290726257	4265245471	2375277221	3215413578	3102793916	6928869505	5366717	10177953446	2318029149	1674970737	N/A	1668626888	1799959093	5630812744	2268396516	634681333.9	2144170419	1412846634	1686633265	698866513.8	2937022588	1112078085	8586926858	1793159005	2805334871	4623631559	1003019668	5120306529	3787617403	1612616418	5132916130	1174851467	2276852333	2108834575	4560185529
2016/11/30	25994599414	27632008526	4483918311	5623734961	767700888	1978966808	4619207783	10320746660	7191675698	5147386727	17772312321	3025594011	1183023840	9013007963	4889294570	4410698500	6844884716	11288196534	4593801234	26421777668	2996122981	8621836274	5498153027	3817729560	4630027460	3072358747	2890414507	4053818528	9859125526	2074825243	3187270760	2520811762	6447426082	1693941335	7910276886	1895498107	14401247442	2283467904	13996424478	17350248568	1805199204	7747407209	6344346035	7146533330	4656492559	2777957913	6116030131	3614976019	15397067738
2016/12/30	11323340663	10658260944	2169281495	3302765295	393781372	906402451	3957762930	2175125149	12116369910	7080867269	14696240249	1375999499	588369275	4080823066	2605031967	3072458774	1970709951	7139101974	2999449516	12117993258	1107370405	17458607636	3213585989	1372628596	6252339763	23602324358	2046047105	3078321158	3790803697	940824360	3387896756	3036273855	2686184343	4033509179	8332850580	2924782626	6868919919	3241445538	3340615080	4941521437	2697779817	2302912753	10255694283	3941331583	2565214643	1812804856	3394678093	1510477847	4523950549
2017/1/26	6954534789	6355150418	1450967977	2546721983	584775095	665840105	2617789234	1591095468	6986543545	8196025778	3543505033	852249273	570604747	3786282729	1724880039	2504042018	1179898089	6043413227	1725535833	8130378929	937422514	520678534	2245143993	851490065	3496286776	12073949141	902649125	4557109220	2807884005	840849472	3168385804	1449029517	2416904982	1802915635	5974042858	1473945626	4611663961	2802785933	3175034834	3235892861	855089197	2324726198	4409226287	4124318519	1881311276	2206722215	3326558148	986594069	2412138648
2017/2/28	8199085773	8251617650	1038392365	7477917249	493980233	1644592211	2674106511	2905494428	8251090837	4462365650	4280974500	2066079759	6779301490	1275431992	1050301514	3302649005	2035473904	3245476625	2189785066	11495190124	453934151	2546594558	3945064698	1294064236	2304774705	16150646291	844001750	3859263888	3323890900	347134350	3444629259	1681529192	1662589404	1822272988	8558455903	1326196301	2300774699	5474711763	4903667637	8457464470	2194122786	4031722467	13403120997	3216809397	3431326848	8216428541	3000077458	6596031748	3611307902
2017/3/31	4215484130	5525019721	362613550	7580923627	1336089671	1447719138	3471756169	2497481316	6189997095	4776917662	3361043261	12778746928	7459715025	2705961494	3161575281	3052947225	3448491819	2373103771	3176865404	7831488868	988718058	4412473548	2087878918	4613885260	3314175669	12411932572	1205723301	2408345679	1765520169	657419580	2363463943	1873170018	1721693235	1320405516	7524222995	2243940355	6358997277	2434722445	3232867524	9156922308	1953940262	5192407088	7369104035	2453423926	4761676697	6910093288	3962752342	2925174849	7186727182
2017/4/28	4196794608	3564544303	N/A	37634379544	857275160	690728227	1755194404	1990742862	6472085173	1233950972	1866886705	2685969243	3670686091	930201717	1387581772	3650533362	1883964004	1357375636	3241319728	5946244508	389112543	2031876763	1095673407	1138021887	5438761942	4166231477	718433477	2162978879	1205277973	429011866	1273866131	901516472	1105825573	1034526285	74290599125	1495713647	2279128376	1035675961	1677215303	6173192402	1482083076	4229119905	54044346989	921887703	36493122818	4854350912	3278785874	981529431	8107953131
2017/5/31	1755885875	2763879988	N/A	42016086009	771455661	657727027	1493327071	1381348478	3857988945	N/A	1155281940	1545736820	890659103	801567964	781210657	1929589967	983080326	1036512546		4074660779	619330581	2825840681	787383487	1674726607	1675044110	3166252331	732158610	1296625446	819632653	298974226	1025689399	1150854364	565995680	587198211	38683709431	1034224283	1466679214	631261228	1241843157	2639530532	824648902	2000472750	40951196427	611764687	13737532023	1743596939	1893810399	2285813695	3820660827
2017/6/30	1880833495	7498687474	N/A	20597433225	650045625	516060887	1940194264	1683115703	7988964614	N/A	3918272539	2306897216	1192253344	1333984420	1111031059	2407767162	851655666	842491647		4667286458	380547231	3272062209	857665218	1275031259	2390478029	5367791374	597706953	1220721951	1357774099	210733663	1208500105	1162919702	864455009	817034544	15082996219	882075182	1549231040	811447198	1506765122	3233425219	837311456	2890924152	19360073649	570830729	9823258339	1396307295	3386408240	2330208708	4596155560
2017/7/31	3844968580	15684164468	N/A	20064121072	871503714	1400903833	5359918193	4193906424	15887967667	N/A	5744660040	5661818435	3472860093	2525711157	2648387518	2325578595	2478495546	3294187200		13796180469	48446585	5973802649	3496262463	5684876209	1595997543	12040713887	595191404	10456926504	3662688316	253241277	2622481161	3369492539	1881741585	2033461047	31201996302	2996125648	4460849634	823686929	5067940568	10736776798	1962230406	8302033275	9386910805	859854293	8812769190	3333707763	5746269548	7539833796	15364990258
2017/8/31	3454520223	22439567127	N/A	42130565554	1335876819	1146168957	3118442663	4316827195	12963352302	N/A	2278627374	4967177013	3234242114	1916902817	1025227610	1105632163	2911462268	6635921652		15298006710	N/A	5712418188	6416006758	4968526439	965930791	6883854298	1065899475	12451198792	7810681927	327427580	2352256952	1947227780	1246603856	4105071152	42059125598	13079225696	4701136046	1523103323	18566634650	12339617501	5290381378	8634323632	17525970922	593710369	19181949492	3002370063	7259841807	10424581433	38120932557
2017/9/29	3003611886	13673736487	N/A	16496802115	9187956491	787762348	3023775525	5076463503	14360364616	N/A	3414352911	3307583952	2398706050	959976478	991129956	N/A	1977933207	4950933011		8613981460	144940877	2704711598	3456657130	5427373933	999592840	4738538316	611028716	7306425205	1241728328	346851662	1302366953	1911491455	957286439	4539685850	17750190801	26622843402	2695794517	3562509483	12245041514	7541278574	8584312483	32760412640	7556900360	1064399565	9879733310	3650515080	51946232350	11393592517	33563552116
2017/10/31	1216449755	4803015187	4744581902	7116216310	4439526692	389329487	1659206353	1767225394	8921856005	610393639	1072596739	890565830	1777479148	1884092203	433164811	N/A	697312146	1608689893		4166781264	1566315457	943919627	826018608	1073422720	546246494	2737960060	175237641	2088573134	N/A	167644250	510706576	1193617742	416529772	1029030041	6306705911	7385884256	1028936473	933349179	2575849707	1608054635	1897122493	8404399520	3214353604	963987010	17566297992	1911366023	20750123626	2119814567	14564406856
2017/11/30	8869040637	5533699978	2908617412	5592455664	3745092739	894332499	1160332224	3713967970	9802332281	1288378832	926369753	956604492	2819461311	4247275113	436360873	N/A	702962411	2077547936		3631902240	1373549756	957088411	1074409612	997866800	820583951	4139427908	291252287	1852318477	N/A	635260757	570636202	4591926432	426314285	1180710119	7890283978	20608671870	960587051	749294538	2447831139	1905020380	3085547701	6292296459	3369411636	644645459	20264119424	6671826675	20780805607	1847849908	19796865312
2017/12/29	4427535879	5431258550	1065731875	N/A	2581341578	1105133348	533446387	3530326830	6395624744	435375142	1316258387	1009041740	1498263342	2064090998	344634104	N/A	598538098	1041308978		3634998211	717506405	565390990	1194992556	660433572	1261571664	9478259478	529152741	2013799048	N/A	606534986	458662618	10358618865	254701622	685971700	4916512006	16896126916	1749151245	427118530	1574066957	1675862147	1850240095	3575919313	2427055409	298040022	13433421694	9742793722	15314453299	1386400732	17798335152
2018/1/31	6685332784	15016329122	1697350196	7316504207	4492929202	611878502	921985464	7205749050	15913921017	449376495	1282641288	1098040036	1729654766	3717107943	495199319	824643788	2356058594	1356172663		5388280396	743377631	1364685803	1363931296	1221301405	1296772507	16273460367	271586624	2025894363	N/A	359828949	887533016	2101581975	492800867	1177342747	8863046370	17198734085	1878048325	505033965	4715375015	2820973783	5285052142	4555590507	4333338715	314226774	19637088699	20738634954	25663435725	1703629222	13453272702
2018/2/28	1778330202	10600661648	1743902045	7651002768	1420536567	246791241	787562931	6257976951	10876329318	1068861963	460854324	617033809	741971870	1300633984	196699683	1593752355	1260617110	604869552		4069135618	648158660	352564759	436778674	539119643	642534134	7965373368	198987967	1019178089	1746505442	565098748	315283268	N/A	380386428	787849824	6003056207	8745408976	1135036137	303332501	1994527690	1828274956	2961538071	1757284123	2382877076	184213812	10644477534	6500477447	7704524557	597154553	11064124120
2018/3/30	2268706685	6557455667	2669529762	14127505742	1608261422	623239633	1025007380	4900654780	9428910244	N/A	472343402	1092663123	1364793983	1388278858	1004462972	2096529250	1165426747	824341340		2559142519	501400456	893382469	1038500150	680324484	851860366	14654825150	272240694	1265357900	1829930371	483288149	838563068	N/A	494552075	813033730	4330335239	6767635737	1402921315	348506060	1248072411	1797812333	1645843013	3066662216	3059907736	387981955	14657229385	11779695193	9310585269	5310577437	14043361838
2018/4/27	950384162	3239011035	1272560032	4915112335	1774216488	426102787	404604176	2603785550	5387562710	N/A	432020695	467448827	1009008020	1251676044	387818914	2266687252	813117512	669887496		1784226079	577474849	433896492	555256593	1610171559	829460981	5134377141	501050883	1241681880	1424957142	418020268	403142791	6803253758	312742180	430570928	2536339554	6243537604	567711114	221903094	664257429	947952824	860225049	1668934452	1880637416	488071487	7768968501	11765207453	8287939799	1553137714	12022714699
2018/5/31	1068056728	2857601020	1379626164	5032179693	1556615861	496378703	183598515	2652687908	5201549736	N/A	724911175	493683707	712433322	2422466350	305480615	1363824826	648717944	508878180		1895057082	359294777	803071279	314217771	1051303286	1715544751	3512423065	1222885995	3445736001	859798805	571984886	475765163	7187432723	370470822	474764063	2168991289	6293007738	807391126	252077056	584927994	886802111	735353672	2013743438	1863747964	522278391	6612872198	9745781714	5897087013	1058677189	5867439547
2018/6/29	790905904	2120170165	912120113	2589183596	1245806849	207897371	295943977	1051357260	3706986921	1071156217	379439279	198269677	602661704	1979849856	180975531	894430498	130246616	307718122		1594563915	873707852	347355806	199447498	506851645	791079143	3916240637	565019237	1773705754	875924277	1095132434	323730041	4712951481	244713243	815508924	3173888296	7181430140	871100324	129306104	514888471	797225145	1305099541	1261715466	1974538556	236240597	6201022242	5377963109	3501298677	959699183	3736754578
2018/7/31	847007249	2871740485	1337998512	7148142104	N/A	388312823	572777707	N/A	4398884100	2923605761	1936873053	N/A	677088190	1902734642	748845502	1025297167	N/A	473513824		1737965038	1180497382	891125447	226528745	471566993	818721983	4409387331	580204362	3295160774	661501713	526583839	386888292	4915594312	336582354	604952081	2978907593	9313041790	1175315969	106393007	716982388	1010018721	973719376	1999892146	2601151950	201364873	7319642212	8733510220	4507083895	1396803334	5498644619
2018/8/31	866169666	2281264511	1406374615	8309231981	1225026824	533778878	1259966649	1195613297	4221880655	1739960510	1290822738	N/A	607967464	1093787723	419116277	622416889	481170276	258865246	7423049284	1641443734	985374712	3464928971	367199718	1138097940	2132506608	5654929942	346533942	5560868511	531273719	332585928	607344011	8113032721	666831915	811634976	2644354795	12311208242	1711357450	182148640	445157925	873352606	705961113	1391409345	3165939928	186732974	4930782665	9117521213	4589007065	898395177	6406460993
2018/9/28	595831396	1475493806	1103625255	4072508910	885364677	386872100	638429279	1505843596	2062890313	1182451583	457792531	N/A	326726159	684012414	155216875	464575404	625325073	134539122	16914194832	1044000757	328874658	886165345	145832626	428063797	1050049308	1580171264	214661648	1419425178	385280792	197548834	289257116	4797021861	702035421	502829449	3706076195	5706209911	480278681	67623064	313259556	566245922	396637435	699779559	2105686026	176501471	4188462243	4053370410	6455140718	574186122	3048421212
2018/10/31	586209893	2057913883	910543413	4111225491	519326450	413147768	446021437	1656484847	1764820379	1446083777	447740274	N/A	511981979	909891565	173205794	596100838	1145236589	175287403	21961218258	1686546323	305284168	1559063362	142819905	397196717	1548849969	3127494972	378247539	1438992233	448457141	640181124	261582281	6806180394	356885924	496235474	3302233614	4785904079	1034674992	102459887	546799330	781431715	447415391	869633530	1757972884	160580805	3789317556	5840269452	2760135204	582251265	3306551284
2018/11/30	1083563384	2328139522	818018781	7434983661	796749860	696588488	694404891	2186497749	3218354364	2875390462	895130973	666381965	513504784	937825835	393438019	3163033360	1213429865	310642301	13665571472	2090897065	2940548682	866922567	366837748	1065623179	2407368978	2929573946	653734199	1563546715	633359181	1671443960	409476328	5553577826	679393043	451885337	3164238470	5412012819	738132743	188327889	664645307	987823174	500329756	1317925795	2668980144	302306873	4299376498	5530669028	3789958782	1551298593	4403980846
2018/12/28	454642253	1285734420	516233402	9846682880	745929150	273240599	616849507	1456446038	1758789628	1791325726	429525514	348928996	263582755	571218463	248018382	1364782939	2298920050	259533743	4161982613	919437327	830409194	406237232	165518226	391973627	1518803438	1063773649	248503175	891258306	527231553	971315924	178623811	3373024026	415672866	298687952	1528153077	2381719664	475605079	141459728	309930546	509286621	241914062	648495656	1217718932	213141689	3555531198	2092718805	2069501564	620650128	1901528437
2019/1/31	730698491	1831746099	476918567	10130952202	494211580	655056834	906579854	7425798036	1638946234	2410113803	634515926	874913235	268668423	913322312	293552706	6594301537	1588513234	849253895	6107796184	1602594982	1372299433	516195956	293835787	407527932	814618861	1781568148	197354637	1749558946	439006040	545583763	270591696	3380553172	456496802	631093077	2358746426	3760589503	663124086	226609516	743186262	1320363001	353198198	643306110	1738020708	228712880	3875056620	2819470000	4593963326	905146607	3704927759
2019/2/28	2483276490	3957947281	789568726	9902369416	938333199	888638101	611927287	8237917962	3762596035	1827169625	1157377032	997534664	631260320	1298139765	413582533	5989872716	1997829724	701862760	6918413669	3821746862	1256137007	431003934	504355634	695085868	1152235172	2608942205	290899073	2811009653	398096233	474465484	371358325	2263257778	411452968	953946909	3159996752	5394591559	964871616	360455299	1878406392	2137518201	525860228	1324483933	2779470170	426978190	5287213527	2962705556	4385679553	1194360737	4103084761
2019/3/29	4011250335	7026275790	2329552627	19515686671	2550768519	2454161779	1472914815	8246836092	6476989309	4632993103	2061418430	1960505505	1402762891	1943903951	1109722064	6950436549	2520104641	1531596541	11088566158	12503415426	2977479542	1364689644	1186212736	1724704674	1561088536	7461638024	3758554388	7650718573	920278473	1324884801	1064280717	6748386655	1045431868	1875110148	5986819825	7529714284	2095712869	1162565695	3351150966	4235969015	1949987897	3010185162	6144613412	923156455	8732241707	9195578556	6809663081	5272411209	9763043945
2019/4/30	2013126126	10504838063	2134863784	15481584394	2363041315	1290924536	2714109750	5870239545	8877734499	4868428080	2791946475	1660919638	1653686842	2663267044	2600764211	10041462463	1680177116	1329076424	10534685538	6916279572	2624920241	1668367016	1924484937	1348216060	1185254813	9903612142	3618619330	8648827877	1449128474	907671009	2135640975	7059905486	1244659369	2767250882	5259515653	9699066280	1618302877	1084779293	2247434565	3891579959	1903583262	2974107126	5112968909	764941884	7070674665	9888378626	6362551548	2913630267	14903461438
2019/5/31	829748703	3731921933	637912481	7520367030	2880186465	1015912797	640919225	1619831840	1972014502	2481144407	713648776	1073201788	485916712	1293938921	965423158	3450684387	968217757	2734170998	4187857260	2624221880	672772187	422991304	2542630084	1284877617	1242992957	3595756613	2891721256	2766417296	842225462	362742189	683673987	3151147028	346922471	1088655741	3383522052	2325931844	596488635	221166581	1254844061	7775008344	897376577	1045491466	1964505847	250672231	3253855925	5068888909	4149341661	19320869369	5503303380
2019/6/28	822380257	3005827678	883591952	6675085614	4625550001	954028830	292336979	3102927641	1173228542	6479769436	640002292	1521797521	386189176	886716733	419054463	2254739433	2975438233	4578279130	6350304005	2707619820	855004225	278456794	2706285065	3744627771	340725198	2763271396	2303832513	1507242381	395653396	366266179	404361414	2167633181	190692057	622842322	1841899044	1942849234	380851617	138783851	1705986486	9942140020	473657689	1335025710	1475084072	197179923	2782212689	3792667742	2377194693	17524354902	3650803600
2019/7/31	673046620	2116878992	533732431	11334764397	3843170067	346450120	516874848	2333793289	1864722631	2214398560	1589924391	746793641	439828629	481300467	322518371	2312020502	4704039934	1540441149	2579618577	2391088053	412682628	331776547	4131317105	815774054	380710542	4855656334	1459284142	1244831616	353644379	612256331	937659190	3314505100	193234033	812209290	1381969682	1559349746	1357316640	151995246	482221347	2572802506	475476859	553763172	1577421513	225919771	3404750110	3555596707	1614877850	6763244377	3127721386
2019/8/30	969792084	1937704922	424870722	6315505976	2223505892	245898838	331844902	2383207040	1177175487	2104657496	594803145	554432525	460617324	382330338	267430384	1120426157	8578035727	1260834419	2093895558	1926939795	297862629	285165432	1331218270	1172860573	371411702	3413057694	671690370	1074228230	369419001	295740782	453915511	1778876947	158776082	1270021353	1181703237	1196754159	443419418	162072449	527551979	3004930038	243577912	437752703	1028784505	195066427	3685247130	2074092208	2586352023	10464658780	4451796071
2019/9/30	1388326900	2280365299	686397824	8128796210	1383026157	349373044	346037255	5235827075	1734509832	1285165806	521848388	693810220	498386449	432361366	287124534	1480512332	9014994780	979646762	2262001741	2677164896	430198666	298041324	1472567481	1558774194	306739638	4764494504	948601900	1064189908	418643867	281355182	576009100	3483979595	263589932	1905838508	1357161508	1355280672	437286308	149144632	585337624	1546681721	227617196	586203453	1125793219	241944860	2710447066	2751885723	2571181323	6552315636	4971700194
2019/10/31	798806914	910574531	611649051	7281404662	597500417	161403618	276383269	1117741202	856591436	590309994	264683525	234412437	625668881	180927661	241524515	804916522	2999553905	275810853	1730315712	1079436972	679855000	538410737	801326086	653150211	1227522726	7963246962	4088947155	608605803	254774259	267012295	379045480	3085032228	407588023	2115012536	791458888	681107667	207282758	156091388	377224494	636708304	133016153	361173018	727903433	188934361	2498562845	3147850013	3869680703	1852601608	1924642810
2019/11/29	600144943	1024457773	527122805	7622077593	623691566	200116064	175297984	1131657356	1011413714	1036361512	297767043	275113648	923253397	519933765	179339118	525074893	2970319968	336326235	1476172781	1166638086	321501694	271337864	575985540	323487424	354166388	8236719345	2597811971	893212724	1071572442	490358610	250549085	3857096212	239449331	2413715542	1353528968	5166107065	187665939	101314444	318870222	631486699	187943334	531709882	1279388620	392450494	4832079117	4860781494	2581327523	2353289283	2089366603
2019/12/31	2055636907	2096637161	640088345	9958192150	1331707595	309973855	265936660	1944931415	1614640763	994135219	1012680679	340786170	798145827	663611032	277209179	970761890	6110366744	533650381	1733987691	3173829743	394092855	515243700	908528332	568165655	757356558	7390693406	1585683467	1193465005	1917057863	316252448	276136418	2805935472	268272192	2717573907	1370503679	7446818466	319068759	252709829	640583175	1048305273	353546596	851135624	1395741946	985523393	4733585848	6314526302	2276438194	3999986489	4757875053
2020/1/23	1978670319	2038366367	543786549	8328897139	1587053412	324298415	223412131	1619952562	2463196703	1114167669	1570039970	495767616	988349255	690408698	267094383	2756723326	4126130584	491196364	1345689367	2186358313	326717099	436030666	1870257896	645408587	282363118	5520992468	922448292	1473418004	1372476205	233097120	447230059	3234320282	204937211	1726400436	1082676939	4504276590	576416294	147931940	793045567	3849747654	244421266	1659922889	1434436741	411824723	3738863247	5136933260	3531419068	2995489263	6177012163
2020/2/28	7452831653	2595182314	1098201894	18690423489	1534210531	1051175473	388799590	2938684631	2672026268	2409422042	2171164051	1390507439	972038767	2196516115	313918697	1917217448	5598124440	674558246	3466722801	3125635624	390126745	1687300125	2650723293	1109810517	528358798	8728287440	1014099143	1869294166	1777233131	255656394	3033028599	3543050823	276154743	2720238697	2365048374	4638109450	706651815	241185514	955146346	7752668162	579920542	3248512689	2606535933	1723826709	5766743469	6205268986	3326483448	3644285178	4774065420
2020/3/31	4647381718	2482742228	1142410594	26391782004	1073049208	7380783289	347341316	2019457406	2850208466	2440374366	2291459992	736983317	1294818934	2708131929	428107297	3818484118	4903063395	600811089	2146032951	2750181053	405255989	910566918	1179554275	845375665	548270344	11222297406	1688184391	1723049030	3793906592	433907122	1527438589	4510958671	232789746	3377490498	2286660115	4921723299	849541842	216823519	924209331	3080480737	572638512	1344244328	2642594609	869142729	8748094070	8268363295	3395754810	2779460447	3833310395
2020/4/30	1266175548	1322772469	656048629	14795786866	1169735373	3460501629	361971449	1495585497	3131226787	1571021719	722562207	375694287	1657057727	1805529086	238969449	1599056899	3740353514	423344491	1152519307	1198882663	1630943555	335624157	1308725409	505318274	253695555	10138181810	801391391	858493154	2717734587	651072242	820593977	2754228283	195885895	2093676925	957878382	1863253825	2006910641	334760535	538033345	1171202249	230650795	1062381303	1032572982	344543185	6144891700	8995239939	2703679563	2040341013	3431071411
2020/5/29	1218871685	1409756888	712122017	10525966160	1121089740	739254088	171120994	1849799374	1319218235	665801841	632809611	299500143	2369588188	511153445	262779077	1073707752	4064711442	1411165216	748629468	1089461839	277667231	173426170	1617233634	656152007	193927634	7545208594	314797562	582033792	1436413865	733093170	197946848	1536535145	98233614	1489556202	839551883	1495817847	1863884891	134321651	393461664	2290808379	181293829	774999235	1504730038	148841773	5151888047	6323202337		4365143292	3193370865
2020/6/30	2106201952	1757309464	894235473	9454809342	1136742012	795243817	178142238	5050619814	1576915557	528603747	1194929533	397867369	2337325648	493203219	188141590	5725156071	3106172818	9562981015	1664067375	1954655219	252761145	240372870	3269991883	751745700	1227179707	7232572967	336236515	1192055602	1644526831	712448584	259143731	2072692691	120180915	2359769625	1778883165	2681768807	2284175376	155477652	438215658	2775685922	554401490	1846008965	1916211740	190065776	5575652173	5080280464		9734671489	4803287601
2020/7/31	9671739848	8786846414	2041102271	21065779253	1756882652	1958073033	399767345	13873096945	6183812753	2517156018	2956345284	845400472	3539672267	1870179519	714951239	16346014757	13409755532	17855442183	3903337578	7745662337	828021917	1687493311	3468050684	2301839568	1746071902	17696535442	762439952	1907211837	3106320213	2621506038	15127084759	6078363933	252263641	4568650191	3902804520	8658108790	1999043788	530136791	2481170881	9326244511	942682502	4038480382	5535380055	795524262	17308027989	15983742432		12561974099	26742172850
2020/8/31	7003610646	4244951409	1045013321	9672462674	1362731411	1565092654	299298143	6738391846	5371632529	3210321068	1693299088	935410400	1777996702	1089182302	988394049	10253046975	9861202961	11290265545	2686554521	5950819867	680806930	565065936	3263969066	1973247378	711860268	9282522642	717125111	9917325861	2468314394	1508196582	10297771935	8809050077	218016885	2092245986	1976976638	3480592383	3219438447	549090242	1327959535	6149281662	493911248	5807233562	2803606385	358196433	9657122542	11207017513		6950111973	13130125581
2020/9/30	2360287579	2370675192	1728152591	5193100793	958616800	1311421402	217894939	1986243976	5233390290	921799874	672135250	609643257	991385054	595215563	344864083	3087062890	4926815407	2709605454	1710953243	4435963977	1554244722	410337616	1275071980	1164618860	513572001	4722435297	611589914	6530330687	3090950449	489034016	5172607405	6418405694	147088123	1512992617	1847561247	2120973671	712110021	204450374	641074518	1608848978	271035092	1973240525	2599665358	767383461	9082834188	4640859090		1690051607	6311907124
2020/10/30	4231132230	1240111315	826097674	2608518608	433432869	440031768	127644493	1470489525	1566221858	293504881	297662060	209512954	571013200	303112065	155718746	1257646600	2480278383	1703856156	606771821	1515713970	449365888	260225473	903186579	365376184	197561974	3094036328	200578966	1362884922	7353653133	221331140	4705720737	5344770598	79983215	900514488	630589882	1149087101	318463669	307035598	259320049	808132418	170613479	1232688765	1115645327	262526357	8373178741	3038811451		782486563	4943730962
2020/11/30	15953936322	9832858383	8778505099	6782921182	852333497	1134804261	394932218	3205794410	9465392652	1038792447	1000588572	9347181173	812841426	480177705	445939265	1998006623	4030572324	9379135107	7677129971	13647967719	1250559577	1989905894	2997167762	1299157248	621682144	7031048901	717665707	2960090130	3828593019	366731981	3860927519	17594172956	135538154	2655125149	2344811246	6559052058	790286286	209100930	4273797062	4659659498	267729282	8311432249	2609704997	436856487	11423917508	6837149078		2894178102	31640598130
2020/12/31	12713963769	7283815773	4181150827	3915459573	749786988	671298526	534556016	3905871236	7926764578	604169143	913732758	8999103243	618922646	380643236	369398513	2044111001	5475093332	5023657113	4149686525	9048609281	3405122181	1048503364	8132205794	2054195192	1348022984	3577049818	456209379	1749857838	3014705648	855679194	1687528025	8324776780	131692252	2330937017	3169508294	4244226431	662715671	730741983	6501935518	4968928545	300407911	6874835870	2025954526	297383875	10917210105	3245036185		1550594075	22143697370
2021/1/29	7252121797	5138850781	18652111006	4662951463	2148294054	530983542	306482624	3001302045	15429656631	505262576	676897474	4118514875	611876536	563739492	207855841	1252179328	3779193663	9180520324	2962937432	8066476406	4229417320	462033856	2627389879	2996970159	2132275119	3951822134	427278628	1347786370	2123368245	1580225673	3577234229	13428274879	146415132	3406386989	1859658052	2003992526	527870922	331141155	2348831378	5731808418	174652420	15701768358	2195335072	207038164	15776299593	3271460807		3185923028	16606356443
2021/2/26	3294780769	6936350922	11145276898	4279238056	2713303028	1460009952	666855459	5300196064	23534873226	361169078	729874319	2290903272	519265569	713402714	132907610	1034094373	3560877319	6851316448	3031541768	13521952326	3207286673	728830802	2117784029	3689164305	1559547072	5296306479	306932130	4888430984	1399088531	1615330132	8212360594	30459601831	151154992	4416682234	1429267907	2104056138	458172947	397585784	2397823306	5016017139	145763023	7253338687	1575812177	325454987	10410798669	3093490139		2087079838	22309925606
2021/3/31	3597082745	6647945009	9989823191	4132107107	1649372449	2494828511	1246812528	2750987768	20620915924	399077671	1258662656	3411553812	1114362208	617297655	1897800493	7836322683	4407952821	29130304305	5358956897	17771543213	2914934976	1121267162	3582088312	6374800661	2245881484	8723203604	266915854	7347413594	4712275004	1743649782	9356294984	21248353297	322958840	5041641743	5948001906	7208047297	600287330	1151045424	3498229451	12441801873	775425158	6183196505	6302537459	1728031314	14986916775	4916365972		4200969534	39075722425
2021/4/30	9461231241	5322327018	3739424492	4327751194	2629380312	2267572115	1330785353	1650639905	16195548245	466570947	927040064	4098922825	452074710	804135634	1129777886	3350514018	2191302976	12882980932	5098618865	12534754654	1596234918	1178033499	4713994342	5001054613	1183983105	4282675555	355004837	3679198439	1601872936	2009815213	6719838739	13262021681	295269082	2490499612	6020975207	8662795910	864755757	772015419	2403171351	3881318989	4659038921	6355479737	6755655588	499527224	10880203542	2806937109		985757450	26144456252
2021/5/31	8920133901	7775895177	8276936728	2172825081	12696288505	2553335931	1251920051	4618941794	15240336127	407810174	2367648659	4503063787	1224515433	502501894	1042613494	13426002794	3547168335	8578947849	5557774307	15396101781	1781548015	2575960766	13611801415	4134622179	1342760911	3478928541	467225250	9374681495	2944212266	497153385	4593414836	7084782712	205253902	2874452202	4871480521	5541118055	2261777818	1554432486	4234063634	4739354566	2621110499	34342424373	3717921197	445146623	7877346873	3559912309		959987567	25377509875
2021/6/30	7419039495	3088004037	14226032345	2331714997	15817723033	2362981286	7848614234	4701432866	10948239783	263321555	1217525273	4845611468	538876622	1305511209	939308146	6324705636	2377671736	3716019725	4281423218	6386103048	1102124643	2317833033	7616569378	2955745030	735083613	2548470163	480089768	20722751584	1105096064	440905230	4062714216	7861370861	843417765	2997241425	2450372324	4037084587	1815104346	3062641694	1130337573	2213446325	2162051586	33868783294	1884715147	639927880	9630632582	1793610427		895254829	17553880637
2021/7/30	19336789746	9322260614	33134045983	3372849481	23162220552	2066028310	11092967301	6816607224	12020331213	6861023120	2763370226	4708973827	516595503	1478132406	947057737	3186333793	3341252979	15567084952	8529100154	29029394465	1780391598	2827168639	8824418720	17009435064	2310089523	2615646086	709972033	26939379418	2463249572	413271212	3190705209	11748261477	2118282450	4110244785	4050165867	3817257547	3035636901	2317525304	2982594874	11437820728	3705247481	66307525839	3475646410	835631811	13466587472	1867724530		4928173480	23889149340
2021/8/31	24956263648	15384995166	33714242332	5319968303	25716891675	5899983305	20361794453	12077223893	8906501977	6630730047	3658439849	8094434452	1669368112	1365081352	1567556406	2981505418	4570077813	18894024898	21893005629	32936130555	1274790395	4700757768	5828165248	8301138264	2436094641	5104697823	692456566	38797350470	5446059174	428494216	4530264174	8794605173	2653688038	5675427670	5674440037	5295596646	2998560065	1909728568	11869530214	16395411942	3736760933	93954866241	4673057201	1793545960	11909046361	3267975571	1.88483E+11	6085077352	33173483041
2021/9/30	21081993680	21560959963	33725408513	8985291759	20587592892	8129461870	40094937255	14241156823	15057380780	3842194254	5710950617	9513321975	5555034924	2080807516	1911034114	4213098991	5304293690	20954998317	31881663197	54140060783	799590603	8072728301	7402738074	5982374155	2293747530	14078048128	779039657	51079441712	8070637477	643205203	7850389462	11434072774	4385271973	5328895741	7337895230	7861870450	18583055752	3386608288	8502078335	13345453827	8644912013	96187988254	7547547170	2252066666	10936465095	11824989568	1.02104E+11	5075476955	47032701074
2021/10/29	5851803642	6710744099	22202665228	2141356536	12269029214	2742321059	54145064882	3992605576	3526273314	1097239306	1744252427	2175470916	11724513175	758385348	346250393	1085345420	1483757418	4409380245	11335851402	25858708698	428652188	2709966261	1457844239	6490866397	923714833	3819182623	909794253	23719983670	1893198441	310421666	1705301842	3293773751	1844451129	2192828031	2922162084	2430748924	14184234456	994173817	3386201383	3082264862	4537856448	45424803087	3157621149	779226696	7090938344	3644287733	39677471942	1198055753	29057192191
2021/11/30	8776226258	5312742205	25579451499	2033438269	9436606827	14214691478	69274966455	3140274287	3519135208	1041254875	2341358111	2093990092	18500938852	686383014	541044041	2505576591	1716369255	4178835354	12238590997	20853706803	912441948	3413942382	1658034627	12101286594	1443082191	3890551835	737821613	19662799078	4893628371	260672013	1206665645	2831328990	1593148794	3407469342	3367934748	3516846856	9598053717	1116853925	2345484410	3582897106	2956647206	57332352937	2621346452	738662231	7212900556	3005397412	48699355105	8182274979	30396188814
2021/12/31	6427045347	5014865511	26210213253	1942950781	22707498770	8829788393	40371586498	2780420713	5548221026	1735844276	2409817842	1962048871	13705892871	796670032	1639862222	4045081664	1558860157	5808176038	9844869201	17715462496	707221195	3247347119	1774220065	9216737323	2442034637	8818726033	956055674	17418405326	3908443214	481676617	1379545639	4218128406	1828015682	3903441762	3154274610	6695931601	8881739170	865499873	2149969664	4371796623	2540090318	46750611178	4367821669	1396502252	15469207446	3941991591	73915263729	37859814735	28558550916
2022/1/28	2815655775	3769795231	14775738569	2674845725	14390512294	3822454684	15902072272	6596386008	3226664990	3179015224	2305747138	1711532535	15036329394	506933556	672847143	3082687997	2334513248	2900962904	11619685788	19422253957	542821565	1083389849	1153087353	4421704928	1459091258	7762540163	2451612986	29560699723	1769425368	709782842	1156163208	3973353640	1185056852	5690899733	2839501093	4384994602	6907605741	1097829703	1341768178	2062602417	2487595097	45102018646	16608343698	1364713780	9547090991	4691922748	45668153792	7011860729	28268816698
2022/2/28	3520949374	3568144027	8300571398	2467315754	12634618999	3723837530	21246381134	7031035745	1819261013	2364607468	4013830485	770292959	11290083801	460152451	385427751	1599330783	2731316665	2254868018	7050786861	20888841947	741134105	608194157	1257781464	3504800822	1087775340	5880166343	2995686778	19041185085	5176421864	366818810	491851700	2073256009	2258547118	3699594177	2830828973	2996335042	4725842628	1373368607	1090117476	1713699986	1890105976	29155084717	10594446069	510679478	6644125111	4824664917	51132273881	12591718755	29118533884
2022/3/31	4211200674	8362601825	11238565094	3957157227	14143545449	6133031812	24374127173	11500695273	3632924438	2699296505	5807935150	2959048813	14019181016	722467264	641263885	2061998690	3906879017	3648800132	6416900071	26833482788	1715699361	1658916025	1523711428	4061052753	1683221923	6686527362	1406417573	21260155253	4328064583	1160504905	820572389	4233302855	4488151288	4615179404	3499655164	3063580579	8493452177	1342086433	3646459659	2798048934	2759633390	27456528476	12922241602	951571313	7282240373	4286794996	68122917587	7585773020	43912490569
2022/4/29	3090741835	4963663698	6672602643	3898643450	7797248168	2353560269	30322712361	3882146341	1779991207	1221620320	2988863210	6589769825	6249427460	1642666360	518652746	1517296301	2691877064	1608946248	5510920833	18290171379	600467038	1796489863	1480357338	2412647604	1023231463	4688307324	1283750582	19591044904	2158622250	1097525538	540884856	2776100621	9994775752	3504855080	4117238611	3091230793	9812210635	1303412969	2202201886	1823812447	2663888255	13409764488	10177046204	610159114	7134721375	4628080279	48343152089	3409379814	19480606121
2022/5/31	5126426849	2335839264	9093738346	2373635256	9558183085	452786966	19420380022	2544698395	3079097671	3051877169	2395598964	2053608860	6019039411	3278730958	423972543	1796594059	1393024432	2411520100	3312975016	12292843911	375313579	2416006640	1114446403	6168690402	1112482783	3252927458	720186175	12595455017	2021570434	429907415	566318109	4019953693	7827859676	3502186949	2316363752	1730434027	4979626880	812916112	849601114	1220061267	1134467757	23105940347	7332938999	332121903	4596353004	2459557966	43317538643	5792307476	15924670169
2022/6/30	8239104667	4128188985	19535500134	2125572089	10787088504	6911930222	29663969662	3802669732	2588302579	3183506297	3739316607	3535002663	10479082222	2463188096	746572159	1846184968	1801742206	2989702421	6384709966	18150256401	4165858322	2460162180	3657210601	7854570838	907584316	4384001386	649592625	19294218327	2392247039	483980502	543240950	8932517389	8360679769	3496229338	3115302354	2182180888	6700434703	1476623536	1637017976	5020860604	2701932648	45814430953	9336959286	459447953	8206796705	2415215909	72434192703	8982728089	22803851957
2022/7/29	4686903021	2761344590	16008847542	1934677938	12619077971	8696943414	20647161400	4112722598	1458351084	2074712670	1920189285	11921185926	17329175550	1983567236	1278903474	1185921679	1641427177	2047711089	84889661715	9203693109	3663819755	1006675429	2527170750	7094926342	2309084483	2784530187	690264503	15895787608	2860007345	535281395	343959521	4387852873	7499721817	2738539689	22151919430	901955835	4230456714	743101767	2389203532	2002224031	633073250	37181732233	6251187629	2527106379	6718997468	1424634723	82905080643	9474311600	17624399071
2022/8/31	9568585228	3423598256	28335158953	2076551088	9340070591	4215665710	11184315236	3288728001	1265560575	3745621238	3410967427	6982157842	11489399712	1780334652	4522831744	8169125386	2170911845	3402871916	50965643636	8564672132	2387265304	3897304578	1711865639	6854364488	1395412122	2943106379	717541265	12883125975	2933431277	2373538531	1945953037	4122205277	6635433483	3522170533	7189303995	851767514	7784397281	1073731566	1765518465	2558091844	518252960	30233590014	4531354868	2530676163	6025211272	974099816	38199528381	9231072739	25504769069
2022/9/30	13524922516	4038260199	15261461245	1938265324	6625255724	2260081610	6246088825	1804350041	1299778067	3535255130	3234398933	1518747619	7337874308	1374442533	824670834	3105754877	1641394254	4093245976	25247300579	5716371272	2019323124	2228206862	1164891893	3802518806	741056667	2675257842	1243055062	7378971450	3640202945	1015557066	1046655574	2519262876	3696191216	2092510756	3166192619	849310021	7851947129	798375057	1599264446	3548076592	345040785	22763418620	2669449652	1273466938	6330906199	1107547523	24099976558	3572491701	22587057698
2022/10/31	7218984549	1911350954	10397249808	1105751646	3435434954	2363644464	3918619180	1022592756	620833564	3562068049	1732804366	876353063	3509287882	996202697	423908427	2582029647	742128755	1072476623	18179736764	3577860699	2841546822	525399919	447280217	3462033605	825512860	1483631523	2144622926	4180705479	1267175211	455574302	354503159	3456847566	4359729660	2100659969	1967807245	601425524	2286731037	658553895	559889418	1879063403	252770233	12761599519	1501922260	1475110467	3424455035	635573178	18365838557	2191950130	7432052550
2022/11/30	8682017541	2779117424	11951379165	1616666399	6638479454	6499391359	6374833567	1884333859	1103075365	3338705758	1929459825	1078037276	6657064117	1001033427	584898776	2958530390	2741315056	1242883769	26480540453	7844911332	2253093339	1487496770	760502757	5818113302	927650114	3377950812	969029087	8180675818	3752852943	818306111	1279288307	3491697484	4546084203	2867818488	3247022284	833385181	2097893825	2220011835	792111406	3430290686	465742312	26044265090	2344703388	1555744920	6177288319	903416760	38370870700	2676127644	10831808098
2022/12/30	4035541210	2065820537	16408918837	1610714495	5604672436	3031144961	6044655096	1747397156	1865621842	1748225582	1523293272	768531367	5292713789	901489072	499590255	2052683907	2560497682	1152009951	14755209106	7373707406	972941696	1575520563	768238825	3814155804	580799580	4726143429	1245994812	8760336649	2211144336	832561691	7100532532	3253277686	5811895877	1659117131	2546386041	1255523946	1514790302	1175140780	614665575	2444451635	438626683	13872770786	2090353327	742229902	4528814864	1083354290	15750440029	2147317153	14718042122
2023/1/31	2805745177	1772890950	11796032187	889055797	3641246888	2432511456	2601676235	1365748464	936755274	1191193804	1421046013	606684743	2730354735	620569218	495957766	1329907394	1914982801	844825989	7856972959	8541436032	599586739	424660781	603311978	2531642487	516959600	1728521830	482118918	5205595593	959776944	1136564619	6268081209	2504684727	3306127769	1412111334	1399514911	685273870	851572581	2364402007	534235414	4355875820	238505915	12403719175	1164453822	441959291	4119663210	534684349	12392744045	1910909014	9871356812
2023/2/28	3812344430	3354251371	11149477763	1782829639	4672527221	3241444153	5290520178	2901692718	1782045734	1635139543	2163734235	847140812	2977026459	861074770	578242531	2203520254	2218974671	1408239229	22603064138	9362145260	1824385427	3628556359	969782858	3825853053	1081420685	3668483574	563591983	7529030266	1254321154	647304231	2020729381	4762292937	3718510100	2108483359	3171296517	1013271890	1729736106	3236805464	1186074925	8266711636	1001410132	9460177662	2961275517	605170908	4646373912	1210089747	16559291848	2765178741	12614946603
2023/3/31	3165754286	4005193565	8298574663	2155613456	5311462667	2112273182	3743209781	6152698165	1789515942	16087173851	1984409421	819174456	2386063984	2176802219	514895509	1162626664	5827962765	1156353233	8903635726	7475866630	1049834013	2240314223	969616419	5049585949	1304738428	2697879147	590233693	6224035688	1503916003	560078713	1492429418	5173478507	2181093551	2543276175	3386241372	1329832836	1335828827	2095227708	890787961	4526164634	2765395541	6849787104	4113063332	1999259689	5191078290	1069363571	10167864952	2018196079	11547388861
2023/4/28	2579835328	4578814299	5546391193	1659149167	3571230935	1599644175	2565078540	5144448234	1068670079	12682743302	962031889	401141538	2633153428	856277307	423219945	899275541	3708294639	1055015275	6747001301	8133022818	1358197144	918201018	729215731	3825836273	761851825	1643380470	322366424	5606237270	2926496116	521181249	617086653	6491887727	1238918528	2500997058	2801701564	749837890	850137604	1856521648	2424472358	4515285160	1140626307	8063254494	5034809835	681381607	3890240141	763963833	10449414978	1837547084	13010358824
2023/5/31	1690970156	2745224766	6488942535	2492663379	3259484631	1395919096	2723108688	3779650120	923656725	3691092157	744492006	360895188	1880550969	643179811	372247332	614502024	3912422674	766855225	4219727732	6503602462	873325235	428539887	379560632	1976203838	558337267	1154460183	278792301	5565128082	1188987016	465106229	406528748	1960245878	1077756753	1688883937	3091937296	1147208962	1089928062	800176408	941630900	4593443177	875923248	6587193981	5005664249	869516733	3113645938	643282915	9324727254	927020237	8497434646
2023/6/30	1586127464	2025558170	5276277690	1132312651	3273350866	1340190828	2233502001	4285259256	690219621	2416066385	2018527994	310455847	2504445881	597926969	254534545	1128015505	2656987346	444359983	4209690890	4316087295	1890044519	1220365965	402901945	1254513775	735928477	1176587704	264705738	6525467923	889371470	323776636	435900391	1511597433	1134912915	1390293150	1709278468	827043435	679412572	741755851	853353086	1514810522	1274901714	6099083296	2226193501	901269261	4699427372	448146595	6979534611	3600223176	9512918012
2023/7/31	1515341469	10129035191	4552027303	1148162211	4108940395	1302184663	4107040738	3635512193	840340645	5826364465	970796452	548995817	2529590307	544654924	274462431	2097019065	6273597483	941175340	7008832005	6688498920	1042714620	1189117289	555342393	1999025728	1128373688	1656297845	282866459	6194674593	1063756881	2115418919	454466822	1518388844	1981834984	1557398532	2672433402	986360814	1375199548	959497027	3033705763	2730220962	984800651	9102068569	2444559895	680265436	4737195378	616575145	10662510659	6829475202	12473762570
2023/8/31	1926224865	8036040024	5501007689	1703724257	3556873026	1379546238	2127502616	3633023139	1052042174	10022714501	1061734437	536552854	1741203208	596295304	1162687341	2073877417	5393674482	989259504	4096931341	7936661308	704706066	574851915	840404831	1648288699	1111509938	1729588701	474757675	5246358918	993562761	785959104	651745394	3018805155	1746559524	2064816475	3772589468	1653436455	1377236761	873634597	1740888199	2986703656	1114797495	5558217563	3476793878	495004900	7925539462	957527248	9081029518	2106952110	8946170552
2023/9/28	1148090040	4233320364	3886212923	955257390	2610316876	1016998108	1768806120	2553287050	980271395	8839678946	449770260	521313187	1784820126	391929243	320201577	7354693936	3975908002	999760989	2553998788	7534843807	2423700825	324619908	1043881654	1674468139	759525999	1517933504	305548923	4137469078	1209958157	507624170	431000484	2228991519	826126380	2397698462	2488596005	1266579675	722408385	1350597342	1242118505	1819117966	1128688884	3786251925	2610390171	325497601	4654856659	809383932	6485519788	1121024770	11756751804
2023/10/31	945571981	2437521511	3737058608	1303660452	2305420218	956136338	1186388937	3615085579	692312799	4334772148	479378959	309854746	5668688029	318774028	265577616	1585297595	1989146715	1167223371	2234214193	3827026718	2559118948	298905922	750363578	2504673550	541507182	1043556391	1717612970	2302979349	711765946	394874366	435114582	1229994998	630663440	1720329082	1944741419	609841277	567602786	641102246	631763860	1342720690	697384211	5776366872	4136685885	538014466	4849594935	629778512	6862424937	947614550	7019903223
2023/11/30	1254546554	3249345977	3101692911	1206325067	3664332255	1408771805	1191142044	3673538199	1525377592	3178079619	1786287030	488010957	5277431990	494123378	458535883	2569698442	3039717500	1505981192	3327769919	5708800242	3123970668	395942998	973160567	2658551116	978327808	1748024036	3396221887	4480964159	723235530	518125218	431313353	1044547643	1291935110	2229915497	2045788772	1073215880	676580785	922523763	803925036	1401390852	788254296	7244463705	2799615642	1688282552	6088809493	821898670	5827086234	2139756456	8392352861
2023/12/29	1121917112	2458500845	4385694203	1001296220	4078578241	1184641573	3370677801	2565913208	755789816	2111659108	1329678283	392722463	9456320916	502864668	1294439733	1705904784	2073471198	928441593	1977734914	6520822882	1005927156	1056576727	659236396	1379921878	698008037	862267975	2890977279	4774325730	975601857	677283532	597374600	1229868752	1406671885	1532853469	1489136066	1128055181	1454714328	873226069	710063822	1155016945	584603631	23605870067	1835285589	969514896	5019329230	627438505	8233114078	1656279566	10416381558
[truncated: 767 more columns]
