# Supplementary material for: Can systematic skewness factors predict future interest rates: Evidence from China
Source: PLoS One. 2026 Feb 5;21(2):e0334345. doi: 10.1371/journal.pone.0334345 (PMC12875505; doi:10.1371/journal.pone.0334345)
Supplement: S2 File — Data2.zip contains data including trading date, total owner’s equity, total asset growth rate, risk-free rate, return on equity and monthly stock data. (ZIP) [file pone.0334345.s002.zip › Monthly stock data/Monthly trading volume/Monthly trading volume:medical.CSV]

	000028.SZ	000078.SZ	000153.SZ	000403.SZ	000411.SZ	000423.SZ	000504.SZ	000513.SZ	000516.SZ	000518.SZ	000534.SZ	000538.SZ	000566.SZ	000590.SZ	000597.SZ	000623.SZ	000650.SZ	000661.SZ	000668.SZ	000705.SZ	000710.SZ	000739.SZ	000756.SZ	000766.SZ	000788.SZ	000790.SZ	000813.SZ	000908.SZ	000915.SZ	000919.SZ	000931.SZ	000950.SZ	000952.SZ	000963.SZ	000989.SZ	000999.SZ	001367.SZ	002001.SZ	002007.SZ	002019.SZ	002020.SZ	002022.SZ	002030.SZ	002038.SZ	002044.SZ	002082.SZ	002099.SZ	002102.SZ	002107.SZ
	¹úÒ©Ò»ÖÂ	º£ÍõÉúÎï	·áÔ­Ò©Òµ	ÅÉÁÖÉúÎï	Ó¢ÌØ¼¯ÍÅ	¶«°¢°¢½º	ÄÏ»ªÉúÎï	ÀöÖé¼¯ÍÅ	¹ú¼ÊÒ½Ñ§	ËÄ»·ÉúÎï	ÍòÔó¹É·Ý	ÔÆÄÏ°×Ò©	º£ÄÏº£Ò©	ÆôµÏÒ©Òµ	¶«±±ÖÆÒ©	¼ªÁÖ°½¶«	ÈÊºÍÒ©Òµ	³¤´º¸ßÐÂ	ÈÙ·á¿Ø¹É	Õã½­ÕðÔª	±´Èð»ùÒò	ÆÕÂåÒ©Òµ	ÐÂ»ªÖÆÒ©	Í¨»¯½ðÂí	±±´óÒ½Ò©	»ªÉñ¿Æ¼¼	µÂÕ¹½¡¿µ	¾°·åÒ½Ò©	»ªÌØ´ïÒò	½ðÁêÒ©Òµ	ÖÐ¹Ø´å	ÖØÒ©¿Ø¹É	¹ã¼ÃÒ©Òµ	»ª¶«Ò½Ò©	¾ÅÖ¥ÌÃ	»ªÈóÈý¾Å	º£É­Ò©Òµ	ÐÂºÍ³É	»ªÀ¼ÉúÎï	ÒÚ·«Ò½Ò©	¾©ÐÂÒ©Òµ	¿Æ»ªÉúÎï	´ï°²»ùÒò	Ë«ðØÒ©Òµ	ÃÀÄê½¡¿µ	Íò°îµÂ	º£ÏèÒ©Òµ	¹Ú¸£¹É·Ý	ÎÖ»ªÒ½Ò©
	³É½»½ð¶î(Ôª)	³É½»½ð¶î(Ôª)	³É½»½ð¶î(Ôª)	³É½»½ð¶î(Ôª)	³É½»½ð¶î(Ôª)	³É½»½ð¶î(Ôª)	³É½»½ð¶î(Ôª)	³É½»½ð¶î(Ôª)	³É½»½ð¶î(Ôª)	³É½»½ð¶î(Ôª)	³É½»½ð¶î(Ôª)	³É½»½ð¶î(Ôª)	³É½»½ð¶î(Ôª)	³É½»½ð¶î(Ôª)	³É½»½ð¶î(Ôª)	³É½»½ð¶î(Ôª)	³É½»½ð¶î(Ôª)	³É½»½ð¶î(Ôª)	³É½»½ð¶î(Ôª)	³É½»½ð¶î(Ôª)	³É½»½ð¶î(Ôª)	³É½»½ð¶î(Ôª)	³É½»½ð¶î(Ôª)	³É½»½ð¶î(Ôª)	³É½»½ð¶î(Ôª)	³É½»½ð¶î(Ôª)	³É½»½ð¶î(Ôª)	³É½»½ð¶î(Ôª)	³É½»½ð¶î(Ôª)	³É½»½ð¶î(Ôª)	³É½»½ð¶î(Ôª)	³É½»½ð¶î(Ôª)	³É½»½ð¶î(Ôª)	³É½»½ð¶î(Ôª)	³É½»½ð¶î(Ôª)	³É½»½ð¶î(Ôª)	³É½»½ð¶î(Ôª)	³É½»½ð¶î(Ôª)	³É½»½ð¶î(Ôª)	³É½»½ð¶î(Ôª)	³É½»½ð¶î(Ôª)	³É½»½ð¶î(Ôª)	³É½»½ð¶î(Ôª)	³É½»½ð¶î(Ôª)	³É½»½ð¶î(Ôª)	³É½»½ð¶î(Ôª)	³É½»½ð¶î(Ôª)	³É½»½ð¶î(Ôª)	³É½»½ð¶î(Ôª)
1997/1/31	584612975.6			610757183.7	231358302.7	114389688.7	642257650.7	604537377.7	170073566.6	1130860777	353212925.7	434749770.9	613686259	212088712.2	468743048.8	108694177.3	131222323.8	700739526.6	135191459.8
1997/2/28	175402686.1			186278504.8	89956112.2	62530934.1	306096752.5	413140406.3	77875762.6	523169111.3	173530841.9	211498874.9	510610350.6	71414359.5	189612915.2	72546352	41676931.5	259519209.6	65399699.3
1997/3/31	644775210.2			590321165.8	638092817.2	316893398.4	758462337.2	1299101476	219982835.4	746249512.1	588335408.5	621742843.5	1310785242	676901797.4	658999519.3	431343772.7	317686984.1	851045467	369449800.8
1997/4/30	516949665.9			368525394	522782485.6	321085501.3	416479360.3	1695935351	485959415.8	742558992.3	560105723.9	554484971.1	1030447077	290049868.7	712423463.9	370693546.7	205971062.7	1110936692	189055674.5	885293324.6	533791988			691261079.4
1997/5/30	346486567			427674080.5	405569944.9	222946762.6	434479726.8	1003301148	341339073.9	1295929732	622661543.6	241741201.7	780100895.6	171604579.5	351789725.6	291344022.7	164539708.2	785376164.7	155712553.3	538607893.1	205380113.4	705176108.2		1519287927
1997/6/27	401535749.1			116178559.1	301658704.5	183351486.6	442251316.1	469405811.6	258868431.6	647886336.8	136805906.4	106881195.1	397113377.7	92864068.4	206255266.8	652852256.2	128519309.3	223895304.8	70698144.1	432103946.8	94649282.2	156511754		1082888349	772543633.7
1997/7/31	132903874.5			81418258.4	187008589.8	489759104.6	278431934.9	220483462.5	180526110.4	512141587.5	75318187.8	66263576	345770559.5	77335902.1	93291728	227436114	125970553.3	571309729.3	54570374.7	346514151.8	120213061.3	93257241.7		863626043.1	442955230.7
1997/8/29	49927879.9			78637206.1	105321894.3	241483454.9	931754334.6	210914334.5	125133554.7	889817056.6	130988004.6	120049569.9	732982561.9	94080805.6	111657706.6	185861666.4	69780975	218994724.2	44752525.5	425484694	80409370.9	72226380.6	265648185	511157956.3	245733699.3
1997/9/30	67219968.1			81695018.5	142922289.6	181160519.6	857791507.8	272938488.8	90814420.5	365018591.3	100446097.2	153606792.8	1229474101	140008864	176941840	62984608.2	36038790.6	107649836.2	25426816	411383773.3	68374344.8	150706369.9	82704114.4	369429185.9	118901239.5
1997/10/31	119958397.6			60292494.4	108793461.4	247475219.8	450536099.5	395742049.9	86863633.2	589921707.9	137978063.5	69035072.3	456441274.5	60590798	74942525.9	346512493.6	41234337.3	223117344.2	43520698.8	274731295	192406887.8	120250154.9	133106022.7	1441738864	189565584.7
1997/11/28	58998490.5			145683119.8	156247032.8	303936008.3	248962555.4	392098250.8	65931616.1	197996699.5	56513004.6	99885027.5	276026508	158712654.6	158998954.7	184307188.6	301699939.5	137140815.7	26059271.1	229256433.4	93974734.2	95259815.6	67515092.2	797929076.7	148078249.3
1997/12/31	50207624.5			164766745.4	51446234.9	601058230.4	204651912.8	125170088.9	175770389.1	1331959499	43967510.5	141882840.9	224444799.3	149137847.3	249957484.6	257233992.5	277633032.3	213769922.5	66740663.5	245878561.8	206566109.2	98845547.7	35874574.9	1042300435	399259486
1998/1/23	45142522.6			53613266.4	63230817.3	378192456.6	187100727.4	195791951.3	203792859.7	895848723.9	91567468	523248726.1	700021509.2	96381274	354144895.4	461885850.8	258098746.4	211293211.2	67109289.1	226204855.2	179661960.2	163714826.2	37261487.5	1015607350	243784142.9
1998/2/27	25512444.1			29116022.7	65881228.1	152589203.9	112937771.8	88793607.9	113638223.2	252793998.4	34462182.8	150653948.2	151787611.7	56812384.9	81646567.6	186931858.2	58796234.8	49680242	31817859.6	68957517.7	102674359.8	85476082.1	30083415.8	213406504.2	148803439.2
1998/3/31	32325569.2			112772511.5	40535337.9	194960785.6	90364373.7	62110043.8	212861260.2	292144795.9	42279840	557919858	140250653.6	50094610	72227441.3	596122087.6	133407446.7	139233191.2	94309005.9	122369960	140715370.7	59827481.4	46899225.3	298550830.4	112899144.5	684807830
1998/4/30	357809014.4			577566006.5	289850106.9	401583889.2	376496208.2	640765395.5	367962279.8	576560038.8	192986962.4	499713663.6	329568734.7	319468938.4	183839268	428126168.4	886067113	371693505.1	177703745	245740459.4	383865182.2	123104860.1	97618337.7	509983665.9	359248597.2	931400887.3
1998/5/29	400417639.4			776940501.6	205406445.6	281782377	512813174.1	956091019.8	625262319.1	464497866.1	345206067.8	326725630	612170284.2	408531993	211808154.1	369736040.2	154111074.5	432146205.8	152526637.4	183815423.4	442169725.3	156994091	219453416.8	324998311.9	436965925.2	374110697.9	1198884169
1998/6/30	200624022.4			317499362.5	104952815.6	178316274.8	300898141.3	374985601.1	114525953.1	358428969.1	153929970.1	509855151.1	264364069.1	282920083.3	226411291.6	223928787.8	227781423	290490986.3	226034999.9	182338179.4	262953265.8	122086204.1	78170310	262541535.3	277642792.7	173235091	350085679.2
1998/7/31	78894314.1			498581488.6	65939108.3	86910911.6	107711193.7	126677964.1	289092056	299140802	50367626	253467441.3	277988091.8	329821855.4	148792205.4	120415035.6	55352908.3	187745800.1	111673258.6	51670240.3	81224719.3	44491191.8	22811640.4	97012779.4	88043863.2	80327013	158906106.1
1998/8/31	135180251.1			227669442.9	39335209.3	73264060.5	159912124	148401444.7	162499084.4	232689818.2	45350194.3	211681262.4	641559440.9	154852179.7	86441630.2	118603344.9	78173835.4	272555218.2	70878771.2	39105903.5	64392133.9	38297559.9	28106343	119865499.8	125126561.7	80352138.8	400980228.9
1998/9/30	139350235.9			284799110.4	91280605.3	113550210.8	136918242.1	292328556.4	146998782.2		63762339	237688733.4	916973164.3	129743664.6	368851238.6	125068829.9	140157683.6	259777359	203442616.8	89201383.5	125166108.6	190689297.8	86236288.3	107713530.6	219750045.4	141823637.2	166799692.9
1998/10/30	74493619.3			210419370.2	122339577.8	175585754	100668860.5	236826278.9	200492057.7		63348897.3	208269428.6	400153227.6	97457829.7	154368820.3	101954284	74246214.3	269871188	204969563.7	111341824.8	96626928.7	270373187.8	108440285	173047840.1	242151192.4	41320844.6	170071215.2
1998/11/30	83091376.8			221507432.3	88701207.8	124797949.2	227429701.5	252772710.7	96565629		51237234.4	88335572.5	245475721.9	113397365.9	141225429	148635843.5	110522991	899363183.9	203285067.2	118353657.3	112889459.3	236932362.9	57227046.4	113712973.1	254355744.7	88420995.7	361202232.2
1998/12/31	17293945.1	738281896.9		53570949.7	15289052.4	100166843	105525724.2	74118006	25297601.6		22872414.6	65470143.3	93177893.4	33580947.9	62829407.6	83902215.8	22605996.2	185662499.1	37740410.9	31752504.2	19801838.6	230683525.1	14274235.8	39382088.5	65405670.3	34490182.8	249795046
1999/1/29	17078637.9	405903680.2		55348546.3	51106333.4	170683033.9	155151516	51663035.6	30462644.4		23407976.9	25356040.9	153849522.2	23954078	41590549.5	28115300.5	23405613.1	276522840.3	29237570.4	37542896.4	17588001.5	189225704.8	9521194.6	34860178.2	41109894.4	26966339.5	64952429.5
1999/2/9	3320238.3	56795799		34732145.8	5780151.6	25715487.5	39570430.2	24000643.9	10264373.3		10442628.1	8855026.4	30575012.3	10633653.4	24541528.9	15586216.4	11079330	34140444.4	7103488.3	6971488.6	4753427	50847626.5	3483830.1	11090807.6	11811348.5	7748125.4	39761834.6	401393219
1999/3/31	55063959.2	314245514.2		279426155.2	90210556.6	119549667.1	158362954.7	101425677.4	46461706.4		54015447.2	72605742.6	165876524.5	68643162.9	117991982.2	56117008.5	85171266.1	148213016.2	52481818.9	134740396.1	55716147.8	108349089.9	22697342.8	43661937.7	100173512.2	57175199.6	195992745.8	604199991.9
1999/4/30	53498039.2	325386542.7		132304369.5	82994841.9	90355650.2	279504433.3	98949408	117946198		108955167.5	68344326.7	117372717	49531849.4	206737102.6	50432927.5	51778943.7	109156144.1	95213049.3	198644333.5	42639085.4	91061175.4	19773106.8	68100510.9	240751971.8	34503578.9	190450090.8	265235917.7
1999/5/31	63253156.5	535075239.3		172459297.5	46548963.9	117451065.4	95046687.4	125813019.9	262807343.9		150720445.1	93114121.6	127167004.7	56631651.1	136322019	115855906.5	55134952.2	504454772.7	63621960.5	135799628.3	45836971.8	238275304.6	27236050.3	98179269.2	138518680.8	69543438	373677886.9	263005104.9
1999/6/30	393095479.4	1065494154		992879309.3	198239700	498129164.8	1311383757	746571675.4	555099639.4		852015395.1	511529662	530075596	327503861.9	632144802.5	434774616.7	346538739.4	903854622.1	373475980.5	679516739.8	384287881.3	1105239840	246136993	470501414.9	653709239.4	341693324.1	1065480807	814431274.7	1062902993
1999/7/30	175368418.3	418189024.8		861803146.5	176833574.4	534535815.7	523224082.1	902542409.6	209417457.4	5664063	313827011.8	427777069.6	435631116.8	124607076.7	443322789	419065556	413109846.4	556313073.3	185706509.2	179769886.2	164969437.3	387598746.4	93572668.9	227449499	446564546.4	157203627	381778353.3	333280060.2	235947522.9		6849313288
1999/8/31	144267281.8	296653923.6		500077838.3	248870457	734456732.4	258362727.7	322993727.7	94989877.8		125089339.5	406748653.2	290961369.4	110910621.5	180266718.3	256961273.6	74525037.8	226502004.3	395891147.9	180412875.7	86992086.1	447637926.8	71484121.9	210653455.9	120292350.3	57557787.1	570023382	426803958.2	149549788.2		3208124985
1999/9/30	148169521.9	325016545.2		289576898.9	127164046.3	614139087.7	288929023.7	189871294	79597243.2		229275635.3	208082276.5	163543647.6	110309692.6	137905202.6	336540573.6	49386020.6	177895798.8	213011011	155168086.5	179423504.6	581562716	54591662	87381098.4	210942815.6	58528221.4	404443177.1	221596442.7	334646039.8		4715040222	1010116932
1999/10/29	93809543.5	97831676.9		157089559.3	33158525.3	94862321.7	53227113.8	68506066.6	19931044.1	34920796.4	29383634.2	46428404	37318738	73855165.1	35240617.8	211716807.3	16208368.8	34645725.5	72498699.2	26324096.6	111951897.4	95345581.5	263358898.5	45900659.4	160879582.7	17844896.8	92240230.7	121458869.4	132544356.3		2317685488	493637476.2
1999/11/30	340443020.3	57032111		113230458.6	40599142.6	89438994.4	48217288.9	64020537.8	290773152.5		33396462.5	121018864.4	98272090.4	500766981.1	37373484.6	124618650.1	26829873	32826326.3	69809615.4	35841913.9	47105461.4	82962511.2	41036549.5	70744363.2	42928257.1	15135770.1	318519495.7	218021339.4	102563037	984988031.1	1453600205	234913777.3	689110666.6
1999/12/30	122346978.1	74324084.4		110527372.2	22136124.9	80517669.6	50924401.2	87064670	82859111.2		21017346	145651327.2	90863354.1	172018441.7	39501864.4	78269503.5	19118651.7	103388762.7	23902640.6	44467563.3	49899318.5	91570781.8	10104602	53122109.5	27389009.6	31541831.5	295966095.4	235237096.5	68185978.7	680905174	814072468.5	119220805.3	221416220.8
2000/1/28	198126274.3	418647637.8		427088157.7	54224913.3	203266678.6	272467202.8	209925646.5	121882756.7	9972787	76513863	479071969.6	160318921.7	335150856.5	77365193.4	340904401.7	43566953.9	227680083.9	219661615.7	85927998.9	155049472.2	516228417.2	141717462.6	255629056.3	78167666.8	135946732.9	600127851.8	822989269.2	625492453.5	674164573.1	3103071188	285217973.7	568685316.8	746922491.5
2000/2/29	441378888.5	782196046		705021740.6	126433188.2	597934195.8	288326374.6	349093889.3	388937321.3		201119908.1	754856375.8	203478218.7	391186836.4	223646959.9	451763005.4	125064761.5	332822231.1	239359441.9	314955927.4	192538690.9	1377821956	115165969.9	539657034	168842976.1	206037702.6	944104895.6	888955847.8	441731239.8	639401864.7	18075552567	413115342.9	449107276.6	718692827.6
2000/3/31	616447347	366466313.4		786395875.8	296506976.2	357425124.6	683495852.5	388966382.3	520053078.9	27122154.5	501967263	883100610.7	593322870.6	323366678	420577043.3	363373603.9	284404503.7	421934315.9	361111706.2	1244591014	452166852.4	598299157.1	531069633.1	562076638.6	442175019.4	163504332.8	2992402684	977754657.5	272326752.7	1196642858	13578084864	840610810.2	791870204.1	631262764.1		3000944761
2000/4/28	287204117.1	233841216		582777164	340842273.3	314124603.3	945405179.4	1329769447	420362052.5	425375627.5	428928958.4	904904082.7	1142757284	316475414.3	386856807.4	582941666.1	346622921.4	451676790.1	235437638.8	501843095.8	377486370	205798611.2	79833352.7	2395359131	596115224.6	187490891.4	2311143693	647137036.3	496563543.4	710588177.1	4325594030	266257954.2	461743391	306493727.5		476330687.6
2000/5/31	290362913	298088728		348692560.6	118093587	336041617.5	487733433.1	712982119.3	105217374.4	269031761.7	443572282.2	287624668.1	509967030.3	303081587.8	191150949.2	425841835	157649597.3	951895415.2	1136049693	418195681.3	326224359.5	179926075.8	234801667.6	1074277672	156627502.4	438635644.8	489792599.6	922770609	123292124.6	847142317.5	1835258673	160131703.4	533525318.8	589429250.8		959694891.1
2000/6/30	218617721.3	465971742.9		710680243.1	480071825.9	820531663.4	1512318142	828549942	138906299.7	665877598.2	975317797	242156707.7	597843025.9	342412297.9	700019442.8	941723741.1	213561354.3	581517109	630425513.2	541169826.1	197662346	205382402.9	77455175.3	1021700580	426633606.8	188290065.9	239903081.4	1572361240	183694418.6	877408172.9	1846383758	372979168.8	212967001.5	427116489.6	749578433.9	459294147.2
2000/7/31	109285389.4	317519636		543057969.8	159782389.5	550628243.3	458384106.8	401473758.3	129636410.8	545705780.1	313359586.1	188602461.3	316441951.5	344712027.6	523217228.6	806709473.4	290181686.9	711310609.2	158498409.3	739950010.3	241373468.2	109364108.6	216271238.5	970739812	167028049.5	81374162.8	267034800.4	261936161.4	105912487	358905709.6	1550162963	313115034.4	155893280	377922582.1	371433218.9	310386584.8
2000/8/31	197405165.2	292513185.1		482808285.9	290866978.1	433591309.4	647189335.9	545978431.4	206499600.5	343010522.6	1333171886	446579868.1	650286146.9	925979493.7	752229754.6	476484469.7	472674825.3	491339239.8	202082149.5	378821215.6	224839977.1	385912374.3	165956895.6	898703944.4	463344787	135467772.2	303209601.7	680150491.7	198092228.9	279840726.1	1812448509	424482989	205051525.5	205473823.9	556179706.6	369400001.6
2000/9/29	537689663.8	184178732.6	717576830	355909533.1	168704222	232712964.1	1161925410	838062268.5	59152243.9	167813448.3	536560921.1	713720412.1	131004498.3	649368711.6	334352541.1	182345280.6	466997752.4	159247937.9	85278422.7	354811618.9	164268656.6	97885117	63613971.6	1143814122	179592578.6	223169830.1	84237351.6	95253617.7	154686185.8	66728715.5	764371322	101583988.2	77627304.3	109127024.4	708717607	190780457.2
2000/10/31	87537337.5	101654533.3	643206899.4	205936535.5	207325111.8	234927875	247984044.8	188837282.7	78111167.1	80006186.2	348834925.5	189518360.5	90488826.4	225321985.7	105589579.5	209986091	228806605.5	204103090.6	83552334.1	94917863.4	217198836.6	546001023.8	42073960.8	310613492.5	156370889	326798674.3	69885512.5	84101771.3	658941039.8	311500737.9	463118619.5	146162289	213454790.6	120729476.8	225739191.8	127254767
2000/11/30	402020882.9	302930633.6	413251401	783647472.3	267721131.4	1347922441	356266116	515331282.6	382103266	122102906.4	606871737.4	656707577.6	255834685.3	357935142.4	393906492.4	529580071.3	492869612.4	727887174.3	116028170.9	186277370.8	695014044.2	465194435.4	108046482.6	778990329.1	248847191.8	166745155.5	152963760.5	194222329.2	359117083.1	619435946.9	1186825962	1147536862	223760436.5	399076123.3	327810408.8	1800274260
2000/12/29	319203201.8	400888995.3	210294313.4	441068167.4	412777125.4	485434848.7	436017836.3	831675004.5	283470192.2	219858634.3	241760112.1	259581986.8	226717136.1	177312108	387832972.5	402399817	676933816.2	369700494.6	86762540.5	397184172.2	330065742.7	128928724	139932585.7	381833974.2	154788530.3	144862267.3	89152605.4	87750643.4	144009772.7	210716473.2	642405003.2	200678528.4	140402606.1	250557318.1	225486478.2	622413625.4
2001/1/19	129165712	1238705641	181871141.3	291838733.5	209936272.6	813140474.5	243057203.3	922788120.2	144588849.3	388857830.7	900546803.3	245033607.8	244204685.5	188255485.1	488530653.7	403337195	182973969.4	510891035.1	73872642.7	123585586.5	293604825.6	165466231.4	68928175.7	277375606.7	161669551.7	126256684.6	95141564.4	64482440.2	72986301.2	212101769.5	568740564.3	148802141.7	332657009.7	310695828.9	246057064.3	539402283.1
2001/2/28	59411661	378128999.4	88631318.3	197513865.5	117534238.2	241121653.7	214119878.3	222876717.7	58888372.6	159029207.7	168691875.3	105003580.7	130601744.2	258695791.3	173094484.5	170911765.4	108391632.9	115642229.7	34209397.8	61248569.8	51650679.4	36543761.6	24534460.9	255581227.7	50836096.2	66256098.3	89720259.7	52326128.6	59372287.6	163610766.4	582211281.5	68309723.1	50225725	228973492.7	89420920	202016352.9
2001/3/30	277017659.2	518503475.3	120122610.5	297782027.1	203402153	513403974.9	287334431.4	281644626.8	114075551.9	176390335.2	211560457	314426500.5	171840862.1	1580923600	354091392.1	272543240	162467637.1	207147352.1	189150452.7	185168068.4	42093909.2	67462623.5	46637553	3545505459	81207414.9	53734314.3	209056715.9	80696910.7	78277103.6	611841726.9	676980054.8	117966434.6	93191648.4	173637809.6	145816699.8	269492675.5
2001/4/30	389469456.7	918898881.7	234519428.2	268105683.5		442241900.3	354257624.4	416740387.8	183967701.3	281989342	284026926	289499613.2	285554087.8	376775773.8	453156089.5	294926724.9	477531464.2	240010550.4	216806485.4	154169501.6	123677157.5	164613535.7	62963104.6	1589667387	164419688.8	67275493.6	223324137.9	104916427.5	88080390.6	645881773	588701088.4	173188751.3	123069174	158334327.9	198115299.5	289971352.9
2001/5/31	296729818.6	285635379.3	316219515.2	186474141.3		405986886	171313549.5	174191046.8	134760832	167609562.5	188029189.8	358821529.4	367265817.8	352455619.1	152310456.2	156845293.4	194709473.4	432305052.5	205714991.6	170247665.2	107702833.4	190718658.5	101132423.5	1089043578	276757483.4	95118160.4	93573016.7	158689900.7	107305514.4	285813637.8	461928973.5	163692463.7	74771660.8	194400654.4	166022018	433894121.8
2001/6/29	299534682.7	949806170.3	202184743.8	322396040.4	30954279.5	374512720.6	398564575.5	252183946.9	310960862.8	271317618.7	546895470.9	734480655.8	516601002.4	1062196153	215750898.5	161244898	286700799.4	201992651.4	187486732.1	204917706.1	121896274.4	212666811.2	259521569.6	794607303.4	245272749.5	123960364.7	131325605.1	106920335.8	143265402.8	300333357.2	493930978.9	306443859.4	232219874.4	223653170.5	274969617.8	353049861.8
2001/7/31	178065434.8	357655822.1	137829158.6	255015882.3		124920903.9	128219244.6	108680651.8	88968438.1	109847240.6	119541830	515044849.5	205527679.1	870825738.2	153240384.7	86861382	257898499	109900184.4	59784038.3	71119400.2	101079027.6	160900136.7	49875774	417113185.2	277745237.1	90055994.3	300138164.1	47129187.6	61411101.6	120678093.3	532028919.3	110764251.8	64515504.3	231384251.6	108955866	249355107.2
2001/8/31	70203340.3	235304265.3	148722406.9	303734132.2	48833636	121661513.7	63868020.3	407073355.1	81453690.9	74833082.5	73682968.7	215290786.2	109790139.5	100743702.9	79560423.8	89744675.2	52214083.9	78836437.1	39985119.4	50469374.6	61454214.9	614130541.3	107987484.6	384235084.2	145435453.4	121650197.9	52681954.3	36086886.8	45710615.4	110349965.3	348914730.7	69222856	40199165.1	131117343.2	64084873.1	333868117.1
2001/9/28	113056863.3	153068699.7	60845116.1	94132941.4	22400179.8	137510942.8	79116762.4	242466812.9	52335296.8	44749978	52139189.9	168149333.8	70016196.6	197924376.3	46746482.3	43108961.5	47060269.9	76920006.6	98916157.6	39961532.4	36991092.4	155152413.7	103837297.8	134264068.3	117231119.3	24756594.5	93651784.5	31853996.9	74104821.8	113223227.9	260764030	61724180.4	36060960.9	172212242.6	51746936.4	242042395.8
2001/10/31	228847689.8	177181585.4	121188247.8	146175223.8		177050013.1	179036666.1	171489891.8	54956137.1	450949550	57079827.4	218843440.1	84910978.1	118537238.2	65394705.3	80833513	92335071.6	76598054.5	48998943.6	87992101.3	106513613.4	103068325.4	139758560.4	138258906.3	77855333	81241485.2	65461141.8	28782242.8	70002464.1	103861413.9	424734948	87232617	60299827	178342540.9	82769940	244817658.4
2001/11/30	96874111.3	195189625.4	89604235.8	137390902.5	15210729.7	118378676.4	314368390.5	197088213.7	31597737.3	162571793.9	86302990.8	414995805.8	70111343.6	120243147.3	74103761.7	73019000.5	115047498.1	142952209.9	41329102.2	74374689.2	105705049.6	135808659.4	108389489.7	182796013.5	106031669.7	98857003.7	81063016.9	36766975.6	128873564	81525786.5	260315976.1	138178610.7	69198671.5	401599030.9	63497312.5	568576514
2001/12/31	273545572.5	137496010.2	106466161.7	246038325.9		140227770.3	136981540.2	303353580.9	35807073.5	435257575.4	92691058.2	423835853.6	139321083.8	209926722.2	748965746.1	105043481.2	161605684.3	176477206.2	32178113.6	127539204.6	110883902.4	171569405.3	70427226.5	176189544.8	154517360.7	75625016.4	42707296.7	26614627.7	92086467	134273092.3	186493311.8	232461894.2	56705652.4	473329274.7	141434949.7	356004627.1
2002/1/31	109673924.9	164533955.7	198350199.5	167773602.6		115619360.7	125810608.7	589061978.8	40815073.3	272548978.9	57718309	100888725.9	112071957.3	108028834.1	306568261.8	144124614.3	285307988.4	132990917.8	21951263.3	90713094.2	79464215.9	158069988.6	52814258.7	162615031	85416405.7	64730282.1	76514241.4	52281230.2	75329750.8	72879165.6	234322310.5	132356581.5	34344980.8	274030503.7	138372209.4	237122361.7
2002/2/28	53289864	169067342.4	41490475.9	52209475.1		76287393	95302575.8	221396821.7	18860936.1	51939380.8	44571157.3	144629900.7	96169789.9	93813401.9	195646722.3	56517213.3	300159708.6	135041228.9	13693710.7	39382989.1	69586531.7	72602985.7	30255343.5	167551423.6	52403769.9	49950193.2	87510491	50232459.1	34110991.5	26274092.9	179743351.6	53802270.7	20226236	157053505.9	59700008.6	131192250.7
2002/3/29	297945462.6	397167488	147874293.9	187091119	9654699.6	335916135.5	249078026.8	591382736.6	77277011.8	680127365.3	150265320.5	323562231.2	396210074	642028503.6	387142579.3	198762177.8	988742876	338814026.6	71376747.5	181515261.9	272199281.2	250783989.8	128399743.6	452786133.1	168412495.2	382591184.9	171023789	124130019.9	99880598.2	337026422.3	1164154488	212482019.6	167760421.8	286009747.6	128898256.6	495116973.5
2002/4/30	146393257	385310998.3	73275353.1	151429732.3		140901942.9	78411203.7	1153896680	71203322.2	879040638.9	114906201.7	429647966.5	347146797.7	246228557.6	247524212.4	125708902	553854462.1	97312723.1	103823440.5	176988717.3	169511872.2	163481714.7	97550766.7	217208534.3	127619044.1	210025708.9	87019074.9	44073404.7	56855738.4	141725938.6	312433977.7	121518937.8	48354826	366325909.3	158458783.2	157693515.4
2002/5/31	66882481.3	689744752.9	47442834.9	87635001.5		84413889	436460904.1	500949340.3	44703803.4	325441536.7	46136144.2	130661743	172437999.3	129642103.1	342626863.6	68227356	155879004.3	64197998.4	128538885.3	66456802.8	353759537.5	58500053.3	59002607	109453135.9	70559672.3	119226026.7	202371188.5	182214592.5	92508067.1	83812870.2	196073401.8	52362645	26552108.3	337136131.7	69109383	90512617.8
2002/6/28	201986108.5	649787282.7	95045554.7	194961546.3	2253815	206666910.6	256183132.3	429132852.2	74843936	682390511.6	103500237.1	227978861.9	138396093.4	601558144.5	428172482.1	104007437.3	350276582.1	138286666.3	88038110.2	126167835.4	555019197.3	109010123.3	88781432.5	506774694.8	164772561.2	94635825.2	216659718.5	168119697.2	190966395	327673120.3	470279919.5	199283495.2	59347480.9	379052159	114361465.9	320273836.9
2002/7/31	171648694.6	796985407.4	33035354.3	227794621.5	159363282.5	148908999.3	85750095	158715961.6	31588384.6	592627759.4	82902815.3	253697665.7	99247050.6	272045888.5	230613149.3	152719061.7	132652175.7	89508019.6	52080587.7	72681187	175030870.1	101112590.5	79138871.1	535295685.4	116084204.2	36605155.9	119186428	130414139.5	176762370.6	149377441.9	660107986.1	164265369	28114578.5	439889177.5	87707429.1	749197664.4
2002/8/30	255059176.6	151913535.8	130532005	86214625.9	50759238.4	161447933.4	148817691.8	92198659.3	64313318.2	743479055.9	30225420.9	128182128	36564716	98621578.8	993788823.8	279075979.9	75712662.4	42396989.9	80229062.9	105472235.6	121074476.7	33567587.2	85203137.4	110484295.3	76532033.8	91256997.3	30994161.8	31273452.2	256198215.9	81526784.1	229806227.7	268546571.8	154123878.9	313529201.6	72244576.6	136023078.3
2002/9/27	168890653.7	79771649.5	79874814	119788070	43432037.3	82964084.2	87262354.5	40599199.1	31812958.8	313314215.3	18887918	45276944.3	39147552.5	57772711.3	439233453.4	102928256.2	51935093.4	32156959.5	41703755	48877375.7	62431886.7	24480830.2	71413414	62917263	40784407.7	45928732.9	27523471.4	30425542	115527426.6	116215786.1	125868976.9	132380330.4	62615725.2	206552066	33243528.1	97389234.4
2002/10/31	137291212.6	57512172.7	91002211.6	106953574.7	21121213.7	56090037.3	73030334	34886218.9	19930760.1	226158475.3	28914583.1	42232780	45943935.5	48312196	281080638.5	41215265.3	31853614.7	18860010.2	28910990.4	40381331.7	58548994.3	21908124.2	20038429.2	56550415.4	36026338.6	26369044.7	18844465	17020194.4	340923754.6	40824837.5	102410534.1	65924338.5	38637655.6	227755261.6	30269383.2	70459696.4
2002/11/29	221402470.9	96794565.1	69457606	154159315.3	57412963.6	44408474.9	237092670.4	61274841.9	57313262.6	354642809.1	37066602.2	213291066.6	43152046.7	73032410.9	395712631.6	46226410.8	73377533.3	36701759.3	42436525.6	43152462.4	83965757.3	30469484.3	29259201.6	87464543.1	45292777.9	132993125.9	37067645.5	31943199.1	216785113.7	114758183	182999491.1	62414053.7	50184438.6	159572173.2	34525277	100674780.8
2002/12/31	176569277.3	539178125.6	76729892.8	117141227.3	57445300.6	47133989.4	408092479.1	49048339.8	24718904.5	388617423.2	30234480.2	66298998.2	42525523.4	127786000.5	195931006	124036092.6	94733987.6	97862509.4	31295002.6	45887685	88055750.8	32835345.7	39167046.4	78949511.1	62199644.2	95035629.4	78005484.8	29771693.2	162119174.4	120507298.2	537359301.5	65295167.9	83637629.9	225746797.5	31419734	101967722.8
2003/1/29	208312622.3	482701100.4	34651311.2	146363918.8	56802570.6	185787065.7	693999952.3	67281416.1	41398953.3	333014979.1	52927375.3	70393043.9	95081504.9	153519475.8	453010275.8	51117365.8	135481577.9	132363248.5	56686408.7	71242746.3	177588169.6	185463448.4	33056278.5	147709377.4	104035579.8	67237079.6	69224661.8	58655183.8	275942745	123416635.3	742319700.3	100841796.9	120986917.6	241176740.7	74730934.2	134240613.1
2003/2/28	119776258	202409009.7	69300346.8	129923957.8	43530135.4	70152377.4	226607198.8	42269090.9	65749077.4	148339238.4	33177753	356923241.2	33945727.5	77548911	367968287.1	55905637.4	70414799	54551060.9	51190396.1	52579626.5	91675909.1	61504244.2	60864144.4	189063917	46131615	59130251	36227903.4	141802606.3	113553056.3	217643354	176581474.1	44181837.6	247177902.7	115879408.1	43784736.9	149940691.9
2003/3/31	77666979.4	124618334.6	69641996.6	167249919.1	31139678.2	117118495.7	244829831.3	173397317.1	22303749.2	122953988.7	30635042.6	71964133.3	24546269.7	57203451.5	314651361.6	61883338.2	56590595.8	39782693.1	41969429.7	95952256.3	64955550.6	67660556.3	53781623.7	81316338.4	33208083.8	68403961.2	107296568.2	45682716.2	83366122.9	72826957.4	133955666.4	40184371.5	87590465.4	262482703.2	38614714.3	85686342.1
2003/4/30	480979069.7	1331571852	106598515.1	539883903.4	53150326.9	600879371.9	424820547.4	710697666.3	152918981	615545306.6	135527356.1	156575563.4	270965997.4	304114807.7	1442921144	295047900.7	132868647.5	209979274.6	63746044.7	332213595.5	108538811.4	289144070	255570242.8	609689719.4	132123733.2	170383168.1	133376225.4	90925920.8	345949318.9	213212574.5	384477494.8	64677997	277522333.8	338268951.1	429501913.2	875519733.9
2003/5/30	246392837.4	721961785.2	45883119.4	160212433.9	27968754.6	218308208.8	195489280.1	270213390.7	45708468.9	279721132.3	232270400.1	40675892.4	78802207.4	97446004.4	879980653.6	122136562.8	58721726.9	103190294.8	18386660.7	87731484.6	84500362.4	106959377.5	106091231.6	196051160.3	46379474.6	40751771.2	36716180.1	40672342.7	101640966.2	92723363.8	295451143.2	31807734.7	69210327	103686743.2	131249195.9	200547753.3
2003/6/30	93571260.2	247019761.4	70842491.1	62050321	48582268.1	167908079.5	124021606	128306494.3	28204508.1	434982304.6	62089500.7	41779608.8	61311512.8	45776967.4	525805522.4	42817631	35498916.7	34749633.5	30738874.2	58208783.7	68971074.1	70453396.2	39775819.8	101151513	286215443.1	49703027	39998625.5	28413620.1	51722965	74973256.6	157483907.3	91835378.4	41083802.6	127918145.3	61930423.6	149736539.8
2003/7/31	59218945.6	154798347.6	41596505.9	87725084.3	13840369.4	147297841.9	276299957.1	148967018.8	17892641.2	1061947721	50237989.6	38718041.9	95102421.1	40812697	749148547	41700670.5	29269966.7	26989951.3	15336472.5	46110362.5	33123041	31370322.7	31429981.1	70033973.4	125186441.3	34047632.5	48120013.9	15052909.8	59118219.8	70247681.9	104669799.8	79054779.3	56100356.3	59207735.6	268872573.6	81688406.5
2003/8/29	95322310.4	118996051.5	100719136.7	30750742	10999837	56504559.5	460702193.2	37173854.6	30030464.1	756109857.6	19907948.3	69906387.6	48975514.2	38083731.8	306502069.7	26433197.7	26091156.9	22488830.6	9474534.3	30749963.1	16402910.6	28295552.3	20037712.8	52301883.5	33960759.7	210532805.7	32212823.7	15960714.3	32568007.8	123839242.3	225926606.9	90873056.6	25087580.9	35798715.5	141751994.7	47462531.7
2003/9/30	126452008.9	225517890.6	108228485.2	27610275.4	11071999.1	101179846.3	119901022.2	50799190.1	39100332.1	157228615.1	16552620.4	94780566	21213832.9	24298162.2	437346358.3	24165901.4	61033292.1	31704915.8	10207364.2	23156818.5	26004088.6	30605580.3	22310030	115169404.4	25058835.5	125186985.1	45488608.6	20620045.5	34944483.8	69712027.8	577308124.1	59057083.9	44730016.4	73698883.9	146187550.9	53889938.9
2003/10/31	44070315	58483767.7	85936148.3	30504206.9	9164810.1	50100634.1	81508587.1	47552583.7	26492449.4	155643205.8	25650834.3	50918239.7	19808452.9	29952859.6	527697646.9	28918731.8	23258066.6	218785516.6	47002927.4	20087068	27352564.5	40610307.5	50888895.9	119853319.1	17930977.9	41268667.3	23487157.9	29332887.4	31488741.7	32211181	287870557.2	52115133.6	26966370.3	30408222.4	93254024.5	38352742.2
2003/11/28	119906467	253926847.8	422796233.8	58386589.2	10819871.5	158979118	299911507.6	176224985.5	30972429.3	278931541	49477701.5	78379911.3	57202656.5	49158050.5	292318130.3	46242900	50909258.9	127713943.6	82479919.7	46183389.8	41175590.8	62601858	138103235.6	167729192.9	38967177.3	52623941.6	39247399.5	32103635.5	74630452	102205043.9	421739579.5	410183547.5	58881000.6	27015313.2	230968198.7	105300025.9
2003/12/31	176348052.4	307523919.7	106596362.8	217383009.9	16808602.7	144649380.3	248828253	313333196.2	35588693.1	301484793.1	113345518.6	119188446.5	114384024.3	64822740.3	292779405.3	78229328.5	93533169	73815543.3	67103865.7	77927740.7	47947177.3	74879777.9	74454104	135927889.8	40386468.2	208166282.6	108633755	39658734.4	100383942.5	108901893.7	449851431.1	680398325	54074587.2	195448153.3	256153298.6	175873117.3
2004/1/30	100525401.8	284077816.4	19386167	165140719.5	9130926.8	121692757.2	188818662	307078259	45832359.1	174570011.9	66841032.3	105965420.9	54405403.6	40806066.2	247042334.1	77050882.7	65802735.3	81532342.1	94265525.4	44562139.6	29375744.1	78286767.5	51509673.9	97130650	42516281	112680023.4	38855018	43059070.6	53988646.3	89987855.7	414103475.6	756194318.4	39439675.1	95668333.1	240587645.3	189159664.3
2004/2/27	592775200.8	589897880.2	172421863.8	404207904.4	44380489.8	274188794.3	771513291.3	466539763.2	115843752.3	1320739279	198572719	146658502.1	154572119.9	187282253	545275713.1	219104478.7	261970343.5	214327824.2	230891122.6	137796441.4	94278551.9	220445408.7	132685085.6	493705354.8	73470682.8	217276664.5	257867948.1	122659046.6	363086178.5	174473950.5	1234516900	615051944.1	114451689.7	140096785.7	463868370.2	1424714827
2004/3/31	232437830.7	332164681.8	69100390.3	274963677.1	32033114.3	358933493.9	403144575.7	261514838.7	57105740.6	574463170.3	104849135.2	141442455.3	120287624.3	114346328.5	317439842.6	653064497.3	259153507.5	163864170	251829556.3	80244800.2	66377601.2	96409974	93009645.8	431858322.3	71515901.2	108352795.2	153884190.7	131622089.1	233797595.9	162077616.5	807281533.1	274645793.8	98759030.7	145679527.3	294062290.7	1032308291
2004/4/30	178449578.9	398489279.4	42864553.7	257639686	34527178.5	311868752.5	290282964.5	670440501.8	177004215.8	1415858160	90338388.5	173490320.1	144131927	99789383.1	437216798.1	542248942.7	115732385.8	149381225.3	95439046.7	194363310.3	71051121.5	301806359.3	97021659.1	539836721	44544825	275815944.8	179590016.9	192860853.6	204331637	322999606	412505369.5	165771268.6	61153142.3	135777755.5	393452578.6	1280555694
2004/5/31	82942311.1	63464554.3	14519562.8	32680602.6	6038324.4	61388540.9	97876008.1	257209690.4	45698079.2	703527835.5	26918721.6	59720225.6	21275119.8	203140084.7	65418135.7	107120936.8	44443720.1	40400833.3	25765879.8	34580485.5	10572108.5	112815310.7	16236437.6	90471773.5	14153369.2	66416398.4	34358865.3	32530464.1	34141668.7	45504021.9	163026381.1	112406368.5	26635789.1	22125298.1	99847878.8	216347991.7
2004/6/30	141408991.4	84641769.3	20205852	37211423.5	8829110.4	219735267.8	98517408	299133727.6	34809984.2	837663725.9	28023709.6	115227584	24150335.2	357762882.6	78342504.3	145110928.5	52718599.3	49344355.6	45848414.6	36389802.7	18106448.5	68069191.3	30461061.2	91637325.6	17934071.2	75739765.4	39222346.5	28889669.5	62471286.3	60313785.4	161453625.2	120901733.4	23389331.8	34479588.5	88866000.3	183857556.8		683891156	545258437.4
2004/7/30	54837754.5	99896262.7	13787201.9	37038766.1	10996657.9	244491737	113553897.2	103926215.2	18608528.4	1035035963	29588674.7	141005845.9	25338969.7	143020157.2	75667967.3	443312067.1	38503320.5	62014297.4	88166565.2	22737009.3	17938429.4	24375537.8	13643486.8	75672105.3	16995793.4	37935694.3	28991766.1	20270411.4	29561244.4	51402066.3	146870240.4	82142831.8	10578076.1	41936702.5	72444237.8	322648907.6		642899176.7	379648044.7	524583064	409105803.6	342009564.2
2004/8/31	37282554.3	54652169.3	7704529.7	19862968	3369295	146369620.6	148923317.5	82771786	10875245.2	1030524818	30225833.3	99336649.9	12028010.8	65420388.2	39925813.2	135622307.6	73980003.2	38204083	54208474.6	21056676.3	9784432.4	36646511	13015405	82151526.5	20089717.2	22037999.7	230201213.5	16802763.7	36131591.5	39269905.1	165422505.7	34480494.5	11776275.6	75128781.3	53389584.2	150303315.9		261748185.2	333731213.3	269918182.8	152670324.5	340816522.7	833599554
2004/9/30	147358779.6	307747630.7	16499974.1	103186278.4	8822764.8	793042134.1	166557975.7	196630063.5	27962414	3058490000	91703022.5	175871931.5	44797053.6	185345732.7	150882997.4	701009451.9	201539457.6	143471568	79834770.9	54624426.5	26461954.9	113471777.7	33437316	123758160.4	27393395.7	49618648	688075074.5	56825246.5	95076178.3	64405289.9	155392912	71190001.6	34874243.7	201540191.5	250596660.6	336167383.8		368484282.1	370747349.3	487193440.5	212121825.4	413288248.3	782051940.3	765139639.1
2004/10/29	53227602.2	103689678.9	22297933	37215169.8	11347900.8	1196045605	158193531	262492914.3	16774156.2	1225462945	27594031.7	256220136	13874732	71049331.2	82996625	253276301.2	50049070.8	50214788.2	33329207.3	26617685.7	18428938.9	41127530.7	23476276.1	48863317.4	40047151.2	47527329.7	373370578.2	25004778.8	77914721.3	41806932	105159109	30126371.5	24036804.3	275363746.2	220263398.4	192116800.1		326601612.2	468260888.4	507612537.6	125652034.1	313509323.4	477261175	255445339.3
2004/11/30	84442910.7	164278414.3	37904548.6	34621841.1	23565948.9	918554228.1	101669779.2	143754025.1	74051175.7	774581359.4	51196063.8	129444245.1	33117477.1	103384150.9	146029574.5	178974947.1	50357051.7	251381674.8	17653406.2	29310450.7	19980780.8	60380142.6	44669019	82274726.2	58084482	47795100.9	316742870.3	47400053.6	87872733.6	72088970.7	157288781.3	49515536.6	27728861	321856377.5	211453442.9	167325562.3		188562575.8	193823370.3	276434205.9	75843766.2	188183105.6	268147330.7	180752956.8
2004/12/31	188322454.1	77247371.9	88143953.1	59558870.4	17600385.4	216048751	341646737.5	78214764.6	17719804.2	352563856.4	43309365.2	48836433.7	12858717.7	113803619.9	122405723	77251861	35195260.6	525250039.8	20457506.5	79559939	20098303.4	94863107.2	13145315.6	76982759.8	20439223.3	38645281.7	176477809.5	67015061.2	33230856.5	19575239.7	72449725.3	76683401.8	13877732.5	165102456.9	59685733.1	108786819		101868386.3	127075327	342436169.5	28958377.3	103488475.9	119399842.4	68902080.5
2005/1/31	37675879.5	76782856.2	15625435.1	16097236	4308907.6	246717535.8	249338354.6	100761694.3	10640259.4	260759166.9	14418596.1	48812971.9	23519074.7	128720548	35787681	62433709.1	33585383.9	174293009	17107571.4	31545632.5	16855491.5	24139489.4	26256857.4	44794714.1	18690801.1	14781919.5	107299911.1	119230118.2	94739724.6	14115024.6	72019340.2	147211790.2	15049587.6	198397007.2	89463060.8	51688050.9		65391864.9	74964788.9	107314105.8	25305101	60757814.8	93367034.4	64897809.1
2005/2/28	42178191	51496320.9	23161488.9	35558185.2	6183695.9	303467772.1	154400921.2	90432765.2	12796130.2	571566397.4	17429308.1	125658604.9	17262859	52723913.7	31162310.7	85799698.5	66609743.1	137530571.8	9507729.1	18523431.6	12394078.8	42746367.3	51144875.7	50787694.4	22593794.2	8847678.4	93454542.5	53989311.1	55102223.9	44460677.5	54997777.8	86282827.5	8734483.2	263528685.2	74740931.1	144670741.5		107272566	146413123.7	209938449.2	31859966.8	153291147.7	154576838.5	107059305.4
2005/3/31	50282447.1	81700037.8	37626233.7	75419744.9	8439859.3	789048943.2	377620352.1	70581176.4	18065946.6	478511227.2	47134272.6	536794160.5	47100072.9	67951413.6	110356121.4	120740898.7	34967664.2	309672951.9	16852970.8	38332722	18663341.7	28674420.3	30443969	67126595	33333287.9	198508428.3	166800666.6	60617885.1	62635895.6	64386075.4	89909774.6	158503314.6	19230817.4	241622890	331738375.4	145186322		206934215.6	259351156.2	368811427.5	73663386.4	170513453.5	128390831.9	118909829.3
2005/4/29	90886365.6	74610841.3	72065346.9	266641066.1	3827381.1	489201126.1	250351411.7	99520352.9	21475953.4	520335800.1	28968182.4	398521919.3	21448810.7	51835462.7	45934641	442330558	94432629.9	119911559	26261649.4	52315346	11358977.9	45051774.5	51899752.4	115383208.8	28903813	166448311.5	79085733.5	22925490.5	46803046.7	103465957.9	114738700.7	70211586.1	19144685.1	474576362.9	290081496.2	195928538.8		137839635.2	207380902.7	615884106.6	94287468.6	209183490.3	106136550.1	154600687.7
2005/5/31	26955190.6	63142240	16297665.8	41933190.7	3325215.6	268169078.5	109778418.8	45743701.1	15848229	244471602.7	15260777.7	194842106	14627835	71149010.6	26240389.2	314976358.8	29939460.4	63933654.2	9927724.8	15739187	8118286.6	20693621.4	28935508.4	108042710.2	33157875.1	127363201.3	75367522.7	44052827	35955238.3	73118515.3	204173628.4	25761374.3	10637201.3	284235721.6	116348727.8	89579580.3		54419759.7	78346569.4	121942313.6	28049298.8	51686918.7	126544148.6	42134869.2	343840357.5
2005/6/30	105846973.3	150059464.9	54480461.5	64221788.5	5899017	813973547.7	164328583.7	237953859.3	41723786.8	516073799.3	25421589.9	506396450.6	26905780.4	53629233.6	43648254.2	401224030.7	44973930.9	182088261.3	70666311.4	33356623.3	23145834.9	36200754.7	39024566	205092965.5	46998810.7	155928268.8	106196285.3	48678665.9	50973742.9	47086907.9	149473715.3	36449075.4	25069821.4	392675081.7	218891084.6	196819921.5		143793585.1	194098544.3	146500174.2	124542694.1	181412363.3	266346075.5	103316907.3	616129699.2
2005/7/29	61757862.7	99979865.6	19181935.3	62557365.4	11045739	247697024.2	103080940.3	83099259.8	13360336.4	292585433.1	11947177.9	233219709.4	37715120	46360256.9	34361933.5	184775632.3	38997711.7	89101296.1	164467050.2	13573587.5	13641020.8	52632780.6	18998592.1	115292663.2	37428463.8	213534453.4	48214267.1	32781347.6	87029514.7	32003217.2	100548518.9	19394229.5	31462984.1	239195541.5	115817256.2	67444993.1		127071986.8	89049076	81710851.8	61373540	80621844.1	118042018.7	45242947.9	372824691.8
2005/8/31	202440581.2	229591364.1	117532405.2	108611966.6	24909117.3	493152854	438494825.6	217979012.9	132326981.1	798122338.3	95431109.2	483445128.6	109226079.4	105047747.1	154026454.6	1029643632	84179797	199007325.9	184201003.1	48436393.9	53829396.6	126139862.9	84853385	235998728.7	134496645.2	356118635.2	177020435.6	109238164.1	133173344.4	112416671.3	275960600.9	56164218.6	72354537.7	222377531.8	371635215.4	508131738.6		153372845.2	437050735.3	350387754.1	223019852.7	464060563.4	261994821.1	146218952.6	537051513.9
2005/9/30	180705133.1	235141540.9	206516179.9	118080712.8	69836276.4	390220279.5	472980048.9	170457153.2	92717146.1	804482717.2	96189859.2	421057339.8	121316531.1	141301668.2	146791499	352817048.6	138342651.6	194637312.5	213566114.9	51053472.6	156214720.9	83706222.8	100466901.7	261083567.7	91088754.6	233302570.1	236336764.9	157326782.6	94863868.9	89698506.6	209644165.5	90689314.2	178438986.9	441495308.9	357416052.7	328344087		210509153.9	218242707.8	278818318.3	171050505.3	185353168.4	158172343.4	82518692.7	240894596.4
2005/10/31	122946123.8	220103392.7	74841721.5	56730423.9	275489316.2	182003464.4	134471634	91478304	100950386.9	299876456.1	41772957	197498619.1	18275217.5	57358882.6	170102749.5	120196169.2	56702181	94146502.2	80196820.5	18601070	68006393.9	277691877.1	71709680	119014619.2	36338209.2	134119703.1	78817769.4	54253693.8	61537068.6	46664469.1	69197261.1	20095666.5	41271832.2	297127132.2	126140251.3	93235908.2		486805859	N/A	341355069.5	N/A	67916671.6	71191949.2	85936934.9	N/A
2005/11/30	110149430.6	124172053.6	78128747.6	24688826.3	133938779.5	371904489	158048822.4	49160538	64020277.6	287370905.3	51455804.7	154709279.7	29617071.1	59500119.2	159843730.7	113470185.7	43645210.6	109271331.7	124599797.5	31955595.8	40362785.1	249877104.9	46654811.2	91292659.6	125255218.7	100114733.6	70560510.8	55349589.7	150486412.6	27818922.5	59813903.3	75581277.5	71845456.4	262342338.3	99236552.7	123196492.9		235228656.4	265680162.2	279334557.1	215112119.2	457380353.9	167476817.6	207531697.8	65515073.2
2005/12/30	40906409.9	61979223	16129693.8	122731502.1	71645161.2	524680439	69220702.7	85443841.2	22015849.3	178320483.4	25661388	292505594.6	127746639.1	43561221.5	37007790.5	173732726.3	38223396.3	94485643.4	75104428.2	22926874.6	18956163.7	61781064.4	31798519.9	125166931.2	46343745.6	66494478.4	54874682.5	30971313.2	79592923.8	76437821.8	124279073.8	16934716.6	24383516.2	297645853.1	93223620.2	90922145		163765492	282255245.7	190666997	98426570.9	240277378	159785206.8	111633377.3	395070796.4
2006/1/25	83767506.8	116974852.9	145196932.8	97393706.1	100909050.9	675539237.9	202489714.3	231998170.7	58623243.4	307496210.5	51021355.1	221650725.9	89340000.5	84371696.8	59134451.9	450397633.5	30992957.2	67390508.8	143415412.4	25761944	33575258	35739003	43863910.7	181860127.4	45016149.7	99474014.3	91450622.4	80021561.3	79849698.2	10910296.8	173462274.5	38218577.3	76482210.5	605415853.7	173966776.2	208383605.3		329273270.9	328338398	228903857.9	130936538.5	321274843.1	165988341.8	145101094.2	199033322.4
2006/2/28	61316639.1	184673548.9	156890061.8	130211473	53544410.7	803583902.8	123468165.3	241855418.4	39632323	303615669.2	40118641.8	477041127.4	89145564	46683768.5	78830613	381469002.7	34718975.3	75931222.6	255868611.8	38763665.2	24162209.2	124380889.9	42723595.5	113810018.8	59101173.2	79330147	72245819.6	99745300.6	121234506.9	251993051.1	106151084.4	55977125.4	99365004.5	420255056.1	209106812.5	270900894.2		269244666	293313026.7	144466315.2	134725005.6	242648835.2	99583347.7	116379690.6	158038114.7
2006/3/31	63925810.8	119249216.6	140027196.6	98684663.1	55118791.4	448369275.7	100485350.5	181233428	18040785.7	240742317.8	105636792.7	392379158.6	85367535.6	56276387.3	71019999.8	199855325.7	54578374	72640581.6	195520427.1	27918989.5	25700289	218226303.4	6086804.6	105113867.4	56885837.5	117928905.3	75267126.1	43230270.7	53437629.9	341782460.4	119753952.9	135380493.9	93901811.5	233738591.8	127432811.7	217572754		269780138.1	278932577.9	142972161.6	70013278.2	436855473.6	111787434.7	184262780	115596596.8
2006/4/28	94964363.4	393064017.9	263103446.9	98323406.5	71750840	1983691955	220196928.1	374052010.1	132336546.5	419592985.8	N/A	632021964.1	137980883.5	86650034.4	178467327.6	721994557.8	36481024.2	77135284.7	270261668.2	80143713.4	60259093.1	322321719.9	61846372.2	127073082.8	52399587.8	283443643.4	52120937.5	138863861.8	100264215.2	343233766.2	925297288	201502478.9	159787270.9	796359068.3	225088406.2	499254047.9		570077798	587118929	249509492.8	170227054.8	850864415.2	289344422.8	339529394.7	231539998.7
2006/5/31	485062363	723672715.5	440946000.6	180933717.7	205080737.1	2569601077	477609141.4	500820077.7	175124036	1297457015	N/A	599809884.1	233032749.7	98712253.6	473637714.1	2090649709		285806155.1	448350008	N/A	50988159.7	401512564.5	N/A	246988062.6	163413372.7	419878534.9	N/A	173505300.1	191929705.5	546746939.8	1011667288	199941761.3	197286525.4	1070667526	315802223.4	725101732.8		864149823	550967220.8	453889617	283888337.6	949106270.6	501619005.3	355301866	448456392
2006/6/30	360382500.1	613354567	278549051.4	165407426.9	108029344	1614642410	320826482.1	191734403.4	133947956.5	1862742601	210094055.4	1479938671	320611583.9	135911394.2	240562660.1	244208805.9		355065012.2	238998544.9	98151115	94046030.4	311450912.6	135824549	N/A	171789222.7	303825967.6	299888514.8	178850782.4	62540889.3	432656855.2	822533656.5	149512014.4	174109847	103738025.8	442661076.9	613245821.3		948671274.5	394485585.6	286930418.2	356678913	535611580.2	433188014.6	216096755.4	388838667.5
2006/7/31	304931098.5	558746820.7	355484741.6	86816027.3	30215985.2	1492549278	354837693.4	N/A	324408236.2	678351625.3	183359203.5	1109571373	119580575.1	62509574.6	168438317	N/A		192626915.7	183622046.9	86024475.9	138229732.7	285592989.7	151138780.7	76817781	169388003.8	360049245.5	156544216.5	171374782.2	169110923.4	571683011.9	851474143.5	175707129	254917118.3	328458394.7	342991488.5	353614098.1		1318799305	244922146	186779236.4	268376727.7	311712382.6	308473180.9	259243468.5	314553151.9
2006/8/31	183677546.2	210940048.6	138093529.3	39304966.6	20481155.9	662376593.5	173867060.9	N/A	120755382.9	366468972.8	119539017.8	405723406.5	88796595.6	18296515.8	296890547.6	N/A		184447623.5	111638792.9	161694945.9	30097174.2	513018840.4	58060276.7	266524602.3	303200529.4	418936448.4	140610630.9	59482723.5	611456920.9	246938237.5	847212899.9	120198051.5	372161785.8	N/A	440503591.6	321104578.9		381127811.9	181971699.9	59750564.5	105803539	172511518.4	97811409.4	171259626.2	122045108.3
2006/9/29	210212023.3	282712697.1	163912414.2	151146413.1	79267815.7	518268346.1	429272147.4	N/A	154271513.2	681104318	179064408.2	374574752	206191440.6	181369005	487354262.6	1126348295		80948711.8	514386657	77518281.9	193257717	479510868.8	60102054.8	102539558.3	236635245.2	305312059	195180478.4	29409761.1	299227949.6	168931150	477546956	152954542.2	272742715.4	N/A	513836349.2	N/A		321276658.6	301212823.1	88291615.6	96357473	340070081.2	111542352.3	240630050	91865150.2
2006/10/31	340217048.9	294639008.9	204732549.9	128892180.3	135413606.9	508870349.4	236563360.7	N/A	120542520.5	293149920.6	263361317	514606709.2	214506398.3	128176539.4	214947154	938491957.6		163471237.1	186852715.5	41255841	116171672.5	240505754.3	100921926.3	184738971.8	143577813.8	507549218.7	201828234	97290075.7	407686663.5	261285982	266541487.7	144469334.1	381464636.9	N/A	606892602	N/A		379230180.4	343918137.1	123718324.5	149956602	318744129.2	88263953.9	158420550.9	84170065.6
2006/11/30	356333383	333124629.4	103760509.2	102709905.7	282139331.4	1322451014	129615577.2	N/A	150385820.5	67976249.5	748557426.4	1151781035	125272311.8	122529287.2	198623436	1476756340		159336495.1	131700290.1	52835570.1	73617098.2	355241108.9	76393817.4	127407175.8	154683430	336484014.3	112773516.8	198910611.8	217456739.8	165291109.1	340217287.1	154223540.1	184482280.8	665288953.9	403547351.7	N/A		294580502.1	518699318.4	70998241	74455866	736034766.3	97882292.9	197853265.1	87296594.8	576775072.2
2006/12/29	580631266.9	796037451.3	425699961.5	163476858.7	202369582.5	68561903.5	175873417.1	362803164	326621711.3	1430980036	373979498.4	2090372114	391389834.7	210537019.7	429921800.4	3476482050		157777616.9	64532378.9	83569144.4	155325893.2	1876079199	157362717.5	197725840.5	330105951.2	525207777.9	189042478	447895271.6	323257059.1	456115551.9	N/A	268724981.9	493041021.2	795937944.4	546752167.7	836420376.7		489227646.2	534488881.4	237986192.4	256940073.4	729069792.1	241490902.7	232331356.4	162965121.9	434702164.8	402501737.3	176839331.5
2007/1/31	770608433.4	1565088695	679470758.4	N/A	375371024.4	N/A	805660835.3	698984418.9	666051837.9	2729497467	820301524.2	1602316906	661310465.9	401524173.3	801370172.5	5193884724		641056261.5	199318593.4	224079010.8	278752491.5	2072025386	590426616.6	715401013.5	596902109.4	679307649.9	872721446.8	505220925.4	642814572.8	1216057135	1824064852	488792774.4	824362245.3	1874844897	1349293142	1573953117		1090156780	941323137.2	384434539.3	323160978.5	705934416.1	444854852.6	555359921	303165940	496759390.1	622968588.5	1107070697	485390709.4
2007/2/28	292189374.3	1187607307	607130345.3	N/A	229730513.7	N/A	942841782.5	575248434.7	351779567.3	2426584153	536357084.8	937301235.9	620666616.3	465425707.5	778680629.5	2141829989		876653022.8	307469259.1	190640573.2	272452694.8	785804693.8	532808608.9	569032959.4	472448152.2	501879205.5	816258679.2	982608550.2	407355502.7	1187893648	1265988924	362602964.3	738687356.5	1037269102	992295420.9	1095491135		901745186.8	480950036.7	281736298.4	265192543.2	398225876.8	460291203	284625858.7	270612799.1	353945527.7	471946859	310151770.4	258061673.5
2007/3/30	871099499.2	2281167574	1156090237	432643513	562963359.7	N/A	1724346824	828511643.2	548755201.9	6681600046	1379143337	1812490743	1045645861	193333265.1	1341660750	4147801521	564305361	1196234206	994212559.4	736079352.7	579731878.8	2250116599	861811212	1350414626	1740252779	1214533290	1764287732	511568889.9	1157169264	1829961961	2885767585	827741896.5	2078934767	2167550628	2124876423	2315074654		1686490928	647138697.1	990535382.1	713986905.1	1341549181	747866579.8	693965346.9	656036098.9	611904806.2	561221221.9	405283349.3	463549607.8
2007/4/30	1478320010	3159219059	1757430752	280073371.7	1045087521	N/A	2170737036	1270889689	1159005077	8347754178	1790592314	3832589000	1566307341	603176.8	2264483748	13517311579	2449179779	1691237150	965866095.2	1506873432	1086260313	3252691479	1493219040	2105769794	1941001947	1823861498	2191594645	1346518355	1516651760	2454729370	4059583926	1476992554	2636767560	3352777748	2884688628	3147190224		1981004154	847106879.6	1078159322	800616492	1911857313	1419832855	1225463684	835952683.8	983015171.8	952327904.9	412007296.8	576160404.3
2007/5/31	2831029637	5008060522	1991132839		747829076.9	3661040.1	2369926073	2843211175	1716570254	12672553848	2596244888	3179112638	1997286577	624249256.1	4206501999	25329311310	1735639211	1925026598	1138870153	1714361741	1086537483	2730569807	2180673233	3568433925	2392710043	1640123094	3010425796	1297589900	1757449693	3444048509	5928355646	1196152765	3392029558	3455872501	3522675806	3002791985		2452748483	833838046.4	1567975977	797604338.4	2335221618	1411725639	1190743784	948218195.6	1032680550	1051758081	344611717.5	586451000.4
2007/6/29	1435386894	4541938340	1427481218		795562185.8	10893488964	2181860538	2725567927	1083739616	8644471190	2201399129	3709056772	1372787172	2494765076	3735956640	28917973969	440980921.5	2373235149	910730382.4	1030573733	766388217.3	5121986335	1235551678	2437875832	1654387133	1326470136	1709390894	1459580994	2149330439	2318160324	5217735657	1562486475	5537562737	2763852214	2447109980	2591854335		2574341647	825942470	1605874788	664046751.1	2706503767	998691699.1	1119635530	618386677.4	885783076.2	724812411.9	441042939.4	737733423.2
2007/7/31	1155074726	2153972637	751212997.8		690790072.6	3877947525	1160226951	2114318724	638579062.2	4018437447	1204468637	1365466252	574179369	1628978849	1356039926	17453571188	579088288.6	793159464.3	707470849.9	479647436.2	343842433.2	2496386508	687464188.3	745096332.2	935708489.9	552647135.6	2024216766	823320547.8	713028346.9	1174369490	2031367719	675639067.1	4684319928	1912631424	1267430068	1408515015		987102820.1	582552530.9	1823242474	298633087.7	2275406036	518941693.6	818038026.1	425915789.1	591577277.1	382927026.1	161277813.5	264079080.1
2007/8/31	1876468048	3337152973	1600397687		922692856.7	7315238759	1923704690	3754795603	993392747.5	6753435737	2665830979	1924486704	1006698056	968617615	2173543265	31076521061	1159832720	1845966413	1341999830	730620217.7	636718200	2449831907	1237460184	1956028349	1049444021	1030734236	1810262963	1674172573	979732826.2	2354182298	5516919461	1324563251	8723984144	2938765143	2060932478	2035182038		1323778843	614961602.6	4783405957	392937842	1850760828	1311176474	1531072641	735999967.8	1412771091	709406736.4	390853707.1	429336549
2007/9/28	1858327463	5084924904	850220384.5		824566593.5	6434979753	2101009480	1872634296	826641058.8	4940613574	2127671463	1794060473	1250858825	1038046188	1732297440	15378895805	517767909.3	848984290.9	896645724.8	1070586143	1271703666	3478795963	1494800599	2742447261	1011196222	575418705.3	1507730730	N/A	890745714.1	2008924782	8624019769	1556457751	5690239027	2061804699	1662052241	3075242070		2668418608	413928152.4	2241735515	580605401.3	1411293697	1466449139	854702500	288961865.6	621035262.8	646116803.2	235970875.2	211725971.2
2007/10/31	955392882.3	1849704984	372706937.5		491548899.1	5219408999	602255851.8	2832245045	327159143.6	2671947521	1840114845	1588655205	426719726.9	423085597.7	1042542715	21743152876	381150164.3	515852403.9	417906119.8	286782728.1	796810612.7	1417130155	424532648.6	1154704906	709194091	316538102.2	622598715.9	N/A	1151274268	739263320.1	N/A	827699374.4	6493747733	1084273943	853969224.2	1210240651		2299364113	297051136.9	2604474294	252831244.5	1082990345	499921705.7	808698812.3	119922186.2	654116652.1	791004519.7	105456242.2	140114078
2007/11/30	624392908.3	851924676.6	215139309.8		302853320.7	2335838258	331325378.8	908615706.5	270656044.8	1593181956	2989881665	1116642988	327985532	514953227.9	739918429.3	14449624523	202190477.7	331902915.4	279978929.2	319417977.9	291043360.3	922876740.6	367466028.8	595674807.7	227708139.1	233917991.9	355640969.6	N/A	1079752518	448019838.1	N/A	292450871.1	2689958755	397566158.2	425912158.8	930477047.2		1761180648	178487428.4	958191946.8	232195237.7	939194742.4	219370635.6	568553011.6	354969552.5	193703461.4	191981182.1	53736379.2	102586132.6
2007/12/28	1146671683	1586608244	408783744.2		379211037.9	3657603786	1135363475	2326477093	432472397	2966875939	1560819665	1511584765	529232304.8	876568542.5	1479706854	11040360894	461569785.1	476272809.2	302462005	488985609.5	592785760.8	1209513805	1116887697	894706466.1	493180364.6	339070371.3	468251744.2	N/A	1829404970	1020983236	N/A	377985926.6	5179742702	953581112.2	842287365.5	1139695694		1511820113	245804749.2	3490380192	368542444.9	915155750.4	575329274	1128606938	334581217.5	371126133	302912563.7	153396239.2	158121511.4
2008/1/31	1261772121	3144810202	1227064586		425348126.4	4359140567	1867441431	2902476820	548002784.3	4430513192	2836570800	2525341646	999609453.1	1140058331	1333035834	18199320852	679569218	1283420955	466875422	1140985071	704373441.4	2114291827	1038437746	1610312961	674351615.1	621828809.3	1102616025	N/A	1632745631	2824800460	N/A	1911588127	6663603151	1285698324	2627161707	1385073920		1844467279	403126352.1	4968977951	573464577.6	2340411841	750630740.9	1323595100	877335388.8	471153944.4	595531005.9	690150338.5	373161156.5
2008/2/29	607071323.6	1669033149	377911821.4		134032418.1	1539409006	963349471.5	1625112610	263463165.5	1042382516	780170107.6	676475381.5	2007600796	306070627.8	978336063.4	8101001685	349012638.9	283267747.4	115976194.9	467089362.9	292511129.3	676067673	402589719.2	806476284.2	566866118.1	319494944.8	330476559.3	N/A	513620878.3	1013254681	N/A	819203415.8	1758817919	356269038.6	1306558309	563637941.6		1752996408	157933591.9	1970462090	146932419.9	808644969.9	243960810.8	599223788.3	219010462.9	207753909.6	297660855.5	335577317.2	499618220.9
2008/3/31	552785976.2	3287519285	440564857.6		238889807.6	1486983780	976677822.6	1095488546	611494924	2415485325	948606445.3	887119573.5	2765094202	498623907.2	1108353674	8087995420	691560738.3	536226300.8	143566093.9	532010226.7	415036492.2	850058310.9	474784308.8	1034022639	1745969683	810920655.3	1944082429	N/A	974399442.7	1028731303	N/A	2058933260	2347906382	686138082.1	1448841408	960477359.9		2378388983	322670653.5	1531538658	445474502.8	585805611.4	303802888.1	774813011.7	311565194.8	298140990.4	866165452.9	419973092.6	212199671.9
2008/4/30	549145474	873670630.1	199604764.7		282367888.6	1851119829	443640760.8	106552095.9	267055593.7	1137923997	972332063.8	1487687598	1191753134	323584281.8	1156147743	13178163429	424623619	437717552.4	288119937.3	241204386.9	139336637.8	435752163.9	228430490.5	386401105.7	425929784.3	330347128.9	552359375.1	N/A	347240615	987408829	N/A	1186452468	4822559017	694115795.8	668933622.7	601095295.8		3468320017	575040223.7	1412074088	140861044.6	560856497.4	308561757.2	653687508.8	162213673.8	251438516	337952948.3	445889802.5	160852843.2
2008/5/30	818713689.9	1506441920	531188459.5		632394313.2	1750460690	1157460679	N/A	259578442.8	2489027986	867083739.8	2595315082	2533996953	650678036.1	3134158079	8326045305	835870287.2	409039885.8	N/A	540947002.8	17573160.5	1334725108	692574037.9	1030189313	1306250330	704434835.1	543438082.2	N/A	837060418.7	1274302135	4369291052	1526014424	7275832509	1500776647	2112010228	1250133849		6872570262	475507266	2434960910	335276211.8	801963593.7	1664408706	1582849053	146701311.7	618862283.5	466738392.1	503282549.4	221613536.9
2008/6/30	209857578.4	501419487.1	127591324.8		266098991.9	1347278436	436663604.2	663242799.6	111513655.3	735681018.7	354076318.5	834872979.8	824260277.3	338924941	1476008473	7591654696	183677883.4	227302651.6	N/A	138260425.8	129183438.7	294907239.1	188784395	198576395.1	311090867.4	244769856.1	322899450.1	2625114482	211569716.8	320049074.3	1538623880	595129197.4	3162743259	389710143	410044089.6	542305901.6		4966488651	172845823.5	738436470.7	71549046.4	366168237	321221454.6	476162999.2	60961993.9	313105259.8	135476756.1	221563575.1	213831339.7
2008/7/31	276008012.8	776951041.8	229402205.9		321680509.6	5591675607	1003336208	878510489.8	92070926	1087622775	514040112.9	1727677551	1084175587	388643102.8	1884164793	5954575627	436856638.1	203653827.9	N/A	224529822.9	150360980.7	418617302.6	363766357.5	364919837.1	63745059.8	814806265.9	555799748.8	2510111213	331765621.6	943114545.7	2108758005	685121988	3759194465	373942291.6	792789726.7	75916081.4		4840327365	400140410.9	931825563.3	124174007.8	547709998.8	980444333.8	1170717719	109143680.5	452091721.4	244619066.7	415283914.9	758378542.1
2008/8/29	110573936.7	252801432.9	72677217.2		169846485.2	1455789526	749746448.8	750525838.1	162521086.1	304203923.1	137939019.9	806762701.4	364086363.7	257348181.8	1066106459	3005471095	154824652.2	62670261.4	N/A	141138243.2	111269661.2	125237211.5	193603264	123958979.6	1024125103	188381707.5	274326954.3	1084227561	221772719.4	218731338.7	755248767.7	290532654.4	1301837993	216959910	321325521.8	N/A		3580092706	127818303.6	289709675.2	75758578.8	260934496	212898866.7	472864832.7	78579553.9	105652328.4	196018971.6	126187147.1	251294210.1
2008/9/26	140964809.1	177440293.6	235003539.1		131767989.5	1090589172	227956248.5	211139422.7	57582102.3	273877623.4	99039757.9	1107054639	366083441.6	129610098.3	820246145.4	3737558896	212904995.4	81872902.3	N/A	117208273.6	41352336.3	165931622.3	155400468.4	164210154	452496106.6	174060096.5	100215184.7	526049788.7	181005374.1	236628502.3	577259299.6	205161252.7	888152390.9	157241490.3	301016373.8	388546444.6		2487309352	712637239.4	222731515	52370348.8	333616530.9	154550000.2	677471976.1	90789165.3	85150113	78598255	87022396	87881909.5
2008/10/31	135232703.5	112821100.7	58276506.7		150445137.1	702918381.6	202123771	86837889.3	36614833.3	240808955.4	55985765.2	682286639.2	380169595.6	139244291.5	1303622233	3192976613	258800212.8	152128301.5	N/A	85901038.7	99853024.2	93795132.8	83888945.8	129027797.6	305456791.9	208459830.1	186843163.3	235621471.3	88304207.1	144010842.9	348673542.6	115644859.9	667144490.3	141997946.2	1156954839	N/A		2935343102	195846684	158361197.2	110249849.7	276779012.8	118362734.8	335971231.9	53489503.3	126994635	49114094.6	78821332.3	61093048.3
2008/11/28	220588558.1	329725893.5	155514339.1		141445927.1	968085605.8	517337655.6	172215856.3	102665396.7	636228896.5	141056521.8	675687493.2	465525247	304271179.3	1587817394	4113868177	374680510.2	169476522	N/A	263802526.8	156320523.5	270380153.7	218264269.6	241562249.2	311656774.8	503308836.5	291437929.6	602218411.6	217664032.1	458600163.2	841662240.3	230401526.5	1165570195	437399525	1332642935	N/A		2824964484	84761070.6	437714069.8	154458391.6	292846595.6	330847040	511817007.4	104929292.2	264592875.7	138840695.8	159038184.5	89704767.3
2008/12/31	361390456.1	593170434.4	460024465.1		490328202.1	1777657650	619736119.1	268316362.3	322427219.9	878302128.3	301390667.3	930109308.7	1686068507	467932774.7	2785618079	3758035974	512899500.6	573314440.1	N/A	544199153.4	398259296.3	698465108.4	393486717.8	304350248.9	579805471.4	677299518.9	513965566.4	765171595.3	447985926.6	726264923.7	2381547256	668680654.4	1900564270	717029117.4	1377718147	2767925553		6368926750	166889515.7	980878457.8	244448013.3	614503084.1	939400351.7	1032732233	250895769.5	432944134	487343851.2	456229872.3	316341102
2009/1/23	230793674.1	929319239.3	342142881		171452264.2	2089925001	311858303.4	163997515.7	195470392	763907856.7	118678353.5	806544103.4	669256288.8	444867405.9	1503640027	2975582497	397141217.2	906764103.6	371022923.1	352364367.6	213329110.5	843906168.9	445963090.5	333919126.2	410580284.9	436365584.5	165958100.6	373562275.3	235454733.6	1002475449	659259895.3	448005676	997792271	383913148.5	882637267.2	1027813775		3891683856	214616124.5	1036717929	178063455.5	715538890.8	567999937.9	793083741.9	243179694	308154555.6	358779790.9	578111124.1	259515883
2009/2/27	561924971.5	1682705954	643765691		635692994.7	4657884180	970013892.7	406487852.1	626642340.4	4641925359	118372148.3	2365610654	2474428168	754281379.9	2934648851	6218537471	732220946.2	2538585502	3419328654	767540098.3	647489645.8	1340895817	761463484.6	789493095.4	864548699.6	1003483833	692306995.3	2097502218	714714682.8	1137514629	3032004748	1655387240	2765160241	1508065299	2037603944	2380150160		5272265713	747771534.1	1211455715	409425057.7	1715169817	956648560.2	1875021237	427225541.5	1180436543	749695540.6	654823568.7	401095940
2009/3/31	588199440.7	1440855811	514905188.7		457317909.6	2751201612	653259139.9	241949675.1	852460240.2	4234067863	1170632650	1961997506	2405773254	758544602	3629123123	7818674571	772484542.7	2512417771	1715041743	759627171.2	676844065.6	1387088910	560986644.6	902518033.3	593253447.5	1917076118	333727861.2	1829882418	536759140.2	596517678.4	2819133996	1453626617	2450735778	1584712979	1784056086	1531593567		4288032012	986246347.9	931884706.5	267379167.2	1752302120	1753428238	1921019359	332338900.4	872285609.7	591174898.6	820013159.7	220743287.6
2009/4/30	1329423451	3383696367	1503090719		617305019	4845176948	1879770333	586249246.1	1082329590	4274674625	896456979.7	2801361019	2873011266	588433373	5259638708	9202889635	1626670797	1434587019	2145416266	1255200753	766790927	2758132548	1102410604	1450111856	908187392.1	1816144220	601114204.9	1540801477	1002927459	1448277509	2824752389	1880058462	2476130890	1855002477	1640472265	2893366719		5333318011	2159262186	2318629522	560740983.2	2794401706	2150136488	1754814882	545075301.7	1211074803	793665528.5	856161401.3	579469609.2
2009/5/27	773077606.8	7050218418	798304287.8		867023997	3819083146	803330491.7	756125672.8	884695443.4	3038505981	1010029957	2101921572	1622249833	1132636550	2846320662	7857201959	771072489.8	1387400491	1238559346	806660558.3	584641535.2	4551493093	950837780.9	1045942665	1083431378	1210173210	562032773.6	965573271.5	834136236.4	938190411.9	1971827093	1237007184	1311933981	1002334739	1239363246	2442655416		3181698387	2165359214	885753693.5	611596512.8	4233520143	3929429326	1280808808	235423386.9	625027578.4	838333409.8	650717335.5	224462332.9
2009/6/30	890590785.6	8740229670	1022998278		568355564.6	3792097328	1024490291	559986429.5	1561105369	3268928285	988443488	2548577247	1680082623	979738510.8	3508516972	10087076811	803523095.1	1729926908	1457655437	864136510.4	1027799808	4771117007	1045410933	1565047101	854866910.5	1037216539	822422033.3	1940453760	675581344.3	1106936990	2083511219	937907033.3	2822195165	1074036326	1320039417	3534833189		5524633365	10543050083	836791568.4	488170086.4	5656990745	9255822477	1190041182	374842868.9	1359070596	738631999.4	837003659.6	607697601.6
2009/7/31	1042927062	12068831374	1006962902		817918668.4	10542363556	1416523800	1519395138	1792400100	3458749777	2223203829	2684487378	3097362499	1214583251	5998472707	13057192478	1564039130	2668964826	2088900461	1214598319	1251345484	3058990431	1376882149	2447776464	1991086941	1717957282	1004035694	2452538172	956898061.3	2033894771	3899023459	1904520406	4591511821	1649670358	2249731762	4007832422		3356444107	7187973255	1989658691	657103603.6	5451377809	7605692824	1681025595	565023161.8	1612229607	850211094.9	753600831.6	2923925481
2009/8/31	1470633841	5691109823	929413256.9		394773694.8	5758848602	1392964641	1568609793	1356099760	1844229843	811873576.4	3837490916	2313976675	1273416646	6304725580	11583090318	1822670126	1791715875	852002210.7	779506950.4	562970538.8	2610898020	665365701.2	2087372972	1103025849	1108059016	N/A	1621936	917704076.7	1848485638	1509522491	1953422042	3227650826	1588298565	1714882785	4774511146		2932941387	6887223878	1647676707	509543499.6	3503520447	3310547191	2327782816	350290214.5	1051524003	525430806.8	644874511.3	1592527807
2009/9/30	1354524430	25742189582	932076399.4		575014245.3	4982839177	2299762737	1294635342	1551281331	1616904756	745862965.9	3217042728	975643772.2	1461405014	4371247723	9991659459	938009066.4	1555936350	777775375.6	849815173.3	945052378	3250127085	585104561.6	2572170214	889781960.4	1292700366	N/A	3034636962	692432688.1	3049006111	2430078077	1832242543	1955534600	1125028891	1283566612	3234619892		2349871129	16637288221	1160707118	486505969	7858233806	6250979585	1359268418	478868529.6	625087602.7	378317396.9	411436876.5	2079244275
2009/10/30	658815043.2	20406204272	633194658.9		290745313.2	3789473412	948427848	859891541.1	1394604656	1261384644	505506205.5	2024608679	1720752234	409851869.5	3343253237	6236250925	608947843.8	1435201790	754327483.1	869633344	415139478.8	2446308437	596152139.9	1372073235	544902387.6	540386704.7	N/A	966807704.3	461908249.7	1068764126	858843511.3	819930134.7	2845292380	879761832.6	1219641556	1844123282		2645377406	12919890048	1818722774	279459318	5257988207	4841333233	1023086797	177232107.5	863273136.2	413830854.2	489039855.1	1164934798
2009/11/30	2155744035	34356185793	2283225561		1030311097	4689587031	712627428.2	1577447976	4856300071	4508360597	1869146213	3605575201	3326591458	1382051285	5694966817	7693954225	1197368386	1621249444	1323150972	1475309832	1089221105	6665708190	2307836373	3924237621	2489458749	1668975624	N/A	2247439028	1258065703	2449432824	2941028754	1686513776	3410986313	1312039283	4136791653	3689068351		2932578782	18742549532	2923138221	1166921416	10332656214	6774775840	2105045275	957251616.3	2769263504	1236817921	912322776.3	3145862142
2009/12/31	1494621516	11704763130	1273235120		601653514.9	3946358356	1845836029	790593547.4	2702811224	2379378935	1848793000	2987468682	1217329108	995464391.9	2362465205	8293765955	825464089.4	1140990877	1185967623	1277314006	800804959.9	1971868628	967988567	2114218726	978655114.3	934789081.9	N/A	1233394195	1106046144	1764919406	2655144551	2992702510	2140225224	1082207098	2404316152	2752776385		2432766451	7820134959	1508567143	683910688.6	4606290799	2106017591	1707269561	534734992.9	2217958794	1652651383	1143552193	1283094138
2010/1/29	940378706.5	6544470046	1210707813		546815355.7	3758680672	1753264543	1409620115	2141979495	1402369778	1616033041	2102143370	3098838403	1515676691	2122788558	12061576442	781495530.1	2648862411	569239643.4	1413359386	1763321982	1018241069	1327023632	1366129260	1803965659	2427499391	N/A	785401184.9	1265666930	1405076651	1337105588	2543981413	2283115458	827981476.7	2449520785	2226907512		2460993730	5692945030	2772286150	495495878	3961595104	1204585620	1217105742	1156406434	5187256093	1535466547	651176631.2	731990678.9
2010/2/26	466287762.9	4217105569	652253164.7		1200080435	2734888148	632997785.9	457055568.4	671907347.7	769496287.2	572996198.9	1092155050	1962179238	2461759477	1251336542	8850690066	405560575.1	1474276283	209899076.1	481176528.4	580600273.8	526764644.5	617706300.8	548291835.4	617810055.9	2020860716	N/A	471609735.4	749782967.4	686406472.3	679782948.9	1276528093	801902322.4	460183996	1811449854	1728621153		1503041765	2958356992	1553301093	175945862.8	3300078544	534672841.9	416417995.9	313151153.2	1201663632	581353713.9	373117125.5	282666402.4
2010/3/31	589557014	4972413512	1262035897		779064319.9	2520882650	3189522206	546542501.8	1116944984	1250260421	951377797.2	2101294709	1880216897	1258632680	2741111509	10077087907	757049551.1	1917308790	1654617237	1806773991	1354766816	1196604282	1042362046	1387092726	1156328582	1489496516	N/A	791386919.8	1871021625	1521170192	1248886131	1756957471	1394516883	641332975.6	1870715277	1850936732		2254356501	3804533114	1791268623	828195821.6	3519681827	1009589336	966244824.8	1134044280	1514786076	1191949796	1035440307	733996399
2010/4/30	1250855550	7152110704	2484452504		1220955294	4632573086	1918693981	1122552057	3705816407	3792619860	2170160722	2966568341	2339916026	2825911859	2290666479	10675614068	827690049	3654160085	708737791.3	1358462990	1503997677	2827272053	1935029909	2973832254	2536424777	2962927244	N/A	955315731.9	1683467080	3503875557	6132695702	1577600009	2005791989	1381240835	3235930592	2611854061		3632579096	4522708764	1900534113	1555351993	4369914081	2317407406	1833243933	1102820636	2242482842	1959185145	1052747678	1512706090
2010/5/31	665294033.1	3330458514	858510167.2		503204252.9	4037869915	766726332.2	514438526.4	2578957898	2050159339	486821081.4	1658641602	1168082126	N/A	1140360271	6318456805	642133229.9	2237093464	388615846.1	679611712.1	699782679.8	994691295.7	701951476.7	999980495.2	1156477674	1883548409	N/A	354503778.1	1325554804	1111886300	7436826561	600936077.1	1228226362	1102441267	1425488092	2405539419		2003227337	3735973050	1008194932	1278281532	3153528932	874401839.5	741624294.2	355785651.1	718686473.3	1380615849	582077493.6	660132058.2
2010/6/30	407239248.4	5139460415	609772457.1		316776420.5	3845431670	506457898.5	571130141.7	1664335077	2731688321	377586397.3	1491601712	986297479.7	636604842.4	705076995.1	4438567885	669607796.2	1631131951	526385511.3	501361050.7	360516246.1	884901577.5	394124455.1	707951198.7	781985582.7	2423749294	49988697.9	216343664.3	758670785.5	827358734.5	6218656663	581166423.6	755058983.1	771539234.8	1211296501	2151774482		1405575070	5734788674	744615725.2	703193255.3	2616432402	3752449405	1628110572	284102975.8	791554931	813537499.7	573669012.3	425327857.5
2010/7/30	1010946819	4713190603	936868175.9		266878781.5	3306706871	558512059.2	834174373.2	1891348683	12120918772	606537124.2	1899240296	854588798.8	676085869.3	1109574627	6082229066	2236280540	1511776918	990849432.9	386718176.6	631183028.6	634557024.5	467428409.7	750513397.3	847302884.6	6302577013	4245816971	170696246.8	771273195.2	622566566.6	5188849088	592305992.5	1158476064	534499039.3	739390277.9	1891608597		3044480820	4302219920	2228019885	456483087	2397547444	2415891735	1422247848	278667783.4	998611617.2	755399503.1	997668490.2	571509157.9
2010/8/31	1047431910	11141343566	1391371892		868717688.1	3428256762	840044992.2	1249565081	5109959450	8289791142	863798608.4	2295831624	1207539321	1662925980	1977032098	7148697093	2575649672	2576306004	834910182.8	1081089174	919791587.1	1745041775	944777866.5	1386752047	2971358238	5109675472	4316686656	236366057.1	1334154084	1262692313	6987350308	1990282983	1825236114	1310853089	1221257548	4263985324		5004100878	5807991939	2289458629	1536163377	5204840910	5775781398	2531541575	838505660.3	2024000616	2119742440	822463634.5	977680172.1
2010/9/30	1264516706	8759041532	1730765663		823743130.7	3163321545	693722088.7	1293357390	3785618886	13619101409	472576645.1	2171820055	885623602.3	1099928329	2551921611	6360860550	3414655082	2354633185	639385341.4	799289764.4	1073918629	1463519295	974440179.2	1110140229	1833505655	4574691113	4422393043	620483742.2	942396612.1	1288859240	4411968378	1064374482	1454668505	1222804110	2770872288	3789033176		3425450563	5677155289	2048667992	1401363702	4799455269	3157549227	2581826637	1020703777	1112017003	1797396098	2015942656	738899384
2010/10/29	1837661778	7971660420	1292528406		934686366.3	7484812791	797819376.3	1606106776	2453236693	11901547617	429199329.7	5810895984	1577206361	1493261411	2673173940	15572241559	2650689713	2500815032	635857697.3	638337784.2	1326850171	1223409436	742293379.2	960104754.2	1198020014	3441512490	2604671928	452662115.1	1208235378	1240384739	2788663506	1133730810	2270745627	1516679027	2612645848	4756377906		6167062960	7950371348	1869498592	838990661.1	4527159725	2854764563	2572849131	1242476403	2097003913	1744287536	1184423646	663460868.3
2010/11/30	1579722767	8436298130	4529704618		932241947	9479944946	1057838777	2194926326	4834988320	12943498760	735053593.2	7717403577	2685851078	3645533078	3602254580	15185588423	4192118886	4052078564	826943293.1	2030813259	1844073568	4663576977	1615226235	2277207156	2917428706	10677369031	3155132304	924882205.5	2770391062	3313318390	5004684351	2145901714	3254224814	2744716000	5617050289	6657353731		6290264148	10131065158	3013372441	1830965387	14220258280	6855003250	2419463809	2109295542	2317869268	2254026810	1488592633	1898302779
2010/12/31	1691150012	2453165527	2560982124		707894802.6	6735404675	659713419	1204553729	1492491732	4741765655	740174444.5	4130330765	2930235311	2032974627	1789552839	7315233907	1714342137	2619300579	429373048.1	1031076176	646108427.8	1868720514	507779036.7	2566765774	1099894509	9386896726	984347027.4	542278344.7	1089626926	1051908033	1306347714	611315650.2	1584719348	1425145728	2106303991	3058978441		2751135151	5339362287	2101489784	940655110.9	4847599425	2396693047	2091198844	810032991.2	1116280407	1273692766	395897915.4	603600861.3
2011/1/31	859337317.7	1609947091	685230166.2		246137538.5	7516521197	795227386.7	949814873.7	725692663.7	2286039336	280200402.3	3332249707	2455582394	858876890.9	662454878.2	3812053815	1079340999	1231875470	640562347.4	256682675.3	281172907.9	749402488	176923428.2	431995138.1	872830260.5	2677966355	518578529.9	221201134.7	514434424.5	483159195.3	845349804.9	399734339.5	572272962.5	900819819.6	935905269.9	2314150180		2246475859	3972512073	1078861991	381729644.1	2414375255	1035502140	1204375574	819672598.5	395166623.3	513464047.9	210492844.4	213041718.3
2011/2/28	597106193.6	2383692978	743199890.6		220901667.1	5853140173	666694706.4	855029544.6	880838105.6	3185976285	212206478.3	2403613085	1591112501	1429031866	1803818980	5359480252	746606487.2	1359672974	308064362.3	391208588.6	362697836.1	884256615	337081301.1	424671923.9	1561648589	2827554307	680185581.7	266175887.9	503539587.6	426493999.2	6723848089	234459844.5	560386444.3	517147315.4	833856544.8	2397055891		2202321350	3573974190	543570228.2	456676997.4	2339447415	1526463143	1329321689	813702129.6	1134776557	500129081.9	233962676.8	301439128
2011/3/31	1691099002	4400695851	4458168576		535848578.8	9852352958	918730301.3	1603594739	1496917176	18704909960	1037142270	5072375776	3028880188	1331880673	3049871491	7481643390	1480505018	2973314926	915695619.4	952080103.5	917419526.8	2343217193	766712386.8	1422284698	2681263768	4943454417	1713676112	812561051.9	1270230990	1142079536	8585603870	N/A	2570908152	1209311445	1927169316	2795530739		10332066248	4484469244	2417828550	595297088	3524365568	2701239549	3057234264	1227842686	1789234251	1423153644	649725829.2	570244196.6
2011/4/29	960886137.6	4671963414	1544099952		1392571050	6405474786	738852196.5	692194614.7	1763193041	11496352534	869746089.8	3305534929	954116657.2	1070945990	2409645796	12770256022	1392238858	1238122336	344280375.7	1483852762	3264076061	1404013579	1059934704	2507365987	1123244923	2648496404	3476391582	823950956.6	1179621035	800643272.9	2159233463	N/A	2295287684	816372600.6	1059476586	2253424826		4316684329	3664936051	1802665028	247949371.8	1618874235	2961586566	1797624581	615198046.5	3193350726	627036003.7	3111494386	441126564.7
2011/5/31	994073091.2	1183736176	645148369.4		4802424034	4817844935	400417888.1	909526436.5	643386037.8	3790468580	687654335.6	3171967808	744274871	488825427.2	1059711503	5733065185	1340636630	979932016.6	137331306.8	2724552905	1136916430	1229192007	311351505.1	1925373536	468761347.1	3659800245	2254645380	282283672.1	1226207051	527989836.2	2536984045	N/A	4078051123	809954694.4	406340437	1134880482		3206515863	1904431139	1476496919	179962956.3	856616813.3	923382881.2	1765047970	273932485.3	940107952.6	412871906.3	4600674493	188926986.4
2011/6/30	564154048.4	1174581938	546513990		2087238315	4621988685	353239382.2	714996782	398004687.1	5310906051	4005427265	1524991125	642045235.9	333001405.3	1044568972	3999828983	821374264.5	568480809.8	109690775.2	749450499	717816742.2	2658532036	323331698.2	787994969.7	1001131640	2529069433	3010414471	143826438.1	445915162.4	448584637.7	1344965639	N/A	1261969287	555658432.5	411486408.1	968249511.2		2624685378	1492285720	1057814278	116513057.9	1088330035	751638694.6	811298942.2	284690036.9	633617388	429376528.3	5723809760	124115315
2011/7/29	1021268343	1877698380	621571812.8		2302938449	5130369029	559912549.3	1528261855	581450353.4	6392963874	2268252358	2613195433	1459330679	944992612.8	2386891892	4625333713	1718273965	1322791034	174938778.1	1445565327	949200971.7	3023358866	344874332.2	1854985757	988611821.8	3470660510	2150936611	421564599.5	1017000881	1387226878	1544636742	N/A	2377300661	985417282.5	652452063.6	1415541059		3268296702	5931932482	1486235153	300325006.6	1825608038	1154732457	2447080287	874742617.2	940663431.8	856849802.7	9345036138	266412695.4
2011/8/31	697167085.1	1020017037	566639483.8		1260299481	7614413971	266314769.1	1635329315	617964822.6	5099411558	4197296628	2518312119	2033564570	697551842.8	974388634.3	4166371591	1443552486	954005371.3	193520312.6	1079801869	431720930.8	1160516480	255425017.2	1836735526	498956732.3	2091137270	1367259944	332671250.3	586956441.3	481402922.2	1031293002	975818456.3	1520016643	855263594	564197218.5	2473221054		2743847288	6733061480	1090036420	684739814	1405942361	822460045.2	1536583782	520603689.3	591291556.6	829369660.8	3654757322	364889900.2
2011/9/30	240795673.5	755004348.6	417954925.2		3329423832	2375290684	300446697.7	423037914.5	233473902.9	5396710510	1424838123	1153894213	750083633.5	329491895.5	851396688.8	2164335259	682890673.2	402036623.9	530849044.2	316228795.7	292240205.8	423206014.5	163919754	907684563.3	582880171.8	1745941610	511655140.6	526491078.3	191972217.4	715251218.4	544398541.3	354699683.5	434597521.1	289499617.5	255816120.6	827699010.9		2061368837	1839696904	384096550.9	163932318.7	713305634.9	408888309.5	713381294	209456965.6	826149123	223055739	3562362927	139037411
2011/10/31	159400274.2	590821342.2	304961106.7		1048920829	1943791812	108210929.1	420230559.2	225676457.2	1841986463	515459859.3	1076654172	408820466	201550631.7	659959758.4	2424744503	500468649.3	362226425.3	111651600.4	206824010.5	99253083.2	377732193	194882607.1	411126720.1	363820933.7	1100450242	440273727.3	142582102.4	291900955.5	801702292.8	683200245.3	520200988.1	300693698.8	262001440.9	207794056.8	466989193.7		1196087798	1546623218	510905684.3	134786430.7	796484466.9	895801407.1	547388871.2	190066135.1	364396835.3	166081509.5	3778277937	85299769.7
2011/11/30	271604818.7	1624522807	534987936.7		1176117412	4591108762	N/A	1432525849	2375573165	2711445842	770482139.9	2122889215	701560773	533140534.1	908877788.5	3880889994	698697540	1023106599	233793255.5	640451912.3	513937938.8	238836734.4	379544613.6	578959753.1	926321010.9	2047223687	1060754332	293711254.1	857708415.1	819242250.8	2256738080	488832572.1	591233646	426965062.4	732517888.6	1075295307		1532534808	4344502298	1978331201	157713676.6	2214113276	2903483617	982475485.4	282310876.4	511252669.7	640528914.1	2761444742	478856686.8
2011/12/30	322787802.1	1111811486	1162912730		609310559.3	4115921378	801331072.3	1368840084	1729244737	1561782797	437185855.8	1981719388	1177268402	222681488.2	342783191.9	2669767187	700397617.4	819628137.9	87075662.7	190057802.1	245391035.5	N/A	107512550.9	263793457.2	269454497	2433452437	386720924.3	168916069.8	269473611.5	346150499.3	557302026	170243199.8	328627001	576928594.8	894639990.1	921884725.2		837700433.2	2264631668	476291826.3	107953118.3	1990943815	1792589537	1038101222	187129254	248090669.8	329469614	1982467235	280606362.6
2012/1/31	338370698.4	432597410.8	213821534.4		542363757	3244193910	352213810.7	437194874.6	542845974.4	835923158.7	295459318.5	1939340777	517457096	219132115	408942298.6	2973523615	649754450.4	586985967.5	76437220.6	238948698.5	114357567.3	N/A	59184709.9	192992626	214581582.8	578543476.1	268853278.2	94914546.9	169851183.1	154095613.3	530128262.8	198487173.7	206748269.6	324795823.8	460890166.8	1222042317		689294172	1540298106	444197880	338252829.2	807624991.8	581806597.5	1537820929	134674636.1	414541720.2	299156937	1319717136	77249116.2
2012/2/29	670564664	1454506224	414358544.1		1073251154	3372829797	862766592.2	939105007.9	837129330.5	5616704984	700540562.9	2248221687	786295489.9	565816180.1	1727657545	4513018719	1035281565	745321206.2	178059340.8	383724214.3	244523979.4	776170454.8	186524028.7	603212358.1	595807285.9	1582223253	573069091.2	170731724.5	782762704	262363374	1478671149	443197075.9	758607678.2	673871442.5	1264494100	1176590123		2099170598	3174788695	4214798000	584514416.1	1849523577	1429826473	1814066150	450744001.7	632308436.7	494533499.2	3644111618	306724622.7
2012/3/30	1390290491	1480456927	450485687.4		663655399.8	5716444345	347145948.7	1173024129	766998119.2	3005730277	938097463.4	3465338271	946823362.8	942620986.3	1131196409	6215781079	1097973401	785417146.1	406910533.6	308530020.3	457275419.6	752714895.5	343307030.3	664838395.7	731339898.1	1913609744	889096360.1	19683760	1130044392	492365858.8	2700524188	310629120	572311289.8	649780688.2	1196372474	1717800832		1835239055	3617871936	3064786015	843089494.4	1776946914	1430699526	3258723220	567686213.5	510126156.7	1083796903	2015241202	219665722.3
2012/4/27	989616994.3	711531741.3	895623518.3		418783352.6	4228268174	259027983.6	660037998.7	1142201749	2280418290	598636081.6	1842346451	855206308.3	864157354.7	505630352.5	4565649532	855125847.2	660805982.4	336376659	969633456.1	373666433.5	373088758.5	175887282.7	760657518.2	532064714.9	775254879.1	306542214.5	950603.7	593914512.4	527185215	4243863599	522156903.7	673250070.9	363326915.6	1431907280	914061124.5		1154804268	1438129966	1152045413	365177998.6	901499301.5	674139013.8	1394194314	200409929.8	359740402.1	624288614.4	731782133.2	127864688.5
2012/5/31	1405286561	1402861118	692274098		411570037.8	4270724135	199030175.3	1326631630	1060790458	1984123749	1653906715	2846286604	750732250.2	1496173120	1026430419	3453159050	1867063878	1006311337	237039302.6	595444410.3	345821381	738627899.8	161825744.7	636154581	859856438.5	2187098566	622276280.3	486463185.5	1076445591	835079224.3	2543380017	1035803674	1045808708	384070109.1	1557099754	1418859588		1936047084	2990239367	1033228260	355461153.4	1255686963	1413388803	1711863901	207523047.7	325233331.8	1083071134	1104485643	186624406.4
2012/6/29	1149055180	1627736131	245225247.7		207873631.8	5609079720	110189478.4	1023172399	490645269.5	752412356.6	910598017	3442528220	634873361.2	919936962	495290482.7	1900032599	2161526977	1654731752	130720740	439351373.3	86218161.6	674188955.3	93332459.5	1479454488	416006101.4	1061625651	404290804.5	170824257.4	976817913.5	820187101.3	825173972.9	344444771.4	278150390.8	570266825.5	1302561064	1598484300		1415899056	2336286962	728353587.1	374874249.5	853777459.9	1103566338	2042528908	115180530	136524600	1219338682	808683571.5	335161817.7
2012/7/31	1258287554	489990398.9	519539411.9		197890357.8	6212983534	73170476.3	871958053.2	631969468.5	696874481.4	413505647.9	3380440250	1137706603	990016508.2	214873244.2	1797851612	1991675318	2799943466	56301635.3	749660400.4	66533396.8	659725395.8	78238946.2	1100246145	278355833.1	654034350.5	268563880.8	130679575.7	1343791380	578512961	2409767984	302076738.6	203101387	1304741705	2015980957	1572587039		1020525206	3361807787	532860540.4	961219853.2	2320588999	577649762.8	1978491923	99189115.3	134961940.6	3176175667	464831212.5	1179553840
2012/8/31	846349879.7	431708930.3	317082526.2		139513512.5	4544703471	194675659.3	868715591.5	1157631079	969550103	329725671.8	2618914419	685686048.6	557133950.1	224628373.5	1492138884	1323027200	2481880459	69192253.8	475610945.8	65706698.1	735833773.3	72629500.3	1084914541	291064796.9	562248014.7	266134136.4	133508767.2	637446402.2	514112755.2	2861060869	370363497.7	429333083.6	1071882873	1135887007	1311830690		944885063.2	2777042957	967540182.6	281193572.8	1938126878	432829444.8	1855762324	227669529.5	204753303.2	1125318789	97345616.1	361720780.6
2012/9/28	366033637	456578307.2	256482965		212329545.4	3958960230	108613612.5	372377283.7	699539229.6	587986781.4	417634252	1685649617	449608290.4	407997754.6	262282944.3	1748609749	910296634	1652729561	55847549.7	713699513.7	208171319.7	538278672.9	75354092.6	961425149.8	327661049.4	622778638.1	336155500	195261042.4	396886835.4	277610865.3	1261711760	150589421.6	189874779.8	542945461.8	806225204	1007228498		694917441.8	2149345363	497962396.9	149409767.7	941880422.8	382542612.7	955194293.5	411460526.9	279258266.5	814775438.2	376899241.3	177588234.9
2012/10/31	472578375.8	495770184.2	191144485.8		154213859.2	4215229692	107552259	1022192777	686754002.8	1061728578	306789045.6	1844588507	706616060.3	451256647.4	541876603.6	1370271708	1321664165	3167091644	55374118.4	571699987.9	77928563.7	603272381.1	54597397	465037135.2	190133977.6	911865115.6	210230344.5	85949098	466653927.8	259768680.4	543863961.1	185657874.1	157836176.6	343456974	710110102.8	1216400613		375030355.4	1673479839	687521778.9	257646470.3	521841350.1	537472200.3	968918253.5	373384880.6	120428619.4	640921560.2	537612605.5	122309758.4
2012/11/30	497387015.2	265694249.7	101649927.3		107768425.1	2512961835	58856119.3	1306687568	350351664.4	834501534	1119829209	2644018506	989218782.2	308670327.1	304677136.5	1118608451	1148465593	2166501595	115680372.6	277057431.6	53034520.6	190072419.8	119328644.3	655995869.7	186474194.6	481170489.7	189522058.5	94426634.1	324270296.6	158603705.1	507819229.5	103865147.1	128318102.9	591630941.4	1478948601	1455061193		423068272.9	1405938001	446769570	241614021.6	554772440.1	429765395.8	1022448021	367496109.3	86957514.3	330847491.4	666659327.3	78594131.8
2012/12/31	725254624.5	482221087.3	290967989.2		283361450.1	3739180165	300488423.2	870399833	517468725.3	1002207166	728335606.3	3583176107	814634399.6	428266652.3	394047099	3155613469	1559752684	2180700623	119715742.8	312198866.2	83996199.9	423665282.5	107730616.3	628951706.3	494965772.1	650854264.7	205446001.2	115419852.5	389684048.2	719560194.9	997648740.1	167703048.4	263312983.2	929130673.9	2164205334	2416162916		966079365	2198440352	384893920.5	277455343.8	1019651215	1676820434	1735410031	622806785.1	253182058.3	761939406.3	441262046.8	184607424.7
2013/1/31	941404965.9	4695443007	469952412.2		253376651.4	7777313853	1168603461	49346175.1	702912357.8	2026437131	1438410137	3948773209	1318890870	768254333.8	945400407.6	5135112387	2900306545	3883737111	301064732.7	509776509.4	270804874.4	1899856896	223934122.1	662836164.6	3385494437	1090206647	659246041.5	526490430.6	971200498.9	865928315	1869447740	369105085	530425083.5	787989898.7	2862408807	2836700448		1524806531	5316445692	783495874.7	450918861.5	2888463686	3415944748	2903787535	799841909.1	371011479	1367966411	950865152.5	227473963.7
2013/2/28	946243982.3	1866568082	357204422.9	6148549412	240094064.7	3906355368	433850387.1	1226158736	634934324.3	982842939.4	440690110.7	2992180667	962582174.6	984766735.7	661992357.9	7295451651	2518289370	4242624128	134649287.3	637951451.7	129266000.2	3817923712	185302103.8	647719163.3	1980948693	1089858268	260447424.3	370950423.3	1267539192	560973929.6	500196015.9	293400118.7	283715530.3	681396251.6	2097916096	2174904900		1565365080	2540572303	392049722.8	271949171.7	2363590865	1674816652	2071162798	345849938.7	171576348.9	1601524664	523669527.1	176617940.7
2013/3/29	2935085543	1471055762	773067991.2	5286692157	231153397.1	6284064725	482752223.4	1284699158	409559283.3	1426128946	462975863.4	3606177632	1924080606	1613565834	885000569.7	6058849555	2950779188	3990846443	314874930.6	1551217513	387619057.7	4155716822	456702744.2	805826944.9	7741740960	3846471479	290020590.5	383724751.1	1712636582	1069693711	607029465.2	255601493.6	718196604.1	1765442036	1969200126	2700902798		4372905776	3019082025	982094897.3	971128140.1	1942296385	2236059741	3186095886	548729195	247479578.9	1437846890	1012881303	1096527785
2013/4/26	1580345570	5313864460	1030019147	1510199423	106279401.5	9614217113	222937346	1253879808	345058839.3	4108293476	430422638.2	2399300565	1794955902	509665773.4	858793427.3	2812503438	1151950502	4295139488	110376425.1	819751968.2	201479714.8	3014666124	433255889	957927218.4	3661929847	5898891926	291605416.4	165181254.8	937726796	507799174.9	172599265.7	134772822.6	1691578544	1382692155	1194166409	2595056601		1651999513	4453296294	494873076.6	1454909651	2525608905	4739010606	3540329383	153940926.6	94500206.4	778887970.8	816134256.7	353154616.7
2013/5/31	2088492236	2331759013	1572015053	572004459.3	303979238.2	6661835570	376148856.1	2335120048	799868703.6	1989811219	693829824.3	3484833545	2968879151	632587622.2	611158239.1	5206751561	2515495727	4265505844	262330710.5	1457598587	262958934.6	2908580008	224336971.3	1581836430	6533258144	5303939088	616276301	331308396.1	2080757697	710430082.3	1096552045	227336869.6	770308801.6	2211004608	3025559134	3460148416		1676517114	2999129462	N/A	2925977237	3609528820	5850669139	3202799647	1601547355	347738175.9	725020767.4	883921582.5	357946124.1
2013/6/28	1405723965	713762529.7	517835705.5	1258146625	133709340.9	4919679496	368863258.3	1100692253	308823514.7	1254509295	852787250.1	3293053315	1412724496	829313858.2	258849134.7	2932366533	1060391241	3782019401	363034427.3	715179131.7	479171934.9	1481434660	102267233	430093684	2768282382	4460014913	439483461.9	329125932.8	1093958774	474760032	412224368.1	191110891.8	979699723.5	1176344658	1723809695	N/A		1345427180	2498847383	N/A	1724421795	1355933723	2314931964	3013149453	439693169.8	173053110.1	399499796.2	427215305.3	230293158.6
2013/7/31	1784729786	1440758273	442131221.5	2155616576	515403346.3	7800983043	641764240.6	1199849844	820053611.5	847110864.3	277802728.1	4794383539	1612157394	1089594388	243862514.4	5059229175	1341910935	6082679300	27741452.1	1038705403	393925702.3	1481521677	146582987.1	404845540	3158858857	3701426498	463445767.9	N/A	2151759614	485249455.2	459949992.7	202076228.7	782669638.6	1568961911	1943273136	N/A		1362465094	4867509818	779213751.7	2730956211	3181680892	2861206045	4310576746	487130633.5	170497759.8	625145927.2	340910726.9	297123712.5
2013/8/30	2367983609	1090433031	483556136.3	1598292962	491660367.4	6001822943	649241217.7	1814589146	1587664482	1035041791	410581225.7	4303729623	1277062960	1726905688	373221050.8	4340165324	2382690287	3610974588	N/A	1028642083	237136921.8	2247598481	324499828.7	543958702.7	3995209612	2892318817	398429878.8	N/A	2130753817	1154482940	968138263.9	287552886.9	776966645.1	1576270407	2340746852	3265334757		2505488204	5214566170	4079044444	2144680958	2408740094	2923205469	4451854860	424575875.1	279858307.4	672000974.6	1452194059	331039924.8
2013/9/30	1398662638	1907159776	358486045.3	1216065541	251731330.4	5114273895	615031919.4	1109887524	963798561.1	1327629404	360670028	5482389863	849880844	814529958.2	732396358.5	4221807414	2167496881	2713104184	N/A	639784136.5	497341316.1	1746344654	217073646.1	214900253.3	2287676147	1205696695	447243505	211114	1448747926	879716204.7	4402124327	252473545.6	704030252.2	1008173035	1910326691	3418865363		2979526736	3294638804	1647337809	1103711365	1726698272	2970269804	3825699695	514598009.2	278413868.7	853427657.8	1095346323	483003792.6
2013/10/31	831438729.3	2240208951	443115035.2	915012683.6	353871027.4	6448892244	569774301.4	1064722853	7712762706	1182150060	281750219.5	4349538792	1366698611	815807504.5	352640072.5	4067806794	1487841070	2559207919	N/A	807207611.6	N/A	1115312053	197674292.8	585545243.1	3920568801	2175368782	284061601.7	1084018360	1770702609	2897180082	3171131556	296040788	504110862.2	1331460632	2072402648	2719209955		2161669371	3721677810	1584254702	1222024354	2567571151	6389400567	3797028475	480887641.5	261397488	471029192.3	724492092.8	502383774.4
2013/11/29	759983930.3	1142612859	240154516.6	700687253.8	183795419.2	4021473377	474405743.7	816723176	6940153415	577893888.2	149930035.4	3369904003	617731900.3	498293001.5	205045367.1	3909410143	951007490	2812360376	N/A	697042475.7	N/A	1024234129	136348418.8	338800225.3	1427845328	756799103.7	298029436.5	505387987.1	1679273885	1831895614	1548751201	214763898.2	367264098.3	1273721108	1038301593	2013212098		1882918019	2095797857	1308721599	888877243.1	2460710158	2948602693	2947231200	638286088.6	496664600.1	N/A	446123952.7	208417713.8
2013/12/31	1304663812	3183136151	404719387.4	1068629492	160433975.7	4212621955	129049658.1	934079900.3	2240830363	1289839624	167563185.9	3463966248	846199773.8	1233930586	1436986436	4548237344	820202532.3	2348132293	N/A	1043542425	N/A	1598483382	326603092.7	308232029.7	1093485348	894976736.8	209165157.2	383082831.4	1220055733	874478624	1447372536	183963063.2	495593835.4	1771544954	1451505455	2223151689		1674365036	5111110194	1759907068	1013074683	1592500170	4530960889	3047513038	579169000.3	669665934.7	N/A	220832212.7	245993394.2
2014/1/30	1375281512	1964663045	N/A	778293042.5	171287108.7	4288943286	254629005.7	1658359914	1458676145	510957349.9	104959584.6	4473941658	1614062780	657628461.9	782799326.1	2406783466	552196501.2	2807363832	N/A	1476283069	177584222.9	1062611213	236776059.6	199110480.4	745847908.7	714438631.6	162630760.9	631995321.5	837564205.2	509147906.1	725972907.1	79447455.9	246098309.2	1707742689	1189682278	2227836957		1257887463	5325931133	2401151103	1061239777	1952889234	6118843201	3444309507	407000232.1	316253934.9	N/A	196531948.7	543918434.3
2014/2/28	1102686434	1968607448	N/A	951455014.2	618599554	4429813215	354246985	1676146404	3689661832	904611884.3	136945830.6	5349515109	1369552879	969171224.8	934578300.8	2840172482	1261523564	2402007121	N/A	1454199020	339182060.1	2886453084	742416859.7	568600811.6	2291803240	1015688831	263654419	461565289.7	949270632.9	1948528395	1096329670	396494218.2	116078847.1	1836552423	2856383349	2947473774		1854968006	3620844875	2243958277	1794477683	5578521344	4850571213	3369269435	807616559	421808336	N/A	500949298.1	770256889.4
2014/3/31	1258526675	4175932572	404330733.7	1743634756	297870633.6	5048670547	472936160	1066196261	5930984268	767989696.3	387431530.9	6947800728	1138467824	620737188.7	649667252.6	2252822803	1342086130	2332700057	N/A	1515314595	551650258.4	2811725916	533451566	645218019.4	3341788077	825052647.7	460289492.6	1245785151	957562434.7	4551341362	1345327477	320558979.4	N/A	1801672963	1727921112	1882665337		3853054826	2419280980	1883933236	1576091533	3619391034	2362021460	3169546870	375330956.3	600035399.3	N/A	1084675303	687093952.6
2014/4/30	800986355.8	1422758314	362132979.5	2736304033	179799485	4105796792	75831269.9	673695063.2	4301674756	406425734.8	613202391	4768669243	569675626.4	480745708.6	424095074.5	2175743774	954013085.4	2433519116	203478409.3	1030380477	228773191	3824566838	346825121.2	346010142.4	338797142.2	517400609.2	404322919	904705526.7	533984822.5	2592996437	694653231.7	174140780.9	N/A	1601787042	890443808.7	221586581.9		3597800995	1932326529	3228664935	1710580737	2200328289	4906173827	2794248873	281793087.6	471914972.1	N/A	2536168212	240174645.5
2014/5/30	1303166017	663325515.2	154877099.4	965501658.7	134754038.6	2640774876	N/A	453964067.1	2418040263	249329348.1	579740078.7	2903194367	518606151.5	392730049.4	1050185679	1458802970	601051341.5	1389087815	150281470.1	205383369	81999870.4	1842091717	209732278	170109033.5	N/A	335295049.1	566836149.7	278202932.2	396362962.8	1240612165	N/A	127279943.4	N/A	1166485596	704638254	2960927049		1945729335	1369502162	2389507307	945339187.5	1900721647	5274524898	1885671875	181100056.6	157569585.3	2088500883	N/A	404260969.1
2014/6/30	661513576.4	835373341.1	227603698.1	724161507.3	138645912.3	3546023680	N/A	675849474.4	1797985892	339124239.1	332548130	4967954324	554573502	445458191.6	1074704829	1571688455	520003122.5	2083158846	150858928.1	405504468.4	343586612.2	1567710082	159453442.9	288920314.3	1674668401	579943595.6	862726069.8	860210791.3	719747920.6	1240540502	410633779.4	112969700.4	N/A	1098191808	521066451.9	2024677227		1364713436	2096792120	1441600403	997953302.3	2010750961	4842167481	2063817572	245544599	194028302.3	831648772.4	N/A	351968758.4
2014/7/31	1488108899	2274164442	850866969	1046337465	335788685.2	4964894068	N/A	738098173.6	3157850956	3287345763	314507361.5	7614852064	2177492506	407684105.2	1602202385	3305605668	1236442141	2286124385	352143062.1	1752965563	524612045.3	2867873216	623254453.2	871036187.4	3975033872	3677233233	985048398.4	884386179.9	1775293239	1164774728	865834911.4	255205251.5	1071824593	1830320635	1264529561	4187256251		3605471398	2821402136	2910806234	974151882.3	3777349675	9991085577	3811226607	944781585	423790966.4	2095292849	N/A	695883675.5
2014/8/29	1311856265	3822267630	1324358897	1483866616	683329682.8	5780337722	N/A	1062679342	4152993398	2085925529	994056964.6	7285536393	1947938809	1219854482	3282514419	4076144632	1232132244	3378249708	384812592.1	2270004256	522383322.9	3028455714	800503482.4	1060380753	3144733914	3421441435	712515037.8	839488167.8	1739198173	2285244292	1874545520	634087089.1	2544419752	1112352721	1829164459	3499451958		3728555267	3411145755	2078143234	1100722772	3824107939	12705142027	4658869989	1085597129	596317889.1	1332342258	2945092519	708724600.7
2014/9/30	1084026861	6638776367	2324894568	2997314182	875082124.8	6399967551	N/A	936964436.4	3864447715	3676907838	1449740181	7672286145	2502479501	2124858389	1951245708	5827008066	3772661140	3267142661	475477909.9	3027059468	443639832.2	2954046905	715315433.5	1282047261	3509959057	2992888282	1442400967	973776067.4	2794799823	2481138564	2174256314	1266952298	2741273561	1903839528	1257621340	4158713547		3657783689	5363645782	3151191436	2061309680	4407459640	7383508200	4923702560	1796882166	908205126.6	1846780586	4667810600	708578599.6
2014/10/31	849053918	9745496431	1894985785	2135019861	2122111826	7571497595	N/A	1176882423	6120359295	12882528677	1138345905	14266858470	2502497417	1253411841	2781716207	9829944812	2847909620	3040818770	370365290.7	2273724423	N/A	5017247218	2346280685	1497682833	3346618179	2835505015	577002534.9	1038698580	2121022637	3177435777	1567459347	786412177.7	1370938688	1183457401	1781313715	5060927301		5094008408	8831720577	2480812987	984958351.6	7078140645	15098960201	6311860574	N/A	1231879602	1569489549	1558904407	1739632758
2014/11/28	1603583126	4011549501	2365795281	1590197994	793447943	6072234696	N/A	1034488627	4055866128	4999735202	1902506708	13288684577	1870485634	1800453990	1761070922	16347261256	3489527659	2312954960	563329392.6	3247033811	N/A	2949744477	892904710	1094807784	4032952012	1634361897	646251659	1051470725	1874995500	1787652264	5059685959	785856441.7	1759718188	3042343953	2563896398	3578448348		3723747420	8216511193	3356977981	1160860847	4265818681	6840794642	4221978079	N/A	1497078110	1283007335	1743019018	738590452.2
2014/12/31	2582490770	7190851692	2355335712	2632835004	N/A	14615650036	N/A	2203681497	8067066166	5891511912	1740195225	23484504333	3385852891	1676429984	1780194355	45179394318	4161526045	3504518501	431483618.1	2137996057	457294559	3974617690	1524713785	1364610524	7405966162	2840112989	790100502.8	992409365.4	2962641738	3082331067	9089118912	1020025871	1745983648	4366102373	3213039303	6980012175		7730825068	7781715195	3108649844	1720214893	8126649279	8202455840	7642157134	N/A	1144735790	1242521968	2111098843	1201289394
2015/1/30	2770718772	5308238507	2036429516	1083655618	N/A	12659820456	1281176.4	1777860319	10693291774	4226915125	652108405.7	13012010452	3635983853	653597627.6	1522888915	20732013374	4975111878	2520302222	284429057	1502242978	599606283.9	3626191248	746622360.5	887062180.5	8175726435	1449726833	452594809.1	1025828732	1629781259	1680342436	6024951795	856616351.2	1622707814	3331684761	1696167528	5370152723		7828381706	7064027292	3996778202	1271889150	4693219950	8953809696	4996885248	N/A	634401348.4	1952815296	1289136669	5588361921
2015/2/27	2044594623	2064935163	1886341828	N/A	N/A	4597233768	1184365539	933931952.6	4991966907	2164285967	434649504.4	4958377677	2400787331	1106819783	748427303.4	9797760531	7155045127	1740363211	527395053.3	3264848989	302447422.6	1607572482	407912258.5	535501638.3	4217179468	2540347222	295372944.6	486055153.3	1672342195	1057427661	2448074061	672202018.5	1363387898	2372810035	N/A	2324272098		2456778007	2974710244	2892463292	668933081.6	5206081440	8426513383	2619297619	N/A	712946657.2	1131244360	963475247.2	2024058846
2015/3/31	4764872788	8715429678	4552198753	N/A	N/A	16879202637	2669566176	3024182160	14286742463	2841741426	2440625179	16712965767	9343317741	3063751607	3925179541	21982846735	8545500878	6055001501	777245282.9	5315607313	1740669996	8596093547	2847989561	1252919328	9027426035	5724792320	1449655609	2204064885	4601771497	5490288602	4125839163	1707590781	3214474040	6345218571	N/A	9068547147		10707017956	10132081295	6637151230	3118580733	10379389923	26428942963	11137082914	3884509.7	2327568325	3795850512	3991210006	12521307383
2015/4/30	5950577614	28136073442	6523112392	N/A	N/A	28613532765	5925315380	4895536406	22717045072	N/A	2720038323	23529095621	13676006801	5317946100	6958101063	34381479775	14712095608	7334505577	1673676283	7778472351	2246787303	3994971401	5346264498	N/A	10902143902	9142000407	2108934386	3614127538	5015834122	5011833746	11799461325	2871320149	5876711967	8986120107	N/A	10465388706		15922249172	14804810883	10170582801	2377273996	11331773095	25974517413	12349614951	15656145213	3249175817	10050472792	4178103253	12275197047
2015/5/29	5692893284	27098532215	6500159180	N/A	N/A	26510258888	6491411322	7952768599	20866657943	N/A	N/A	21221714053	14772077957	3635215826	5030021585	30303934259	15481728722	8866569233	1364248773	8065704418	3255023053	9651263264	4816569085	N/A	5764363999	8349702261	N/A	4275624220	6211253031	6048487783	20274170120	5446907090	8125629160	7339585018	8097903.4	9340979874		13261665556	17476580405	7305098573	N/A	12623703324	31685937308	14280127347	19555328044	3976993096	11778709681	4804548297	4343869811
2015/6/30	6750239465	23917810877	7021357987	N/A	2351530662	29333981059	6231554753	8406014337	19651171451	N/A	N/A	31124105746	9872311176	3495442619	8143890769	31684669668	13531951064	10422687197	N/A	8130921800	4261674547	13519472908	5825543645	N/A	N/A	13478497389	N/A	3959330671	9040961712	7632495430	22725567427	7937245809	7676417940	7671415480	10884276883	12084665065		15924222260	21515391455	10164064405	N/A	16631583686	27753643681	14895143665	8250297106	4856488494	18036061477	3988658356	8787465615
2015/7/31	7597316260	17202325945	4411407648	N/A	4995169875	27425502954	789764574.4	6949015152	19281266689	28576451.4	3877709039	26524159080	N/A	2533056022	4052945517	31677623915	N/A	12088731130	N/A	7487798161	2656056975	6961097705	2282851964	N/A	4392748293	6376086887	N/A	2061997542	10431455868	5418463518	8837280114	3761359822	4630624381	N/A	7670653884	10990415903		9084769757	14238217193	6591456450	N/A	16576760468	14192630022	13492630065	11258852791	3364027336	12780259603	1156845706	8243024898
2015/8/31	5111664203	17219501875	4064899047	N/A	3387099897	14240105721	3230224384	807176395.5	12867399975	15063417212	370834686.6	9253028163	N/A	N/A	3931009120	17827349539	N/A	7819981855	N/A	6640170150	2657329266	5242766399	N/A	951006299.6	4248016890	3798579304	N/A	1648161284	5465981124	3164275959	7050082876	2665488423	1164871060	10028535311	4056320222	5851625175		7657954164	12266321909	4260334111	5545930212	13528505034	N/A	16117613223	5585744220	4076705048	5660672300	N/A	3916525681
2015/9/30	2681258272	9355439192	1637284398	N/A	1291173993	7112686230	3141296646	N/A	10447396588	5433888838	N/A	5453474372	N/A	N/A	1387740878	9085727135	7930714982	5207132705	N/A	2731646952	1766912228	2334442066	N/A	3713365402	1903747470	4573604482	N/A	1062852949	3926739344	1178933019	5607689044	1209330140	2193512039	4382158439	1551372578	2694319746		2739263854	4281461285	2326960082	3636355687	7760684507	N/A	5802739478	N/A	896303744.1	5842221572	N/A	2145659248
2015/10/30	1087319115	14406987048	376804256.8	N/A	1776906575	9353349658	4119413369	N/A	14952590815	5754668461	N/A	3598151944	3206296970	2246438594	2360617652	11594858777	14668213891	5940156826	2940103137	5426809064	1724935935	3550552934	2584998487	4214183981	3957404400	3681308339	N/A	1197054700	6938187919	2883974116	9154091920	1191230691	2194435251	3670325130	1785845333	3200977256		3734296606	5726872800	3111032687	3119863731	11080867466	21485963677	5614000726	N/A	N/A	7844148328	N/A	6101201949
2015/11/30	N/A	17482917730	N/A	4959265880	3218306029	12669586595	5507627468	7372561545	14034732234	5376575182	N/A	4781124591	15914628443	1981378765	2647283164	26794345356	14513843843	8472373048	3740947303	5575263761	3138912021	3979148180	2287591487	6721411309	4239259016	6930986250	N/A	1459625287	6255815782	5594627163	12649447636	2689438786	3297764837	5355182706	3033017915	3599568261		4350468240	6251260049	5945625172	5086009603	13627733414	21296968975	7606267635	N/A	N/A	10181621792	N/A	6261391096
2015/12/31	N/A	20592341338	N/A	4448136571	3153333562	16258179368	2832183823	5922406052	11418605181	6068059635	N/A	6809392821	12197913728	1906899466	329129860.9	20212234577	7357994816	10441277966	4150376227	7459772610	3874446931	2620590738	2357919433	6531747491	2788031515	6609799680	N/A	866809885.2	3452859161	3715666778	8179298045	2609035761	7554536729	4795247127	2584180309	3122201894		5087163613	6125071155	13060417672	3287270512	9312249660	20885734473	7584219823	N/A	N/A	8758123475	3271258171	5240044245
2016/1/29	N/A	12005636995	N/A	2681755112	1726855710	9413713606	2918877368	3606965331	6315833153	7049279770	N/A	5870702968	8484625108	1061094228	4626699405	10445465055	3914003331	5046635610	1697245417	2495899423	2074781072	1503109083	1330001197	760735776.7	1710174114	3608923297	3533554437	588696519.4	2187148319	1977001125	3561275145	1097065711	4392524646	4243397954	1137865467	1787487740		6944187868	7412759957	16989631280	1775008257	4719352513	11779356733	3382398193	N/A	N/A	8455946353	8960327997	2770456782
2016/2/29	N/A	7307257592	N/A	2155779139	1468795154	4638204737	2112368029	1522752557	3554354634	2291685926	N/A	3077807709	5606159215	617104924.8	1599515736	5808351720	2365726642	2457650770	760278237.3	1956301200	1375234235	930594061.3	1213318782	N/A	1337469935	2300885984	1943469307	401946998.5	1385716603	1134175261	2147538205	553310326	2636446989	2144462211	703096162.4	1116590367		8054511951	6829660187	8522623005	1034501948	2824196333	8141234651	3170110193	N/A	N/A	7660940152	N/A	1667868289
2016/3/31	1603073825	8487495827	N/A	2962526233	1994828968	9781261906	2578439439	2234652472	8504643599	3565470758	4540958652	4935321911	7145901444	1140346283	2743039622	11339661954	4731844247	3486019889	1489805444	2058645786	2346432964	1217016617	1187415180	N/A	2194213488	2774530673	2499220188	824527911.9	2853045229	1578692302	2888361362	626899942.8	6938798996	4174192949	872403614.6	2023331486		17686939178	7764320126	6253610646	3508694210	4124074471	11685700813	3943522958	N/A	1459722055	10664641952	1257319819	2235327690
2016/4/29	3396575589	13539145599	1021725488	2630935118	1907171559	7976325473	2560136296	2424598072	7110186522	2272732457	4563310367	2991134527	5917354781	1398664927	2159539996	7953254947	4664307667	3615133117	2092741280	1818548210	2391785077	1209345646	1286792588	N/A	2219097414	2367518284	1686609081	826844458	2380443476	1588305530	2706460144	N/A	5103780497	2843718098	899799624.2	1423977100		11590632046	6925170060	10942845578	2909321326	5100482821	17213791371	6200318483	N/A	4802658575	5527186597	6247582738	3532122861
2016/5/31	2257157066	12109752136	1165408307	2266160250	2536746709	5262748663	1301339787	1725583098	3534112051	6812562040	3170206538	4202724193	3309517438	899486019.6	1377105846	5972498092	2504268249	3710148619	1356516627	1049113225	1676832373	790738344.5	709212416.5	917248461.6	3002578429	1126705170	690215648.6	658325825.2	1832893492	1667934674	1303124573	N/A	2892182411	3985021355	560022157.9	1761803426		8128878127	9120280825	8055120758	2423211004	2655567628	7794930781	4925435654	2425067227	2491930919	3037584567	2981256589	2202739265
2016/6/30	2236589695	6381240872	1089491487	2380668069	1967018855	9174858240	180293704.3	2560637328	2381298561	1879796623	3638603426	4636227693	3181265608	1453610076	930891517.8	4845528121	3122168233	6348291978	997074627.9	2268689351	522581405.1	837473410.9	760222595.2	4179793896	1648765574	1919908924	1113847490	1553509554	2958281572	1186051300	1222963411	N/A	2757513431	3096201313	1076563492	1984874493		9177763373	7094991218	6830039476	2648229000	4913174250	12180847103	3845261636	3535084458	2101475760	4275178937	3466782556	1676448338
2016/7/29	2968177309	6632733831	1288991736	2632522765	1969590391	12326476417	N/A	3423364365	6518339799	1583066818	1651740857	4874332963	7592256865	1942449760	1086431793	7835585880	3105028806	6951474615	1291248255	3285465128	N/A	3487136435	1098989613	7779315197	1568566558	2686821139	1591313585	2155994736	8461732719	2919308915	1566958475	N/A	6066408834	4343967544	1752357212	3882979162		9916136965	10737573622	9735448322	2598017028	4763749408	11021363664	5218435364	2544566746	2955660316	4892413670	6124466271	1523940884
2016/8/31	2913127970	5155146277	1876494926	4073837833	1730834582	14228517759	N/A	3648359676	4878314782	1177250930	N/A	N/A	10745371698	1127793919	1199176251	10527907642	3148141550	4333527990	799727362.5	2336229987	N/A	2155860607	5082502904	5238082479	1702785525	4774184305	2265469111	912251875.9	4670940289	1227863125	2008008628	N/A	5745762474	3763363734	1197065951	2628729684		11370310905	13930163251	4620059178	2740138524	5283869299	6582654408	4123166194	5158941678	1637935055	4932995611	10220964268	1472419878
2016/9/30	1491678074	4369533987	1477887812	1972463631	1165818825	9522257512	369702261.1	2424816828	3014122648	2463223998	N/A	N/A	4388199142	696815682	1137525346	3780201852	1647441836	2623175663	679472159.8	1958823304	N/A	1130929028	2048626030	2317801122	1224150048	4434945787	4148419704	738663120.9	2335709767	888915840.7	1568505848	N/A	3880256193	1993383734	1286213267	1388107316		5926398859	6197288523	3644355934	1459618267	6596196496	8350603702	3121320543	3144705003	4123046594	2232756296	5676274727	903466081.6
2016/10/31	1401794530	2087885073	1153526188	1277727986	824503318.1	5749231841	771548778.6	2490609693	3126244122	8962665107	5688722539	N/A	4344631856	616297957.4	1233092289	4263917210	1531450425	4339994229	732867867	1858886290	N/A	843636485.9	1813879118	1713111803	806273565.5	2016519751	1754241515	733658610.6	2425505411	691605612.9	1294258737	1269516486	2966747772	2811487839	634180267.6	1737227406		5270853696	3875221671	2987517075	1606160566	3104783514	4063278971	2212004662	4534832995	6658885122	1262891889	6181981530	548725913.8
2016/11/30	1948134237	3415579980	2474338074	3145434713	1078848818	12597820384	1094274759	2901003156	6055604200	3100945524	2501346610	N/A	3400700451	1251128619	3373917315	22059118974	3035441067	8811461550	1151829069	1567703607	N/A	1304655430	2634633516	2019895043	1512118118	2794091145	2122916961	1606586135	4143610448	1269681123	2519328562	1169211242	2744653249	3412950407	1468016421	2733171483		4033991488	4739660811	6383330023	1773528510	3668138451	5213234014	2597364700	2950404798	10484184015	1262652075	9210953478	1146007905
2016/12/30	1507861102	2435289706	1629309689	2447830536	678303963	8139761155	856171381	2179849418	980907585	3823765494	1148933573	161382715	1785622087	626721028	1660075790	21819812759	1875994017	4284856502	843212710	1132725546	38669567	825324615	758784569	1472493094	1138442497	1227222533	908090454	983968345	2015621875	534498153	1457437349	1003703699	2299517853	2437478788	934647118	2163782101		2630176981	3284355562	3300348154	1253103094	2554853490	3220845148	1916428840	1842000993	2919667055	1206800533	2939389411	2805681006
2017/1/26	1141882308	1300197820	495066281	842237933	1520710078	4194330243	623503058	922964320	N/A	2328463759	626237924	10968159427	1954141827	564404060	1450691848	6233850969	944065470	2692489832	464318037	758283578	8447121532	765448174	758556607	1791839563	560419671	778229009	1094658154	410214557	2310352975	370424813	5105799151	618170388	1994618941	1716889942	463091549	934058392		1959072562	2538421216	2382731931	604896434	1216446086	1968618671	1293459767	907281560	355071150	1507943549	1411711274	1467970781
2017/2/28	1321309329	3095786481	N/A	883583509	1295022855	5182425601	764376004	2284969627	N/A	1324883943	715145306	5064018927	2193178366	563469876	2605230429	5464028055	1084872869	3373459880	376345347	818428332	3696954149	1184518502	1079066270	1103541225	507559428	681292914	691959974	773807589	1963327203	521940669	3697138321	376380816	1784045736	2056175525	863700262	1107068839		2809305056	4339156750	6157537162	1182734461	1379272080	3598254607	1367823446	931879249	N/A	1561907405	1838228781	752468430
2017/3/31	2115767287	2069179578	N/A	1447937101	1045486940	12948473984	532241759	2648783847	N/A	868450902	902470696	8462485203	2461468785	833710041	5026373521	7509121983	1730174446	5762690186	560320282	960367180	6431339888	2335562547	1656574232	1368194594	786147601	1171038217	808624246	774530901	3456218940	792803446	2489286104	1158856081	1461999467	6147351097	1494950043	2905633832		4411216940	5063070963	4810671818	1572672375	1975006297	6538351778	1485563169	2500694241	N/A	1224964431	2663667125	1254665969
2017/4/28	1512993215	1513266588	N/A	1478365091	513083520	10909465877	554942653	2723189754	N/A	1168613260	425387504	7558472854	1481295591	407667864	2744190833	4843401654	1091750740	4030193793	597279508	681833572	1467276897	1060999658	1066592220	890495668	798331872	845023774	589600408	578169983	4516123003	669158145	3188024925	1698769603	1035706034	5123457920	767450407	2212332430		1904609341	4117532781	2550731609	823350638	1145636701	1900298816	1416206451	2969036722	N/A	826274668	1709439041	635426820
2017/5/31	1286812072	1582333771	N/A	1050789948	388460961	9074482162	1758505012	2709269450	2968123320	412304922	525498577	6686926014	1820496866	363899724	1513833975	3466161572	825511261	3326815443	411065231	495702109	4592508420	956308063	592762880	1408311400	2228288792	922990696	676313879	480138609	4062369675	621842259	1194078769		1079188150	4330270184	460837627	3319931877		1328604875	3306087971	1820467651	836462819	840340051	2640251436	1638196212	2902705957	N/A	934998744	1247681030	385856799
2017/6/30	1574058736	1635254485	N/A	669394140	291777746	13129226957	2341302779	3943494707	2340803767	456767254	477614744	11081060915	1770615216	420448945	1442268905	5883766432	926280742	4176138682	335476091	587824061	2544365529	703743893	983175549	2566995283	1298214948	602352579	503635673	386927260	3668605854	623574083	1287630693		1354246795	5891942204	594827826	3816165778		2669526556	7021283889	2698363686	1120929339	969738773	4262728013	2228251645	2547335379	859636928	714757933	1445055373	541834335
2017/7/31	1798438861	2344920576	932003814	N/A	269836306	11986179961	1011299917	2397490795	1461874109	845468407	387058125	6975868211	1191096871	383333046	2839889523	7668595007	737583107	3451250001	410750211	666004039	2216195164	1079862967	983268195	1411899359	571454613	594351919	1184650991	455355038	3922322924	512822029	1419461427		1751668819	4667056068	572772728	3096899862		3577159215	10528764203	7595988165	1196820395	1054008079	7185039740	1942318291	1574672859	1896797890	2112497278	942731105	405417044
2017/8/31	1914907090	2041523096	754251170	N/A	331370550	8157343854	N/A	2702712731	1664706482	992688713	355462898	5982476380	1173180967	417994188	2805087746	5444243227	1058958350	5907211652	435477617	719777241	3387009115	784973102	1452433890	N/A	972780537	1090747159	771000222	499074857	2878625800	590319516	2247527969		4443600655	3964697102	847251033	3255712217		8862591065	5148619229	25674990962	1353656642	1328710077	3905269231	1399151543	1186045159	1344891632	1435836956	1522651276	568538528
2017/9/29	1816440237	4540471430	906631507	1021481993	487059044	8493558661	N/A	2908402356	1562745486	541165678	1839557900	6219893685	1592256252	415251274	1952540527	4068018547	797844541	4839526321	341635670	777988368	9406336083	1024723315	1230880426	N/A	611854048	832745714	547132379	465855643	3326666040	1009431581	1019314387		2208343545	4411853817	705442543	2445933862		6898137916	4538939355	10338532359	1072505952	1678003314	6267935407	2299013698	1687233601	2184972937	1685961113	922638942	322986129
2017/10/31	1357967986	3926867624	564663983	729211782	232098779	13466808191	N/A	6406873777	2268418079	342271451	409590927	9967634902	1303967819	324837444	2027984846	7134790798	1386552858	5036236191	203594140	513437728	3103374116	653327176	2736862659	682799100	617094967	N/A	442254413	322241600	2876303422	993419011	1231395865		1468543256	5474772288	1530889317	4554599341		4615720307	5748992847	9109327790	1595548940	1878072860	3104350541	3455160606	2129036342	794689630	736396341	1261634612	489331164
2017/11/30	2062381384	2440751819	552967461	2273592067	248235916	11738382748	N/A	12597339383	1163761590	385070421	382218971	15783851638	1706525199	371615702	3404774830	12005058905	734802442	9077125326	197838674	473754938	8389432707	571253190	2272071251	907005951	684705478	N/A	2429327592	410734803	2908803516	558625741	659471067		1069405971	6739090869	2410147624	3549740131		19327073175	6369041910	16077335788	2637808615	1151527904	3651037315	10693151584	7301781865	839274568	748247097	5239119951	227714306
2017/12/29	2059994482	1666941545	348918399	1878102922	193160181	5925249186	2553827345	8550209898	1159865180	384912518	183371867	6389542893	N/A	345986519	2715562875	4069143662	417936547	6152363457	162378040	236911991	2268068501	367530261	1000065980	N/A	336099494	242955044	1488467479	288041113	1575255866	286499564	509748158		721879110	7594920469	675826617	1726525291		22378398890	2891144911	7172996716	2612566324	884141605	1202463323	7338025415	3800603223	252657361	513098166	3112055732	179166120
2018/1/31	1961723108	2585066023	468885310	792244841	344603515	10098105616	1122130855	12388549214	N/A	419889404	301719581	9815776139	N/A	243246037	1676124918	7079341174	745795945	9100054752	289859703	345352370	1811670558	692319001	1337218365	N/A	347890194	989292668	1593013955	447478825	3386780053	587605204	919433377		855313700	5317796108	914645872	2293812699		22210294093	4079982669	8482257322	2227513638	1336132711	1831448477	4125256161	4719384871	N/A	916514136	3476839944	206119730
2018/2/28	926293503	898784060	161775028	263126191	193448350	5489333733	858806554	5132769998	N/A	160895992	N/A	4391451292	N/A	157309412	691665550	2583078175	366269463	4704710578	209178680	208509671	1075596779	390674923	382856340	N/A	385814026	326472378	532398305	196886483	1851101091	250088396	417181402		579251301	3279705367	1805172062	893259159		10352087448	1775140867	4089420901	1204484111	675327053	1046317079	1910434826	2602082710	N/A	517297553	1514379396	99013502
2018/3/30	1585681454	2760714420	644046666	416652457	323576677	7584774063	739581499	9184618009	N/A	930596619	N/A	5757564924	N/A	311137962	999090445	3822162671	948659598	8465375843	207389084	488289258	2518525791	946396643	1507253991	N/A	838117248	5984982671	1142813119	490055752	3097697318	566606290	772224340		962335634	7737273226	3924944031	3002513478		15609516688	4820305942	9160131107	1480329811	2324301393	2538049757	5840944662	4754832329	N/A	871375474	5478737728	245793473
2018/4/27	1889397925	1516554141	998116372	345396459	679913320	4233308420	435574205	7022750765	2176813743	283299974	N/A	5062113526	N/A	310036539	1066905202	2446626558	1118333176	8292664937	127211567	391916142	4549278926	875009938	1400795293	N/A	1610870480	4847798225	1834115767	981053202	1867446951	437524223	530568844		1444006486	8135378234	1738733005	1989276276		9264968759	4466164900	4884242492	2940036253	1496012480	2436419149	9530590899	3829437797	N/A	550894859	1567122172	274992938
2018/5/31	1970499527	2397558037	521587944	385699980	760082034	9062732990	597366459	7549270694	4177982928	369210883	348229924	15278825238	N/A	500036316	1991886029	3217416776	4965343142	10928599943	206296354	664873060	3323665422	1935902374	1448076960	N/A	2746296086	4987267872	1511396513	1020970881	3857771963	720951938	520845988		3901704077	10687550030	1504806154	4720738510		19471326114	13305593164	6247724797	2894575518	2962060419	2342329042	11617565535	5807518758	N/A	2459702164	1838565455	694215705
2018/6/29	934228667	960708111	240762528	227303108	810621892	4987084555	699332111	4531898741	2832641220	217492019	366325106	6356968174	N/A	156820030	2826653693	1828611195	2932320802	7257686030	90912165	246722473	1570324838	1469866329	629601272	952829810	842947939	7610223065	1499108602	380009778	1413200087	251164740	444998100		3326861984	8745032682	1366253283	3377772236		11246800971	7225071849	5124675227	2130016151	1113843543	1103265769	8964026888	5487669884	N/A	1146538244	N/A	176354095
2018/7/31	1362527903	1261031368	486767479	208714874	2148699136	3164125567	360855302	5452202880	1670733890	439337123	258758811	6442205279	3380801815	476093834	1845041708	1462563509	7599880362	17921471628	157892586	241220537	1430895466	1538068015	821655202	1114628584	1349064919	6824506967	643835204	556714984	1484822861	253672988	335266284		1814023717	8595406944	947842491	2577183694		9778915648	12329297076	4031296761	1452806188	1020148376	1293298195	6603613043	6399179840	745475356	753982153	N/A	188308089
2018/8/31	1296128205	885811892	207565542	161921966	1603203187	3663848991	1246095508	4116329207	1996588610	278516201	272343914	8272554142	2382512108	638760059	1835186814	1012924438	5520695085	12663596774	140448443	606808227	1018342921	1053726221	527902719	2757854412	485117673	2361250570	523233077	394397363	1112933464	199285346	1005165786	2364861441	1261836886	7968404282	2888458500	1481819244		6692129467	9652865817	2892402097	1094062646	574934938	1747137630	4807207852	8282062758	540773449	412898533	43170920	155264305
2018/9/28	985451795	698289049	114990555	96540913	720461823	2126663444	767976412	2545515373	1374379680	143342014	157106169	3582204199	1225944999	420191937	484699264	746894349	3683161880	8436936005	111145219	215962112	669184916	455207558	274962660	1973547605	313320999	1171944012	291560487	352410051	411311138	115888520	587795657	4180269541	1309910502	7331420700	2015578253	1038021788		4261880079	8071208857	2029649376	1317205800	424530544	1426408605	3343296690	3874965374	206425022	708478072	3889626918	116319085
2018/10/31	919414185	1872331909	281018795	236058779	500111620	3113410412	744787282	3105119183	1179775391	106286886	189099151	N/A	1845896300	196427403	355887082	1534220002	4241579539	13219937674	325234748	149197317	967709349	673897094	239162525	566056108	371050344	1002238239	497951059	186433832	626859186	118607615	393394245	1659420850	692338427	5898195917	3203274554	1265817189		3829059578	11171211581	1567019483	1054560013	555443017	1834865010	3417251556	4577415119	238621109	699989748	2036836230	77036021
2018/11/30	1258073354	2881115233	306720520	546221391	704580709	3061645865	386807748	3750285098	1666910926	370779891	N/A	4606928394	3437348126	520892676	771758492	2039842820	3804607669	8380509318	440745842	352371976	1176780774	1814405249	815764640	1436680707	663660384	2077729025	873178988	860746739	1195112596	341560362	5833555724	1958084441	1100396248	7420048606	6771717369	1077949420		10322053995	12838020641	5829229681	1124577856	985559754	4083529485	3702680788	4493114475	450919772	893552101	4199562766	398227907
2018/12/28	806548243	900601289	206325262	276537598	367655705	2631036376	213174195	3326843834	723098261	153105843	241820261	6895104704	1553249742	241677028	414637611	1449425081	2151841944	7614097924	191389263	190118988	570302660	1498354792	272396996	1424125204	325451506	878802105	754147986	877628251	1224717646	214098593	2352985064	1020159453	545489556	9615755109	3377528884	1136660038		7026426233	10391624189	3003023513	1307735266	767233401	1683647899	3695679864	3380056814	302066741	712081110	1703435509	190140567
2019/1/31	1162979085	1004838670	211449776	405552569	263588643	2750326115	200871579	3096644870	820370918	364919672	217329193	6390516385	1206593287	267095160	386972972	1620627662	1710863476	6739376584	211161030	201634649	731746350	795810166	318277259	649178268	247746883	767103012	837511330	485377155	705653643	154435020	2087229505	798211963	321973469	7862540082	3379053723	1577772736		4033580341	6352401485	2327571129	754536695	772055220	1417177319	2376119075	3340492057	275012029	556160808	1289435738	107403866
2019/2/28	1264086330	2568941767	416435513	429928340	416490608	4018351224	351516208	3861068688	2364217442	3180010721	289979638	5922046286	2834773224	154223243	730391574	5265250806	2960473601	4638545304	322136957	329718355	1742399331	1141447685	534154519	739607319	522584116	1695225210	1248306869	814237955	1763739626	326364918	3525277145	761219481	780547937	9129189182	4476714523	1488636840		7125099200	7897051433	2664379964	976974113	1341537308	2244610656	4337639536	4419553775	346382508	2012709148	1391476668	285450042
2019/3/29	2132064690	6890625216	917260379	1041814702	1002346051	7887650089	1392668659	6069358191	6422302360	2892953353	1101554538	10569899384	7946680869	1262164724	1630496303	7400470789	5879590810	15144119252	470694390	739629652	2414058259	4219275917	1248099665	3749480481	5388308544	3072315526	12509146041	1946138524	3485932256	1099119101	6660416764	3153860228	1741634822	13236614635	7385518479	2941285314		14693241532	14244595832	7277836562	2163070573	2900993971	7161928021	8257904850	7296584550	1596122627	5482476615	2665357791	733886851
2019/4/30	2079626793	5931974190	917558393	931155474	1157760864	8044061431	1108686605	4197195476	9293392035	2218534369	1069371823	14989188449	5446513167	8517410932	1844954005	6404484360	14049339620	11405559957	833979815	757551570	1712866327	3001031412	1937664910	11404947292	3274560897	2945879369	11236747802	1791759436	2473473232	1368832792	3360289033	3851538022	1830578655	11299941508	3948412904	2868301874		14598768242	9376063865	9273478228	2234214151	2052804172	3814523526	6097518967	5563281124	1878120478	23209968724	3008942701	547942842
2019/5/31	1536801552	1528466810	329240128	849163681	450164814	3949346948	379108716	2982358656	2329122246	1013081439	340455819	4973999619	4666012927	3185000810	714618687	2351979097	32758230713	9903256088	440686742	342468260	914037939	1479632115	712580377	3576928651	957280224	660557484	3564284458	604388227	1290916397	1742100941	1731700702	737624408	367281145	15588654542	1834852689	3901483094		8608987146	5601381860	3624692385	4942343012	891563960	1320791511	2794189877	4237036226	495876527	7199352415	3427578286	224503079
2019/6/28	1071454508	1364526249	256655483	396626335	310976650	3768673216	201053783	2223940738	1184998438	1146486947	210696062	5567124145	1438977524	1519271979	391343321	2222778209	9288412812	11043123448	698894732	255581845	641510194	1318431083	431165105	2199787739	1205610940	743971346	1684655726	703496209	603889958	526874576	1169284572	613649384	276900075	7072196665	1192005763	2177299130		5756765451	5034193225	2527343831	1849646733	639832019	745115412	2388438767	4327762536	293426111	3830755824	1410356593	2065513392
2019/7/31	1302143915	1013115152	252266142	354777678	440535739	6402904454	146909212	3315974811	1454072086	453254364	369624724	6895537298	1205876318	1185417715	1033779936	1739773822	5032437835	12005700287	380382957	207325470	1014504325	1757072362	498659583	1977631052	610505843	1613137570	2451256699	954314564	1616731699	571283698	1453816201	623395749	443937014	9365325257	966734835	3599780824		10466675747	7270919008	2627383446	3241593635	1258085143	1030889279	2343557957	6570554711	431580024	5567658708	812464979	908213999
2019/8/30	2642709713	1721428285	350738118	759803928	462720191	3572476963	134942952	6612932669	1103123810	758407375	343624504	5884258297	1227229705	2621184764	1149456909	1787127315	5692184393	15175502045	407903433	251009261	1444412778	2922556302	517323643	3973250799	1202421300	959950975	2051433380	618837976	1490752026	586193044	856884324	1146871163	403190422	11394578781	1266565152	3208735127		9575769913	9667786901	3689768685	3590487777	742882186	853890738	2437708504	5417654156	469688487	3466329278	961767280	915691865
2019/9/30	2550675104	1045469500	348543975	839554095	533022943	2842886694	146074223	7037912142	1234085241	520935135	1169634551	7304708782	2145022891	1341304000	1214886089	2601550951	5630980498	10809156841	479218120	261678880	2444676864	3347979825	459392356	2391288040	952947177	1300198599	2758565287	1334838546	1590750326	459239181	2231525750	1342509296	369716617	11008890683	1294543897	3372562247		8806285872	8868313997	3921992935	5839507172	1016452646	1105435733	2646455862	6367897191	637558796	4442910806	735029987	600351479
2019/10/31	1625584308	522013881	1720302795	1161628527	801646479	4509141958	118738339	3960856919	863845937	291001074	331399300	12236627023	981414934	1264410150	385469603	1166777130	2442939629	12807296747	643731951	200549025	887385019	3013363246	274496758	1434993510	430074061	1012156660	3842899669	2688361931	1491963364	372256837	1855229428	569582436	210672343	5961439064	468335366	2960065178		6517288361	8681344435	4874973181	3271270011	1390108576	2686876639	1772495456	10230146071	346030183	1533731205	556300933	362382553
2019/11/29	1981765383	545553904	748574071	1184765071	321409941	3040186253	96156295	7166507910	558316094	978051211	396774017	11401552954	825695579	1626643852	512775014	1384475614	1951341897	21469591361	1235957690	210138182	3936932230	3323233051	405217948	1440054809	2188738565	490450783	2302567596	997387995	1647852124	220067337	811689124	541780889	428779937	7532166687	629485007	2820834347		11514030166	9710927908	4695998567	5912354295	3433914199	878929798	1313072179	10295267278	316930588	3207793384	438034553	363600330
2019/12/31	1939781124	1108541549	480282425	884956365	324482380	2868107116	127018934	6623005687	934667916	591833690	393351052	6689356074	1148699391	1151342719	616203911	2468032513	2532247323	22501370378	633238389	414746858	2902825499	3246125777	540821505	1200527239	1108575538	586248250	2732832217	876998627	2191267487	308922314	1802607654	599350822	414186208	7272655902	703380595	2425330838		9761625535	8426577440	5836433068	2664428324	2339722957	1338546068	1725487843	9224977576	787447367	2150995239	825697243	388219099
2020/1/23	1821988741	4572367802	755047027	1292676566	453304949	3693615864	126723392	6438402403	1303286466	2567691283	548165631	5800563983	1604508693	1147768518	3150493594	3069519297	5692926494	18178971637	537168167	992727840	3278662795	3860162044	1494137493	1548978414	1657494289	1408035439	1990431802	1195861489	2250353193	537199605	3418006700	938324613	1030431697	9403502308	2040781778	3671620050		8616775528	12352441380	6826586259	3581991232	5441696991	5053939424	2825541279	5872435438	587673503	4508553015	709595269	1538508819
2020/2/28	3700415156	26113317416	2478304128	3539226862	803877467	3757976054	281151771	12271945669	2795351658	11751666440	1220817898	9379231628	14238657709	1155547788	7662821070	8805699845	17045850645	31323596624	482197960	2477554131	4056571844	7366435155	4149522899	3207265999	3785740627	3535419565	3621542872	1547915134	3883081837	2285256786	4156630886	2853820187	2883594251	9558026044	2841153160	12827712261		12819444901	28728380217	12129100429	5203065539	13420102208	18740077778	6733329193	9051448036	3565597369	5754787717	1136092309	2473508068
2020/3/31	2605064090	18125763695	967820002	2556833699	871248958	4209409646	164149847	9072145309	2532261902	6153118883	967131508	12671946471	7713454180	1350424638	3858926545	6167232406	9063063416	30573798797	527235821	961965841	6413969550	7901608339	6038227365	1223275944	1119633510	3343022725	1841586802	1535345502	4259718157	877446690	2998066023	1228631054	1514217719	7937938595	1400209329	5438202968		21203093381	21641000346	8144173090	2903081144	14065579237	25192129397	2946498504	8849380197	2087943258	3957373137	1684452090	1943961417
2020/4/30	2891523890	6785871178	1424448072	1649383758	372600459	4284628689	179977128	9168367437	1065938037	3826633008	757142954	10088992381	6098847153	1057720314	3202959852	2821691817	4857830038	22822824790	412586385	1213531218	5996187996	7053722766	3776782040	1937794699	1937464217	2084205824	1834473190	13682717043	2547635448	1173013799	2396366079	650803482	3002131915	6827685148	2478843335	4353570764		23866193949	24208589980	7680514567	4209211081	12825899948	49045201332	2264883726	9401161398	1263885697	2236344560	1045989830	2066490352
2020/5/29	1233196736	2397133033	1799526291	4626062225	266165548	4188039443	131451324	5069760285	515886922	1379510719	482013519	9234825040	1725754593	380153487	861514479	1542322673	1494048175	20001428158	349839615	361278495	4022476865	4578304043	1922100091	555385879	1382241864	454538705	856824969	3188668854	3763737051	234656931	1168140372	251486881	509211289	13684909675	1916538966	2000233899		11690385350	21249251912	8751285369	1258251551	5780217988	25471396374	1914745545	6908550813	396117463	1704424976	740824482	2394749423
2020/6/30	6725839698	4986286490	2018439342	4732551589	582185123	5937818052	457619285	9552114416	708705670	3094959286	949034538	11360923432	2403310532	542973964	1038353266	2957600761	2465149440	35024096878	3870552677	460438081	4141682613	6100616762	2886963927	624629015	1841541328	741335494	3275649777	3352519495	3517412924	320616012	6043326242	518387275	982454477	13416811795	3766781076	3065745707		15355864601	26535046658	11856479221	2545115112	8215269023	40402825207	2704467967	11247317169	607415176	4767834503	578566262	4202694764
2020/7/31	6962759378	10097960524	8496752396	7221876279	2828817201	9811428608	673629654	18380483614	10774466877	7966984061	2153197215	21601178913	12145077045	906697695	2940422029	13406818339	9359728585	85159113580	2261147771	1215590938	10774135232	9424627494	5954277457	1555257540	3131970224	2017927339	5614243926	9589769242	5636688418	850038142	6013083859	2498506734	1924845049	27328642914	4670545836	6584817011		30421656440	59645946595	26118372981	10592729282	17169283174	81896047085	7063774267	17520275056	2348500053	4407015900	885094274	5036220798
2020/8/31	9195075132	6080305973	6859212034	4101671696	14393932145	7585957002	430877950	13228344642	5980015187	9483532752	4208758084	16381994082	7321684319	1115270796	2817858735	4731891705	3504662557	50828037128	1245166038	1435246840	8031165042	8287397428	2094096292	1523893820	2005931767	2823235775	2816614902	9404135989	2680303394	629112393	2108605305	3019135164	823762740	13785631452	2027451448	3927661707		25098845201	53598786115	15539555659	5458273100	7338526113	63970712620	4173416039	11652577690	10441561199	4631000901	707768673	1947942544
2020/9/30	4118408890	2234799699	1855450563	1752054636	6123667925	5415550257	232372401	8215559030	5550340949	2430257311	1572387825	20343491700	4624837421	704904558	2032587689	4163486268	3469555921	56655887289	766469700	1871603701	4998851784	4930443840	822326711	1413976237	667932381	747953015	2377999001	3120355931	1399087194	284692802	1192504889	992009483	474276154	8003200295	1724465259	3181770412		17220667031	30451485042	9015884120	2576658373	3588386396	26791220140	2583985861	9650744601	3157687441	2268045248	458347868	1137830357
2020/10/30	2674412534	1316126225	1081590290	1272050840	8084158829	3511215374	92749737	5415564285	5195187975	1790916991	495896374	8716582339	1624153959	240138529	677114303	2231716016	1861770526	33073734213	669203723	336415470	2531864698	5329344227	818912200	521495659	396439043	457188502	1457658557	1858269982	1204617941	122043570	479380475	632857679	670150696	7445811979	721511745	1765416493		9986202101	30191517223	5508863063	1683267762	4402211270	24404636756	864830978	7153846901	1513575061	940330956	370134434	963079697
2020/11/30	3977615246	1166148073	811297652	3290127401	7118196289	4883359912	127497889	5826906182	10079091924	1017590030	1606279803	11587706303	2174862340	291925339	641965524	4443225276	4209177054	36252143909	574814552	401494449	2943844217	5395569204	999121215	1326638053	364500266	430876463	3743298168	2875806709	1365361268	305048219	705522526	865388351	308067711	25599476334	621912617	2710456129		16198436849	27394715827	5291682776	1380675420	2609614093	17696224196	1232535410	23658880551	1399953246	3565796883	637652402	601036924
2020/12/31	6797737815	1882122723	1816714784	2254135830	4969861119	5106108214	179360974	6266549421	10798561393	4060245532	1441794689	25028879135	2444049714	357477347	527331795	3365435893	2117027031	46690541794	674469909	319169527	3899665819	5256510641	362516560	2445769187	405742198	437081918	3866373787	2555304287	1214619098	2988640893	615699096	710184764	263930887	13297249953	695508831	2630398866		11443733844	27836631764	5606399198	1139227555	2826168696	21503530746	1511840357	12218774843	1223631442	1901950864	501255781	521423518
2021/1/29	3632299946	1341865849	1028150422	2415397397	2037969280	5433060228	266590725	7094814773	12715660634	3493634058	1979685256	34523537371	1736624654	244056294	418141533	4077402939	1617909781	51819286640	640712165	232943044	4320737490	5942295864	342802358	781300469	508860102	613548643	2488118161	1185387595	1210965835	1393635164	688899934	457230573	273747226	12234163141	760620173	2738191618		20630505690	37999244495	5327508604	1587360019	5519271742	42346777177	1378337184	16680243723	774907342	2564829436	516786650	1815519979
2021/2/26	1880050209	831819930	290456497	3400079659	841114450	6928852481	105247313	4332102658	8294907872	738108580	485648962	26477285190	1064568364	116169066	241878955	1979563742	1156350865	35961529739	172399976	180379212	5136866597	5491618368	212244252	734429087	550668117	212524012	1041196070	3826997422	648578311	385167064	1186283538	315470850	156101105	25053993666	528691188	2491270374		17139259809	20951714676	6931830054	1195852046	1987268749	15780597189	1124174916	15913769121	1086336992	1187012006	351540445	409924922
2021/3/31	2530000510	828714528	554571289	1776567076	1256053631	5399576534	186192035	6822661936	10416496177	759111480	490937488	20536635159	1435627008	302083952	287715714	2427848645	3487113531	43051907007	216858780	339010928	2432399296	7661696306	263267566	856718695	546406253	336955964	2731021627	2747341417	955575284	440504228	703246965	516815457	279749340	63384843539	1201641402	3304466604		16718291097	14471147203	8189310270	1804929379	1714925544	12537911417	1491043741	13181730044	1094147133	1357818534	372346409	421283688
2021/4/30	2573199368	1653807608	1503527362	1307037094	2099668272	3264484045	526510800	7187559690	20844135143	1646849770	375007460	18104341732	4492825307	209128099	399920425	2047524213	6311964647	28706571333	300648762	1105017952	2711284205	7586200312	912007451	897931781	1028137993	4810190228	4672073292	12416961936	4154004860	4520824723	632578944	1482965224	347318316	70380665563	1568425688	2797262242		9129934372	20592135345	4540651594	2767384329	4299275371	14167878896	4907638032	18289000951	752817145	5521217333	814825869	626011471
2021/5/31	2237428929	1776580380	1494697268	1402709834	1481684502	3878082430	953509435	12032923488	17021766669	866804232	515281922	21885242829	1513602621	383343069	431441670	2438540696	25398075451	55953390539	581219094	943979856	3417916479	8839619465	675384443	1404159894	2166253984	6152256380	8632368698	15438852692	2017887302	5150052212	993675462	2596284632	412730575	65551128394	2516679462	2843469806		9720050190	16236515221	3613872979	1609681368	5452498231	17872360505	8196727966	18378794987	1057043823	3909118403	556882351	467521415
2021/6/30	1612278469	755380654	2049424575	1076919513	791008846	4778546259	1110805537	10389269059	23008343875	553776574	1059860751	21137318770	1704033506	394492185	587162322	2683074426	21230567258	56134871282	1111729581	553580228	2172882124	6756634051	540196559	1033698268	727581425	2083781470	2408145846	5218790520	1822290570	1267877743	588874847	738261535	513453113	40941759421	1909036857	2857892288		10019433163	11385066720	2721062756	1215879282	2719984011	13534563690	2621745906	20489283871	738834557	3402792783	519451899	387292380
2021/7/30	1690927471	1010546466	1745073104	2919714621	553634006	5042650096	1054309944	7843382810	20472767217	622309591	897987062	20208744215	1956003261	785089472	897539866	3356705741	15607184486	56357910514	484090299	453103567	1736018970	5426892983	275481801	1615259404	1013403602	4614459552	1735679870	5227860371	3712759690	1173713062	483453541	1031831169	610237784	28499201896	6635213851	4144696980		10026298483	19745449750	3271631551	1099875552	4252822052	14081854921	2050793925	11836849065	484686669	2256977463	2293392711	897629402
2021/8/31	2144182240	1167642640	2461361260	2020586339	578944577	4391322855	881272061	7363140249	12927959813	629454384	2554544517	15464152483	950948030	432190836	1053496400	7782175597	5459985593	61291289559	490256064	518212881	1548882423	8493574243	264209186	830250046	1056647152	1954047764	1877526986	2352326022	5535549238	586754730	816574783	604131463	513862744	28351105010	2251048264	4120734470		23017206812	15399993067	3461676350	828692970	3651950471	25499636669	1648156985	9195058263	430191709	3138995049	2758563481	461636262
2021/9/30	1639675174	1411177731	4043627876	2204175981	425216813	4145077558	1599857441	4499341595	13001226281	487644617	1660829680	10728440810	819905818	305809896	908599796	11068741449	3940199645	41966530536	226961765	693064751	1127860984	9149970312	363072653	551301021	703119725	973565897	1827575763	1342999848	2010071079	802621770	7199071229	762583357	700016526	12596021747	1949170527	3679551817		15773934629	9545215417	3800328576	1201723009	1973544469	8438815839	1875270554	9938842916	409727941	1939370417	969303692	356100450
2021/10/29	1103075584	534472222	2253843707	3077831054	399578259	11569865774	543561508	2822119913	10317300954	200402762	534387586	7154053272	515390719	139292420	502778668	3276641013	2331942299	33185801134	149253268	304471251	810793775	6415780181	150303785	287222408	213092946	1216146632	718279549	1734856066	2148739550	641032195	1618451178	391795136	390133392	18925018888	720092320	3325856030		7318566699	7799736480	1876651002	536414027	1457981158	4747807303	995717591	5836971425	226596618	1185408488	1555079032	162314357
2021/11/30	1142577699	841240697	3146052211	3017328299	733095626	8724037085	534009910	4813325785	7362955278	460525981	1594722073	6787059501	1487964481	185546430	650448203	4163085135	3508118989	40115322133	217435079	288033467	2183302288	7804303427	370031609	528587386	393428367	1653775897	1445624758	770195378	1549088815	412101513	4041734962	522140569	469053019	18032782509	909489636	2831568852		15175678176	10678104433	3769353525	2994166261	3316970924	10515197411	2362187621	8509612767	362440881	1098580494	1374561096	231660564
2021/12/31	2431527755	2010670331	2704567093	2761553442	3099322496	11716734602	889615932	6363328101	8470771346	1556818795	3525121776	14608006422	2470304433	956176469	1120432044	7393220402	7218653383	30537381269	519552569	771155022	3416176692	7029853490	8030533153	1274147991	655566962	2841191309	1583306796	2518655236	3394541318	959401306	1733308013	1198215343	683577414	19297723359	4385482785	7837501819		14110573529	8464980007	3565808466	1975180465	3839707907	12553946338	2943220710	6664990106	3713727701	1626020854	765301068	747590756
2022/1/28	1952565527	2673942089	1861278341	2380225193	2018000817	10746596276	683120020	7362786980	9945364105	2700234525	1236835709	14601408137	3460948587	1464348877	4206158962	5254566681	9801737394	36067838295	397801547	2771412219	4157394692	6372819311	3673876289	1922961892	978269279	3409056540	1776945234	3482010120	4791026156	1520153237	1776418267	1576238429	1067736269	16029512504	5810905528	14352296944		17751495743	12138101083	7099554609	2177403498	10534124540	24307581935	3243620582	7918731848	4466670859	1552408660	525667966	3746472465
2022/2/28	788039416	865517723	712161573	1139218401	501869424	3394210916	506689440	5200712021	5782543252	675764283	842209727	4785534385	802724709	395307561	2065269120	2362797942	2777231093	28291385217	218027306	970585690	1470185670	5385520255	1716550927	903902554	1082293756	900947426	695196736	1297581297	1656669634	648937996	1029649160	702636906	370671273	9319449380	1815839278	8111409758		10984923224	3754454930	2377225986	904408269	2115980834	5894135312	1225443498	2763623357	1096672737	1736855797	500343730	832826338
2022/3/31	3312272349	6687922858	1588653510	1993781214	2897464772	5690260793	2268752684	12568855454	7794391505	1676544924	1597885190	9907632983	3823545571	884083942	4981742073	5100741704	6045299068	37733325758	1073118196	6816707668	6706041697	27055527153	3775356317	3633837974	22864230823	3969285386	1923150924	4742337747	2785180945	2190417548	1871015358	10946226292	1476762259	10491876229	5124994747	11988361272		21865118657	8212125703	3671627737	5809043798	7411069794	14882695130	3435036141	5983264882	2980472107	2579211145	1830485864	2211079879
2022/4/29	1977583957	2259388025	811411434	1489092385	1212648519	4142688094	768563110	7511692877	7475265789	2710216760	1126426513	5390980392	4324335816	873764467	1463588722	6735997099	3260922381	18970559025	1156717813	1904049254	5440412213	9631598561	3611773713	1884113469	6394338891	2311939993	946478498	1743207683	3162781234	1458841700	1343353404	3009897276	1675947016	8874497454	4386477352	9928182976		12411542465	6690961421	1737071741	2683577431	3166973550	8733329558	3561775708	3316510244	2855941043	2663180045	1360053827	1014006312
2022/5/31	1324792894	4495449380	751267526	1472001413	898849009	2800302592	526709147	4573280738	6144723769	1128536964	858331789	11508180313	1769013213	249970024	1131581298	2428855349	2463081209	18352379317	468067663	1810252761	3231652839	17085444743	44240524129	1104514738	7309374961	1550478368	643918662	1223037903	3743461779	891937361	928320862	1742726389	689886172	10000173642	1881045269	5755636068		13048072752	12227040875	1787345764	2318296693	2074485361	17601400690	6696250450	2790392279	858956949	1827236222	922923500	538883182
2022/6/30	1540134031	2231580510	1701918184	4969877175	940264711	5772439078	934524426	7186281861	7350385169	633696389	1739785443	9922956657	1326903465	381449640	1010772376	3137736958	4050035699	39376302050	583348653	1322833716	2130581888	10149614659	41220783612	1514087641	3571067624	1425955718	946266613	915427127	4706202840	975986370	896190195	1512918370	975277422	14007838916	1892287987	8041382440		12632100917	15929028715	2564757144	1877975800	1374691497	9013724665	2246990496	5739929061	2553941424	1109973937	776088933	539501563
2022/7/29	1030670533	1890778326	1030460942	3169314866	764997891	6121239686	613405247	4110311567	6350169232	744077790	2519052732	7359902789	1195136982	716448291	922729542	1698218714	2830810548	25974151457	726077291	904958414	1592906247	7295075484	22599881670	970366338	2762953748	904163717	566077046	936309131	3750620225	879416776	996042535	4892850832	466090778	15157107063	1723154216	9209752788		10454061602	8497414316	2532592901	1577581052	1359109925	13369492030	1749251798	3337171505	2953414000	1750817487	789919465	682993578
2022/8/31	922290763	1221545617	1176585062	2921026074	628607839	4121928326	661932023	3265019101	4559613335	488707605	1844290579	5466792793	1439511022	792731599	1342957480	1689575253	1694058789	39297523963	698581603	565118094	1555546650	4253915241	8333219783	652620137	1262071122	913276189	548860696	878879777	3427109524	687424846	1161854586	1308266742	703090201	12345954147	1580262839	6877486958		18122052500	5491652829	2061954642	1718662555	2832790291	7724489757	1147416154	2490974986	1927078604	1301144967	715054294	724315179
2022/9/30	1053739201	882772344	766128920	1685846275	1429691818	2564103814	425535750	3127776207	2997002622	382991378	1849000910	4314463910	743984553	235814705	775208161	1723125438	1371407460	17364385607	573559672	553118241	988596633	3172288648	6562000654	629588253	1087203077	1036221506	560939548	597695189	1941885984	563372764	1161326121	1086651235	1733097965	9008971447	1467652786	4651660090		13527411042	4104797964	1534734610	2422527813	1079872431	5001534481	886304610	2382587581	685366295	1101091877	808299432	777805606
2022/10/31	1711740467	930124060	1105673326	1418999580	2688473967	4044059668	710607327	5341391999	2828962362	1601805454	1768768497	7087937886	1065531962	1389691817	788154058	1281209322	3752024958	23070043926	1827808643	2254269371	2346249343	6046309924	11681138780	2714454389	1640635658	1365143233	5020967279	1982498978	3553279911	722315358	952683383	1353712433	1002110353	12400907561	2380352891	9211936846		10097417169	4973475175	1725833651	9723403110	1543965567	5415291671	1037589472	2355614878	1477685659	964638275	303671477	1543489725
2022/11/30	3257400935	2102772200	9551002140	2881243305	4326791647	5278860295	800337061	13298724803	11158557254	1813060827	3225724155	10484805683	2507673973	9511038043	2077302292	4492732815	15340411357	22155916785	898188389	3503244209	2568889596	6542158076	31445867446	4343247084	9446260656	4401224677	4107437194	2896342296	3690568746	10496768567	2650361006	3680637728	2627286007	10719664946	4880627429	17425606578		8902534423	12084127165	3579087966	8100501284	2941945457	11951991611	2806826286	10762650293	6545412823	1816212723	722355633	4010751346
2022/12/30	4932211179	2921425562	14574160149	6559050291	6221923616	5042832490	322978237	8389463341	9432497785	1239293985	1089140519	7329715084	2268608730	2816232238	15511882783	3612310778	17918221616	16970494284	523043230	6726145071	1655774246	4266715180	59948284238	2461961521	4483645439	4207823505	7158020181	2663215501	2371344844	7105558448	1181844810	3402498494	1745729088	9848792871	4117159969	16165476873		8280796671	10827932173	2773612117	3473776963	1958896898	8336102186	2272172250	9453418858	4531298345	2713507933	990885001	2303067774
2023/1/31	1419280327	829996118	2749163096	3926877291	1020487453	3506628675	276693717	3767153829	4912203889	403725039	1068746169	5248356072	792956758	1172719103	3656329041	2020181667	3598574183	24439201090	250191565	949665374	739710596	4966243431	13523201544	553633989	1042980692	734293236	1547591407	598927832	2854193813	1140494413	906671049	930578715	459114365	8066318487	958881370	7129675875		3761861688	7760544956	1100748441	2156804011	892957295	2465705755	718942859	8952718846	857327526	1534314869	368442535	549367852
2023/2/28	1873172437	1211139569	3105066584	3027594532	2518488815	5613188085	323494489	4461198409	7975692050	612209700	2860917648	6959067100	1026720476	828737824	3406600580	2032744095	5324541201	17138289186	318415171	1421870961	1920039227	3558879306	22611491789	911176810	1796279647	1106487912	1938208633	734482969	2952710944	1760031820	1749530221	1613242772	619371618	7614308579	2162148919	7339099561		5394761546	5138454363	1684241297	2816166974	1194576130	3515714802	1309639281	6646223483	1081862896	976837900	583649480	790076658
2023/3/31	6787830087	893001824	1778130661	3953194151	1533101289	7622052424	802220601	4457874341	7698762541	502234732	3120703318	7608307927	1898180769	792922351	2055589257	2340973443	3942666129	22562426707	358201169	981633501	2388882734	4804494709	13428160099	799659244	1001002623	1064592007	1600210553	706263919	2652094045	3755548578	634235675	2564927303	729402841	9370704059	11079361004	12252543597		5107579084	6374504299	3889205107	3415891825	1977058889	3757423653	2204232959	9524198568	899787139	887084782	952230626	1309588905
2023/4/28	6404616657	802621241	1725719603	2783479807	833862155	6903816803	855171629	5058509768	6923809359	375945494	1503055540	8399284369	3765790635	675729772	1489276518	3902068384	4017350521	19279647279	281990600	775383647	3977332348	4299014627	12326320526	639417560	828916814	791996932	983214160	521619256	2825717384	867761934	532316795	6421822491	584632559	9966955955	9919092715	8065397258	5678973214	4159603632	8255836995	2630244687	4713319266	1786485957	3093652469	2166810029	6225828270	720330291	1639239521	2579919491	891502692
2023/5/31	5585698014	1046185386	1809497758	2246020297	1540150177	5119704159	613555010	4222098203	3308270813	280373875	1616631566	8167128244	3746349727	431723332	1226845833	4459756098	4691958602	11791800925	318416903	777531718	2007918365	2539689964	15331648324	761916027	1294225592	1456053302	822447588	363705741	2472984481	1137316808	592410419	9203430666	463347815	6861943250	6620034510	10930536126	2173943537	3398407100	4487239620	2437244493	4394696136	771864556	3093273591	2245962175	4390934952	624081324	2575105451	1954776861	1090666549
2023/6/30	3587252142	625143013	1310435668	1426439295	632013266	6232600328	429253814	3663749865	3813212385	270118146	1361002268	5697785102	1987465158	419370190	642410537	2255648793	2482597653	14593150536	199090643	704951771	1041430672	2273032351	5835911911	651170430	791081393	1248469930	579992032	526978313	1985420558	657455278	429598173	3634226091	1965582987	7136439920	8348524101	8422475484	867463376	2853084924	3297931995	2223021455	3964478992	770180356	2848791076	3969036934	4714039651	456357588	3082460422	985085360	783594382
2023/7/31	2936946628	576696392	1111736664	1114234272	1203790545	4577603932	318535486	3083306800	4000815916	408538229	1890953186	6428850397	1013449104	350134786	591214613	3305791324	4219033786	11355758225	408304471	512762813	785930794	2349297094	3419095573	1428167733	485197645	1349258600	386119640	1228144070	1949182563	580479885	605457931	2486080130	818114878	8315270308	2940084848	7773955831	878731716	3219472648	3465428619	981407185	2864964759	714899466	1516089999	3228843560	4136930479	382062378	1074247503	815688925	474844816
2023/8/31	3741406366	1353151113	1266878093	1438494900	4980792332	5312676549	377435220	5578937996	3307207986	1755779607	1851373618	8641580133	1653589918	2307773837	2104395300	5710960137	5126260283	14500076581	536597091	6169718536	1795636801	4453841691	9585348798	4195152897	1314351608	1306388861	3500704683	3731750295	1663133065	1186283000	911564560	6800831564	653935357	11677259779	3132643962	8230106512	3342031098	3400736576	3717721603	1392002821	3012239740	846452590	2611019122	2341128403	3930460915	765961527	972050920	805061214	608156845
2023/9/28	2663121223	591877994	2717532104	2707887818	1554635693	3177708625	272663484	3128064034	2913119533	564861556	1141359388	5657681387	800305128	670561620	1194849300	3195589829	4516014647	7762481784	339247928	2028535604	600694506	2603525532	4410027981	23192363255	615509818	852711658	8961462176	1038013845	899483195	732826197	614741063	2420136093	416433580	9612802648	2365419244	5308899570	768628303	2621115932	2285449096	1059706254	3329102259	595785826	1544225429	5736108751	2669071197	1635185272	1481966658	1277578327	1388795981
2023/10/31	2238705749	711491937	4093428278	2388684753	1113255422	2661608743	285127578	3920111790	3969267221	689846481	715181073	6168667379	878813951	524375270	1263400463	2802210178	4294261354	13405766023	399395715	1775688774	697757483	5570392106	12233067659	27980006393	867259749	2767082693	8810461066	2036295711	911550277	861403672	566445020	2047972466	607922263	7584824066	1900885581	6142259730	939034444	2609216727	3247409827	1434352165	4838797228	658244850	1454602399	26064389352	4014272018	964299913	7559982303	722709502	671771884
2023/11/30	5517704999	1147635853	2262484971	4219793391	1115154958	3393443920	527280135	2608398953	4334711383	3403477959	1184273063	7468441539	1339269475	673380495	2061188702	3297444163	4709008810	17317349076	435742177	1569746377	7595094316	3047890353	13332203321	28100087579	1095151413	1522676564	4546085297	4809172437	1348058704	1491441672	1070547640	2661802723	820619867	6961746235	2425527027	7910688421	1962217339	3506425302	4977790209	4942186652	8100111885	889561178	4062220656	16037047755	3617075950	972928257	1645656596	845598015	937587879
2023/12/29	2560166733	1612726173	1368785232	5956299943	1719065659	3617088038	505552344	2579590542	2920394228	4472249356	849424438	6415272451	1568450231	631053664	1481156893	2549738289	3240287884	11306058186	951420636	8246096066	10087242418	2372512803	6224176693	37114424419	829052686	1387131426	1917038657	1642047754	1167150712	3642894500	649050947	1898565403	722484281	6033051237	2334390913	7451690872	526815053	4422447139	5238984036	2829722156	3819257673	4048722205	3348339582	7505432431	5084597517	753613563	1213928727	944125405	1851362858
[truncated: 450 more columns]
