# Supplementary material for: Can systematic skewness factors predict future interest rates: Evidence from China
Source: PLoS One. 2026 Feb 5;21(2):e0334345. doi: 10.1371/journal.pone.0334345 (PMC12875505; doi:10.1371/journal.pone.0334345)
Supplement: S2 File — Data2.zip contains data including trading date, total owner’s equity, total asset growth rate, risk-free rate, return on equity and monthly stock data. (ZIP) [file pone.0334345.s002.zip › Monthly stock data/Monthly trading volume/Monthly trading volume:opt.CSV]

	000016.SZ	000017.SZ	000020.SZ	000025.SZ	000026.SZ	000030.SZ	000156.SZ	000333.SZ	000417.SZ	000419.SZ	000428.SZ	000430.SZ	000501.SZ	000521.SZ	000524.SZ	000526.SZ	000533.SZ	000541.SZ	000550.SZ	000558.SZ	000559.SZ	000572.SZ	000581.SZ	000589.SZ	000599.SZ	000607.SZ	000610.SZ	000622.SZ	000625.SZ	000651.SZ	000663.SZ	000665.SZ	000678.SZ	000679.SZ	000681.SZ	000700.SZ	000715.SZ	000719.SZ	000721.SZ	000726.SZ	000753.SZ	000757.SZ	000785.SZ	000793.SZ	000800.SZ	000801.SZ	000802.SZ	000850.SZ	000851.SZ
	Éî¿µ¼ÑA	ÉîÖÐ»ªA	Éî»ª·¢A	ÌØÁ¦A	·ÉÑÇ´ï	¸»°Â¹É·Ý	»ªÊý´«Ã½	ÃÀµÄ¼¯ÍÅ	ºÏ·Ê°Ù»õ	Í¨³Ì¿Ø¹É	»ªÌì¾Æµê	ÕÅ¼Ò½ç	ÎäÉÌ¼¯ÍÅ	³¤ºçÃÀÁâ	ÁëÄÏ¿Ø¹É	Ñ§´ó½ÌÓý	Ë³ÄÆ¹É·Ý	·ðÉ½ÕÕÃ÷	½­ÁåÆû³µ	À³ÒðÌåÓý	ÍòÏòÇ®³±	º£ÂíÆû³µ	ÍþæÚ¸ß¿Æ	¹óÖÝÂÖÌ¥	ÇàµºË«ÐÇ	»ªÃ½¿Ø¹É	Î÷°²ÂÃÓÎ	ºãÁ¢ÊµÒµ	³¤°²Æû³µ	¸ñÁ¦µçÆ÷	ÓÀ°²ÁÖÒµ	ºþ±±¹ãµç	ÏåÑôÖá³Ð	´óÁ¬ÓÑÒê	ÊÓ¾õÖÐ¹ú	Ä£ËÜ¿Æ¼¼	ÖÐÐËÉÌÒµ	ÖÐÔ­´«Ã½	Î÷°²ÒûÊ³	Â³Ì©A	ÕÄÖÝ·¢Õ¹	ºÆÎï¹É·Ý	¾ÓÈ»Ö®¼Ò	»ªÎÅ¼¯ÍÅ	Ò»Æû½â·Å	ËÄ´¨¾ÅÖÞ	±±¾©ÎÄ»¯	»ªÃ¯¹É·Ý	¸ßºè¹É·Ý
	³É½»½ð¶î(Ôª)	³É½»½ð¶î(Ôª)	³É½»½ð¶î(Ôª)	³É½»½ð¶î(Ôª)	³É½»½ð¶î(Ôª)	³É½»½ð¶î(Ôª)	³É½»½ð¶î(Ôª)	³É½»½ð¶î(Ôª)	³É½»½ð¶î(Ôª)	³É½»½ð¶î(Ôª)	³É½»½ð¶î(Ôª)	³É½»½ð¶î(Ôª)	³É½»½ð¶î(Ôª)	³É½»½ð¶î(Ôª)	³É½»½ð¶î(Ôª)	³É½»½ð¶î(Ôª)	³É½»½ð¶î(Ôª)	³É½»½ð¶î(Ôª)	³É½»½ð¶î(Ôª)	³É½»½ð¶î(Ôª)	³É½»½ð¶î(Ôª)	³É½»½ð¶î(Ôª)	³É½»½ð¶î(Ôª)	³É½»½ð¶î(Ôª)	³É½»½ð¶î(Ôª)	³É½»½ð¶î(Ôª)	³É½»½ð¶î(Ôª)	³É½»½ð¶î(Ôª)	³É½»½ð¶î(Ôª)	³É½»½ð¶î(Ôª)	³É½»½ð¶î(Ôª)	³É½»½ð¶î(Ôª)	³É½»½ð¶î(Ôª)	³É½»½ð¶î(Ôª)	³É½»½ð¶î(Ôª)	³É½»½ð¶î(Ôª)	³É½»½ð¶î(Ôª)	³É½»½ð¶î(Ôª)	³É½»½ð¶î(Ôª)	³É½»½ð¶î(Ôª)	³É½»½ð¶î(Ôª)	³É½»½ð¶î(Ôª)	³É½»½ð¶î(Ôª)	³É½»½ð¶î(Ôª)	³É½»½ð¶î(Ôª)	³É½»½ð¶î(Ôª)	³É½»½ð¶î(Ôª)	³É½»½ð¶î(Ôª)	³É½»½ð¶î(Ôª)
1997/1/31	598519583.3	494177167.7	238805561	234047783.4	805789554.4	418495634.9			221065995.8	237851305.4	565624743.3	353367205	892776039.3	472299580.8	495270419.9	438001491.6	1097609491	435046150.3	541184594.4	365228792.3	618490166.1	586645592.3		653817407.3	421321748	351563572.3	324883264.1	139244528.6		748880626.7	246293133.4	143067419.7	629188503.1	592650374.8	317069053.5
1997/2/28	347240549.1	356513877.8	83764957	149518828.2	270042082.9	156498496.8			78313911.1	299967841.2	560395168.9	179733871.4	902143616.4	191829595.3	147481655.2	183098745.3	574296793.4	207871501.9	513392260.3	286092670.8	446561469	309049995.7		305755090	122327892.3	216987588.1	76357191.8	53139698.1		296423083.5	117254641.1	105454270.5	165688734	286360270.3	76206488.8	38356701.3
1997/3/31	1449911296	848141507.6	494266856.8	507265099.4	736373641.9	649669950.8			403404641.8	875447269.2	1628609116	648082225.9	1867766270	1106098609	1025429124	579398389.3	1751217374	1145069241	823646792.3	456952516.9	915740929.5	1164388548		1507705104	587042942.6	697274140.1	408904772.7	300908988		1757006695	580203955.3	369133962.2	446425103.2	1042982158	427346676.8	360743194.5		108362745.3
1997/4/30	2249062960	1041347728	577704343.8	523587610	491974877.9	420116218.7			407986732.7	366178685.8	815166308.5	415493821.2	2563395549	1052810083	703240495.9	336223635.2	1433819063	1679073996	595869315.4	280828025.7	1235991014	1187494971		1604150526	684772997.7	247059458.6	917346606.2	335707215		1806051974	267388956.9	318025931.4	675841594.3	1210593447	612865933.7	385103456.4		257991401.9	345623755.9
1997/5/30	3896527102	768744450.2	423865850.6	461569409	600520379	251847983.4			375441178.3	298484908.5	324788424.4	154118409	1572235012	1080104171	1266717188	159422468.2	911625157.5	1337393191	2338484944	201328885.6	1238736017	994123269.5		1462215632	340468195.8	184402653.1	522108571.3	134055203.8		2058680566	686336338.7	200783281.7	405758385.1	877051169	298632267.7	473568944.4	702077115.6	173903133.9	580271528.3
1997/6/27	2111280477	1266063751	235720892.2	440708966.7	286186816.3	269281332.3			242208466.5	123491172.2	408215426.6	98106918.2	586296441.1	681339221.9	694178039.6	109962066.2	666525673.8	464928432.5	1446178808	83536478.2	811171695.8	286267945.5		678305913.5	166778123.1	101305392.4	281355683.7	66436847.5	2179908903	652537823.9	291560500.6	159070066.8	198095043.4	343441062.7	121638419.7	155203724.2	204260288.4	54977522.7	167183657.2		757351485.8	245908825.6			5243175244
1997/7/31	1202575721	544810302.1	205180507.2	106514245.2	914819980.9	98309324.6			161140176.6	172101753.1	306659590.5	126823039.5	426861930	323928090.7	324212768.7	61792965.7	410239001.8	255995006.5	359906318.5	50132299.7	589150839.6	156028812		341800950.9	164429680.4	68816779.3	402827357.9	124227214.5	417719520.2	427500981.1	140759771.4	180684122.1	85040003.3	256649823.9	211727114.9	67891963.8	175020179.7	40698403.3	122889693.2		931138696.3	1236657935	527503989.2	708302448.1	1647923205
1997/8/29	377271097.1	326486115	73707084.8	75128585.6	433584274.9	80480140.4			62928060.5	184676308.9	106973753.7	40018899.2	182682550.9	366300795.5	180091409.4	41565967.1	1025893219	411396495.2	217420675.7	79260154.3	435396773.2	696355585.3		123698192.4	98494765.1	76398480.7	107440827.4	99234311.9	508338097.7	276750753.7	126171152.5	96447198.9	42135586.8	131373615.2	86075342.6	55432230.8	151916922.9	22432317.7	99109987.2		265118620.7	192517042.2	146474177	587301733.9	2347252827
1997/9/30	248544547.1	211849127.1	95627221.2	64118263.7	195825975.9	74233704.9			116236172.1	128593531.3	56434005.7	46105577	159408115.9	241560777.5	155284271.6	73565376.8	1150211564	189360217	248774079.1	72874897.2	248374251	530560646.7		185356945.6	269149539.4	119974955.3	104103537.7	68785336.2	299795768.2	174566021	124862154.5	43224915.9	35028904.5	89782192.3	79534114.5	48283837.1	59247112.5	46773189	115219659.7		147619096.5	313754889.5	107109341.9	790848930.6	1104143423
1997/10/31	439663495.9	574972056.8	302342424.6	233200859	508964351.8	537963832			103644507.9	198355757.4	133003044	42031231.9	342465814	266594864.2	203658055.4	78858227.6	604920997	190451695.9	384062728.5	98519516.6	276787030.1	268514283.1		288833692.6	118141300.7	85568333.7	109989807.1	145827960.1	288561576.4	253614118.8	327302672.9	109668082.8	70729923	144780774	111853207.9	83157392.4	116016746.9	34230316	163049828.8		503525290	349480770.3	191456385	745811270.2	1723517612
1997/11/28	240403127.9	543530400.2	129674674.9	178677505.3	439372324.2	245099355.5			71263403.1	382888679.5	103095006.4	81643584	305160478.5	160863608.9	159725441.7	34132509.6	715790760.9	142953097.9	204349440.6	55761060.6	203534908.1	123836643		416938296.7	88211693.2	55483731.6	207286779.5	148280473.9	204566713.3	324804516.8	213939413	34635328.4	52694750.9	255843040.3	56989405.8	248868875.7	59789166.2	57593080	104868605.8		358976409.9	210375459.1	114041494.2	482569630.1	1246537503
1997/12/31	233791329	230930706.5	100548294.6	84066631.6	941020965.7	282489598.9			223574676.4	423135621.9	244335061.5	35293303.7	163588445.7	100238026	65882365.2	30686470.9	513273340.5	207855265	172486986.5	112336581.6	196008085	91611119.5		139713991.5	84870536.3	34320259.6	56100351.6	182793048.8	275365359.2	304603827.4	104652430.1	338982468.2	63097643.8	85639028.9	59646929.9	139216806.1	96047880.7	134737035.2	83108081.6		336326922.9	134696373.6	161586438.7	760739834.9	506248242.5
1998/1/23	515736960.5	172048563.2	72882311.3	118408945.2	469593358.3	179041949.4			123230544.1	150369148.6	208202239.8	151260988.5	208499691.5	137325981.8	102898903.9	75897110.4	252427128.9	193890818.4	122694187.2	124650442.5	213755981.1	126137584.5		138775414.1	167806220.4	241311873.2	146790136.5	127139316.6	145350195.8	1286809828	83710518.1	507175186.3	65856342.7	102376641.8	49775515.2	56198901.8	186965770.1	57644305.3	72379098		212295206.3	121526220.6	402225240.6	452437004.2	514843835.7		588038510.2
1998/2/27	99983316.6	65277437.8	80037653	81722746.4	128525249	64021835.3			54578414.6	140459762.7	60522137.1	103724761.2	320241916.5	349821634.7	108296155.6	43768129	116819210.6	92901342.3	68222979.1	112157917.9	94826601.2	55104159.9		52217881.6	69018513.2	129382386.9	57673204.9	37802816.3	74526496.8	229428561.7	446046582.1	375438268.4	85386146.3	43741829	18397428.3	79373982.3	135454143	24624948.2	112069974		82563636.8	83891396.3	86184079.6	315932104.5	228370297.7		114011469.6
1998/3/31	186448551.6	136756126.2	153145088.2	85530917.1	145274002.8	72686957.2			117265182.4	359962852.3	117557637	140811372.6	142879285.4	109752554.1	52784048.1	46034577.7	99297220.9	78768836.6	73139500	328559588.5	127587476.1	56979134.8		79297534.9	48531662.7	230002231	68184573.7	108905180.1	78933221.7	207913282	443799718.6	142952171.7	43992692.8	59820847.4	29748309.7	95230174.7	99571105.2	24894867.1	252810670.6		130681234.1	68401615.6	100832452.5	594259234.3	339845567.1		107877255.3
1998/4/30	289925557.6	277484271.8	378413258	526422397.2	731098455.9	155232262.1			159421673.6	780101608.8	224902749.3	378493702	751562098.7	315969983.5	241558101	162216082.5	374970786.1	212934626.4	304411055.6	341620026.6	381098077.5	209535877.9		164657229.6	136793756.4	262470712	438787372.1	109278976.7	388729528.1	388286440.7	390131189.2	293858237.2	112017784	133337698.1	187460869.1	221864219.2	165642434.7	70234726.5	193993576.2		262870402.2	190373550.1	275840650.3	636113914	719674765.8		203097646.8
1998/5/29	270905096.8	380302208.3	1711140678	304522980.7	496817697.5	260864369.3			180873526.9	361933864.1	298967072.9	175831501.4	404034650.6	249458425.8	282762126.3	214085074.9	298678171.9	190092572.5	323162304.8	203340335.4	385242892.1	235372258.1		225971112.1	288068051.1	333712906.7	226430916.8	145619345.4	282303984.2	226413850.9	287286659.7	127444312.2	125473746.5	174153646.3	206843198.4	172267435.2	135190124.2	106448601.1	159141782.8		226123983.9	146102996.6	327441430.1	283659341.8	492906490.2	717908140.2	260762322.5
1998/6/30	154543285.5	157144622.4	690422904.8	119320273	903405833	232412078.2			136458218.3	277364920.1	640825548.3	124276622.6	218235035.9	198645009.8	133575920.3	80809615.4	597579110.2	325475404.8	301954911.5	113545523.4	400747436.6	174186630.4		110701228.1	423665762	134031788.6	219147401.9	88368312.2	263122201.7	266835925.9	388097342.2	111719910.8	117328381.2	106583053.1	103906469.7	223152550.3	366079394.6	82169232.2	311660248.8		196147202.5	85154302.9	214479468.6	300383408.3	317268359	150625634.2	231904952.7		905305157.1
1998/7/31	139464401.9	59705337.9	356965717.6	63937791.6	278645610.4	99062008.5			90142503.2	427418347	143500981.3	59051380.2	123312399.1	74041434	43578291.2	62348599.3	1070779165	72059096.1	91499050.3	145826864.2	164736918.3	496203965.8		50017135.5	319799401.3	179210795.1	55500516.1	47120824.2	79473039.4	973134141.7	412895755	170192600.5	35388217.1	56484361.5	67480398.7	54607856.7	164688167.9	24257719.2	114630592.7		73292439.4	276091200.4	200091281.1	202735408.6	436990451.1	243225115.1	118551007.7		143844368.5
1998/8/31	147625340.4	54108067.1	537660605	57070079.6	173659387.5	104296277.8			51603301.4	378157709.2	132003839.9	44303623.4	108762085.8	71934603.6	45440100.4	48459568.1	347873633.5	128220659.6	53267010.9	167224618.6	118744048.7	143430445.6		49201387.2	146749009.6	465259230.3	37055692.7	30723300	77249832.6	420815262.5	394120341.2	83014569	36920059.1	47214545.5	62444334.7	34448171.7	99888697.8	32170768.8	103460909.8		106542159.7	143721070.4	335461557.9	121620878.5	334631581.5	80857924.1	87368413.6		167076737.2
1998/9/30	121951541.2	75623000.3	661103480.8	102714343.8	205630780.8	178546047.1			137824029.4	211457390.3	153766176.4	233255704.9	125341487.4	136056499.9	103251570.3	206824079.8	450693166.9	103423466.5	83131109.3	257434829.2	131493857.6	134816045.7	623886398.2	89297826.4	178733128.1	493877070.4	172428555.4	74597289.5	116706693.2	554342121.9	368997642.6	198322677.1	103710194.1	91502882.2	118504214.7	80687207	148106627.3	89450580.8	228769366.4		291033436.3	193667027.4	498437664.9	152753896	376308584.1	233477991.5	136870698.3		138786261.1
1998/10/30	87615378.8	147996045.2	275760029.1	116886462.7	221732555.4	174249177			99755691.1	129204202.9	147711629.3	209454631.1	103553670.6	69722611	63705741.4	231896108	155972706.3	54347707.1	69035456.4	276588939.8	100028571.2	145223693	293650213.4	122720203.9	231105413.3	166172448.4	133425635.1	142559311.8	59829369.3	176203117.8	183405327.8	265125117.3	49122348.5	103391558	134853965.4	105361636.7	780742320.6	125550489.1	147368984.6		244301562.7	735701131.9	181048142	260557310.2	663863831.3	141748866	199323871.6	680857887.9	163399322.5
1998/11/30	218484087.1	148309056.3	220940350.7	124730155.8	405693771.7	119381118.1			167617446.7	213061964.3	156900441.4	302388763.6	98548014	73273176.3	65143984.8	102303024.2	192154816	108545829.2	106224201	399195906.2	216301196.1	443892816.1	262549087.1	83740664.2	627722590.6	136871789.6	478596405.1	172025996.9	184126614.3	448264633.5	371627312.8	423958184.1	91697771.5	113809867.8	113038250.5	109211119.1	509644856	75603828.1	299436033		174786383.8	556632416.2	182580365.2	231591481	1419402141	159908454.6	158539404.3	322717330.4	241018586.8
1998/12/31	70650751.6	60761884.8	96190111.3	23742600.1	318438742.7	34080075.8			63016995.5	73787180.5	46583182.5	89769014.2	39544922.2	30682766.8	19890597.8	35432021.4	117069071.2	126138676.7	26718887.7	128953155.3	43111867.3	114971087.6	273741973.6	24115745.2	95139920.6	164098164.1	101889897.1	345031258.9	44525084.8	102069457.2	69615596.3	77286237.3	27084527.4	21366393.6	24240166.9	23172027.1	109173320.6	26348839.1	96741689.7		127933934.8	142872153.1	81199628.2	56002646.9	225826282.9	127175980.2	41480728.7	66336130.3	64220967.7
1999/1/29	418320908.3	55745857.5	356869194.2	56650477	73769857.8	43940051.7			34722629.8	71404207.5	48728511.9	82038146.4	103026282.3	28581916	35194143.4	56878143.2	256938872.1	95857952.3	36846582.2	79357595.6	76105133.9	120964904	303435336	25912050.2	65850098.9	68308037.8	63599800	129756767.2	44456700.7	161178827.6	65571144.3	63517407.8	19783964.5	27147948.5	19949403.2	14357489.8	126488969.5	16737855.4	39153480.7		89263397.6	87629616.9	72933071.9	48859102.3	208891424.3	32298969	24419054.5	56326435.2	57997493.4
1999/2/9	103978508.4	11125945.5	50849662.9	27424708.8	18383720.1	7973384.7			6936293.6	62216136.1	107536931.2	86466943.6	14855493.4	30689868.7	11267241.1	13534972.2	80190682.6	27157613.3	16412923.5	20361125.4	13148659.8	31104604.7	45179666.5	9908488.4	13783496.2	9645355.6	30513320.7	34437632.2	15989703.8	34040883.3	14211858.3	14421381.4	38099131.7	8777745.7	6423955	4621904.3	20220555.7	18231529.6	84302914.7		27717465.4	29946789.2	15573704.2	14870200.3	66437264.4	9657076.2	9684482.6	15390515.5	20565980.4
1999/3/31	611770878.4	88657757.6	313112273.8	129780557.3	68034531.5	106801676.9			84140520	225827045.6	244713783.9	139305455.4	73104192.1	47078640.9	31327970.3	139082792.6	158232588.5	154378916.5	85530277.7	141161882.1	72981188	235231286.1	168362970.7	33334624.8	104209420.8	699846579.2	155363163.5	278934679.2	70478365.1	107486303.3	191957806.8	68003543.2	56744400.8	27722014	53676074.1	33294328.7	131415672.9	138038120	54718990.5		179382354	281011608	85388197.9	240960786.8	952232824.4	209204478	89305867.2	100614139.7	106976544.8
1999/4/30	475019697.9	175154779.2	238015406.9	77998363.9	77839404.6	75291845.8			57858604.7	128720153.6	157251653.6	97653633.6	183854517.5	149615456	167214046.4	110479024.7	496504559.7	96093095.8	160501788.7	165404660.7	476255803.3	387492348.2	586333870.8	58763197	168365394.4	433036946.9	146789725.5	143753266.3	171807193.5	130445149.1	160119363.7	103473817.1	37054016	82369498.3	136242154.9	37670478.2	80217982.9	84140454.8	56758162.3		157316783.3	186116087	67430428.2	831283859.6	293009979.1	80849258.6	179223152.7	127882680.5	72985544.9
1999/5/31	554202705	76768734.7	154391579.4	97049976.5	138134950.5	60862517.9			87001672.4	154420714.2	99610367.9	399018678.1	131694264.9	110137507.5	209793813.1	105861134.9	252448530.5	255115023.7	71180324	118933400	376864615.5	410006756.7	861383572.7	57700924	136297327.4	311500679.2	108716281.5	315850001.7	93447881.2	277050880.9	234588771.8	57413020.9	42098862.4	58453371.8	137167443.9	30459591	114199186.6	118764074.8	36910609.1		116455460.4	197476947	105368988	553598972.6	439219764.4	106690460.9	163392874.4	151573892.1	96849148.8
1999/6/30	1892723668	268180802	582182366.1	565833180.3	526780273.1	215941775.5			397375626.7	564791624	620296068.6	947144484.9	931478762.7	591780486	943538500	205326354.8	1114035937	697987815.7	427593541.3	601014613.8	1245123438	688869975.7	1901981252	417601402.3	577721689.1	500828222.8	501216874.6	1271716004	645178677	1586060013	1056987302	531328982.7	282768610.2	477271335.8	412136167.9	238636894.5	439864964	359054295.1	296298930		661502298.7	961479069.9	614594176.6	1208591606	2974127289	729629380.9	458156882.8	540486516.8	361857933.1
1999/7/30	973584918.4	315303640.8	505238048.9	218510431.3	162741427.6	331637665.1			229875827.6	617843661.8	232748813.3	253890517.5	287603941.4	228213193.3	326327559.6	139901842	646010219.1	300230865.3	173140176.9	532801534.1	428036714	798920243	1195970217	152396025.5	809500643.1	265782000.1	304800055.1	203997677.2	359939038.8	1326964011	674611561.3	322838600	241954722.5	180396006.5	189423415.5	98183022.1	189277837	145247299	102871643.2		407234319.6	196587771.8	346243577.9	660338368.3	1023374811	716144869.5	207804050.1	641151179.2	273525727.4
1999/8/31	496628742.6	240802897	235644741.3	259903705.2	146588649.9	151290785.2			62262669.9	125856143.2	100629357.5	277781577.5	721664339.5	222214605	124783564.9	107899162	612189943.2	129035174	187233979.3	131142265.1	260509200.1	409276503.5	549318321.9	250106643.1	200796730.9	257748194.5	230274840.4	87761112.4	255540652.2	333824297.7	234429566.6	124205149.6	72735878.4	133505522.9	157388402.5	155659795.5	319851483.7	80549052.8	315304324.3		208854421.5	151328431.7	113577219.1	384840517	865475275.7	285909421.3	94000908.2	284104822.1	159267188.8
1999/9/30	256826625.2	361769387.5	126383799.9	611778378	86617429.2	101092163.9			47872118	384498775.3	126204008.1	269982635.6	215550747	217306752.5	264216415.2	52448669.8	232745512	210137256.1	90802991.8	81107904.6	125594587.8	330768493.3	336298901.3	109245390.1	195782591.8	113902770.1	204673369.5	113953458.1	361794687.5	172351691.4	111642323.7	45024898.5	45561942.5	121625883.1	163902465	96053203.4	137340159.3	78160103.8	208903923.3		135638994.4	219653153.2	116414910.9	349127913.7	692071035.1	500521618.3	74572706.5	124986520	116173974.1
1999/10/29	221706990.5	125041888.5	32029545.2	130173588.5	25780974.7	35939547.5			15600598.6	100904243.2	82206994.4	51103707.5	55132386.4	35792508.5	37137114.9	71264071.6	127704444.7	48635940.7	26612774.8	22839952.4	41776359.7	77246693.5	112043548.4	137277451.5	40641448.9	37199621.2	36682316.2	74985920.1	60171816.9	69703674.4	73922956	51169414.6	16838257.3	89178347.8	50352972.8	53715537	28496474.9	32099943.9	32010388.3		105032049.1	39687751.7	33958948.5	148304430.5	154142103.1	310325346.5	45253615.5	39109334.4	72457306.8
1999/11/30	810081816.3	84399541.6	32482896.5	203109974	29422695.1	23159924			47197686.7	165882960	27986500.5	44133754.6	55237210	38148757.6	44362820.1	140478910.2	191171453.6	36407395	36193404.2	34722089.8	55182429.2	67424486.8	103833613.7	49272358.8	78729917.9	33661287.3	74627330.2	54887513.5	66006367.7	61243541	94840695.6	73477164	20663850.6	75239787.7	81031661.2	103026437.1	39073334.3	101385121.6	38107924.6		47189167.5	32429407.1	28503073.7	362467998	265357536.6	258799936.8	104945020.4	83855322.3	64016382.4
1999/12/30	377303490.7	220282763.5	202153011.3	83431885.5	18789574.5	61250144.8			20136292.1	89456377.4	28441448.3	42163997.8	51971823.2	51436315.9	89372495	67856233.4	128862781.7	31552195.6	31212578.8	23202170.2	35926490.3	80287543.7	283786683.6	290597163.4	30146734.1	59799952.6	51841080.5	46505454.4	41388572.6	71656022	130787236.4	244853673.9	67513687.7	112628143.1	52737874.8	91349114.2	27352381.4	123507744.7	50593578.2		609700119.4	162241775.7	35586049.5	802895101.4	144384484.8	477223514.6	78236422.3	59587746.3	278611953
2000/1/28	1505636505	270763240.8	155653522.6	177136314.8	135541509	101345118			72277380.6	212388258.4	103144869.7	97349816	365955683.2	253016690.1	103302759.6	75040491.3	1204135592	111225904.3	56482445.5	69385783.4	129433298.9	332057369.2	754946869.5	149812522.1	100355599.1	253486659.3	199425261.9	171860513.4	93540659.4	257584739.2	360675980.7	585814492.1	165475045.4	210209540.4	184090487.7	302264147.9	106797042.2	285867884.2	102713649.4		1826523914	289791217	235601755.3	1837838120	385229632.4	736451245.5	175521533.4	372278117.3	846098429.4
2000/2/29	1412866102	132441822.8	170990422.7	300310081.7	200436133.2	102691596.5			283923643.6	491069357.6	268063071.3	173278419.7	578564695.3	223599582.5	140845018.7	120487260.1	1233924891	278091325.8	85313179.2	385539371.5	284265105.6	468891324.7	710788531.5	572315044.4	242140015.8	212430302.8	327902954.3	912395477.5	148170623.1	360275170.8	620399603.8	1017015014	316484593.2	194531543.8	376112994.8	289665371.2	285739770	209676653.5	461427846.4		1561570323	534749303.7	486594712	1658866737	658691260.2	644262102.8	377326361.6	341278244.7	439235111
2000/3/31	2203455363	540529138.7	527445316.6	946605399.5	577660785.4	214997345.1			273656424	502657773.4	551759677.2	920909744.9	533464400.8	1994554688	642591536	623003653.9	1669941676	755978519.2	221134053.1	527509114	332170273.9	730869495.4	525847432.4	941482149.7	618359552	743540160.2	1238607354	335733224.8	449501006.5	622778559.3	700756721.2	615984546	392622035.4	612106619.3	493877752.8	385837401.1	594502024.1	255427678.3	838611985		724281134.1	342340914.3	795098092.6	3217917940	1189647988	826535318.5	688614376.8	587673382.4	506428751.9
2000/4/28	2279317659	738221814.6	731960322.3	544727645.2	327177453.3	313790333.6			230864946.3	186235034.4	253401179.5	347527796	791628223.9	243966829.6	610415070	201558558	1066717600	410859412.7	187800626.4	149040584.3	320858076.5	588024903.6	741135689	286638567	469284486.1	500509528.4	636330614.1	601552088	604263837.5	395667174	350535916	158047996.2	426155397.9	257392220.5	205078606.9	323704408.1	753060483.6	243734130.7	439496291.3		268413480.6	411394311.4	219737812.4	2043822350	1090057329	454017694.2	822893444.8	331480594.3	461287683.2
2000/5/31	1580045484	399321530.7	161148401.6	283580959	166958771.3	118971252			196187862.9	235039047.8	398706785	240871095.2	1806735908	341203335.7	653948161.8	132399294.5	1016802180	226652272.2	N/A	251850986.6	579485023.9	248975130.2	568939149.6	132800523	186522696.4	289764658.3	186486053	159101747.4	271584828.5	177766644.2	288819363.1	93968683	164958133.7	211871202.8	121195345.1	213734346.1	201766296.7	308617466.8	119759934.8		157045744.9	149192424.8	154826673.2	1337114465	857193512.7	230773485.5	324072710.1	252001271.6	158010551.7
2000/6/30	2546701925	514301064.3	359419589	314831771.6	317317431.2	184610128.5			172311929.9	327652620.5	518612994.1	845747328.7	1072975923	661759839	540789664.3	241839023.5	1075042851	549879739.8	343628455.5	190856795.8	949930672.3	1037919194	642774181.9	304447910.6	329091207.1	256884339.6	244276278.9	256645457.5	1087204434	336078815.4	435265619.4	117585631.9	999751155.8	316980899.2	194160123.1	272166026.7	294092723.7	241643513.1	203040823.7		201076281	609583318	357549506.1	987676424.9	1546210533	609103194.3	237065858.2	231807088.3	228593402.3
2000/7/31	1680282347	241095294.1	200764657.7	147279675.1	434720011.6	212796680.5			209554750.1	166276433.8	151396904.8	244522558.7	834544665.9	455454266.7	277572298.5	100781153.7	1230488261	377137901.8	774044340.6	147237269.5	1023496780	514318179.3	1200237716	292611831.2	268592224.8	205596472.8	100074347.4	203214050.5	994265432.4	285560021.1	231614642.7	95420855.4	845060097.2	242630157.5	82738278.1	164798952.8	177150957.1	133857685.6	137702241.6		143980305.8	202643713.1	256149930.5	904821848.5	2446422546	145232155.7	413034006.8	422885736.8	489545805.1
2000/8/31	1008044791	520880383.4	1313892116	331539590.8	380741320	442760856			109365809.6	309826088.3	171697683.6	725968737.9	1061855330	475476052.7	1038369276	106000818.5	1564189297	349005922.3	670640671.9	130825522.7	590897885.8	566352092.9	1212598297	493497607.4	205764669.3	269528396.8	256195419.5	629322967.5	1630695266	398627631.3	433189924.9	589005508.7	569466055.3	316310837.5	99818715.8	390829745.2	651467680.7	113939114.1	317072220.7		168951736.9	408357311.4	228383643.6	597308465.1	1145865997	191699014.6	158952046.5	322918988.9	383082935.2
2000/9/29	474551396.1	663620872.8	430083494.8	232846331.6	439432927.1	443657887	882909596.8		84987075.9	71627057.4	63448081.1	483378430.6	1556325580	679576537	190809309.3	132705433.8	2247441052	116461275.2	203653541.7	88153837.7	174274445.6	322015719	3948428825	217303955.6	70802784.4	178662566.9	224535106.8	217227467.7	251246730.5	143931664.7	89202412.4	248235345.8	231215431.5	301546250.6	256979293.3	75662793.6	263846003.1	69546411.2	251638952.9		72412339.9	112703913.6	435331017	211572062.2	367911114.1	213597085	80943310.6	98843515.1	89416330.3
2000/10/31	728127398.8	599700367.9	226874628.6	123603521	221079130.3	226215196.9	267512373.4		69635244.6	70088075.4	40418957.1	195946390.7	612153342.7	515139354.3	99990697.4	476535353.7	310697273.3	144613868.9	156204194.3	110830899	145211634.1	208157285.3	1097572594	387279974.7	85992414.9	65287293.8	272159006.6	119861499.4	122893861.9	129213416.2	51654459.6	130252754.4	280600316.2	203644759.8	174697244.5	100110065.7	402226764.8	32576140.4	194529537.7		55470331.2	200790244.4	395822310.3	223686846.5	189789160.4	154148308.8	291433839	75169538.7	157354185.8
2000/11/30	585455003.9	441410350	279220884.7	138009749.8	442016685.9	257034835.3	442190977.9		176093979.5	181735049.6	280112393	232290536.4	1014183924	386489128	318089009.4	147757597.4	628979538.7	530280886.7	255641606	183442794.6	328600692.4	680908883.9	1450657377	1379539452	665329992	188995883	261175466.8	634534330.8	492146245.5	245358021.2	261941902.4	271034675.2	362615636.2	432707090.5	373453725.7	233264406.1	310390170.5	142533242.1	321226349.8		179266328.1	325024766.8	346594617.7	474294790.8	637826252.8	160163804.9	232547420.5	126949264.9	316910351.6
2000/12/29	271806315.3	266748669.3	329891713.2	255028387.4	156014608.2	208015471.9	375875566.5		211741321	129966767.6	108747276.3	122505381.4	342739040.2	274337899.3	181299840.5	96668832.9	609135308.5	364846677.5	201498890.2	88435609.8	220979384.2	262189083.9	778004600.1	648331499.5	225472600.8	221858669.3	115060769	239822315.1	156455349.9	175355116	145127980	207313711.7	197872625.2	164564385	106711225.2	399411126.8	145896301.3	161480307.8	234610804.7	174582464.9	124404453.3	176194148.4	262294394	282167113	300781853.4	258166545.3	134879526.3	114814069.4	121373634.3
2001/1/19	366972171.8	84835002.6	106827087.7	69763089.2	157909844.9	73181125.3	175291109.6		80181089	75162025.3	88324590.2	186727050	328334789.1	767634758.9	161208633.1	62327804	532699765.3	298406048.6	413525463	73503715.7	264472080.3	177444215.2	1047290543	359134194.8	214696625.4	189887785.8	100907871.8	128194953.3	146496657.7	395878773.8	98618825.8	185755946.4	92186819.1	77861423.4	40872313.5	182440782.5	212430894.5	78264360.5	168950131	321523054.7	139545678.9	193908000.6	185261056.3	231227449.5	783775765.6	120976251.2	66685343.3	148880668.6	97524894
2001/2/28	169321995.2	169220230.4	65509196.8	47179570.9	172803851.6	83278943.4	85456364.8		39966286.3	45479231.2	58481749.9	83240030.5	412035624.5	303072721.3	77398236.5	97333179.3	144861474.1	205581818.3	238881795.5	36106610.7	219659312.6	82790779.5	464795745.5	229464969.5	72233566.3	126038910.2	43579241.4	63693647.6	147921336.1	156245312.8	45434338.2	47569917.9	75640238.4	77842664	47706993.7	61050410.7	444579115.6	29695044.2	55239382.5	268784746.3	56058912.3	67290615.8	130715195	157363422.9	1688835935	76157143.5	44023929.3	99548568.9	66166792.4
2001/3/30	391490727	264661615.1	179656807.3	137244132.3	232531007.4	138653541.7	130401345.4		104069343.6	95437557.4	121865351.9	275818721.6	369653405.7	316409395.8	246777917.7	53038670.2	238131652.7	292119590	531720161.6	106383571.7	442422587	141609580.5	411893891.7	401004474.6	119579278.4	204315942.9	75244014.9	155095327.2	197589774.9	1302908343	99521207.9	84428337.6	145733229.2	189339133.7	121959682.6	128637694.5	188259109.5	264453734.5	100191834.7	244989141.1	223012906	103415577.5	91158369.9	620686785.4	1165849094	179964469.5	153182406.2	172596786	253173273.7
2001/4/30	237161957.1	341434388.9	312296738.9	193268182.5	271132888.2	137207608.2	264335467.2		114445860.2	137537045.3	135785017.1	281035376.8	257119182.1	468612812.2	381730233	96030102	310635392.6	301855859.1	893597573.2	75683039.6	403180802.1	213312353.2	452944556.6	360803673	285239948	374547500.6	140519141.3	335436736.6	280777470.1	439758943.7	244208210.9	231824645.9	256295667	150998534.3	113315370.1	171216211	186518249.3	220503965.7	144588110.6	386829719.9	394608728.7	330487010.4	200705274.4	488882501.7	1085612133	490090680.6	223708345.3	171290630.9	539869158.1
2001/5/31	149609206.1	740636026.6	158255811.5	307613219.3	117870536.9	191419466.2	285282138.6		90403183.4	84457482.9	195263167.3	356515751.8	149968087.4	201175789.2	339874005.9	103303039.5	215522095.3	236820304	258945525.6	297925193.4	220538872.2	336715882.7	375910933.8	337805786.8	261363440.5	253486459.9	143797375.2	181929065.5	181107984.3	494261944	264965739.1	145018449.7	278761268.6	246902655.1	110950099.6	103913812.7	197830576.5	275079972.3	171445963.2	247107176.1	231375153.4	433949379.8	185122671.8	430493128.5	405483579.4	391355601.5	243925083.6	237348051.5	449185985.4
2001/6/29	175210028.1	486429530.7	161003506.5	264036611.6	281411353.3	155045429.4	444306327.9		135990531.2	209012334.2	182855301.3	306263426.6	245003395.1	210117762.9	762009179.5	173559710	152578524.9	1113447764	293836719.3	358368398.1	331478229.2	309658958.5	636709622.2	402269848	422612721.4	116802154.3	194287784.9	259403145.1	142766164.7	427760753	184214212.1	212546818.9	281704772.3	280237790.6	191343999.9	382071207.9	224271181.1	316883753.1	306515146	321957904.8	308376208	323172207.6	251174882	259433245.1	306497307.6	344569225.8	271887269.1	354004648.6	248198282.2
2001/7/31	164400280	257167130	272665270.5	211545651.2	517361082.1	155748145.7	238140719.1		57543684.5	189598606.6	107729071.2	327675256.2	109418131.2	123691431.3	259507771.2	68803593.6	122742489.7	432673863.7	119851918.6	201856067.2	175416544.2	118234971.6	256114182.7	414560421.7	458472273.3	153709211.4	137242901.6	96225248.5	82690619.6	416801646.4	90230566.1	71240321.1	110665607	115730836.2	64432401	167406631.5	79008017.9	100452868.5	132633065.8	236673697.7	384441108.3	131239569.9	128769840.3	153926370.2	206862193.4	110212870.4	206916831.2	56517564.3	144362490.7
2001/8/31	124003097.2	363784480.6	202565262.8	87022346.1	309960213.8	80850006.6	92917131.3		43827709.2	64938648	41528919.7	183638717.4	72771396.7	66463995.9	111925226.4	81385366.5	64875831.8	428088378.7	64630343.9	69205592.3	105355061.2	80647968.8	167497351.8	122050667.1	131841738.1	46663457.1	52013736.1	99939539.5	92676295.4	229168549.3	49065488.2	71977589	107158823.6	126935132.7	87714603.4	78996460.8	62716242.9	52635170.7	58066470.6	223196718.2	111735495.2	123681308.3	112597470.4	78263513.2	190157774.1	129732316.3	103776651.1	46028301.9	146834752.6
2001/9/28	86130039.3	212375431.4	131067010.8	64204246.6	81171276.5	62735511.2	46926384.9		31745632.8	53379971.7	104040316.2	157995529.2	210908818.7	88478862	70304898.2	32037005.4	86467866.7	286954933.7	51264988.2	111209921.8	115240779.9	53950122.6	103931455.6	78562083.3	57879954.6	83593387.4	39191963.1	40759875.3	42712904.8	323370024.5	52527755.1	40293783.9	52173680.9	64295463.7	86786860	31186990.8	69824792.6	47973216.8	28717556	233679420.9	47007751	70696399.8	131933904	66822003.1	95655482.6	98960798.3	72974545.7	73713988.8	86319408.6
2001/10/31	230356582.1	123060098.3	311006713.4	76152203.2	149170404.8	27233222.2	101029652.7		51116956.6	28092840.7	81710491.6	146773670	438602099.2	260339255.2	101223789.9	50687574	265919638.3	206562121.1	118064586.3	91768270	138996597.2	47861783.2	135174667.1	80499310	68483366.5	83661113.3	44071512.2	59852224.4	127710498.5	84563423.7	49459259.6	41414527.6	69722597.9	61167462.4	41866977.8	42996748.9	101428062.1	51439842.4	58829862.8	217385671.6	54394730.3	71662314.6	186388965.6	108767189.8	442201368	164075670	103766072	70927691.9	132830046.4
2001/11/30	115032624.8	116107726.3	185205024.4	51746573.8	152134407.7	62133930.1	62516849.7		42030497.1	45447254.3	49190320.7	109686493.6	197264956.5	158447495.1	234085493.9	43932303.6	146084719.2	168568755.4	212318247.3	116194999.6	198239014	54077684.1	121407135	136168078.2	91131177.9	43571713.8	84183114.4	53932096	223832802.8	88507982.4	58963554.3	47699913.9	81640198.1	116583491.8	55317759	39459916.2	278376745	53398738	91384291.1	153622798	138500006.9	61009566.6	143530433.3	98682340.8	411725240.8	169022376.4	93287823.6	26739159.7	122779730.9
2001/12/31	83206937.9	168096834.8	198025186.3	66236524.4	131984596.4	43717665	178914293.8		31328911	52094854.8	45511717.2	106364858.3	114150782.8	152326493.9	140478103.7	29553846.7	76598721.4	437011543.5	90586252.8	66769106.1	90308620.2	42148624.4	243604277.9	87157193.2	60526965.7	70796757.1	40804628.3	46590543.3	101559484.3	290755172.1	115051313.1	39155712.6	94486188	115143806.3	106459125.5	180131936	637350330.3	74830767.2	42701027.1	124664300.1	161771614.1	53615214.5	255644069.6	107118172.7	241227712	160684461.3	92450271.1	96724406	138238559.7
2002/1/31	104610654.1	125611037.3	52692220.9	50114989	87467107.1	59542423.8	85842145.7		38996561.6	41678147.6	47238925.1	142835930.5	109128934.9	109880596.1	135759019.4	37121059.3	131544026.6	474823167.4	183596858.9	65361593.9	222982444.7	93212328.5	215411812	97070547.9	65632802.8	73976895.3	50608144.5	37268243.8	80602197.7	113226047.6	64612429.1	51390941.9	90111570.5	130633546.1	46929688.9	78446817.9	356423815.6	48466693.5	68845112.6	106790373.5	94466615.8	66761090.9	168594252.2	51576031.3	184023238.4	197326574.2	58012597.4	39409146.4	161319866.1
2002/2/28	98775099.3	103734070.8	16182612.9	29074393.5	26897498.7	43160487.5	32265838.7		24201214.9	56942224.4	21513866.7	95066745.3	80684751.2	104054422.2	94817688.3	20395445.3	97554836.5	264192914.7	74082671.7	39984969.5	125081286.4	83942598.5	105590155.9	68393983.1	31894860.3	43500980.5	33849166.6	18568265.7	52010785.1	69696091.1	35739085.6	22261612.4	66025800.9	67328654.8	19637386.7	53502702.6	144275382.8	36617618.1	26579597.8	51013514.6	66555651.8	30639739.8	146796862.4	17842522.6	148392294.4	105841311.3	47444600.5	35803885	88221827.7
2002/3/29	269675424.7	507967002	252585693.3	198507087.9	138330244.2	121509534	101348291.9		118250669.5	147649317.3	157977621.6	341484748.7	271040328.2	538881620.4	420787601.2	83050532.8	416521801.1	742426003.1	245279821.9	142400861.7	271044004.2	237086343.9	323053970.2	218210528.7	288529750.1	164037431.7	143998243.1	134048508.4	211355936.6	596424041.3	133542240.7	157069398.5	237411986.2	269863722	168056935.8	260408821.4	581153222.4	176876139.2	111685210.9	242495382.6	401908941.3	123087593.2	402945608.7	109090891.5	542366853	298997916.9	201545453.6	192087752.3	396021502.4
2002/4/30	1073385665	331523885	363549105.9	234297613.2	123608044.1	86380395	73503208.7		136284413.9	76881326.2	60042934.7	314902585.4	503945122	174023797.5	259150924.3	59435035.1	185474759.1	292981645.7	1190914888	77531328.9	197983062.6	176470598.5	230003718.9	217783936	164590230.1	130154553.2	161311314.1	65879870.8	295177642.2	241149641.2	159752941.1	82411167	185778134.5	195993020.9	151778796.5	116078180.7	147510643	71837496.6	69098099	175321751.8	208471027.5	180166934.5	110037620.3	152234603.8	315416751	230616151.6	168453942.8	146138297.5	251986928.7
2002/5/31	538906047	143119181.3	129566327.2	76131113.1	100540417.2	141168904.9	47902629.4		67194068	25885306.2	50974436.3	139280425.9	165602927.5	76102003.8	137437295.9	30280680.7	166781617.9	196223018.4	901666926.3	61524472.2	88460900.6	85387489.9	251766472.5	349872907.4	57184252.1	58213427.8	56827109.8	33004711.6	533766864.9	94525621.3	70742153.2	79264450.2	116784880.3	94437267	70246171.8	63729640.4	251348597.6	50221444.9	37968395.2	89665981.7	229985841.5	75773771.4	119346563.2	159963702.5	245219178	110006434.7	51471587.1	88537854.9	245059913.9
2002/6/28	743325893.4	201336248.9	351904687.6	115857900.2	92932563.9	105618178	88068691		143308101.5	81066856.4	99049959.8	167120604.7	254985368.7	447158037.5	291254272.3	60016123.5	100431621.6	460726387.9	1391027397	149953089.7	188832125.3	118229655	534719737.8	361758694.5	126857475.6	110443187.2	88377315.7	100524833.4	689438740.6	252505982.1	141443995.7	115184891.1	128773826.9	326945174.4	199791431.2	122294215.7	300624632	142024256.4	61448154.5	177589029.8	264562273.5	121352819.2	115881579.6	184106309.8	988926127.1	141030159.7	82095294.4	210624469.2	185752608
2002/7/31	279638830.5	155247161.1	100811515.7	64348094.6	65857335.8	166475119.7	38618024.9		73342373	33947507.8	193669754.1	128207378	103807495.5	221334594.7	286972659.1	27037513	199135148.1	222646902.7	742376431.6	58068383.7	86822018.7	89262938.2	307252379.1	382897657.5	114480447.7	198475382	183268500.9	40570109.7	413826965.7	111151230.9	61955129.4	90928785.9	96532232.2	103700713.9	71207717.4	48955241.3	159495426.6	112328109.4	43931091.3	125533081.5	385002649.3	55239518.1	92434519.6	62467090.7	643091346.1	71271451.4	48694226.1	62969079.8	279171408.5
2002/8/30	183415934.7	57446247.6	82479651.4	22038910.4	122337730.3	70108955.3	76917630.8		39053477.1	50891207.7	244916596	56601591.1	56425198.2	71716106.1	75761017.8	36464824.5	162789056	116885126.1	403804996.4	31510354.7	59962081.5	34721318.5	167238978.5	102171821.5	198275156.1	158668432.1	40447513.5	44490787.8	197906782.4	66616844.8	42093633.3	17302796.5	93460790.3	99606639	52840253.4	46878342.2	162803655.5	63064021.1	38759987.4	42585813.1	121086043.4	80660063.5	26455761.9	65541473.2	784959330.6	311474137.3	62492345	31884783.5	214888860.2
2002/9/27	103115428.6	58057747.9	134993043.2	54483956.3	135028654	30057704.9	44606926		35963344.2	55325543.1	267052115.4	248018177.7	74713490.7	137974763.1	57313454.4	13947261.3	95355370.3	75993033.5	191906358.7	122231052.4	70304812.9	49456325	149228291.3	67074388.2	207119555	53151166.5	120080703.7	21721452.2	120075150.9	87192084.4	21852149.5	15025637.9	72330363.7	56717246.6	50307174.4	52138217.9	127246201.4	35043390	21029304.4	35220819.3	101460752	30266162	40995228	114151863.7	290455519.4	145335752.3	65348176.7	13621269.5	100682226.6
2002/10/31	66858020.3	157296206.2	221450893.6	55250233.9	27815053.8	88402812.3	30067811.3		21864751.1	23859589.3	123150660.1	54125932	23609160.2	29078494.1	38580158.5	13426933	48882278.7	83306148.5	150037451.8	118240399.7	82356830.5	41586947.4	68377933.1	35392822.4	93026447.8	38556638.5	28189462.9	28232250.5	190939388.8	81685551.7	20563673.3	37480509.8	80490752.5	44118908.2	27516008.4	89487020.4	33775758	17978881.5	18188331.1	21413677.9	80597154.1	24671752	67868020.6	107379528	183706746	55997095.4	43439057.3	8897136.8	213171338.8
2002/11/29	95101819.8	120809600.8	370974595.1	48956354	129245456.7	116815413.7	28011088.2		34103222.8	27650678.7	107521134.4	62424898.2	53707363.2	56972350.3	68311873.9	25553920.9	111516962.1	108528903.8	412368809.9	85823360.2	79251027.2	52450429.7	102668476.1	85139654	78233678.4	35887000.7	33229590.6	30071241.5	1648764668	181795194.9	38881997.6	22461192.6	112989267	68284914.6	41495388.5	101409402.3	86092307.8	38183127.9	27431447.7	36873975.1	109527634.5	62149453.5	69700085.9	192335743.3	535948641.3	88519147.6	38397079.5	17482510	179899583.2
2002/12/31	84894155.4	170572509.7	218180443.1	98694945.8	75813242.3	84280832.9	39289999		34607889.2	63391883.9	162946302.4	69716774.1	45229229.2	75084137	53940923.4	19079165.7	71662524.9	67393313	174955240.1	378003433.9	37524564.1	147410173.7	125062637.8	103205686.6	126038325.5	71086561.7	37694910.9	21479198.1	828309960.5	95740205.8	40370353	42800582.4	183156574.4	77420724.7	125562564.7	104004683.5	61734385.3	38287997	58106549.5	26224527.5	64476951.5	42377614.8	53939366.7	102067129.9	342489911.3	75015968.2	19947892.6	11512622.5	390552670.5
2003/1/29	199150679.9	168778073.9	344152948.9	124117693.1	58787107.2	109705761.5	48925082.1		84430919.7	153936659.3	131649486.6	207891988.9	103323936.5	88705405.6	72258958	37959975.8	157938603.3	93906857	259356220.8	361067329.3	80114744.1	157729444.5	98702335.1	162297066.2	48296988.2	62517038.9	75637712.1	59690102	661490337.6	175133771.9	71807500.5	65292259.1	261734886.9	96820865	220885750.6	138560005.8	108600016.1	61665637.7	41806517.7	78621747.1	373745101.4	102986581.8	99615960.9	99683019.2	935349329.8	277238501.6	107049578.2	205651616.6	340227506.8
2003/2/28	118736945.7	54577094.7	141795382	44331449.9	24050042.3	73789431.8	86628251.8		65410522	40729415.9	54769605.4	73674289.2	53687981.4	121808466.2	54322058	10796813.8	50442383.6	71929014.7	205957202.8	63031606.7	49299972.4	88838384.4	86587751.7	95621651.7	56937738.7	101459656.6	52201222.7	66145900.4	427715114.6	100180562.1	47154365.4	40852012.9	76840106.1	66375296.2	66760099.1	97605792.2	62563574	108025089.8	67958464	35861189.9	198803548.3	49476810.3	39513841.1	255422612.8	502129888.6	62035478.8	177875000.1	177343671	96895190.5
2003/3/31	141575655.5	41304109.1	108526532.5	31678849.2	121797684.2	35009167.3	48500022.1		71095194.9	55415129.2	87118793	57417406.4	55320571.8	54888817.3	44318151	14282517.5	122374463.1	158229189.1	566946569.6	92993101.2	178881548.5	168656990.4	166105744.5	100856088.8	49390887.6	168823860.3	30639805.7	25084473.3	1649772666	249952646.4	33151158.4	138106566	81142315.7	104135240.6	82269875.3	602507698.3	78496995.1	42237015.5	47620634.7	132651136.2	99924922.1	46411281.2	47128063.1	151261237.5	1195345610	73530786.7	54373650.2	567547993.7	121366527.6
2003/4/30	517855819.9	118926564.2	233385491.1	59595373.1	114507567.9	70709571.8	95249380.7		96222846.6	80152998.7	98605978.2	162844776.1	259731965.6	172162273.3	165856879.1	33693138	247690481.9	332375403	2602444516	86656316.2	272536546.6	668755603.3	682411324.6	245073062.2	149169074.2	324408814.3	115055892.6	59189794	3858385401	932908160.3	79283262	76264238.2		191553880.9	106689367.9	681541275.8	233767748.7	239280329.6	115428975.9	289747222.8	273873321.3	104268193.9	135274057.1	255707181.1	6322524882	154254933.7	228927275.4	265939017
2003/5/30	411887403.6	74472779	203787669.7	186994643.2	43112578.5	59901839.1	33882731.4		34864521.9	29809837.5	34466245.6	118077813	70004036.2	59213417.9	77450982.5	17992867.4	113780761.3	162027499.2	1618486221	31059232.2	180891948.5	149315054.1	502665950.5	91151552	45243157.6	199722128	47288756.2	47076142	1610112238	291243328.3	25948882.8	84452839.1		99586755.5	49385770.6	337365442.9	80561605.9	40463989.1	19340401.9	127124904.4	96013591.5	75338529.3	97163678.1	105741288	3381232493	220574443.8	51215982.6	30971153
2003/6/30	185027929.1	99146342.1	173214554.7	466598281.8	154753060.8	200260695.1	29702651.5		52041653.1	27636817.8	38554713.6	55553839.3	48012485.9	133447127.2	138650876.2	24150642.9	182097001	138920384.3	627238531.1	107350840.7	81730732.6	165261260.6	230426696.1	242679852.4	47651247.9	93471458.8	61402194.9	25407536	1348801045	190186696.3	75203050.5	24842625.6		95453506	69536709.6	137773026.2	123287541	26174173.4	16215522.4	59889980.9	162233159.3	36656046.2	60198154.2	172113829.1	1870618864	173477354.9	38065982	49861653.8
2003/7/31	273540114.4	76188999	79991173.5	190258377.8	88363079.1	274871701.4	43480935.6		25441960.4	42043844.1	56632956.7	25785733.7	29979728	41032219.6	42994076.3	24159231.1	98893339.2	135682977.2	683220550.2	42779547.1	116670035.3	82635130	314646328.8	77125475.2	35926606.5	27309319.3	25206930.7	21334962.3	1254731855	99405728.1	76900719.2	15091348.2		92527885.5	31453895.8	195855772	70205086.6	20396863.2	14221172.5	54236192.8	112983065.6	60222173.9	70535551.7	120641738.3	1832891505	30711420.1	23491489	28138037.5
2003/8/29	302413350.5	43996993.4	374185874.1	95528120	47252001.6	161360972.1	43057245.9		16224383.6	29952146.2	28245555.7	33409606.3	31643359	19167321.5	33209682.3	24185322.9	32772368.2	62126427.9	161037104.4	43419639.7	71956692.3	32662126.3	123908471.8	43907358.7	33272447.9	285264871.8	15262150.6	11321360.3	496587965.4	85835728.5	49932972	16525362.3		113113255.6	42604361.2	128628252.9	38388225.9	16008514.7	7027746.1	41316009.5	41363228.6	56876710.5	46626054.4	101813744.1	669840632.5	38479967.5	34303094.7	20183571.3
2003/9/30	163341706.9	73275850.9	742359651.4	100062489.2	20754465.4	71357750.4	25375992.6		26877815.8	19974127.4	26766304.8	161630531.5	98226982.1	22513299.1	57423675.2	11444874.9	35744987.7	48805531.7	199732504	24482143	65226351	26391386.9	84519635.7	39359908.6	140791895.8	124965712.3	57513059	13659560.9	404286847	68759436.7	22174408.9	13528696.6		94129573.6	150791347.3	79937948.3	76504438.6	14020288.8	7307743.7	28901865.8	62605761.6	90256349.9	45202751.2	219917465.1	583515756.8	18039947.2	69613521.7	48298291.7
2003/10/31	102880903.9	33884766.8	262845423.6	36600747.3	15270530.8	63430004.8	36707613.7		12221196.1	11777081	69464781.8	39206103.5	29528227.8	23379141.1	32952826.9	7863995.7	61493996.9	91127291.2	226881625.8	18252817.6	41511788.1	32746114.7	69862663.7	27789871.6	84386294.8	44314757.9	14961860.3	11490959.5	650854673.6	143877475.7	16894283.6	34392803.4		50618369.9	73418340	76676738.7	24647675.6	24476248	8751263.2	62593129	136694296.6	117465625.6	62732282.3	233330921.5	718129460.5	14875284.3	29923386.6	30353113.3
2003/11/28	289293275	42609589.5	254399591.3	58563961	19449675.9	77334086.3	24691065.7		28850044.5	59940919.8	36806752.6	40708184.2	71033929.4	52211251	46219172.1	17012593.9	67371989.4	96573287.7	235115803.2	123124937	73351814.8	27316613.5	152778906.6	78640485.8	212509980.3	129109254.3	28018943	33446650.1	815283734.6	337289153.9	41464711.8	49958994.7	225294663.7	219602308.5	114583751	147787106.1	39830646.3	78136426.5	28922832.4	104976552.2	89522622.7	84428367.9	79934596.9	244454021.9	1365391405	23549978.2	14381207.5	18568423.5
2003/12/31	235356213.2	64201210.4	206289482.1	127923612.5	224545566.6	97355210.7	41188473.9		33699126.8	53223458.9	106333459.8	62052895.9	113084071	83318425.1	51382666	18860897.6	397788732.9	238172756.9	522031864.4	229704076.2	113500982.3	92018103	518420690.4	130876867.2	102003144.9	262741547.9	80903589	45855255.3	885800878.3	418584827.7	49454985.4	53159686.3	115275336	176089642.6	84966301.7	158990424	62767862.1	56238419	55000810.8	359609797	253838671.8	91813078.3	75952819.9	305442656.3	3239670295	30030696.9	53722045.3	16209127	175956803.5
2004/1/30	283378324	47805402.7	217439120.5	56265459.7	18423475.4	67921373.2	31370695.2		38715773.6	28578644.6	168954178.2	60044720.1	59585788.3	94257860	55614216.5	49712565.4	201273161.3	183364718.2	571164769.5	80168898.4	143082879.4	36655785	605425158.6	116526971.3	31316082.5	106534360.7	34069884.6	35856272.6	947007842.4	347634409.8	61017917.7	24094132.4	64341671.1	83131541.5	57331182.2	207406967.8	61448738.6	30673097.2	25868208.1	224752452.2	157924561.3	35048016.7	73097969.8	90365407	2048600120	22656479	42243580.1	9438641.8	182378923
2004/2/27	706674498.3	179706047.1	662702199	198610377.6	162157001.4	209647397.9	115666585.5		160470496.9	112653082	238925474.4	178411364	362858324.4	599631669.3	182196717.9	78009946.5	466109975.5	601755881.8	948657513	222634671.2	401885352.8	81218258.3	732630697.7	283070804.5	333107240.6	377584648	121899337.9	115832313.7	1080146276	1319074995	126448139.5	104319015.7	182587823.8	257922834.8	203529861.2	411668151.8	179375593.6	114266317.6	67636458.5	528953747.4	667397352.8	84295572.5	159637399.6	156380712.6	3835131610	79689700.7	206004911.7	107510345	466186558.1
2004/3/31	537944372.7	227686081.2	392651933.1	68763707.2	60095610.9	131124919.2	101889199.4		122372707.9	86321039.4	202546197.4	204650636.2	181929392	225773429	311613732	49836017.2	748373099.1	492185683.8	504352168.5	113165166.4	1389743930	99175870.9	456097254.4	109672733.4	171827025.1	316781556.1	157538527.3	70907728	980558438.1	603970728.5	91175992.4	124723869.4	207019828.2	217357024.3	318998340.8	431526107.6	220735410.8	92098572.6	98772915.7	496912859.4	831366829.9	58002936.2	104830928.9	222600666.7	2082231113	56712119.8	385811303.5	838284913.3	335593902.5
2004/4/30	419506231.9	92498904.6	326683923.3	61602133	177646236.9	133244829.5	53906202.5		102113353.3	69302741.7	159519181.8	238036284.2	223101842.4	281068057.3	121428570.9	50783008.9	963088940.8	512362358.2	294276277.5	114523659.1	418739516.1	59576425.3	751178029.4	134132216.1	223111873.9	740641430.5	168905554.3	70129973.3	704587477.3	416212293.5	64605897.2	104929821.8	306364777.5	398535251.3	140047029.3	315607479.1	77741328.3	108752593.6	269717467.2	731968572	475299429	573728545	462210916.5	150210963.2	1504844893	69071024.4	212321118.9	331826884.2	361707721.5
2004/5/31	111241734.6	32622530.7	96375886.6	14138653.2	29303252.6	21847739	24633882.7		160130222.1	30713661.6	35878371.6	40028164	29752158.8	82372740.2	42440314.6	36933202.2	130469789.6	94697862.8	100664426.5	57353958.8	125396072.7	13535466.2	147467624	23098089.7	159533785.1	169923614.2	24396290.6	30896137.5	247696211.6	278470434.6	24344181.2	213720832.7	33160003.6	42050099.8	88867780.5	82360960.3	29331638.4	17400616.1	27281771.5	301339541.6	165866185	111082769.1	97232783.7	107323834.9	459755591.9	12662706.1	42378268.6	34730458.5	69810637.2
2004/6/30	142834595.8	148642401.6	86252393.4	17631498.7	55195258.3	41535719.7	28143726.6		118094139.7	18542630	40522272.6	42366809.9	44158741.2	60267419.7	35251458.5	30637881.8	115169430.3	134447239.3	821712772.1	47540396.1	117432227	16033674	327988521.6	53886539.1	125986794.7	124172909.7	25202916.1	39022993.7	441338619.3	394224332.2	20717905.9	154299518.3	37528793.7	45842249.6	54132949.1	108995451.1	29787897	19801380.2	42770469	252029740.2	332686401.5	55687417.5	89220339.6	167843748.9	1249985032	22714285.8	55074027.1	50141458.7	130472498.2
2004/7/30	94309550	55323421.4	59241685	38662541.7	45012718.9	28322262.3	38535148.8		35241930.8	14995154.5	31276673.4	38276715.3	43798000	92674225.3	33925446.8	13409598.7	126143669.9	162240905.8	547723404.6	43159776.7	57284075.4	115232965.6	180122252.7	43064717.8	47649732.9	96159091.1	18940494.4	29721420.4	309410930.4	660255194.6	13334151.1	42910176.6	38960088.3	42085313.9	51033899.3	87292268.6	23899952.6	12208285.2	79895569.8	247818283.9	179099261.7	182318461.1	39584323.5	215333073.6	879921946.8	20417383.5	30170128.8	177036203.3	69868688.2
2004/8/31	85560134.5	33630295.4	49483638.6	12504414.4	37321344.3	21965572.5	48716906.8		24783553.5	11198167	26952288.9	35893995.6	28910428.6	35524879.9	26503174.2	14461000.2	68761893.3	133945224.6	484402940.2	37948671.2	55132762.9	50109747.3	187992123	36065747	50697511	251064605.8	17254544.8	32268509.6	355260655.3	294223932.2	12178943.3	29218285.2	22228026.3	27384282.2	36870884.7	69751175.6	20788104.4	12917598.9	28361561.4	187609920.8	112422251.6	81183907.7	32419846.6	275788314.5	758360262.5	11101211.6	19794835.1	225075447.9	58875295.1
2004/9/30	190961264.4	77394471	91768874.3	25233802.8	45245248.4	49576802.1	160959665.7		68613724.7	28118196.5	176288730.6	155205747.6	149911253.2	96359856	90499740.9	31476801.1	151001552.2	507015275.1	634797468.2	175935049.3	268870799.7	49536338.6	389492434	86045072.6	135517705.9	559993063.5	76950424.2	66711545.9	1313160138	411183591.1	33003660.6	53025277.5	80886251.3	163027120.8	112969022.2	173454911.5	83525074.4	31515573.2	101976562.4	326534633.8	208615186.2	291152448.2	129557136.6	208392469.4	1361079021	18670740.1	41221458.4	1395071718	90231910.3
2004/10/29	111814525.6	76766696.9	72050926.1	14761666.1	101317733.1	22638749.5	157702237.9		52834774	20590312.3	59369426.9	64896737.1	63245418.7	39814858.7	49618011	13364041.3	119444730.7	680537154.1	289116700	36641966.8	162689891.3	29099117.9	369523399.1	64642648.4	50874682.6	388165301.2	41205065.1	40373276.1	717876609.5	302640668.8	40284066.7	52374551.9	54178746.9	57699112.5	31824318.4	82437480.2	31169558.5	15232067.7	68112447.2	355453843	116267803.4	458213895.8	43400909.7	101673517.5	664674594.5	15579576.7	26830999.9	500888820	104254508.1
2004/11/30	199408737.1	66967277.3	70784387.4	35336112	264111475.5	36023496.7	181825275.4		38846097.4	120431102.4	95137889.7	113918254.6	94615966.1	87027692	50653708.8	48036125.2	94873909.1	345842940.3	498321101.8	104142412.2	242604318.9	32935688.5	429373370.3	47858182.5	214287092.1	525783668.7	38470296.6	46110233.2	999923359	454431997.8	24899601.5	50671055.4	39788447.9	56308457.1	70988942.2	159989982.3	70184679.9	88194353.2	83880774.7	300469750.5	181299890.5	607195628.2	295874623.8	166743329.9	520984470.9	16928742.1	56897748.1	687738382.3	178074338.9
2004/12/31	74190377.9	52843487.2	51234555.5	18050973.8	72139004.4	31276731.9	121697376.1		20032185.1	57902849.4	40772691.1	63353964.9	41330576.7	28560175.6	153800315.8	13309705.7	45028446.9	161837634	472912242.2	38039341.3	150132205.8	21631693.9	207805441.4	28586798.2	130370679.6	255769259.6	19080382.9	45309550.7	1270596135	167366660.9	15040259.4	33945404.7	38665210.4	24708403.4	71324327.9	75975957	36487155.6	23498607.1	40751002.7	178890687.5	65559908.8	328742459.3	132887707.4	217618092.2	442838089	13922529.1	90558505.9	285343801.7	46743855.6
2005/1/31	50902867.9	75081442	25702503.4	14517092.1	42414615.1	17492570	65688158.6		14445328.8	12047447.8	16084889.9	42394460.1	67162778	39358835.3	90710072.3	24113890.3	31444720.9	125739004.5	241153078.4	171029371.3	41984602.3	13875930.3	154824855.6	21222184.7	108734177.7	173344066.8	56281951.3	45919413.7	1031378236	71177171.9	52796493	31107920.3	17619086.6	69525470.7	35249252.1	66985414.6	16337242	31159102.4	48370268.1	119360721.5	40229408.9	212013963.2	401173850.6	127990291.1	349936996.1	9315319	17233455.8	310155584.4	230775765.1
2005/2/28	64642940.1	56329492.6	34929976.8	8880877.5	19621957.5	21719231.7	37217029.1		16354705.8	18964370	24582048.3	24808572	35811851.3	27731859	31092419.1	11493862.2	42851528.1	125870704.9	316763384.2	88170627.8	85746977.9	15843031.3	259646395.2	21861258.2	389733090.8	118255377.9	34425424.9	27650232.8	2269320778	128682370.2	18808208.3	22434617.3	42752995.2	55735334.1	33345455.9	69596700.9	18249977.9	10909383.4	29487532	179067093.3	71789195.4	143448081.9	101780530.3	135280936.3	470858669.2	3673914.5	21535902.5	553094958.4	105034481.2
2005/3/31	144888159.4	95746786.6	31921150.8	30978122.9	19211167.2	54154043.1	61315180.8		24730654.2	18815948.1	33482862.8	74320900.3	41085158.1	65066136.8	43607635.4	22222514.3	62708690.7	432081461.9	218948492	71976074.1	329754683.5	22178126.7	638158824	41911717.1	382117905.3	412585267.7	28431763.9	51782187.3	1519934088	237875985.5	56780875.4	46837965.5	54004213.5	43824411.9	25289827.1	85510751.8	30892928.8	17485701.6	44128093.9	197049039.5	71086796.3	192452888.2	82941880.9	199218508.7	412238715.2	12020644.7	22467025	339723088.6	281981955.7
2005/4/29	102127414.4	45831295.7	32167392.7	43523824.1	25107961	27355977.9	59592719		27284695.4	18683373.6	41500520.6	147626124.3	86192875.9	32827079.1	57062683.2	75264586.6	86555722.7	272837062.4	184092066	63096777	191329951.3	34991351.6	412577566.7	114828429.4	505131689.5	293642546.2	44902715.4	65467029.3	1295162053	256655064.4	60232682.3	17424479.1	34891672	41860247.7	24134621.4	65829929.6	46285979.3	20129392.1	97549545.1	505535561.2	67904344.4	262185445.8	70747318.9	93733923.1	290075472	7564054.1	17395567.2	498690761.2	289381999.9
2005/5/31	68700593.9	16109988.2	17117992.3	35639692.6	9856119.1	10734096.9	26785639.2		22063621	7440710.2	39144044.5	34003970.3	72693323	19782295.6	45990207.6	13576210.4	53813342.1	136510342.2	135494723.2	38907235.7	61312992	32434465.5	174939784.3	43433515	171240157.7	119557415.3	21069848.2	37395966.4	617065730.8	130737215.7	17453405.3	15332722	55742733.1	19078739.4	39158590.8	37075975.1	46702342.3	19868457.2	24500977.7	158102593.5	36126591.2	196162252.7	95912957.4	53016705.2	176406238.1	1719331.2	4605158.8	188063010.2	256853330.5
2005/6/30	115060257.6	58987626.4	41278095.5	43151134.5	31017504.6	18350876.3	34519535.8		39687418.4	17280053.5	52225492.1	57848283.5	159916938.2	42303377.4	38620467.6	172150796.6	90412543.7	369727465.4	343384191	85696068.6	258710133.2	99062072.6	477438862	135272918.3	249956599.2	161916626.6	51065611.9	42728193.1	1234196596	169271119.8	32373475.5	20427940.5	41074899.6	101995318	39790616.4	80699813.2	76373429.7	46968969.5	58965330.6	163057384	53969346.2	310324093.2	101338381.4	75890495.5	440278385.1	7928694.6	15934738.4	292086752.3	390298437.1
2005/7/29	84239861.9	23323616.7	18602755.2	19440483.1	14878969.6	13432860.7	26858895.6		32239000.3	23914248.5	27469773.6	40521700.2	170700587.2	38649229.4	22619708.5	61532223.2	34267938.6	149030487.3	143095877.2	148053654.7	146543392.5	60229812.7	324182054.1	131758093.7	151174418.1	227949689.1	18104163.1	44654639.7	658393932.2	166316250.7	12282208.4	15055443.8	209933618.9	85311764.8	21516168.6	87722994	65984513.1	20162518.1	70035411.2	262685901.2	45836371.7	220201235.9	74666963.8	65050454.4	283812705.1	13129858.2	9675502.9	213409014.8	279515683.8
2005/8/31	218567439.7	107569662.4	134468574.3	106309870	92631181.7	57947434.5	83431897.9		113154258	52150150.5	84967005.5	89490344.5	169173567.3	103198487.4	174462268.1	75134443.3	133520712.2	305485014.2	1097671622	207772117.4	784825891.9	119084247.2	775013320.4	264880108	386948657.6	465533422.7	75847387.5	72494470.2	1253969049	385798317.4	61858971.6	67740209.1	250307589	132198533.8	75211745	174645694.8	130468237.2	72425077.5	126375518.6	401786032.6	129046148.3	359815322.7	192070125.6	174746212.7	733313111.3	56236154.3	55406848.5	474567853.3	352002624.1
2005/9/30	235080250.8	157910260.5	159512344	140643547.7	83096754.8	90377610.7	126409252.1		155796273.5	74337929.1	159445305.2	183430711.7	134960181.1	217481529.2	187251370.6	88204436	187876100.6	171951690.5	701933585.1	261869340.7	711816746.1	174097811.6	600132289.4	175378724.2	233562957.5	470076217.8	162117581.3	194142109	1087928082	181264039.3	107805988.8	66236125.5	195125757.2	188839079.6	152529957.9	175191570.8	109981031.3	77149032.1	151559418.6	345834258.8	233206917.1	322954291.1	202065534.5	188107948.5	753556595.9	45703663.2	219335019.1	428203026.2	293937304.6
2005/10/31	93915003.7	62304777.8	38142890.3	38073158	83572492.3	34748168.1	52560813.3		115577806.1	40793999.1	46130803.5	53311381.5	53016985.5	77796876.4	50970487.6	52810149.3	161943146.4	135091655	293881894.1	59863789	331184596.6	63387423.7	420901046.2	161050069.2	104211137.2	205745935.4	57173453.8	51996365.2	496175303.9	114801122.8	24873937.3	45843115	114293345.8	86128176.7	41763254	71086945.7	45149752.4	49665054.6	50191504.5	145142763	93561323.2	87317078.6	72460252.8	100357902.5	167910077.3	9288303.3	50313916.5	154097626.9	465348663.1
2005/11/30	98318325.7	76139105.6	46986308.3	21079468.8	40824013.1	29447924.1	32903865.2		49578592.6	35917065.1	45325667.9	63184384.8	50453512	224722475.4	45676998.3	39746771	230484061.3	345460572.6	166035565.6	179984887.2	190653260.5	N/A	481965460.8	87877612	9290459.1	88274668	54196801.7	51270906.1	561571101.1	69462481.3	25740968.5	26448051.3	86733715.4	42744141.9	61430550	43499203.7	34897866.6	33812258.5	49937371.9	201067256	75504285.6	248087174.8	69764528.4	134199457.9	252949955.9	9049200.8	38553595.3	148997598.2	545367288.2
2005/12/30	67177180.2	46372775.9	40677097.6	3150029	130617309.5	25846235.2	35898417.6		44547659.4	25826556.7	62087544	22774245.2	79957281.8	102606506.5	18669795	39039278.4	78726225.3	254635842.8	218309438	69595401	148564418.9	105689776.6	584830022.2	57793491.5	144074770.1	127323088.7	39232693.9	34530363.9	392580764.1	131950189.1	287985171.2	42078916.9	44624548.4	51931813.6	20852850.4	30161948.2	48640753.5	39299820	41065160.6	224974370	31544554.1	157345946.3	43377945.2	109559577	443233791.4	9625658.1	121994864.4	108649122.3	253546946.9
2006/1/25	134244801.3	44642807.4	55496978	59959232.8	96707825.4	24532475.5	32971360.5		65358716.2	33521209.2	69600433.2	41908233.4	44152364.8	86523424.4	57563289.6	33358340.4	93432614.6	285042810.5	N/A	78219988.6	258275537.4	109319692	966493646.7	152527499.4	218426773.6	302850029.3	N/A	28120643.7	1003119414	552330157.6	81910599	41141903.2	86583721.9	74172863.9	50998381	78457464	98847438.5	90207342.7	281162818.4	445181831.9	58074892.4	139358275.8	59852816.7	116638751.1	426513416.6	14920390.2	78753234.5	289582669.4	337880357.2
2006/2/28	136497842.7	35334183	37067214.4	59465894.7	135457600.2	37642320.1	35327001.6		13680098.4	31498198.5	20541716.7	44193594.9	N/A	117837127.4	33005523.6	19306666	82662308.2	N/A	230155447.9	108732003.8	242021521.9	179244311.7	296367294.4	213363653.3	195536863	474519155.9	45715775.5	11623259.6	1159408825	339432292.4	101576836.8	43906565.1	80328202.2	111097521.4	32233526.1	124250755.1	85174664.4	23066399.8	109153045	447359583.1	83184781.6	172908744.1	13628074.6	84007333	642324185.4	18122401.9	53152037.9	343203232	279040959.4
2006/3/31	49393627.9	83822175.6	77333439.7	86255661.5	84514223.4	46887354.2	44565793.2		126225612.1	182009525.2	62555119.4	49030045.1	N/A	88595261.9	79153912.4	133135115.3	71331095.4	255327715.6	405206599.9	75752971.9	218720269.6	138174736.5	378839716.3	70933001.4	168449464.6	348713420.2	76970592	197949870.7	989423151.4	385011106.6	85172987.7	47790080.5	150463629.8	121789642	55386184.4	169166268.6	N/A	29561346	207391767.2	426565996.8	71964477.3	130674072.8	N/A	806436557.4	355280850.1	17526206.5	44508160.2	349159557.4	207062671.9
2006/4/28	243910998.3	85938110.5	71039257.9	77123662.9	56936417.3	39652995.7			288244192.6	324332237.4	227852015	133213140	391078183.4	105852263	245809769.4	223131438.8	98392969.5	479972686.3	549222303	59154149.6	326506240.4	263014692.3	1644475031	513162717.9	755562167.4	665539413.6	183305556.9	81446236.3	1010241222	726437350.3	109702666.2	70842889	N/A	184731315.3	99900410	306407771.5	N/A	53989713.9	164316169.9	499743193.6	315587108.5	92284864.9	370536045.9	715451848.9	1091567519	36736356.8	64326565.1	830587406.6	238126550
2006/5/31	629972374	111963444.6	134248380.2	186785577.8	231083098.7	66464410.1			296125687.6	409298543.5	296743601.2	153201954.7	353336363.4	253367601.6	258751730.2	232647539.3	397785268.8	1099019401	955867553.9	191805362.1	1575842021	403238021.5	1968984955	616008821	955312356	1238124005	240827114.1		2389407770	2438665717	274268650.2	103754994.7	217158968.1	287239115.5	N/A	605515023.7	269119372.9	94922385	243349635.4	N/A	445801520	146803876	424650664.9	1714905392	2358212717	76886897	104651103.8	2355641523	237100576.7
2006/6/30	390143583.5	147244786.8	128304078.4	307978268.3	219130101	83415052.8			397979990.7	354932304.8	273215745.7	184646091.6	812712880	239852754.3	216406188.1	164009542.3	397189198.1	905713717.3	740833867.7	149440130.8	752947856.9	193047728.7	1130761491	503163818.8	632701244.3	671746398.2	175443891.9		2065512978	1818945632	380244000.5	121755824	98178381.7	130925138	75057711.9	729273044.5	144526714.5	70847303.4	298257771.8	554803167.7	213155805.3	150734209.2	440765376.6	1391169834	1756735394	41759030.9	215588743.7	1776367262	68109511.9
2006/7/31	436537531	173322747	71487094.9	162916574.6	215007500.3	65346600.6			328800156.6	381985588.2	156700566.6	191935159.1	378164962.4	149426717.7	154583475.3	265097036.3	381043498	568800585.5	590634000.6	399712049.5	944970554	274390968.6	1074674073	378675592.7	287394621.7	941202977	196017427.2		1711711686	1786354033	141746568.3	387377269	674277338.4	162534488.6	N/A	488396344.6	N/A	49311966.2	151462290.6	876147708.6	171591062.7	159426085.6	354161873.5	1528525738	1375306012	13170275.2	562135831.3	997376278.1	566293687.6
2006/8/31	731974660.1	105660217.3	35928641.5	93116675.1	82113976.9	24010266.8			228745108	230388749	382728762.8	161893078.6	319669315.7	69514408.5	228108006.6	150541917.3	75739101.3	190109607.7	348514784.3	222957704.2	455195033.5	88509898.4	784645818.3	214096936.1	179003341.9	338719533	91499561.1		749404610.2	584453671.9	26675256.9	175046970.7	545375368.6	154606217.7	58438939.7	237903464.2	159639121.8	55426952.2	43581544.8	273943963.8	146975220.4	107566227.3	334935133.5	1154252595	542565279.8	105512265.9	317034739.2	830046948.1	232538051.6
2006/9/29	206230451	138802135.4	57201808.4	108281546.3	109792252.6	75697061.6			174193644.4	284995069.8	480042442.8	321156091.1	480329554.8	152848382.5	212638944.5	147484269	91027039.9	159108085.7	279147743.3	317351371.1	509544903.3	190356737.9	1013253717	208895088.6	228297849.5	315508566.8	164503765		649339627.4	601420777	434876222.1	238351191.3	335575002.9	207737258.6	109011668	281159708.1	195262239.9	54048314.1	159104984.8	396676200.6	274440222	213618459.2	240122580.9	2013322410	451197837.6	52188563.2	492578833.7	736034651.4	871899187
2006/10/31	267700172.9	103739681.7	9080241.1	148168222.8	183684542.4	160488804.8			377146355.1	523453185.2	499204910.6	177148045.1	160476241.2	97039085.6	288323337	64776407	96436693.8	203812908.9	466963728.1	137604750.5	532692449.3	179632281.2	745535074.7	203760383.5	153578635.8	349565631.6	181774180.1		927344909.7	791710395.2	246699348.5	69624909.5	698242176	95473018.8	138161116.5	303015769.5	103720280.3	40659220.6	55700407.4	322838373.4	184294629.5	161398378.1	109657767.8	867420474.4	549888774	47041247.2	144711051.8	1208257072	996946554.3
2006/11/30	368291842.4	66149931.2	14196427.8	113354821.4	90926254.8	87580466.9			481876158.8	242119880.1	389436577.6	112724487.2	250644097	87757452.4	285195578.6	118174526	108454949.2	904580117	679042380	217062765	610113914.8	146705343.5	838067862.4	245237775.9	282129154.4	311150689.5	284844034.7		2890146213	2554600099	129589254.6	105641120.8	358649285.2	196243995.6	65538874.5	224768181.2	95117630.2	41922384.6	N/A	625259524.5	123478893.1	76924194.4	115894370.7	1412846874	1467194534	78576182.3	192896111.2	893744977.2	1532404224
2006/12/29	558540510	81143666.3	N/A	119843495.4	279843700.6	28627406.9			535875195.5	588993459.6	688014563.3	96622206.1	395153757.4	261539270.2	272631427.2	137755703.2	396155353.7	766950788.3	1529975993	384482534.9	1328602493	329261766.8	2299498473	514925208.3	452350545.4	567326004.2	331031368.8		4003190173	2264172581	525607893.8	299237259.3	610693605.7	259883963.6	324746595	756390130.5	193476675.4	63654829.8	N/A	749013859.8	345047844	58611584.5	161022581.2	6826774148	2836188337	169473060.6	272677045.3	2315194000	1932535206
2007/1/31	1012798566	47642798.1	N/A	381834325.4	316646064.8	28954526.6			792641567.4	755203893.7	828408286.5	339899138.1	953056592.7	2515240.7	816678629.5	407237684.8	100954074.9	1731166441	1487576516	538953056.8	1844512355	1654421486	2588393236	827379344.3	1051973816	1190976272	566505535.3		6096738240	3272898542	435702236.1	648316987.9	1330725065	784386470.7	576128191.6	1387013043	334563635.6	136092875.3	N/A	2085078543	808712021.9	473746696.5	1012397336	6764188332	5216357151	174217179.1	623111804.7	3649356734	1772319462
2007/2/28	675700471.9	N/A	N/A	321177679.7	369173246.5	N/A			343872770.1	677209096.8	1396465789	250457065.8	1164892085	385391520.4	863976240.7	345818895.5	356569570.7	1152337473	1304334805	408854190.7	1646079690	677729790.3	1431727962	618956168.8	1013803509	825426172.5	257753250.5		2987039418	1763417852	388108058.3	532496965.9	995628113.2	411310493.9	339500022.5	1186269403	172350322.7	125894444.3	N/A	1226106839	496530921.7	384787003.5	560022734.1	5258483291	3938542485	212082411.6	346097121.1	2912419864	1262669057
2007/3/30	1791232332	N/A	N/A	689785496.6	586811698.3	N/A			937968567.3	996333762.8	2939158607	616778432.3	1354508480	1017020259	1402458011	712469714.4	1332316898	2635705904	1601276016	720946155.5	4583559447	992694628.9	1779235608	1279730959	2317330435	2379281475	677395243.1		7571627275	2679799616	1402760544	743326595.2	2444007961	1175820068	649407399.1	1580176773	388240797.7	248283147.3	1283126063	2739269086	1421891363	1009949824	1046176285	10856815787	7979062658	529899236.4	1940200027	5110298708	2113008883
2007/4/30	2466115839	N/A	N/A	616141149.4	565410323.1	N/A			2752644513	1238973641	3314097034	11532747.9	2535809375	1767301924	1919527195	910313557.7	2593310733	3356957181	2779141770	908432205.4	6516043920	1521279060	3818585392	2549636288	4441480907	3320250153	1101103137		10850083286	6376198947	1717042512	1152190035	3099232699	1978300236	364355145.4	2468438447	568064602.9	480166941.9	1311686277	4918512903	2375635176	925752009.2	1670787140	15709505088	10548371856	845655174	2413018414	9425960059	2572941648
2007/5/31	3901645350	N/A	1040955275	363284410.8	723714390.3	N/A			3467329804	2005523842	4641779513	N/A	3451190878	1947556768	2138595581	1139425633	N/A	5081688177	2518652818	1192905403	6050493008	2060496244	3787832889	2738287565	4989853355	4832353869	1296076691		12049379285	5604653876	1955493237	1567365893	3189522167	2297756969	N/A	3373539380	648616666.9	488231517.7	1173613415	5487648072	3490292815		2877113661	13605242211	12645895119	1229682239	1978936439	12834870984	3062698444
2007/6/29	2345977118	N/A	698107376.6	N/A	492946009.1	N/A			5375942086	1364771369	3722394382	N/A	3271198922	1847032944	1552943450	484946351.8	3952944865	10679389832	2547469579	1043663043	4622256381	2910307251	5863811470	1973568915	4090409605	2959262298	862489000.8		8420797604	5682896725	1131173225	1071008264	2441392282	1490554484	6987440	2394116474	1112195624	296954141.3	907634119	12506917679	2203634532		2099489583	10371846381	8247491939	830163915.7	3364282490	11229944089	1601927733
2007/7/31	957711746.5	N/A	396990999.4	1098692873	262496693.5	N/A			2024561213	839523363.3	3548906884	N/A	902849072.5	1107551939	906482731.1	360374928.4	1234416689	4139010143	1631725297	1322584361	1999963574	3654165045	2847984964	852264108.8	1216641577	2059488607	503522331.4		4285630669	2949447201	574118388.9	763108246.3	1176373258	737582762.3	410365905.6	806385359.2	338679176.8	226600196.9	615906404.8	6835836115	1466818213		987659696.2	5721090363	5651111799	325193854.4	1607344729	5523684770	1145759453
2007/8/31	2799965116	N/A	577676074	1514018568	821503103.6	N/A			3342059632	2295522541	4468682272	497464958.3	2075875239	680206552.8	1286109908	477387829.5	1762073579	7032526615	2108208682	1919087652	6491844102	6064589134	4012476646	1770527993	2642656506	2783941287	978849786.8		7145975341	5941065607	1247388878	907257683.5	1851648867	3064679787	647672380.7	1436997023	452200018	311764700.1	948749740.6	5988066561	1948110485		1600774422	8206631999	12965100174	858849999.6	3224159333	6028492524	2629980844
2007/9/28	2044861839	N/A	721123406.7	742486500	903824873.4	N/A			1839352646	2023814909	1859850875	437732818.9	1263127443	1076788669	1560757266	383056187.4	2014535140	3702650105	1849590843	976658189.2	3794857693	2360585057	3361515876	1392359190	3071252394	2686400584	1223854371		4426068421	6552881466	790842992.4	1039171788	1547264694	1693365038	525779547.7	2397413989	298545348.1	416159001.3	665579559.4	6653264644	1923698765		840774099	5694530831	9979915352	535603059.1	1697439543	3055490522	1385566341
2007/10/31	1031879472	N/A	392293179.2	316419224.4	658622233.2	N/A			955912774	946317813.5	1998033151	265110592	766897119.5	547731977.7	613676001.8	170755844.4	682361599.4	4376597105	1056234736	532609761	1539847663	1764426904	2110217242	1224573630	1628564488	3362636540	366349159.2		3108715711	3587663458	610511434.4	247120269.4	571400083.1	836604602.3	459504029.1	860640233.6	158982432.2	207666270.3	254161262.8	2145334534	665815517.1		632523223.2	2709107706	9159238942	189410510.9	625778574.9	2240110027	620495844
2007/11/30	795109218.3	N/A	183512649.6	358757333	620038973.2	N/A			528787925.5	1072563634	584902406.1	202494511.1	711747092.6	557454299.8	516863363.5	108879814.1	321078297.2	1264111169	643439926.5	460601952.8	1354488626	1097118980	1520037639	355808012.3	647136658.5	896597489.6	222722006.3		2856134218	2675801076	370653906	358321444.1	479437093.1	800822168.4	287052902.7	1307193547	93706634.2	129234255	160390418.9	1515177602	212408553.7		622151952.8	1511974051	4138029752	239176074.5	577474248.2	961454785.4	725778610.7
2007/12/28	958271638.4	N/A	203093125.6	495940300.2	1007246773	N/A			1264758772	961979487.9	735925201.7	7493665.5	1143050597	627126476.6	358383126.7	140546511	726878168.2	1522869388	493369500.6	370279094.4	2270216327	2269721396	1576725556	488818559.4	994701051.6	1304893765	468651234.4		3666525254	4761015929	647751683.7	413293589.4	641380161.7	817841055	507386604.6	1750098390	129156510.9	224978402.3	379490856	1865241101	504938421.5		857429103.9	2343560034	4777735338	686836905.3	1435380555	1185091055	1106736853
2008/1/31	1658368926	N/A	428409485.9	643897003.4	1128368997	N/A			1517793480	1147860213	3448786968	462555055.4	1144351903	1372061437	544076957.6	275150184.5	1184238814	5213589524	1046825098	949167547	2681756416	2292263929	4629940514	3713997089	5189164665	1592560543	659045804.6		5399622811	5717168474	1670360746	720394411.5	1117839755	1378365651	268947043.9	2327672923	312084650		959326453.9	2198112453	739925004.2		903831763.7	4802656490	9532576772	642697212.9	2175471363	2540148678	3586953074
2008/2/29	812992771.3	N/A	126262252.8	199848243.7	269230175.5	N/A			814529720.7	372212314.1	998406080.4	133957747.7	466991116.1	330330686.5	221082128.6	168332575	526452596	1853092851	486836888.1	156127096.4	1192758749	581510781.3	1000423011	2462684129	5350282972	592234870.3	342566160.4		1669517092	3364190745	662407932.3	366720214.1	376378210.3	332035139.2	550340895.6	778023844.5	167456323.1		1070510791	1011966192	268391467.5		335063761.6	1444469523	2829063894	596379042.6	710356048.5	661496465.7	2008708081
2008/3/31	1426289230	N/A	203251502.9	286329772.6	546462413.9	N/A			683249704.8	539991273.7	1277485030	172045614.7	472340815	765823027.4	597508693.2	268178886.5	1119118115	1455319886	534132475.1	313961711.1	1594968146	1078269924	1456099659	1500508980	3354760421	917985384.3	432520411.3		3140306983	3005389547	671452132.2	647400900.4	522327312.3	433743169.2	438004059.1	686162921.6	307158882.1		879923115.2	1068455482	1193794417		466206217.9	1489103181	3097159252	332833967.7	1509106106	967388892.3	2372368897
2008/4/30	4675336287	N/A	138796593.2	200885406.9	301491044.4	N/A			473308199	720180535.7	690066739.7	130893490.2	283063583.4	262153867.3	211104621.9	165825795.2	490215761.5	1895940092	476539318.1	241393304.4	873142564	619389503.2	3152801628	811069286.9	3092797343	589624282.9	217338809.1		2639571083	4728858253	665555837.2	439450778.1	374238523.9	377284505.6	165347836.6	560996633.7	196319390.7		452634726.2	548515570.7	410615880.9		282004522.2	1134991344	4114845925	220534304.5	1020687089	1090773603	1005304873
2008/5/30	2818121165	N/A	9977653.8	341120714.4	242946509.3	N/A			753151635.6	501232557.6	722072524.4	91586423	418402586.3	386704473	239499126.4	206173099.5	759297511.8	1123594116	558446083	222602358.1	1016256764	795755643.7	1822932265	1081674807	2231775455	1156758319	241027289.5		3934443467	3327736648	967484481	413309671.4	390081619	541060960.6	23725386.7	497533909.7	282511835.7		578338913.4	662021033	406661303.9		465313605.5	1247924672	4118531260	450399446.8	837989212	1104383535	2347729293
2008/6/30	1016549770	N/A	N/A	217729135.4	208569894.7	N/A			219399200.1	211868422.6	398224209.8	138020813.2	167735902.4	234866538.1	176156236.5	50263207.3	454521810.2	739051399.9	292940770.3	120113040.3	533344490.3	260749612	1327152300	473339976.8	1181628365	289627317.3	156480802.8		1303698961	2305954656	678328108.6	214217941.8	242701934.2	292221443.1	248660682.4	445527579.3	76133868.7		346721350.6	368902533.7	208042041.9		257724417	1330804088	2183717550	188980861.1	829724684.3	1838966314	913096373.1
2008/7/31	1166192114	N/A	117236965.9	144715048.6	176650998.8	N/A			261024576.1	653933430.9	1171606375	74848660.2	346016966.4	392327557.1	202766644.1	142241159	748499627.1	1465727648	351217347.4	630225543.7	502947686.2	460569209	1613029842	635852617.7	1281880328	802755703.6	869927049.7		3265756824	2968903452	1585041552	283288947.6	463309207.3	433965060.7	140702943.1	433256602.1	133831118.3		310702024.4	900354756.3	520540103.5		353734586	1520734015	4159781879	291226322	6203074212	826656448.9	830440544.3
2008/8/29	388627043.1	N/A	99136876.1	119308979.9	66072872.1	N/A			845127959.1	435584889.9	425085607.2	41460520.1	163506210.2	110000579.3	155498733.8	45955989.3	299569392.1	756163541.7	111433511	294057305.9	313165566.1	145206710.7	558850143	209108577.6	384658392.2	166762106.8	520159872.9		968687587.2	1071237157	692362629.2	135513127.5	111042007.9	164009617.5	131233936.6	126322495.1	43447434.2		325362530.3	374722321.4	249488659.9		130778133.3	914631303.7	1562344804	90089502.3	5059610170	425393892.7	671871206.3
2008/9/26	346448554.5	N/A	39650403.6	80221766.1	180141819.5	N/A			242886100.6	151863149.7	197127770	39211692.9	379147234.1	79188238.2	79734449.5	208403523.5	250155219.4	466739744.7	268777103.9	143446139.8	299592438	184798454.8	769103823.6	220717932.5	324916689	136848793.2	94027663.9		696770444.2	1208601043	296062488.1	94325345.9	112691827.1	184911155.2	56811522.8	124407471.6	98580029.2		229768830.1	150764120.2	115068853.1		86380172.2	300722083.4	1350566958	84769668	2042651506	623555913.5	449999565.7
2008/10/31	277942916.7	N/A	27568020.8	48346000	208053453.2	N/A			124671550.1	146799232.6	117017744.7	37038226	111214263.3	78362120.1	37743159.8	62217631.6	150165562.1	285596665	341476241.5	115081023.7	242823134.1	60370894.9	334456035.9	109830492	199367672.1	120309272.8	77492721		122870348.4	723180326.1	352261189.4	72419592.1	69516279.2	154659271.7	41208180	152777792.6	114418051.2		91013421.6	128646171.9	98893103.2		69978917.9	310421868.7	830358330.6	61265556	809199286	503750383.2	442088855.7
2008/11/28	1106808437	N/A	46771615.3	101310349.6	395844067.9	N/A			240009308.9	203177075.8	402355218.5	50221211.9	276326036.4	267638209.7	92163105.7	105461199.9	495210378	717851235.4	165228881.8	229803848.1	544363224.8	549343831	703618350.4	406478944.9	619716704	384102187.3	255806545.5		N/A	1927698065	1060562155	158059550.4	261534824.1	378968393.6	46348802.1	274684674.9	446433563.1		224444792.3	372495301	395332760.5		182873883.3	680141818.7	2003683911	265130702.6	1006691891	700257592.9	1371103816
2008/12/31	1328297644	N/A	98422028.9	260512037.1	555427786.6	74043393.7			317430066.9	515048558.1	554055617.6	124953898.2	1327318182	684868685.3	1029044093	168020059.7	1074524130	1104829846	245458302.3	869998270.9	846628944.2	671205337.9	1350543637	625257363	863266073.4	550054214.8	420358727.3		N/A	2329618339	998742201.7	584817860.7	373667730.5	584369744.6	N/A	380903600.4	592284246.7		494277952.8	1973493127	481596281.6		777122384.6	1300481940	2504586604	772100857.6	1293020610	957231284.3	1865998330
2009/1/23	521444935.7	N/A	52864824.1	108264033.6	383132206.1	175307205.4			607034055.8	194284620.3	220048798.9	51564776.3	750786821.3	265377308.3	652601867.4	120959364.5	469263020.4	664980153.4	269146237.4	354007602.7	1539968796	286072053.2	931586753.3	351580310.9	521275540	269767836.3	237595730.8		N/A	2201110383	473649248	205906132.6	144149805.4	369592021.8	86409357.3	217974542.6	155165791.8		194356641.6	908673447.8	273714130.6		643258238.9	871310599.5	2342566316	357115459.8	478362054.7	519936035.4	799884700.7
2009/2/27	2932537936	N/A	225047089.6	240778775.5	820267444.2	338909843.4			1551846007	966209107.5	1330510380	127656031.5	1609321240	930361285.1	1040114312	339406829.6	1388236403	2984695234	1101707477	697012834.9	2499159903	1739369846	3485858756	1224816444	1819712902	1404829795	758528821		1981814222	5578894647	1413824815	589795463.5	658205411.7	860322120.6	273636881.8	754820587.3	603105403.9		581714567.6	2830242860	944884855.4		960917791.4	2200609393	5308975625	789164319.1	2191783475	1739889716	1797939684
2009/3/31	1412623782	N/A	339291727.2	214036965.6	871202557.7	262760107.4			743347470.5	1128946378	1415020533	104468700.3	666990175.6	801332170.4	878971364	277741697.3	948184146.1	2542928968	1105124964	541977400.7	1736842224	978385392.4	2685221507	1110452350	1862913216	1224446211	827955102.5		9537462398	3725616623	1372633209	1748286086	504271231.4	1132393281		591187227.2	459598423.8		537061167	1772171784	2168740750		526888368.2	1384127287	3919008811	360591906.1	1607064814	1371434124	1325176676
2009/4/30	3028467494	N/A	559642641.1	334682624.4	738927628.9	532178041.1			1326319816	1556131098	1872608861	8878535.8	1593564804	987245260.1	1057979926	363475852.5	2428479209	3320470076	1280194418	284503634.4	2221451740	2775136004	5660072554	1584779060	2821032012	1616027933	897468778.1		6858666313	4017326716	1124684880	924212620.6	1193811114	1448718719		918357601.2	922744051.4		815064904.3	2946999523	1456964320		1027871516	2377453541	4618199447	791031310.6	2552649680	1938037776	2575603830
2009/5/27	2400782763	N/A	592958122.6	256404862	588672313.6	267515475.4			589533840.7	964073461.2	1105592233	N/A	605979916.2	1218735863	1234994567	430666147.2	2441831180	1749371018	1192359577	566710563	2250066984	2506328258	4187643326	1512313433	2201905602	2702155663	1155526190		8569694313	3352216913	1289253893	590444230.4	870528303.8	1074829259		839618780.3	856181260.5		703663959.2	1761808774	1829929716		639165768.5	2653707750	5062947484	408268039.4	849092064.4	2053627072	1758230657
2009/6/30	2271616079	N/A	402233831	1155076554	880524005.4	453434242.7			1203001032	932299460.1	1803946637	935269043.6	840108643.4	1746295272	1343312532	719549125.3	1343492324	3030222064	1006168806	1785826168	1520627718	2170091052	2865799789	1546306349	3047417560	2024699811	1097583841		5199589654	6641802600	1785289711	1137469922	1278727957	1576352547		1129517629	548135728.3		976039594.6	1961387065	948077256		749133265.2	2025112814	6069418141	804994069.9	1314465995	2984437161	1272001570
2009/7/31	3757293195	N/A	822998596.7	1000460416	1132172817	577573177.5			1487400855	1479747358	2517339625	767355183.9	928112923.3	1908983436	1049250209	616822365.1	2067420915	3868647601	2296904504	2375898859	3062218682	4397654555	3376241213	3860849494	4262997916	2725554540	1321764733		11515971508	11458554656	1739785201	2020252587	1220085282	2111561184		1166850345	801639105.5		1059097815	3897298835	2035895586		1040750742	4281297450	10012467525	773669788.9	1564317868	3635297287	2275422142
2009/8/31	1930459970	N/A	512830204.1	375039484	736332328.2	258655942.2			1847910220	878237220.3	1126129650	509335085.8	1713654156	1194865735	590608157.9	895731507.2	1632113974	2121165584	1166161887	1159904141	1726844571	3358616102	2993699476	7995628758	10288365399	4607094995	710691775.4		5434458937	7683447438	811655734.2	973283622.2	882180360.7	1187229271		957654395.7	468049120.2		643773944.3	3408132729	1068733514		836919554.9	2933628714	5559028467	707829506.1	1823863798	1918846139	1889769821
2009/9/30	1288101438	N/A	503810007.4	570894712.1	619260160.5	451653881.9			1377005244	644391327	1327378396	365008025.8	1270952550	1300975112	725959548.5	1377448021	1322253674	3279034888	836139370.4	764973128.9	1240724127	2485923038	3162046079	6270342053	9135188492	3096005462	817100389.6		5480999799	5732776598	668572466.8	953668959.8	674801057	814682407.9		687426277.3	811362188.3		604886577.8	2056277835	895400388.2		1462825974	2244929196	4096271897	507633330.4	5827760412	1278228765	2788714816
2009/10/30	2468345959	N/A	420190337.5	228389116.5	959220221.2	178713569.1			991512262.5	628603387.2	835888378.9	644920608.7	736248380.3	2994843665	669787050.6	635133719.7	693407824.4	2132779854	878756102.8	622260943.1	1506006224	2367741421	2967394906	4475685553	5188417356	1880075868	388103315		5866119273	6276569940	369469673.1	1560922754	1803978235	1075092832		628411887.1	285323571.6		359935978.2	1187887592	454579067.3		548710185.9	1996681035	3844072074	244475679.9	2001679906	1124083657	2411962516
2009/11/30	5161784157	N/A	1610727158	1067941933	1389877565	420191954.1			1296068619	1364735478	2600032896	917850548.3	1502100473	4106187556	1729229808	1084616576	2573501767	7114033648	2040098613	1690109767	3243054586	5376145407	3664206547	5249212549	7212089850	4353145251	1341203269		9869053336	9465692060	1437115636	2206621247	2186307265	1924229556		1676131811	1183454856		1254460415	4350361431	2013166223		1158574585	4206574616	5459961263	751708522.3	3625075260	2496188653	4923593396
2009/12/31	3392148071	N/A	2413189944	883729248.1	1478299092	242116184.4			1363447058	947380236.6	1726918887	507342930.9	1277641833	3844985293	807173930.8	897505424.6	2598111489	4575103145	1695636159	1095993865	2202707467	5708799521	3102616434	2536532640	3084172260	1963780375	715425841.2		7927361092	7933792404	2733635066	1691665911	1075520292	1973747954		1850004760	1204606563		950329361	4557149763	1156766477		1068843927	2194631344	6537793599	502242595.5	1506844344	1714834259	4637290315
2010/1/29	2957722051	N/A	1632821443	466817271	871444918.6	181833292			2017754960	1631343210	1374535660	372698779.6	1059041558	3018215691	2097350428	656095725.3	2698308022	5362016091	1165592003	772938470.8	1420279786	3633568934	2580901279	2176045042	2112682477	1353702931	873870631.9		5311889206	8843476011	1319852820	764176753.6	628641549.8	1367219107		1024330566	1515535677		699466645.4	3661021019	1996825480		854303951.3	2910201038	10164626789	1166306314	1126013160	3197131035	6707262937
2010/2/26	1188197770	N/A	440484325.4	140840302.6	286800541.7	139759577			1188642663	651692749.9	1784684598	212704346.2	549527585.9	1167899915	1932531188	614398414.9	1233047222	1283777561	353369767.3	371925714.2	664144687.2	4559085645	1104224697	2836803632	1118280275	872193026.6	787235756.3		2214877009	4118800441	1015145181	961628059.3	507420249.3	526492704.6		376896025.4	556802383.3		1054183994	1371689130	5149207572		301228680.3	3677112791	3671106688	268847293.2	623538790.5	2237807686	2815200216
2010/3/31	4077903778	1427351426	2309696149	484559073.6	587461108.9	283569124.8			788156781.3	1613689711	2625231967	403259916.1	852734332	1851456121	2921255316	687323413.7	3179233691	7782300488	1049338613	1148923863	6015312806	2756685756	1526638162	2707151889	2065672017	3121782655	2109846769		3473389722	6939898861	1267097028	1314275665	1962699633	1224180831		1962022133	474880911		2410352032	2648505338	7509860737		2038850217	1964018383	5510492922	901364740	1607671056	1607739755	5591563773
2010/4/30	2703239405	1099822386	914176599.4	740925770.4	892961187.5	442804351.7			1205728335	1829584454	2256292455	558068124	1874117711	2956529814	1335323558	647632272.6	4188478219	6349063090	1408714662	1414522142	7470945217	2984325255	2394895120	2469016703	2265141146	3744964084	987341950.4		5555840046	8890106428	1447048897	N/A	2701097879	1571342309		1796698420	890574712.8		1152454555	3591450431	2447690397		1167966702	2181473295	6718320921	743523563.1	2040682704	1510519136	3383118307
2010/5/31	2435875199	364771880.6	583882542.6	251032639.5	428688203.6	288268107.1			670850118.2	841007277.8	1026494716	194323241.7	1246698326	2540627268	1069348958	215905961	4594054696	5999856420	1070724776	1218343623	6344121584	1107669256	2105632115	1271996775	938827697.3	1435667560	580430567.2		2873514528	8102235269	656604326.6	5618857736	1502754965	625042245.3		893490778.4	422665872.4		579474416	1454573229	1596876677		597355626.2	776106676.1	4511975691	547187493.3	635607195.9	961085138.9	1499620027
2010/6/30	2309714159	269115191.5	397846648	480204564.3	348333694.4	N/A			332319178.2	805753006.4	670152821.7	120606544.2	618725881.6	1142107697	1552684145	172042272.5	3296006354	5280751328	388717124.9	372586921.4	5240030818	1230747427	1824514156	1524650367	960218414.9	787137232.1	343004146.3		2685243804	5436225983	719065881.1	2523840591	521110553.3	496591752.8		389407078.6	256897140.4		315559701	794167069	3207739468		114506764	1165800496	2676375214	371065332.4	696720091.7	566005582.6	1635075069
2010/7/30	2249342678	215620898.2	786942202.6	276190672.7	754275811	N/A			455574628.9	1089433223	1364062883	126597661.1	636660321.2	1901492965	3447214981	228657924.7	3133228301	4946904177	1005293129	288521250.3	4689019309	1354101611	1838123123	1635897421	1141263092	1607439252	671093637.9		4125419507	7844603352	1927704877	2475933412	880980899.6	987486134.3		419800299	193976447.1		677997766.5	1603158894	2625557659		719972359.7	1252096758	5014286259	576616517.4	1503003076	749547325.6	1309312429
2010/8/31	2977352387	549823892.3	1669261773	467093382.8	915238444.5	N/A			1131543607	1437771404	2236123250	236058887.5	1692575614	2082611089	4111597780	871737581.9	4453054798	12508577424	1130100218	524132978.5	9292702610	1776350322	2721243084	1987962192	1663580680	2773030825	1116853862		5216761395	11179515567	1280436459	2157686040	1493166014	1383999449		1080974499	1358884297		963504639.5	2189630927	3021744589		2358112588	1195516723	6938261633	628629104.9	1829875701	1018052833	2712674966
2010/9/30	3813973147	356084774	900681782.3	587854094.8	625002273.8	N/A			909093701	1001564681	1790933995	179913726.6	1154014427	2580817102	4032547985	1036136212	2805835947	10376442780	852850668.6	583954175.5	6144205396	4019911737	2851924303	1594259688	2467178476	1699299879	678576294.5		5024044166	7287301543	1358053515	2619460748	1163770615	1079848589		805011670.7	1231615003		658015334.1	1631104616	2199699695		1533711395	1033478171	9076258094	770782883.1	1418155283	1089295358	2843436679
2010/10/29	3141853975	258009698.6	624316338.9	279204018.5	616247735.7	N/A			1640982235	899887312.1	1902828560	643059290.8	1214228253	2648611850	2935176383	569238943.5	2774843374	15802343016	1299835532	715415078.8	7580633240	4271834599	4788494138	3220867359	2158198034	1624382878	620971586		7533750482	15713398133	1221236798	2243104798	1525590160	1348620244		917829380.9	1005947527		407481394.1	3148410624	1376560988		1541353971	1422930880	10309583249	1053168930	737504142.2	1519374598	3793246481
2010/11/30	3440848772	418620570.3	1458354231	840270046.1	1306317675	N/A			1744090848	1543068295	1995038521	952455666.7	1400552041	2603850992	3117670450	722298320.5	7184248928	12041340124	2466538720	639752491.8	10626754188	3261366144	6513481396	3388130811	3826428219	2368039973	2523638839		6454058107	15852773703	2243417803	2720820268	1847946111	2533118529		1242162287	1565160304		3178199025	3856659168	2216681237		2247928249	2223885944	8903156303	1125223264	1401201507	1324222713	7099555450
2010/12/31	1023548956	202354936.1	608637350	386574413.6	717106166.6	N/A			1198663603	2815709970	1174193808	348788522.7	991122766.6	3132554167	899231232.2	905243748.8	4576621364	5302435110	1555816329	666215330.1	5087840186	892421176.7	5414842299	888936284.5	950910434.3	795613884.7	1574476537		2569568564	12062952633	925171259.6	902982061.3	1892046270	1515179014		1705860723	1403462538		1158244198	1895838653	640973153.8		1336760011	935706288.2	4347229123	1070772946	955926278.6	848082162.6	3972794901
2011/1/31	680782292.4	184713655.4	205196566.5	182288422.2	216263237	N/A			1649994427	701327474.8	926928284.1	752848376.5	470091690.2	901417501.1	695240658.2	428957036.2	1124527266	2778764513	808484773.6	588539597.9	4043062109	653955969	3683660337	657366966.3	373660024.1	399025960.2	1053672707		1765734790	6117552294	469929576.3	407277769.1	596296831.1	648311222.9		1396904105	631058487.2		584381377.2	904756803.2	337745118.8		787714218	467802217.1	3649720910	255666116.7	290561037.7	4326962047	1811512705
2011/2/28	1066359703	139036095.9	184191095.9	168346968.2	212331487.2	N/A			910428705.6	601054436.6	1109059848	1095623333	590620172.7	1227671596	592855166.9	231941587.5	1304812610	3902184857	1052910829	554963085.5	2846063020	733718145	4497770305	729917429.9	568513207.6	522035513.2	2870871340		2934396556	11578954438	619641636.4	368051898.1	2124251998	621054429		2102717873	492261783.6		1107940870	996031374.5	556981590.3		842926786.7	501630382.2	3760691519	274659551.2	599399254.2	2153682382	2118958095
2011/3/31	2248662298	384236653.2	610823952.1	487012489.5	427797081	N/A			1754822508	1158091388	1040075023	1142346506	1612852723	1655583218	1359358193	764391549.1	2739543560	5025777487	2159812247	1619309182	4729871047	1533895515	7133477588	2562577681	2601960807	2216320490	2435136755		3861561395	14746707614	1460422494	1082085906	2091517552	1678563378		1893965612	819300020		1287141826	3664268767	3021069042		1771734484	N/A	4447199099	2899932244	1117991821	3020043596	2609119884
2011/4/29	2023279885	446714321.9	814653511.4	614489062.3	527718272.5	N/A			1792145557	732051956.6	967018059.5	1404146633	763173701.8	655205619.9	1581230850	589020661.6	1160675046	2050695568	875236386.4	958906690.8	2222526428	1151551177	3365172828	1121072225	1639004496	1432058647	3206370526		4547056009	7637300951	658178642.4	508498158.3	1059694351	1042766498		820192774	516197368.1		1753066691	2165490942	1315512543		900567111.8	N/A	3285007813	5810137340	936279406.7	1454847627	1134757908
2011/5/31	1495998495	210144613.2	527416464.9	1449514385	954809555.5	N/A			1120776380	575869798.3	595559436.9	448405334.2	N/A	473462697.7	1244749330	395149055.9	760226086.7	2368767371	1355554729	1306563661	1449842661	605194864.2	2055639409	1156583112	3219020968	731299442.2	1661641528		1815538673	8158092546	400231312.5	341781313.9	691009969	443532896.1		416495006.4	637777457		848655107.9	5740675260	458066995		N/A	N/A	2012675322	2745659586	263025226.2	1389066154	4875936945
2011/6/30	541653503.9	193183113.9	135932020.2	948664178.6	1415637935	N/A			880459350	422043473.4	457299624.1	362511033.9	1792064453	534937715.3	505569071.9	397793142.2	572066367.8	1670372759	738195316.6	1000187681	1244548440	408264090.9	1596849920	565147385.5	821973055.5	337218587.7	1052144443		1774587448	7973610051	770212753.2	276086638.4	358716991.8	303610388		236775611.7	405530981.1		665902615	4511259752	286238633.4		N/A	N/A	1788362669	1914978029	174528433	846650594.7	1766728719
2011/7/29	788855308.5	755782156.1	197534421.9	708196359.1	1192679885	N/A			1391579378	742391117.6	759163760.9	708000187	897503001.5	651370668.9	239146623.2	350659426.4	848384544.5	5586117394	1860061657	1364862389	4138051458	480966198.1	2790755949	655511210.2	1057437866	614567239.4	1599232440		2611755760	11145640696	675504126.9	395420591.9	553889021.4	455303882		360558742.5	661770530.4		1106639373	6390568330	498856338.8		N/A	1091235717	2841810143	1893802384	384242202.1	2249100126	1827885839
2011/8/31	502628791.2	352419160.6	163085833.7	315005496.3	1362678241	689603275.8			2680876845	608992840.5	397818082.3	873126515.4	1622009735	313245663	N/A	279769991.4	759466241.4	2914138015	717036143.9	1050235137	1688854070	377395949.6	2008056526	384093744.6	544121005.8	608828267.6	1149533840		986965593.7	7485857647	258084033.2	238411226.4	1125029691	3507282050		306569037.3	706975878.2		1187902534	4407242406	261950356		N/A	1064725764	1536972568	831759957.6	663779841	3743643845	1068560199
2011/9/30	626359549.9	612273391.3	73931464	164061443.8	569540058	355666184.5			890216940.9	268532111.1	706583092.9	942411846.8	270679530.5	547182300.9	N/A	249396609.2	507532560.5	974102179.5	574410317.7	1373359601	918092150.5	345341363.9	901790134.1	697406276.9	370972591.8	530863000.3	541874082.1		658021594.4	4524836245	271472102.8	171841485.5	192850658.2	2377602970		455533670.4	647012352.7		299087862.7	1602754060	141982874		3785600	704708944.7	958612018.4	334604487.2	409040945.1	2206902561	676984266.2
2011/10/31	911715778.6	221048136.8	62929339.3	76865801.7	402586402.4	2389319581			641468985.5	167743281.1	272765628.9	264724779.9	287832464.3	141820856.9	347924702.5	187857748.1	443694171	781494648	347934546.2	670697689.8	811020418.4	572398587.5	1512997298	301514574.5	220352209.4	163222578.4	361963811.7		290278548.4	4298225630	127551132.1	753463389.4	184362053.3	825003964.5		229061917	261461371		239860230.8	1045350869	161853774.6		762709564.1	2555009475	1390268918	324234378.2	175639337.9	838053953.2	617512394.7
2011/11/30	753813292.3	274066670.9	277937756.8	135640554.2	357250279.7	2867522887			1065702801	458363592.1	389533208.3	908319919.7	309650933.3	359658295.1	507641027	301160875.3	792862442.4	2477290728	629762654.4	946822193.4	3265986125	950546876.2	1723924075	782585147.1	511107236.3	271864226	889428741		N/A	5136181236	751154863.3	1031166144	644467716.2	1109810407		342264736.2	380543552.1		404912192.5	1538347619	270672793.2		645587761.8	3747146646	2513748097	721539708.2	281129394	1633706341	1393309265
2011/12/30	383613223.8	218500507.3	79562956.9	102012257.2	260480024	1100375465			1136687353	144913952.8	163743408.3	341412185.4	341773023	128774058.4	296390883	167568998.4	339713228.4	835249281.4	220622332.6	270221331.7	1162362639	356375295.7	2459283671	261890422.7	189338807.5	175825557.1	246765004.1		978543736.4	4189715736	181997393.7	519453769.1	190107393	370863683.2		146180687.4	287038426.8	6988706415	156926951.4	992191876.9	508251809.5		326193774.7	1160978703	1941048113	168379897.2	215620222.1	600809760.9	687830136.6
2012/1/31	199731048.5	123721513.1	61118229.6	52470599.1	947003350.7	575271196.6			784755633.5	146807723.2	160592339.3	347271391.8	424099553.2	582839890.5	114708630.3	123912411	415823301.7	572619937.8	491247262	180436697	983646810.3	444382914.4	1762194923	171208617.6	162520418.3	104602723.5	214405814.6		771032750.6	5461817206	109418107.6	130295991	120242755.1	518114843.7		95738226.2	322044570.8	2182922282	133553004.1	965607541.8	943170203.1		479599495.1	471320828.8	1769061483	126149395.8	148149526.2	591315599.7	677065020.7
2012/2/29	737617083.7	403947458.2	196641580.8	151050377.2	1190920664	2244229423			1140703746	460593200.4	472396735.5	639514562.3	669044197	1083360706	571625324.1	248143855.6	804713687.7	1431757938	519293430.5	1124920515	2924260260	838707274.8	1575706302	532316568.6	474087953.4	493318769.3	990325920.2		1332998883	5861161084	443201768.2	529842458	344865311.8	1000370286		289764795.5	1558444110	4235686201	495611158.8	1425444114	579922392.5		689898565.1	1267732864	2958860113	564158307.5	565530338.9	1307512724	2055241965
2012/3/30	642588618	296029870.9	410762782	138506249.1	1254679126	1635530236			2388118086	727701387.3	639282176.3	1194560406	626687759	1873974826	467184210.8	270180563.5	1098619175	1911605083	467869026	1873612072	2922826982	684216017.5	2131431416	532106870	388132757.3	692726138.6	1400579887		1896995479	6765014771	328797503.4	1521397582	629288300.8	858958489.5		276061615.3	1295343787	2202459054	623376490.9	1572237608	388913102.8		394194053.3	1573194335	3399113086	449737388.7	336661582.7	1310040198	1521966666
2012/4/27	527961342.4	162315976.5	946680842.2	607939207.4	735403714.8	1046903637			1109005610	2127825640	419923199.1	1090266406	474307206.4	597723862.2	1323798650	376687305.6	497913501.9	989344336.7	215259554.2	3036359501	2680191628	514292517.6	849428318.2	374009124.7	507317296.7	222556646.5	1632720523		1135051541	4224023914	175004512.5	565982073.3	260501558.8	602696335.8		290863711.1	776647527.6	1918163243	488186455.8	1048557998	1366665118		123398918.7	1229856843	1237913952	231733712.5	413523444.9	1617726281	1153372479
2012/5/31	1540005362	305605504.7	826806657.4	477341411.4	608904347.5	819647565			1305420206	797944332.5	666865104.9	686695873.2	755565304.2	1239300600	582893331	195921570	419177074.6	1332005497	534891727.9	3218571934	1478733638	582635549.6	1338623798	600850557.8	1228381924	455268228.9	1601054699		2225021165	8096567199	1678498536	1030775478	464715551.5	1087234403		196529741.8	629475864.8	1507542337	274069378.4	N/A	1244742316		463494422.1	428845845.9	1768356192	183850326.5	215668242.5	1139548119	728964541.8
2012/6/29	469918392.1	151069074.5	840324199.4	279512397.6	300994506	473964888.7			1355912903	218596872.4	255960591.2	491683560.8	1013261287	352113365.8	218687037.2	68855070.8	203483718.9	881995403	390358962	1171129175	799265154.5	243296048	961040079.4	1243659505	395435852.5	447331682.5	479489312.2		1632790676	5634470939	2352999802	685632926.9	170942932	415391600		102707799.9	343473624.4	644959285.1	213125983.3	732713274.1	336486583.4		506123577.8	694084598.2	1165656583	107156679.9	123306016.7	772014855.2	280668926.1
2012/7/31	444055089.9	141304797.6	433925296.2	166643368.2	385394252.3	356082427.2			971736272.3	254488976.7	163611788.6	977168144.5	1062431393	240019303.5	422931952	89751373.7	183117077	1031590777	657681842.5	606525792	603208720.7	213357192.8	1237169062	360284284.5	157974271.9	361583037.7	508405672.3		1285956787	5317393299	1326828703	361551514.9	140008399.1	204537591.3		171966533.1	295797596.1	1959653346	128138771.7	451521454.6	236834974		294476213.5	446676623.3	1128913663	105794991.9	239908323.7	926730001.6	279478679.6
2012/8/31	330155895	124011209.1	222652550.2	116900058.7	218001738.3	431502645.8			841789410.1	300243365.3	169299148.6	1118453585	560993010.3	201713053.9	485705044.1	110277319.6	183065401.1	734755898.1	741620706.8	531090299.5	1080877203	231608702.7	1360641510	342536524.8	171501877.6	781776643.1	256526923.2		1111786925	4533493389	3071856648	521284710.5	139839371.9	174276846.7		115900634.9	360721552.8	1648277743	128183739.9	432511458.3	1275799853		358547362.5	527104109.9	786609755.1	98289074.1	161257590.9	424718115.2	1292603779
2012/9/28	561456569.9	88464897.3	183737070.6	74254812.5	388270606.2	320237008.3			706929954.4	285175678.6	220868979.5	758984945.1	679190391	507174583.4	484133678	68041002.8	258673856.6	839325266.6	883614439.3	416358165.1	654331815.6	315879612	1254017001	626232845.4	611639476.8	562684688.9	610207896.9		997928018.3	3755677106	3103633648	497324168.2	89366667.7	458170829.3		107642568.5	302038747.7	1715870912	163829543.5	480081404.8	586828523		358843715.9	696062313	1567980877	358044394.8	501614671.1	310014625.5	729803662.6
2012/10/31	411617583.6	480507244.7	89425499.6	110813049.7	205676470.4	486290372.2	2117284224		780299536.5	157184904.5	199697285.2	296270679.4	562835214.5	418032282.3	219757233.4	362622628.8	264454628	392821628	492673495.3	334956574.7	541128221	1762707359	1204909266	254896968.2	273981548.8	838467160.8	244923736.4		1593887433	3293606702	2111545929	283246713.8	94351160.1	274542743.4		155055302.6	257160159.5	960166743.3	113519666.2	359030385.1	377882976.8		220868062.5	624119087.6	1134161883	191826581	307497193.8	429798758.5	588897695.1
2012/11/30	258103408.5	241454337.3	97457567	158201172.1	191793175.3	577503309.2	2684601473		613755426.1	289775517.2	178674452.6	242226058.2	369000255.3	277698985	129105875	219950936.5	281696266.8	383982059	403907654.2	453841945.5	343457939.7	723481955.1	1403851057	158852069.6	152217712.4	358309666.6	177812220.6		1277629510	5609883724	1736412863	333957016.9	96500813.9	842814161.2		127157390.1	195547725	394269319	114439647.9	274850121.7	363181062.9		194935661.1	517302846.7	636457758.7	148367706	229789514.6	266453716	633092870.6
2012/12/31	352269837.9	N/A	188862860.6	158059333.7	764015721.2	1013931957	886746591.9		1864480469	247274546.7	218148042.3	399942509.3	859532389	417122689.8	172556657.2	154993564.6	203756848.5	654588469.1	838060369.5	549530042.9	814864446.3	1017034452	1621733569	286757021.8	209480924.9	503142700.4	268290576.4		4238598075	12148488353	1779136273	677254685.6	125229335	1149707654		285070266.7	483129073.7	913905199.6	165292568.6	529684187.5	845146836.4		316491118.5	N/A	2764773702	211033373.7	246436518.5	667293269.6	469688500.8
2013/1/31	1465130488	N/A	305485827.1	220026259.8	955560931.2	1127829310	5855917947		2679184598	394710623	288099636.3	674321698.1	993855135.3	1236874891	387559454.6	174661172.2	350898010.6	943013414.8	1191248169	658553763.2	1920848518	1070054163	3222836871	429974119.5	390347680.6	602724663.5	386142320.8		5734940576	10097971709	1642496924	1126592019	196527297.2	964226576.9		551192369.8	594423367.1	1231383070	257743393.2	987352910.4	672360910		447434130.4	N/A	2579921775	321699098.1	468234480	1096449789	1087530274
2013/2/28	368898094.6	N/A	90876899	127727671.1	683191366.1	406425572.1	2816951671		1441969910	261726623.4	247016999.3	491229460.8	660417306.6	412875957.8	305242231.3	94736103	445138241.1	703009673.8	893582886	838821433.3	1815138862	642863652.4	4088664152	265147085.4	226765839	373380099.7	361043172.6	927949914	4899895896	6815686576	1042532538	535666567.4	200551313.9	350965329.9	598080824.5	571061906.4	427323199.9	1026791155	1222920548	633026385.1	541483236.2	716946246.8	325332089.1	9072718.5	2446781727	177495723.9	787483510.8	1440775434	493961207
2013/3/29	487118834.9	N/A	110262049.9	98008860.2	896975691.4	458089582.7	2029748513		1548193443	507720374.1	358343551	955079288.1	479911443	622050692	195273105.5	148862007.3	576677257.7	585386814.5	655617487.5	425541277.9	747745900.6	718541270.9	4817316792	851458644.4	412611770.3	599855610.4	471681798.9	999675778.2	5882476669	9435061712	1422753207	510385828.6	N/A	314455894.6	N/A	776911266.6	917628406.5	974887454.6	372896601.5	811246635.2	751126384.1	932874805.6	303215842.3	4074276866	3209006937	916992596.5	1132603250	1050900022	1217719875
2013/4/26	538813852.1	N/A	99124692.3	84034012.1	334622029.6	473472196.5	1307445876		811869246.2	473296917.5	157447612	523887508.9	750772854.2	542074862.4	103457442.2	N/A	412532673	346708770.7	784887712.9	148744257.1	637207500.6	424662348.4	2730280156	745368830.6	204032661.7	169302919.5	217100387.8	784037976.8	5759892273	10063546663	419352217.5	N/A	N/A	232269699.6	N/A	706707568.3	843007904.7	305440279	121426598.8	1105930631	257141960.6	1614841192	267881757	1292235325	5383939390	640250571.1	1365140604	546267316.2	1377424323
2013/5/31	752427435.7	N/A	203572012.8	238532952.8	1504760462	935232158.3	3425713733		2158315571	359757797.7	492405110.1	455348359	1742789410	575908121.7	264649097.5	N/A	388386938.2	2713843729	1842794649	359385672.1	5591800182	2427528349	5210347941	1192161782	556663863.1	318222645.5	336704335	2021079050	10028582752	10844079176	888643436.7	N/A	376002234.7	359762246.5	N/A	515519859.1	1964290547	344586757.9	531260135.3	1697370195	507532590.4	3571033523	461273294.7	4197797917	14468072426	1480471938	1447739346	1097368612	2157261676
2013/6/28	239813355.3	N/A	75809772.2	103494348	577991850.6	393127075.4	1854533918		773570711.4	241938325.2	334582309.2	251665531	684169497.9	300004892.1	90225673.3	N/A	251231936	1006681443	661108660.7	150069525.1	3859648384	1806692219	3129564678	433449253.6	183439376.3	361016504.2	2014228741	1306931417	4818736058	9048928289	292164523.2	N/A	255135668.9	204194648.1	N/A	192970833.8	807934147.6	N/A	332238678.6	1555003649	272293568.6	1218322552	209257875.7	5389231814	7891393691	504806609	432925289.4	1437442164	N/A
2013/7/31	773799854.7	N/A	280097944.2	124386736	588150828.4	536009226	8042151225		685154242.6	2048206778	1195386217	826397012.6	665232924.7	313295418.6	201826604	N/A	302744400.4	1081364914	867932914.7	168996508.8	4535106297	1425084831	4733713352	587574677	185010509.6	205699217.4	2150149550	736292220.5	7765059389	9773832088	536157832.9	1610076177	305399160.9	182955355.8	N/A	516285223.4	617525853	N/A	296332050.8	1586643692	346461662.8	740083237.1	259862311.5	11313771780	7978086917	627766741.7	572876697.3	707273645.8	N/A
2013/8/30	780901705.8	N/A	446569776.7	189871124	861856977.6	733086995.5	7940657153		1168325666	3157526529	3493910695	803975709.7	977133136.6	509350453	247328447.2	3181769	434525662.5	832770577.1	716241382.7	N/A	3769906142	1347869878	4567760034	647716495.3	410487424.6	274923299.2	613727607.6	664598916.7	8244618341	9449913629	1034816279	967743764	252965634.3	371681041.3	1644932024	817862794.6	635656177.3	2791355268	260551817.9	910794769.1	558031566	1201300283	301659637.9	9131245750	10327726066	1391445079	997749555	816806295.7	N/A
2013/9/30	545493783.5	N/A	362685110.7	294238671.2	805847386.4	741047712.9	5100113707	6114244329	2538939684	2934486057	4069508064	1025805979	1392806817	511865361.6	302566424.1	2720916411	491962988.2	795714079.9	581732993.3	243927631.6	4132612727	1635239719	4315129279	566079374.9	1096283349	337135455.1	1398989366	928811191.2	5736183706	9918660674	4344269667	1643232480	445511709.4	540847970	4260416244	956122422.5	593335080.2	2068396284	443163322.7	1005455082	674592064	1517444074	1020363290	8939821265	4593660241	540937905.8	2381188523	1004348789	1943144066
2013/10/31	1287662836	N/A	273672742.8	199716620	920727140	470943632.7	2218708965	8505449212	2719759495	1559458208	3155628390	487808487.1	2892491121	630521394.3	297415174.6	1573229351	819895972.3	580523573.8	852228399	220936171	2400992300	1035651238	6038609220	610843020.3	1004444742	N/A	501547015.5	438834796.8	8486253397	11962427646	4150732050	933042694.6	442687949.8	470731093.5	3247401620	2192968485	1854391125	2295954448	178761799.4	1317663699	715043861.5	1078930588	791242075	5976823617	6871963057	481142627.1	794446360.1	856175021.4	6945270777
2013/11/29	1191361027	N/A	182898371	108481036.2	551008553.5	483143989.9	1380341353	5396243256	1179655070	1226604674	2784973999	287887525.8	1099835379	503305204.6	145121972.2	885736224.1	654017880.2	480493545.9	1214076179	141197092.7	1047741856	685565808.4	3916661041	339193305.6	435843848.2	N/A	454242210	241426545.8	6914277319	11512675258	5140581948	337431517.8	1070424564	320830927.3	1278106481	1220189308	1297375147	1092355762	211956215.5	1392728664	354017355	571431383.9	275117853.9	4605529749	3950638693	976846847	616391060.2	819041555.8	3156199888
2013/12/31	1495529439	45139148	270493270.5	875944286.9	780172636.6	672280460.1	1201089743	7909862216	1474006796	1009386965	1361134486	224483616.5	943710224.7	2864320911	332336107.5	446940873.9	952150452.6	1449440946	2275789143	224774985.6	1091639484	767705648.8	6695239820	517100888.4	327943657.8	N/A	291604823.7	211624874.4	5949839867	10792275258	2524046128	409168111	268121873.5	376543378.1	997702818.6	1558769705	1235774509	625957699.7	358401837.8	2295033094	212578927	592840203.5	259916638.3	3846185301	3544242561	1302478965	1585697065	867690349.1	4079143534
2014/1/30	949083133.9	823538817	101998323.7	249704334.4	348936760.5	267641691.2	1113758852	4170615419	639361399.5	431420444.6	1783497861	198887374.2	555199483.2	1675425627	92572326	465173354	399144255.8	4627954861	906089008	428641530.1	2357569157	992650952.4	4224414394	233566717.2	251787621.2	N/A	262682585.7	172412418	4523801068	11238365797	1074321613	804964154.7	156216469.9	199718613.9	3316953733	683750117.9	1076152601	1586327482	262792047.8	1380062264	141407877.5	366953270.6	126752432.4	5186473193	4191319550	802399485.4	1449708763	292538796.4	11575701879
2014/2/28	2026221082	277467729.7	184195419.8	395800782.6	700572906.7	1331127277	2082065792	5588945037	1107045481	592567383.4	N/A	1071364820	698047090.4	2313377636	265710385.3	571319119.4	1155887537	3127904185	983275656.1	808740340.9	11794679899	1071378309	4834330095	476571079.5	503518183.3	N/A	374803638.5	463249648.2	7326886944	17291744403	1178661078	1246901687	193740729.6	337418981.4	3485232470	2473625582	449762113.3	2222678570	1162036484	1216215888	213301287.3	583988750.6	238712410.8	7949161923	5209229113	2343725161	4132040106	550940422.3	12809720797
2014/3/31	1802403405	706337808	1262631359	445061745.8	440253695.1	919523905.5	N/A	6718144856	1438121550	591862927.6	N/A	559265158.9	589558752.2	1558694476	600397957.2	551552413.9	742539288.7	2616094037	626800352.4	1079607702	21925000236	852566724.2	3270096552	1300031193	751401334.9	N/A	404683047.7	661197653	7113945780	11328768942	N/A	624214135.8	230184210.5	507496913	3265556201	4660980230	2628753327	1344593415	908173290.5	1224846974	659558695.3	428641727.3	366996778.8	2027126737	3111286701	1514097429	2452199412	801590675.6	6707044929
2014/4/30	729491326.3	565281154.7	342974460.1	461493157.7	360648853.6	448308772.8	3835272015	12300575821	1025783261	473506566.1	N/A	456919573.3	1026903570	1415475054	365372209.8	346716842.1	688488194.1	4976788437	765525431.7	608120851.2	12006847685	813897710.7	3853513425	530600222.4	267708178.7	N/A	742913168.4	274913758.2	10298045802	13975134779	N/A	531474651.5	105304373.7	438451261.9	1368303653	2525769000	1992255123	997462349.6	533555312.4	833040281.8	934373383	402885176.2	546819264.6	N/A	2629720303	328814722.3	3743675661	408343797.6	9089059089
2014/5/30	300306199	269546610.7	373334386.4	1489111707	639976740.9	205850884.8	2195370146	4382511753	430169328.6	290907452.2	N/A	190059431.3	1029830456	813512001.4	214811439.7	214455330.4	298890538.3	2116630867	617701913.6	230879078.1	5340500846	450468997.7	2965624783	327471344.6	203249018.5	1821461291	196354884.5	350040819.4	5148482785	6636585950	430072306.8	206414825.8	159314593	211012390.7	1187163877	899537077.6	3534081632	461635776.4	312133900.4	516295056.1	195953630.2	151243308.2	466538496.6	1160515545	1678932023	379513944.2	698573548.6	251527196.4	5029478532
2014/6/30	473085362.4	222369194	224713668.6	374552116.2	545159130.8	233554137.3	2365186505	6184242991	573852692.5	232941423.6	1972617136	363230740.5	405638824.3	854271278.9	275144394.9	292221909.3	255092705.4	1776020166	962159262.9	226386297.7	12216310258	524391273.6	4235617802	287370487.4	811834957.6	5111983829	311129218.9	1626560246	6229370486	6774923560	713469114.5	283842438.7	195493305.1	195292018.9	1476287419	956867383.1	1778726519	1021727427	443583526.4	514795968	238853442.1	644223825.3	287798452.6	3746123313	1558277125	1356513777	N/A	983933303.3	4519239924
2014/7/31	1060631862	329089265.4	N/A	401482224.1	865361481.6	753655085.4	2429188275	7376128548	1370239336	510380560.2	1837528300	470166109.5	586918626.2	1105049793	411370705.5	465453296.3	503402972.6	2331747270	1484027766	284059825.9	41153548957	2767173325	4627309963	570707858.6	980014574	2254625007	734883426.2	1056962765	10753064174	12104835439	1099709876	658635756	482572467.2	657137277.4	1434500005	1453171901	944134827.1	1215211966	4937735723	962236306.3	3647608518	1395915161	451340152.3	5416822453	6906510610	3390849798	N/A	1268129714	4013162160
2014/8/29	2113423581	428999394.8	N/A	456902651.3	909450774.2	1509739398	3840773561	7807060982	1395659122	773943313.5	2754216757	839923241	935808418.8	2066136347	969604807.4	646569802.4	842392311	4253566019	1273645781	762825852.2	21631569758	2487141895	5908840317	884097634	936253667.9	3767305796	615598013.9	1104036909	8499415193	8879535360	2111105004	1026914056	1353300100	730542771.5	721267668.3	2064460684	770390782.9	1877855449	3168466614	1191440871	3105764995	1088043423	591684986.5	6322563155	5769503679	1932476008	2620055352	992536760.6	6090711428
2014/9/30	1854242459	2168770703	N/A	770559145.1	1558287945	2553286726	3214077073	9539761688	2230318761	2588697156	2425572175	1111165155	1441976320	2294369308	745172963.1	1177831703	1705467716	8486333527	1966904460	862911061.8	12011667586	2018355983	5831505928	1656508672	1554675085	2806166159	1020054990	1471248740	8924722190	11867156785	3124797650	1443184029	1315108177	2260783411	3416836760	1935937907	N/A	1421662842	4215921662	2044317808	3773614657	1873425816	917406441.2	8890358791	4023298082	2635259536	5623476637	1511063295	8124173225
2014/10/31	1584375431	809565823.2	N/A	342003780.5	1073305647	1135594553	1301291462	7759779158	1842007873	832250951.1	1238635546	762215355.7	1934267524	1753176062	950360847.1	839687571.9	746920529.2	2757340752	1630043028	605554479	15219832521	1943461920	6627551217	1086797522	3076719047	1274744682	706180153.4	909497232.3	8294367112	10302911642	1541055233	912543258.4	917775945.1	1000350526	1228934882	1450285582	N/A	1470436698	1656671253	1208867437	3231330696	1406655767	584783845.3	5829166546	7812939694	1920110083	3201544308	912973864	4102222016
2014/11/28	2421099425	778834682.3	N/A	396648209.3	1371753678	1972290427	1354399930	12875072617	1716233971	1162802626	1291115275	706241810.1	1674232812	1268102819	949713595.7	848347232.3	N/A	2618896323	1800944397	319848208.5	10365783639	2315256183	5139395411	1210607968	1540821206	1558872290	1136169556	1460344677	8152619799	15448716844	3498900321	866255319.4	1015486268	1325796918	2151792124	2311849003	N/A	1026613875	2154609373	2682466823	3012419548	1058955346	802447421.7	6049565245	6002229259	1608841950	1943392300	3611868096	3750093994
2014/12/31	2510151336	986631058.5	N/A	468683748.9	1738189788	2285098904	3143302086	27197695149	4154160864	2355421962	1430483166	1352355958	2334997765	3617657068	1473602973	694270810.7	N/A	4872499243	2411890482	N/A	25535762483	4569729452	9789048069	2266758926	1698914947	2383779067	2213963737	2236948102	18616608474	35435821066	2204209428	1484756170	172549900	1886809224	3207278321	2342617827	N/A	2144561218	4651840049	3684338834	3620591595	1939605750	960271602.9	13617361019	14938319006	2963271017	2656612764	7412205131	5150981696
2015/1/30	3225744557	1164150305	N/A	378914868.5	1706869114	2795909886	2501876705	26131798052	2783079241	994528646.4	1357597719	726326498.1	1913823577	1825297107	915907082.9	577161725.2	1967011355	4361626038	2198349837	778890349.1	10802831787	4034848836	10582317222	967220986.2	1240953527	560981407.9	1320430178	1108929204	16672513893	32868356573	N/A	641468711	811953340.2	1708147142	1984023970	1479567266	N/A	N/A	288432357.1	3136412401	1521620747	1327740790	574764583.7	13598912505	8831220775	1766654940	1958016730	2413080013	4603112079
2015/2/27	3731749851	653060925.1	N/A	462784141.3	980421393.5	768264766.7	3976049504	10187067449	1900573299	1035874529	2141377765	868398553.3	845895077.8	1069939970	667943066.6	246016962.7	695520733.7	2749703851	1119894706	749937013.9	9657538710	1840477876	4398041353	623009527.9	664034009.2	N/A	1059684387	917249247.4	9127689506	17408984671	N/A	3129421215	440927312.4	496796059.2	2001606873	2805399838	N/A	N/A	N/A	1515660002	821431099.6	645403779.6	455989047.4	26386897964	3931634319	1180360183	1771001624	1130512627	6327905568
2015/3/31	5620516586	2133382235	672893237	1999971516	2404388278	4554929384	5061602117	18359725204	9735460077	3629176724	3367940503	2042754553	3368193399	3252386661	2656809494	N/A	3066701313	8921063862	3119423282	3255989782	29567451403	8935864133	16859910000	2887028503	10986520045	N/A	2423575609	3081467187	4706952430	41367743215	N/A	4273094477	1933643727	2335575745	5114954511	2994113491	N/A	N/A	N/A	5019302372	5099021014	2805588543	2291896056	27011749516	12873215284	6111304224	4230262250	4909109326	15658156732
2015/4/30	9513921958	5295281885	2536229807	2328792107	2200347187	6817060030	4955040171	35893962069	9679007750	3775582187	5722911490	2906773390	4299550354	4673778214	2696145602	N/A	4719937488	11214534062	4428507258	3390619107	27326634613	10198650935	19580230290	8496278536	13028453401	5958137.9	3136028612	1930263317	11802552988	80905526012	2775727255	5027998240	3314269069	4890979910	7233116120	2066741878	N/A	N/A	5158122240	7447525554	8431512767	4775425170	2861156311	24249048228	27456204777	6128842293	4817710014	7960177190	13638230033
2015/5/29	12096430342	6446335632	2558642006	2127751207	3120016243	6734311967	10243709205	27076577222	8776341464	5314335239	6984451694	2867286586	4195034899	4688899448	3439787858	N/A	5152058887	15068576575	5646260672	6263796938	28235754811	9055306317	14838178336	10875042775	10943412979	12698940982	4089906532	N/A	43164869639	89653918645	4596008953	4535342115	3701616857	4737767069	10533893757	N/A	N/A	N/A	8678656525	7398341421	11051099534	4772829989	2809311331	32093058744	23970154496	9093480876	9355000676	692006781.2	19196261980
2015/6/30	4403374536	5861517758	4327010701	2459859858	3394296401	7833236455	8651923374	35318831303	13041743970	5803251627	8654646890	4262323132	6494561262	7924968259	5649298905	N/A	11386482410	18459472293	13458139096	5036305094	48102748981	14620558108	23744159519	20815832925	14106037587	9920355081	5668153631	N/A	41705231664	1.12024E+11	4264543965	N/A	6008386533	N/A	8691135858	N/A	19768666.3	4845326768	9688808285	13057973468	9155162082	7176921331	4540084037	N/A	31564717514	7742979565	8568727304	N/A	17830219302
2015/7/31	N/A	4631813040	2697090223	2981704111	5596048850	10349836371	6252916147	38765922908	9679961060	4272097393	5700660963	4125454711	5734754733	5294363466	5329928337	N/A	7787379722	13669468322	6652307211	8867044555	39464714672	10256462583	13162130793	9580678695	5912650340	7063583895	3713502969	N/A	42063445880	1.03259E+11	3088757502	N/A	3499790163	N/A	7352891561	2902546870	4382895162	4880799065	4243069029	7143492335	4940156810	5229902360	3612603277	N/A	21521108392	12435952789	8872132305	N/A	16441713007
2015/8/31	N/A	4607550501	2889486498	9265317130	4613398075	8063734399	2599163802	19209087465	8768381388	7798484563	4841589426	3621462856	3197732416	3713603603	4880242993	4470966106	3619636020	12122770547	3145949972	19721451648	55519446221	11190778093	12130456962	8246145542	6270783977	7589923781	4479080462	N/A	23181447586	48288375709	4147396082	N/A	3871339169	N/A	4857922972	4359242337	2125152072	2932770089	9252108374	11556214660	942810807.9	6101159643	3052842790	56624684	22530361966	10228606583	7851299317	N/A	N/A
2015/9/30	11039515317	1485398457	929880459.1	7542077963	1802218960	1821234836	2015041241	11575654939	3054000434	2261238809	2168503855	2617448590	1488575571	1432281011	3288049820	6761043914	1196031368	6693017485	1372168416	17833857498	42810911080	4207508106	6786260679	3015047263	2847037738	2609497179	2190860716	N/A	15050492415	24577487348	2322520621	1033706339	1081004342	N/A	3367576141	2474005165	705225607.6	1122993647	5353113317	2493716366	1663568749	2600326997	1458207386	22266689130	9218629852	5524767926	4381951182	N/A	N/A
2015/10/30	22534658255	3723773102	3567762852	15060050325	3357948641	2407246736	4626663901	10505940001	3987955427	2326903493	3540921416	3564583113	1652461150	1803017484	2686141112	5955860278	2006634451	6566368934	1542852180	21014280190	47502358805	5493153186	6782597407	3571990226	6521753107	4320969761	2764057696	4725557763	14458106422	22099593322	1074775366	3954182785	1864727888	N/A	4059931523	3867002929	905992636.8	2397864749	6863957537	2750038117	3501725799	3050295137	1900790817	20505441097	9427195943	4864786500	4829803035	N/A	N/A
2015/11/30	20229356070	3349752795	6503390422	25700159874	3757975954	2938477917	19008202646	16266844325	4403433204	4071208850	4383560692	3891802343	3115018097	1916785370	2652533202	6805998456	3267560243	7177441747	2177693443	26392032043	48658477361	8794541268	9588060829	5367555639	8415923318	6217715162	3511615905	6664842303	16802378716	30003131210	1477208931	4188599940	2802560353	N/A	10579477065	4579127378	1375461237	5798843642	5522965967	4102328222	8739381925	4972497142	2888110169	25566721842	11449248890	6671645534	6625708937	N/A	N/A
2015/12/31	11365459206	6879520924	10632928053	35044595461	6496494650	2163334414	16328187240	18463375734	7594689637	2396354287	3023204261	1710686375	4270317326	2091626692	1655541964	3619915487	4508327988	8472328056	2098564707	25446569443	21193890315	4302765483	7903235084	3129026645	5583931968	6504819723	2370292898	6504957295	18756523954	61847256662	1668861453	4381787670	3862753821	12606812720	7411735739	3569814883	1828942921	2731482191	6088846076	7150438262	3785480250	3905893093	3967399962	21429438351	5808702332	4946987801	6580128123	3918166810	4546634033
2016/1/29	4245946218	1910265086	3106606696	17338205545	1921617209	1132080113	5899121860	11847650966	3005503740	990506254	1612653759	1762410012	1952088554	803179619.9	934227069.7	2448972923	2408443792	3630464476	1102676688	12056490484	12302733866	2180934433	4055845251	1746028288	2727331627	2266271634	915954512.3	3116137899	8942118450	21118368437	1473964569	2276760101	3743515780	4528110190	4493365884	2792780840	897239913.5	1193045442	1679098574	3592585850	1387570542	1874226319	2840966905	11472506753	4341573280	3398229687	4313917419	1567672124	11987724937
2016/2/29	5340244833	4639560109	1614551348	9453576509	1951427529	1194691635	3598299087	4640896189	1522928922	868493237.3	744634607.1	1337734907	1073372574	817073591.6	929020047.3	1519899045	1121142556	1956670167	1108624058	7863822444	9487636174	1469610727	2807599344	1301369340	2526476741	1410916561	691388453	1575784915	5117030146	6626923666	982013154	1522429189	1004358592	3148431656	2215079427	3512323972	458261688.7	1104882747	1352764530	1290045068	875303739.1	1169982874	1995128832	7463500928	3008263368	2043093683	4104047760	995278224.8	13800382397
2016/3/31	3911296032	4369202970	4735572837	13629299556	2618617030	1348861639	7073190677	10977894247	2145064185	1942491820	1229021935	2313845131	2122108823	2437822899	1089095397	2473472051	1984873821	2800775678	1370784761	12149858086	17945480958	6026154735	5220947410	1867612898	3937367701	2794992149	1299156052	1939393505	1842975052	N/A	1321834246	2200985111	1701775142	3245022015	6117102694	6999414329	884976627.4	1777715277	2753024132	2068496530	2016589109	1952353980	4627235729	11388868498	4346575297	3620096833	8318531176	1337178146	16867025292
2016/4/29	2801517254	3825997161	3243044597	7510053214	1979466486	916794643.7	5023697325	8103477699	1919027842	1379842021	1578074257	1881322737	1563419641	1317139664	56065511.6	2869203196	3695175362	3907062151	1259134405	8506505117	11985154874	4435906461	3328512075	2857785856	4973834732	2316194760	424135138.3	3431585668	12196407070	N/A	2547562702	1382661193	2000425861	2437017465	5800617044	5273116468	1295906376	1665220799	3375045281	1799541087	1479755148	N/A	2776408184	12669499475	2779411230	2503175788	4553299310	2006337043	12180414637
2016/5/31	2861879748	1460826947	1472920703	5257579740	901300318.3	650808964.9	3078965296	8460993641	1113559034	696670744.5	839704862.2	1014696286	1150770371	1483736327	N/A	2476151630	1916612803	3673759836	1292302762	6674974703	7000209768	2181369669	2279844552	1393017976	2393304755	1142801021	N/A	1646156335	9376521392	N/A	906237259.9	3404778300	958987451.3	1305547526	2411425236	3964964196	822770492.8	1183948982	1669451736	1101440073	967184057.1	N/A	1464592241	12357479755	2442852676	2092836863	2767062262	791199747	5637809037
2016/6/30	3362153290	1531044354	2089597644	6462925948	1074082680	989658409.6	3034981236	16008164738	1277061499	684719858.4	917464583	751136670.4	1280382488	1337746052	N/A	1729169766	1587738052	5129787333	952670690.4	5933112861	11638046689	3145667213	4896619112	904609383.6	1787595072	1570322493	N/A	931912709.7	6748958429	N/A	1218429924	1956223205	905622978.7	2569948157	2662388462	3048558367	499902530.6	1151973387	1323920919	1312239114	1238246417	N/A	981572914	7568474058	8052921316	2841091755	N/A	1570148248	5586776827
2016/7/29	4052676279	245677995.3	1462151457	14927207378	1771832272	1172092102	4518775432	34365479082	1969291128	6154550041	1373378384	1415661142	2767016735	2011893735	N/A	1809187662	2171286419	6484932675	1506698796	9779079692	8658845052	2250999970	4246938347	1234145242	2646574073	3928054580	689490084.1	721526162	14681671839	N/A	1322212073	3014692448	1574545399	2718136738	4026816802	5487923700	596550975.8	1587488709	4236992368	1564716722	1398476751	N/A	6634582516	9046239578	4390597127	3208272049	N/A	1471498081	12972721742
2016/8/31	4690312448	3745056124	2228565158	12894133042	1038682803	1478175237	3564766841	23466427668	2844508110	3904741167	5020345981	1101222454	3198501406	2325110533	N/A	1294307394	2361293393	3346461924	1256184424	5075315178	6891962113	1588394803	3618555751	1106573547	3370182648	5297877775	4442294711	1040260408	10800086921	N/A	929760446.6	1706976585	2761687021	1728050459	2171914473	3158408504	868068999.2	1074613623	6944409513	1089694657	1501046578	N/A	8401030375	16297393295	3811562638	1686866827	1686770942	1386521885	17176477902
2016/9/30	1312310226	868176612	2516458330	7320401264	3828225987	2783546856	1644715019	11168391736	1120065168	1093857016	1086590387	1832923966	1524440920	1005464887	5477050861	1087849302	747061615.5	2348843063	1372693300	3571868250	8812063622	1444464456	5330196978	1349524479	3579535878	3467621635	4618944725	814663332.3	5855820569	45356178316	1647101508	1667841304	6842027778	3992104823	1196409845	1786381104	683915383.2	617495762.3	5182755201	669729789.7	2543893746	1581348031	1649941279	6553840562	2791544009	1838117705	1735044365	849893554.3	4501498193
2016/10/31	1208237615	1891346942	1120368365	7885777566	2990510460	1503929762	2716943625	9259218989	1245189273	947114889.5	1077834162	765013976.3	1015325811	1351139000	2418190141	991618677.7	N/A	1187077785	671327173.7	733716309.3	4048763592	1199708936	3530544515	964427387.2	1901690215	3485910258	3615237255	547446883.9	5050278837	17577823585	1068313065	1072263917	6328081002	3197182774	1674026564	1267003819	595327928.8	N/A	11300398264	1618076441	1600784064	12064103565	1945953417	4824104859	6698956626	1301289181	1548906622	868746616.5	3554157099
2016/11/30	2387069128	3236598190	3449598643	10622551671	2785581541	1418948008	2825347363	22045424237	2955345031	1718895150	1097365997	1180342788	3067169842	1571723198	2691519377	1607630456	1808541812	2270610854	1421501691	N/A	4704863010	1991804485	4460612797	2311687917	5284516532	4967942175	2545154153	N/A	10684001335	53114522990	3076855572	1402349110	7680845501	6566054952	1865750469	1976878208	3669631614	N/A	5113296424	4102565152	1893817682	10120786962	3155635773	9246596954	5536607969	1275135868	2058741936	2953647598	4569027192
2016/12/30	4117639815	8116876863	2181629445	4923331890	1330692495	1121851079	2247220380	20101107411	3484196211	1689684327	963460859	671173980	3613569693	1004013761	962012940	1020414654	2639505459	1776548316	1299329756	N/A	3195675096	3383427295	3299196438	1118716900	1831713420	7456561200	1788111305	709418890	9899120368	95099842660	5869892227	842874669	6840153179	2743711086	1145860927	966531002	1838290869	3922420045	2621635671	3216362651	816414780	2968100265	1466936793	6899364817	3870483316	1950196502	1247907051	907977737	2113326986
2017/1/26	928526175	5928331575	604141427	2558270114	3969703586	911898955	940294684	14338616993	1408514635	883799933	916530350	525353224	3209213543	828717224	1939715460	914472856	1867198704	1559879707	1191846749	N/A	2029506203	2929832015	2526790723	1566855031	2131574298	5764633704	1367458023	561281071	6433451414	23556194167	2928779305	887059282	6398950951	1388321028	828897692	755248459	891538782	1640537425	1832823293	1509264581	1397160506	1499921688	979759130	4325036062	2476690879	1654280935	754224532	604639701	2604892007
2017/2/28	1423657472	2035140520	595604292	2114334959	2600484828	928841103	1215170905	19040133087	1660900474	1407995318	1421252272	558030420	2612474195	1345806060	1036271781	573058742	1479459959	1349300902	1330475167	N/A	1986169646	4563147401	2837270441	2560616212	4923777381	2660771173	1210635304	366556565	10289636400	34939222315	2545392586	940529101	2239238144	741153794	1047057350	1330044169	577394774	2107988518	1765849203	1116512975	4666056641	995500697	777915563	5653601012	3261604606	4456731635	1026472910	1991530238	2200455139
2017/3/31	1202135935	2591419765	1071620332	2420437615	3055024841	1487381164	1338486722	27813694448	2158882709	1779819442	1285805812	1270966472	2868219924	2093868785	1524783129	887501552	2418653566	3291403415	1990507647	N/A	2624703127	3456538667	3347207715	1414592130	2971083333	3494670271	2793713607	792139824	12125454230	50934586710	2064189520	1014348647	2370751230	991835731	2210530466	1086477259	2126001883	1945499542	4031496809	2201755095	2870130690	1015525263	789931850	6856299719	4942320541	3200454038	2680787610	1170334319	4585132269
2017/4/28	1774970319	1470675010	1005811089	2802229435	2695304513	1045105355	922333633	24007326601	1171807306	519872472	1274909527	714487899	1500631843	1056315813	3349377692	N/A	1782996603	2696692488	1200206857	1394285688	1702159981	1705004982	4792676820	991531818	1219575982	1565371592	1580096415	496744545	8984634541	51087544578	829462715	788939644	1216639136	946367594	1104826051	733580722	526885150	841475601	3444691569	1311843048	3242738736	639006946	512722722	4421713501	2760240408	1789453019	2109395333	618931009	2319551561
2017/5/31	1131745347	711167487	557136825	1500625912	960288573	719975053	1085297111	30876944604	1093784793	443095508	507700176	566530179	1799629744	681036539	457701128	N/A	830272338	1158057261	1310589849	1713888466	1805043081	1109532906	4458054845	611433631	849523465	913556396	674808515	690896177	7006141786	46388998845	666665886	676523183	669351908	503173488	994088693	604024386	492063654	592048345	1170830257	804743189	940993278	545092864	364997910	7283542122	2120027973	866645322	820477035	384539214	1203866778
2017/6/30	1380634530	825763350	N/A	10343114065	1155110778	1190453647	1196791857	42020101376	672663396	428897755	514582526	513888787	2093493981	1217549949	563512775	449126400	1507832263	1397007150	1803406183	7397735696	3985711311	1134808786	8997760043	671308811	2106334944	1530798622	N/A	440752619	7666336640	70308414817	846813960	622113283	876019932	562871878	653279691	2159190225	884448231	473254943	872497441	1521214571	846702504	582534666	473659995	4168715106	2294681031	4837874801	804075348	428698965	1304511127
2017/7/31	2965512882	545095523	N/A	8700106689	1001359278	1605943495	843824508	35521015120	919593079	565661119	422304535	324448872	2093057098	1053708528	673292570	729461793	1237915191	1206866516	1706749231	1720973282	3464302235	950390121	10574493332	1700497001	1054684405	1109163361	481211573	333799988	10707880840	62897848970	722474009	678575600	546425531	464376152	1160633257	N/A	399259823	622654422	2288758555	1207500094	999131691	404343172	592576912	3364230290	3101230776	5958814751	971841235	750266577	2724398362
2017/8/31	2645331466	506296963	273099516	5003277777	1045467775	1596347960	1204896240	26160913590	999883470	504337382	736880489	558991315	1798936408	751216702	812105835	743284678	661936992	1197159280	942125454	2368655148	4834853798	1190785382	8024888832	1386886758	1541595641	835216213	945324069	388105830	7639590567	45695296294	727064180	670085235	810860324	529802914	1674446325	3341954389	376760882	624019798	1105912014	1204487960	1207737762	823984794	572363054	3287631813	4392310466	3942488309	15255874070	552946560	2815668070
2017/9/29	1438139536	375682899	642936144	3307213028	692322478	1331939041	1168579589	24271662307	2164785482	582630398	495989470	802158384	2242529021	611226422	915021724	660906310	887519625	1303383527	1702501582	1848181796	9917534288	2671878230	6020802306	729335268	1109094163	1763395371	1582342334	505598525	7336766402	45812911294	818061985	649289007	615179810	569670651	2438802562	1923440138	463889641	827238951	1346504557	1187635761	851301098	851262427	604376661	2184455397	8870677690	2087906297	4045255265	692192519	3075929936
2017/10/31	1218914051	482669683	790785828	4246193539	826927341	725908556	876986286	24765074249	1101805803	395267889	316168485	280250441	2771241227	629847735	337427563	141304234	629941884	1533689357	1763314944	1012934372	6190826760	6967763072	6869764246	433610400	605939311	888603318	565112804	791520971	9242949668	53911155923	587857192	618050471	648930210	308118793	1293765511	857583829	316514501	475384087	596710400	1144840568	497712270	461697888	646058255	1735331719	8233925823	1452096391	1978395728	264377155	2314158719
2017/11/30	5713019252	328408618	1497624803	2097239177	544785452	814575500	795741659	50628968529	855416138	284480972	277690485	268542409	1785882345	955070636	392669073	N/A	952345950	3666165970	908692444	1158655979	4959379197	2074859597	13887653487	328530415	518435482	548481813	552832010	284317294	5759524417	76026861327	964248596	739486079	314295942	472332767	1649316201	909788222	261617874	630971048	461871220	1319781687	392480724	N/A	336794821	4388338920	4772970934	916754089	1534243194	354082940	1607952736
2017/12/29	2000279284	182500607	775460984	1333636448	428047531	451599674	972495490	37783301952	979478222	272897285	253797135	195866170	1745968508	349918129	472891913	N/A	911437746	1927960991	564214357	584598026	2231900229	1141300344	6010880184	245084908	700219649	282009208	426899421	256314917	4017076376	49162169891	748841465	360734544	N/A	307951468	2148116519	427401273	245907353	267474504	304536784	839904598	347974115	N/A	372099615	8373999128	3183492220	922591121	1904116145	268618728	747782205
2018/1/31	4162587978	252586650	405160483	1686103941	445862243	692966865	N/A	46290905145	1016036670	327522715	338833097	315428989	2759751724	537112863	263684170	359917755	1113820432	2155446379	2577746786	1249454842	2827296403	1275096929	10901722081	336946302	641114283	427481867	468761601	381066583	5557028408	89426600143	1548111923	701747114	490197187	307759326	3398338879	541890224	339399429	436276396	322459166	1150298757	506037603	N/A	1398387176	4672936033	7505690317	3021592571	1487789113	322117911	1174522385
2018/2/28	1762107670	122403639	159666448	1046519824	226250680	376907726	N/A	33039066889	568385305	221885789	161759141	152331419	1221272918	402727657	167187684	173444089	N/A	875715153	1299858058	931250953	941274946	667803384	4686422471	236606628	312948507	213376241	184755479	128576766	3089591515	58585207539	1009988947	379716111	211354448	147262160	5617031208	345239275	91040919	289421380	270505857	553108041	293632562	N/A	290006621	N/A	3118197301	1255166605	616096246	206137449	730272851
2018/3/30	2818059503	831853758	3105850154	7373838492	773620895	563544503	N/A	41572170952	537962703	490598802	247588034	443509661	1413524678	520611810	358177154	139317074	N/A	943768128	2279071572	2097695273	1764322155	1228258583	4422119250	320535567	788788730	365715191	524027216	186534902	4523918838	64146305142	2388420657	3178668002	516167572	322442220	8237972126	622273366	228271423	435492621	670375005	593584977	613009103	N/A	604051464	N/A	3460538121	3448667321	1047568804	297348048	2608255268
2018/4/27	2717331127	200996208	945650650	2075575147	485620268	434036968	N/A	34391656435	359006449	333566469	179566903	227694507	1042717830	297865766	323183169	N/A	3848164561	622291495	779748068	890400759	966375878	2523257566	3744263702	207140414	361104320	591969285	257061149	211666621	2696964909	67723069399	1386665394	979118771	446892753	185557384	4557628918	357263934	171895417	395110734	267687880	353023974	304500722	N/A	519499916	N/A	2004362138	2904697623	574217897	409147618	3302280430
2018/5/31	2022563813	777009786	2792364398	3222248508	376886327	558344494	N/A	31664359078	451140729	670158331	165843497	234691473	1687341559	372708227	492708903	N/A	1604659435	595710863	394537772	5931367043	1373289729	1580431385	4189384703	204705325	808747562	252635870	293386064	125090830	2247988153	65178144816	1007549826	2522780110	297411406	213368016	4746076261	351635067	184174939	381646517	358516286	1314336890	465670348	1210646836	445836717	N/A	1718767484	996664998	740220893	378287897	1330802622
2018/6/29	1383837089	328948287	893330411	1171091740	309050687	570684568	317875193	40467868808	417054607	225397640	151620793	202611939	966518397	377234174	193534107	N/A	1208941880	350211264	354244831	3861834606	998800587	1072157747	3699877328	150785511	435833860	172823839	659411988	123130464	1890217816	62578544984	635502076	1045108519	261221951	188377159	3701062984	215230996	89106135	248212935	174572202	1226441048	190145933	1200758863	237116738	N/A	1296304421	634921358	645065925	538354995	999447790
2018/7/31	1257065656	1304239071	624444938	1687400137	356120957	542247375	1296638078	45135948417	487287942	197815340	139988210	146674547	939240088	441976502	183863039	N/A	926799821	329194825	249072393	1164725383	1099667134	977231685	2835951224	218142642	330680027	159762193	852496371	148701986	2124718708	45152025187	509043115	566092000	1530283679	469589079	3295508963	345273519	200211690	244858876	1822811766	1072080425	252624668	1219082036	234186075	4131206232	1318608422	927720502	10297068223	496910742	1072011905
2018/8/31	872111279	1670024727	384066262	1163660426	357975618	220447763	843028425	36138241492	319080792	195187009	161456614	108933220	714696882	376102045	152521869	N/A	504718068	314420837	206227886	676525111	603087213	470085610	2593203528	424165326	494641770	356292971	2204337255	208904534	1831653266	44805002424	899435983	410621078	522990947	222127008	3824423113	143352159	112764544	220787097	2678824600	520306868	245268070	411468820	183864356	3902202434	709914355	1123220877	1954200504	282139127	815922263
2018/9/28	751809291	996664563	302585534	2521491061	232894489	235948016	655845748	4831508370	266437066	155702917	253126869	160689912	612851221	240399557	187856815	N/A	564243445	242402663	205328219	442543158	464141056	449244505	1831951120	134980671	146668874	102646924	1507997468	74314662	2106056880	38863121433	287414088	265795725	275291912	141009937	4639842133	104419648	156364251	278168142	1714509814	350492072	104140957	273022573	167316035	4414754275	750976092	1031491878	1279272425	202956376	452910041
2018/10/31	993838332	1622879109	224284643	1520259608	203585990	270484042	488888588	7704271025	256659594	161942779	121679557	122523242	854147792	272029256	114820027	1117869631	1044001911	308276995	173503768	403540017	565644926	556004009	1643443508	225089770	168130727	100692660	486663051	587467999	2045970898	38128819380	162963147	273051934	118815771	360486087	2192231406	133622748	97547135	278679203	737836377	313067406	129083999	685051626	154732570	2293931124	1556126139	480066171	661143098	232130800	437386423
2018/11/30	1061647158	1641998315	391674668	3196171726	402045173	532957566	1872049221	24323292370	395603623	324493810	198230823	230690081	1022282138	2115335826	262514893	3171156624	3454151164	404111681	233719342	905580044	1492929006	1005148892	1715840494	543775872	265604030	797947244	4354150040	13385495675	1816210888	29936516704	471196504	1061394922	458204721	645340502	2502423116	328366655	176567422	412521734	1591286358	396967172	1185838958	1247901675	283592497	8421668640	2936590155	953514550	2117886434	1194992402	2908216928
2018/12/28	491662173	1851908455	873432767	2076386624	270994572	336535518	1104786302	21452539829	186818530	185811602	107363371	193325568	515979816	1250231892	90433085	696932394	1719089343	389901836	784434550	580302294	836099926	1645040353	1131855177	248689888	146026543	1188044588	4366547808	10428321035	1526931105	29097428037	163057057	813535161	183445184	207009805	1997833290	198015553	116004522	347855076	564122149	350868182	682199319	543901437	256283707	2300674078	1076675130	1156333853	1277348794	279172640	2746638447
2019/1/31	674757321	752085466	287345060	1495456886	337318203	271512300	879419894	26677223415	696711892	634632174	172925445	164426181	784101980	1011818077	299889185	580368391	3128311756	355798474	1430841878	865406194	698303334	1153736919	1835731317	368460338	177471739	361279641	4153643498	5918359762	4947483308	39901151992	217386938	610416544	661030525	169169377	2262361888	187182485	364149626	354880779	481904835	542791110	699745368	416335677	652324609	2521946041	964586407	2769020205	4617648267	311232998	5209903837
2019/2/28	1498298575	807543465	457659313	2573271720	323109426	901227894	1238338709	24106120280	608374656	489045435	271756367	207577754	956346432	1257601620	459608860	989274671	2180060798	588498047	941664401	931557724	1073331209	1187858206	2339582732	562332564	255485584	593034104	2566364123	6443516788	4436778800	32474081739	397554311	849124135	470732613	366873604	3022762545	618438396	284467284	434883662	589011847	691704070	1125548157	546725062	5820592038	4322185668	1879535547	2818889459	7694906526	631940826	2878755850
2019/3/29	7599398389	2275145673	1091810495	5869753651	825935945	1329287951	6521356948	36260364467	1322944040	809509934	536792388	744743174	2043051572	2772705259	924154185	1725824516	3472964732	1200495674	1428663020	4172171060	3261739562	4912231651	6077857142	1108603994	819530630	2534895385	11574709030	7464938664	8263078134	54574943104	931018451	4025496217	1419963516	600870601	5366726554	1073195806	1009337150	886894258	4690647949	1891873012	1884198629	1178115620	4486798319	15518716916	3517155721	5648064480	5030945604	3228415090	10090185090
2019/4/30	3100386714	1180693459	662277727	4315316952	1230659356	1779702905	3639158540	48208813129	1283083971	655516132	384351558	621657323	2038295021	2550963307	911540585	841410995	3025813076	1382680403	2752968079	2031165080	2861719108	3713887585	7484259490	1144689907	4316155332	5006621278	17053726884	3765704636	12654546354	1.01577E+11	986088564	2582004528	2592217309	626374155	9777694631	1912835712	962545275	780125722	4413513164	1356188103	2985371228	1664386439	1797099205	5827240420	8691378431	3920036870	3415408918	2800488994	11684885761
2019/5/31	1268915439	485594575	255557077	2620111929	383767033	588641285	2006064484	21819762068	424771459	267407118	176018006	215193578	736696055	842706132	435815550	536910149	830927106	837184734	1512768053	989644824	1092296871	1076975943	2893975670	10178091058	1364252152	881615383	4724154110	1589543411	3002609536	60096311117	448517794	1720097730	813121830	294432853	4448427223	626366940	626458998	452508593	774410317	774931767	788946974	326081198	652064366	2209186750	4010963046	1417431081	1451001924	6434434475	4442999324
2019/6/28	1168201115	496833681	152743325	1955770192	342977352	199649146	1616560633	25658498048	252325994	209293625	322913160	200243823	476904549	690415167	305722573	510927059	786801752	342272029	1494398081	786975000	722128229	422391643	2208100401	2689342793	479273508	1004648073	2168724135	2109295845	2858222017	45077259805	459042714	1819323140	606008523	294121417	3168589210	344977588	299368574	348465913	509483458	554445395	604176088	203050250	2183357350	2064763986	2546675669	941497118	1197617928	1260144378	2876350198
2019/7/31	1190207960	349636208	222302210	1039555020	462378364	226491809	917693402	32603749906	324483099	182275811	96770686	249374170	590356135	980776801	374577376	406265433	380955208	341859259	1733931582	398538011	678361641	434339721	1622086490	2392072783	465631567	1772311826	1556906347	1253475196	4854907221	44599714832	613495944	684159861	445333465	372686093	2369016275	454550151	187210351	391112998	475866849	413182963	818418419	253879701	757472074	913565795	1713737839	804434926	1277652406	954163857	1979844482
2019/8/30	3087845876	2817962473	506279779	5202626162	802246806	236480870	1086656094	25963518102	453188328	185498987	117250997	278763180	690112464	637215919	259096740	410791480	532593725	347943202	1005953119	810760648	613264220	326256741	1881390702	1335699723	330900309	485152842	2374050135	1871327468	4975250145	42939753562	365272285	1081495078	372079047	210709108	4043912109	285884133	246393450	311169000	538263377	604097618	248150415	422149257	675029776	1043829150	1795267914	615047308	952347944	761187210	1668776651
2019/9/30	1809580440	2387046496	756848892	3745992439	630388631	322827153	1213643029	27085452673	373554317	223514046	137602206	370764953	755253833	499417562	486289060	596670959	372932650	466163671	2113021299	971864355	688675212	487318269	2329342356	2402340512	1287039765	1392826302	4036957388	1569576936	3944525880	37232806986	386089795	1155961732	476130673	229005626	3397869435	1454439899	382011150	335589599	687947949	575736456	346533395	764858227	1090921157	1223868392	1979819886	1237664511	3156138589	678662053	2768820704
2019/10/31	720976352	546579970	501429025	2281715470	633628451	139734224	545716305	21617786178	188394911	264032468	79990086	113335357	758907965	400698533	212256404	1388418252	2492583377	242431354	838268552	613881922	470051017	254544314	1547033540	807606269	1504272846	2406698737	974108691	775644526	2115347124	28801207445	236522312	535518512	297736354	444205881	2036283833	1852657723	330993324	340651013	166571081	322142460	231211209	517124112	2210723142	1797572601	1080162085	468847874	1245835730	353594463	2673007799
2019/11/29	773593800	517562139	214602089	1277102614	1467340101	192445425	782759266	32845663109	138049203	195133095	80981880	91631076	652568365	390514154	166242340	767291093	723386590	221522141	1141363299	333008461	408595056	205042502	4194498960	513191201	377393036	2141984838	860690501	584846293	5537061796	53295196478	259832087	384791873	145949469	222112718	3107026274	659911821	298652095	261197293	210961664	308968538	161798900	287776578	1105343786	1094458468	2556305996	334746614	1119227748	220772180	3059844015
2019/12/31	2794199788	517656778	244180383	1833707340	6899767684	331019449	3833365315	25107357285	1810622008	328733661	500836493	187400111	2044832913	377133850	222654949	553393470	792439755	574909960	1805968730	509797126	670371025	512818928	2620645560	1642817902	602956415	781324497	1902622123	2257044524	7961071800	45379993058	247756104	1099472906	250116619	355878506	5477641304	1032540424	162430643	452509134	626484763	395518715	251149256	443706643	1895870508	2337237875	5599210962	397814888	4953555765	495628583	2601343151
2020/1/23	3123681297	451849149	230607211	1848308801	3804959914	570338527	3058303324	26426786316	1073191143	419297487	194060389	171115036	2133681618	468769483	305402525	461529302	577578296	576733839	2246973165	400374080	2942895649	678291597	2554231683	1007778916	599575795	1097471193	1159423150	2487415393	8137420813	39324437635	275336675	1117316298	345108086	661393968	4467604737	12758213532	183391031	669906626	659801697	463163325	504266313	397913490	989493011	3539527229	1630453645	542662624	5554899301	730424935	2751127869
2020/2/28	44712471205	531738244	810850190	2394487382	2733748897	1378697243	11256437659	37877596481	762814710	394348256	361145898	547598202	2776673678	1014621191	571899942	1760622671	661324942	877131466	2422469038	532711315	2806458977	1035869601	4235712917	1200881142	542444547	850725324	1926377241	1570082369	9193231033	64591071837	276813900	6489589541	456362226	282601537	7199711557	49065301024	402040778	1564966200	914507151	872221381	376162642	476028635	1330119418	2659196596	4148019330	1148599875	4484098478	2959116149	7448550027
2020/3/31	57407381746	1436768975	318442893	2040636545	1479621260	4268554323	4748831729	41798465079	1707444188	758757389	1739432371	625783995	4283585836	2486285454	430312290	2395397573	1942724628	559942254	1691648372	671756028	1570729523	1326464661	3870474210	1117858924	551007181	529239916	4643727327	1172884943	10486075910	68924279288	1457700596	4121058640	719140664	652444755	5322761013	28112691270	286548769	574219359	4345929657	1236871602	549147062	553937663	2754945024	4353972471	2598294641	1354982838	3875727180	3183322639	10925981768
2020/4/30	20645648173	724986244	283973547	2514908921	996030931	1224579882	2684582568	28071649292	787308045	230087295	1941719992	423169724	2375870968	939735375	974383189	940455997	1520438713	313979106	1079637069	334427486	754624159	526134370	2514033609	635408616	691506502	655615172	3001266912	1029956004	6713719866	54046211525	1247281830	1360239720	638390713	234540123	5269936324	10119335109	197406080	463325573	4080050457	715156464	234723266	1890260359	948812415	2642999272	3290970579	1001962620	2221804544	1980727421	7909783819
2020/5/29	15221481537	384406098	212081908	899163751	1299016002	1101981554	2659753012	25109732862	600613126	277638968	506892963	147190423	2832763463	674631590	244402895	719426864	736854713	3574456836	947322950	397278102	515163609	266427657	2709814355	417752722	682687014	262834979	902906414	403955182	5666950962	49996299915	347977779	2082817238	381213414	148265437	6913780689	6941967250	102648645	294714165	957669523	576010746	240481068	190699420	477941707	1336965055	2999722495	1090400589	4073849809	330894234	12180070667
2020/6/30	8550903157	272778705	497070441	1517116763	688680490	4002940648	3019779355	27132317675	2643186532	532117257	829291865	178361084	9226697028	892546019	289493281	2632998431	362935896	2959888542	1993868343	539211983	972129325	675369962	8126508280	594838299	995569493	1635096467	1487275381	373422911	9920100456	59121425623	207286453	2358533247	524131829	314021070	6016956904	7091458155	319560944	449029547	7211658090	458234284	527969266	504782923	829531318	17548696635	4897590639	1378954078	4023444787	368459145	8870177401
2020/7/31	16913070907	430059161	2077417615	5784259717	5649244313	3695788162	6520993129	56596805420	4776309193	947802367	1713834588	759014576	28268477249	2757986851	4174976815	6205004469	1162666027	3430594753	4350909163	1019805500	4792356962	1865978637	7952706802	2640041397	2969106467	1185102352	2978048868	1043970250	16753980607	1.39081E+11	329250324	2354569020	878958095	252518308	8056471565	11961864784	1518811913	1034513560	4419467332	1970082964	870098873	1781380088	1803137727	11868683702	12959679954	2237590471	7886260351	1200823686	17819178423
2020/8/31	7995625608	298274597	825641307	7507485072	4489004671	2153833224	3655789862	34469490527	1141200937	510095983	878391611	534534040	18166649302	2035645954	8725581580	2904165998	1074387137	1271989774	2003745333	2663970156	2198704662	1762122155	7821117669	2426471200	1256273837	608117014	3679828812	1275376834	11378883135	67997027495	226906331	2173310389	1068853611	115927557	3675740722	4890841199	302034135	870072750	3318170625	1063050425	621933493	2670296289	1869550984	3617530058	5525163394	2234171439	6003139148	1445504178	4666377256
2020/9/30	4145504134	133414528	592355820	3501778631	3493029190	1788286663	1776705075	36174141450	483535756	386085228	2360539090	1230258210	7223837913	603788738	2683976183	1829176330	1087065467	465502184	4169883248	1657664903	1507675929	1307177007	6003225001	2535353562	483270909	303204764	4314094228	780315302	16096936031	44187745362	197061127	806204640	899216505	107487272	2867422605	2059814025	258657152	608330816	3240027267	556245230	1093904388	814213245	878457819	1943411572	6682681834	778949979	6489565974	545025957	2147460152
2020/10/30	1747088165	150054754	389255847	1301835155	2657172132	1660774642	754716392	26011519182	209481825	174094832	524295536	257648206	2927939866	476489944	1051606866	1069094583	898397107	250286904	4337490075	719870948	1170905115	556287272	5492967732	3431203802	400583426	98194953	1101424596	212276543	16710698158	43384249774	148725260	599862828	259160178	68882899	1594039044	1207601702	109646289	424022102	986491688	1176700983	230759206	500838000	564501601	1036523053	4650868853	461990098	2497503797	1071276098	1189964422
2020/11/30	7463735417	251991943	261051467	1295025813	2621448154	3623909695	1136047139	68024441697	368804636	341413572	586251519	266131277	3711530278	1712652763	982036591	1092601298	1185269631	462592486	12650985048	1056499798	4917369125	1095551137	7721112700	4542886054	980147082	259213651	1406496919	1747258439	74578944810	77278178220	110978357	558210830	886378039	62055716	3532428461	3012329700	198495761	431490151	688858162	615039125	312124690	708685755	592447712	921710570	9412546707	613646727	2141087858	968767252	4666012265
2020/12/31	5580574033	156890782	340632805	1157907061	1617358764	2127043032	1014385797	60746300848	348717073	608807573	424875338	290768767	3444250267	14468918862	1246298363	1195301492	520738703	1539535027	9056568611	835657517	2734406617	2042638305	4564134797	2276757445	555752379	303126343	1261178735	985923340	98180845288	66908843564	194220331	436673032	480017504	77796522	2766144661	1888935608	142542093	538851255	1169349981	470017673	317753548	1616855481	535781606	964655488	6547184678	968097829	2235696102	3210086809	5818602792
2021/1/29	6965810634	127012057	1099310678	965065415	2261598719	1625272406	1065202935	71017793987	318573651	187966094	418898675	199123264	3505587647	9892150357	474265042	1001086335	478515082	2500799313	5347033899	1750896072	1737102326	946295182	5836233789	5832271189	710078730	283890213	660274670	604071672	58195843186	62907340482	222785657	797412270	539118782	77401509	3312515824	4076241873	211933580	767589371	524046266	436779726	214958937	416326194	455190625	1471411377	4535893334	1276290625	1856758371	554489907	3083173076
2021/2/26	1758076448	81648216	252232198	587541133	2520347747	810541391	1256332700	79872510077	162851793	150525165	1031187974	298644566	1840433168	2432212445	405679403	632413281	270874005	1322295526	4494952742	722751829	951415320	680318950	7717822429	4227459582	261635284	267582583	1708865637	851121081	33105448102	43476160756	317160712	247254602	192673229	45463883	1523364921	817586519	214082859	553803130	702894599	391886693	145748609	322098307	292317852	1014298751	3798241032	414302965	2904044896	463832999	1020462881
2021/3/31	1680090480	430353753	374484443	1472451897	3132226821	1411586671	1278102420	73169462527	309965417	366852881	1845610249	1003511297	3848425480	3873441568	929252040	957738492	2037220117	631158280	8735886289	1424043881	1520936905	834412507	4977780443	2873239227	409044391	1121177623	4032288603	452438067	25422805578	58272023870	704440650	358985714	447466515	181942837	3347244530	888856713	361783059	880809081	1660966114	908091372	428692238	352458261	339945568	1540987817	3408607718	577278385	1353627812	1186016222	1261635886
2021/4/30	1930351281	152951554	222879569	708710993	2490474970	1015282232	969093757	47527793515	942936168	685964298	1387614881	1777550277	3330710588	2602469907	698498698	562433627	1010081522	385485861	5556978210	935361113	2900734059	1760341664	6592002304	1708653817	436513729	905548255	3690335838	460583888	45051770943	39695034830	336609035	509600890	379363204	175484158	2297004696	2041305354	356382126	812798644	2356884340	470698932	288311333	421903991	174173406	9963949845	2516679524	963458760	1128737985	770587627	2588657166
2021/5/31	1789412089	195224643	108525737	511057878	1643263717	603283496	929505295	56900254411	818773398	186544878	401984587	598337556	2712301253	2609782875	321721244	653140549	444513396	254514078	4184765752	956587876	1082893193	4737990626	2922099109	1095718072	325415738	333633116	1137756592	249326666	1.13664E+11	45909968123	822319918	749384862	217502782	512423286	1378275143	3100836830	326075130	458586271	680111548	459975838	192537135	257754629	296598337	4798991682	2575126365	983964539	738036740	657188826	1152993225
2021/6/30	2297279538	870240685	306697339	900994122	1750016920	816780647	1223234244	57361711072	767551299	197276553	320775085	403062267	3327327184	1399071585	325330624	2297131778	371115060	512458983	4976866878	1166285519	2625195053	14893983239	4296611303	890102888	372249146	337830533	1964973416	313642322	90880224712	53458596754	2436511326	1576503276	522603687	189392988	1837333374	2202782386	237690508	308744415	588313144	445421947	172454289	413047984	1231101430	7312746818	2794911738	1804385182	605386687	532751604	2976654916
2021/7/30	2369878193	1834518381	486710777	1615226672	1618872164	806034797	776555231	65636621502	504007516	410421808	196927678	848400524	3225430495	753484906	466319435	1753570441	344583631	609321157	6834197142	594433154	4787116048	11669293943	3044301492	1374369930	532088165	175700201	1529313995	382782713	87681688439	50665899792	2197932268	328200933	256339429	160724154	1537191227	2261878266	276640855	309582571	464758105	404114354	158068992	359451091	1296684347	1878596704	4709467670	2203640290	488085622	387749250	2449561619
2021/8/31	8444936198	617467223	173576841	2130267157	1316214550	1966124177	621872057	60843307607	555421916	191462713	779005484	619753516	2151512617	1072008016	212267629	2086039885	862450982	979354814	4998830156	2241726214	4285915208	18370072351	7027608805	1175832502	425278913	394289570	1320613915	287907762	1.01356E+11	51931632684	1499472291	276161359	348816824	146451476	2910048807	3371794457	279743303	334765362	452021778	450887272	214402670	382672210	963618277	1447195180	6905012548	3277492371	335260549	413881752	1680715728
2021/9/30	3835179921	424880688	123150175	789615355	1319222149	1470349611	1488895781	42501611812	607420710	268140145	1034200822	841545390	2556992017	1052653153	268857284	1886376909	1678381441	747950948	2241267377	2483343533	6505332066	7527173717	4397114766	1184984030	386240485	455203779	2008340259	657773090	37721499843	56616021856	1637273112	339995386	388083907	241980344	12180132572	2593736033	385795075	531600299	771532942	706584024	318183930	819848011	1196257999	2185794454	7297902747	2080927567	322432972	973140246	1319506474
2021/10/29	1092593800	131164515	52470156	490156103	1094797907	673667013	609601426	36592781243	293405733	168639539	586936436	377671953	1049713880	665740955	147733087	2560193497	970898037	301634737	1156597088	3129201389	1983467551	3180812033	2571943192	504930202	182881964	243736135	522915520	750329242	36357556162	40144313227	1446047140	188313015	222449640	139796126	3876907293	959717022	101069124	339675694	244929684	476145486	187461267	605071399	1213261172	723709275	1904961175	851193744	390722669	884225444	553430238
2021/11/30	1854022168	251529189	98191811	652873020	1156698933	4728202290	1187559733	38288728290	292949857	180884756	586820350	647911707	1025589721	755379126	315608452	1683701395	4205424685	313642232	1827115206	2560756531	4162207559	5277003228	9973870152	707607506	441989122	1170948194	596410244	494318183	62147739564	43408331950	905622219	625257978	243125639	230005057	15236848002	3041826189	168925461	935535179	267738181	554237803	775711288	934021869	1153981985	2578346610	2284700214	2592153265	207051729	963044468	1476560008
2021/12/31	2259250424	373363394	187519458	1531544832	1470527775	4413305534	2035264602	45130846127	718185321	317337812	611110736	695748997	2027339027	2060855930	236228981	3083327411	7134544024	443024739	2223756469	2386560418	5339570285	5039917161	5818420548	2557623556	1682995635	3762272959	707153813	1313240910	32429088088	49601127051	1697122003	12838350716	868594501	552733474	19675277835	1559756302	261567538	947655083	1112787195	941322154	4029328457	2904269648	1354327937	4186273564	2409843356	3874838202	244469939	1465080081	4094085185
2022/1/28	1520022379	265853009	239153877	882301269	1543175923	1311625942	2335261390	45668135514	781890433	2723361372	2914694666	1393791864	2305455325	1198531496	940128131	2033134068	3905715560	378524094	2340143262	9034141687	1691581844	1609112966	6820354153	1219123866	537990217	7777621272	2635074850	1692266072	19257242404	55939965462	766891469	43657652281	899169989	292539311	17416751642	805321891	284936014	4255557165	3623889630	1281557084	1744995680	1211511918	902656952	5226445608	1432775544	1807570872	204512638	1259323769	3878311726
2022/2/28	658205825	545496814	1042381714	642670917	863092506	657893539	3665014529	29875098393	706104204	3717934474	4929198574	2285810089	1582810420	922182851	4183637072	1434526211	1646056350	345138743	533497140	2597089080	1181251876	1077912893	3319014061	555545371	251725665	7472988121	2992240729	2271384699	14281892932	28517832864	492019352	20723508099	751947276	237711281	8151302733	379184713	241262049	933773192	2279303349	1032904976	1536498334	525137348	1040566097	7685709851	838600057	921608183	92092010	675627900	6146829552
2022/3/31	1134478371	623559709	316981597	1583040816	1005163542	850685611	2003328144	48695900961	745989340	1205608376	4452574167	1971189402	1390797356	2067320582	7611925863	1915508848	1879051305	316864911	884661171	4034672518	1637663735	3756834376	2570975661	986322947	430894657	6182687300	2925836758	1326226998	20298678096	32446562269	493046413	21604404654	1111089482	503209238	11152957821	551630122	464374747	1480057238	3657496263	792538885	1676758941	891139479	970275400	3238430048	1478721714	1082580097	166121318	940115886	3327224314
2022/4/29	983156472	230802420	239493376	1124080062	662617205	808559310	1673444211	33607877997	3377397817	2777065731	5066843100	3814138686	3750859008	2716144426	7391313372	3638492786	2547246326	192824596	470675545	3373199622	1465044715	4124480411	2279436244	1033864822	283853049	4154267307	3837783548	533014633	13600733962	21292010212	373266089	27922231630	640232964	1999617164	10719137125	406299293	4603244769	1014708063	5109860447	1305503259	1722575534	1194994981	1605626325	4581596213	1254932657	722557352	91126777	1112794712	1514861636
2022/5/31	1416327533	939051277	179436546	2234189350	972644900	944853679	1236257283	31251123122	1931080145	1028938816	2888828510	1814396109	2090668647	2312081648	4214265460	1417593130	1089272051	267182365	3706072329	1704796481	1664010103	5292190186	2383902762	777550154	788145767	2228954765	1422691291	555785572	68499628867	26592945478	1280550741	27762033340	568056088	648828103	6892741718	1009167312	4247856227	1267227393	1467127093	1829874589	4915996549	1748747839	1059836125	1585791557	2324782279	1473079469	96764053	540452162	1148686369
2022/6/30	2631632100	4182839399	1426549975	31223005270	1945778622	1834374674	1432743552	50221695266	1463896705	900233564	4167910095	2906142311	2848793930	4212207673	5750971384	2311145378	1460956379	365455621	5955083964	1187232901	3547958126	13569241911	3245867517	3022910473	6543451635	2625484891	3600404787	2516201059	1.41462E+11	51621209564	1002460222	19167287542	3680347123	830817055	9694696455	5042125966	1343575249	1072382304	2756894820	1658520341	3284402022	1826159204	1228494724	2685169622	8379908508	1454606158	690695523	574662915	2167490438
2022/7/29	3062627964	1571083140	631207455	16403158554	552467248	1274581538	792806126	33540463816	967978604	1645342136	4992242981	2495415916	2279468402	5854812533	2161377979	891630416	7393586564	2671576315	11228828258	968072730	3732515504	4895372641	1905364706	2786203162	1146061792	762313450	2293708268	3248615030	1.30752E+11	39325579862	2493490071	7083096513	2830778350	395544998	4097877103	2370260905	2245046540	599689363	1938270664	2411338897	5141570497	1829988223	608145161	1568619391	2922621960	1233946004	528141953	488381805	3534471345
2022/8/31	2709060379	1501748402	1554228263	6673878317	1131080818	1099328437	851272627	25153910079	771095533	940375627	1840284207	927196353	1255280511	2694464539	1129931566	737316759	6247414516	4908176788	4121069240	1106886189	3824219234	4528095467	2238235624	2489116583	5087520161	1762910178	1129267153	2609619761	1.0902E+11	24469394013	1956936209	5221114272	10167921327	795392960	3835480018	4471347136	772044835	1251726979	1152191780	1546575609	2527586875	2355009540	665272791	1252062375	2735485622	3519937398	1525607158	384625833	2814964863
2022/9/30	1173366706	1021878938	1194952219	6926246153	418483184	505378891	872046299	31826501000	1266375293	3599188163	6797489143	1774739458	2316620244	3273490141	2707131976	726502367	1266967445	1784673773	1878991788	1870383803	1233750950	1928470457	1170044029	3060398354	1073307393	1402180855	2234240750	1412580674	49162915213	37887294135	1323039375	2466957788	4026863210	2272273622	2046382615	1444796340	3177477466	2065744644	2225480848	1361103557	890992060	1121242821	731384597	1115466665	981997789	6831279479	1786950918	364558916	1490185092
2022/10/31	675424325	689889427	443568491	2509141643	286665708	457508930	463116994	23408960414	1692833755	950146852	3504012300	855090810	877307188	6417876901	1131897913	910156111	846728316	976703990	1098065884	3200538840	815867825	1071554746	827762386	841728550	407797054	655806081	1035842963	2778123573	30150573725	19815083014	1311191329	1544931971	2239169937	596349058	1429341295	1459330766	1162425597	873313347	4242489816	1527045642	1149127571	420550061	503554459	507820194	683390598	5517572059	362026200	858673383	8773030860
2022/11/30	1169527922	1313359886	577997047	7191374228	670554667	532637925	938077850	35103058472	1460231308	1047267123	11291569411	2372446030	1733649939	3068841853	3265397360	4454235605	1360413017	1494994011	1700560146	4071844845	1268605976	2541804937	1417854889	1287778700	673738889	3209770470	8826773880	967487103	45042372624	24684249636	2198254530	14196282632	3601069511	668907940	13998455247	2024243988	839369425	2400576065	22187783745	1550064054	2063477092	854910619	675815873	1189527722	1101001225	3303775453	1348648177	465247273	11299203307
2022/12/30	893093940	2489771107	504736415	6047485384	1663548038	474618132	790853762	30608387900	2245234678	3574694326	11839282476	5428299987	2801482343	2878855633	7072487808	3526682727	696287959	1006736179	1984854620	1635243219	973165091	1592244381	1370977502	1234260458	2134710361	4831214758	16422447679	510514022	64901272792	21576959477	2147116827	6459302860	1953917923	3905404461	8412438134	921218541	2765260050	1100672708	40907372008	1631693411	1438285598	729700809	1121570303	2986800508	5605764018	1222516487	2165033610	486386087	2611143746
2023/1/31	643990596	991525549	210621453	4730263693	3363450623	326641643	771026777	18481504668	3820155452	5441995384	5085608958	3295597248	1904234155	1918931204	1820584730	2847597384	792187705	667855988	1019160144	722358741	630273776	860687323	979409703	1028039850	935365791	4065109606	10905347104	341793777	38101326731	17251886816	1351802891	8576532339	1798175713	1775169585	6953761340	2043995165	4379213995	3457137502	29620916500	983815221	805277550	608882642	1544780835	3803625893	1198743904	964829640	1968521773	1323958001	2820801294
2023/2/28	1212353717	1469323749	672075500	3322107197	4169323330	642524070	1290213443	24934064659	1689586619	2040736429	3095677693	1382281638	2013335075	1884648681	2646196894	2061876536	2789095406	2293468256	1361647884	829896451	1252221970	4633946400	11559991950	2025280919	3287763477	6176675268	7717467934	2102343851	37281343303	23366723832	2035108330	7247764508	2622427380	717975804	28761483389	2041425986	2014073168	2032310120	16992709706	1259275757	1548463826	471369296	1190550566	3211027923	1811699098	1449478431	932919178	1607346943	14833735797
2023/3/31	1946298126	1322074995	589369195	4408466156	1395314813	523877757	1713087992	24876051151	1189964732	1334435795	3113122135	2296002563	2498332735	1389873999	2074795202	1770181130	988842795	1077891791	1208783958	905739730	1121019544	4914045882	7550304776	1808403992	1772867180	4023208339	11340622622	873233843	27472456390	32539216254	1988599527	7160289527	754007212	719495039	21025283821	1914787793	3354757514	3717995539	29036485536	1224688967	1051500544	1226953422	1616857051	2670182501	1792706153	1561329734	1568592515	443100328	11075903980
2023/4/28	2341517912	447781012	312452520	1439983592	943273513	545870617	3883928877	27127723454	1418367723	693411238	3912373573	2626330708	1541473820	7842110936	2825827106	1234763515	612133766	746332098	1009919652	1076795580	1043756829	1414530074	5597565677	1242287771	494618230	3492570692	18760486737	802038614	21734930298	36126584187	929016629	4837892357	529375766	439410193	27177912551	806167900	3421498175	8244782510	21833737406	1434747922	1210273539	462118399	1152955335	3165523719	1587756813	1460081188	4654112113	292552060	6159739194
2023/5/31	1210657228	259675990	376823829	1231071102	1284987906	774999437	5172435537	20729327495	938636762	464193459	1270860660	831408718	1627252733	4148187471	943956641	7936117001	1064193727	441577378	1925376784	1736961098	1440989039	1403626781	2247878196	1961626515	634436893	3356637245	6971052360	656228649	26614610050	40109680301	794164392	2708391184	1508398763	313998630	31241189644	569991127	1654905245	6041474484	7267787751	1145556643	1126176851	463175457	1047198238	2942099190	1600157973	1086252711	3229399494	374252738	2620243326
2023/6/30	1481952598	286127874	1111299065	3870020748	1168369435	843465473	3358696408	40270998208	823912390	800645996	1298652160	1130393599	1095575368	4072867891	1304289543	5183197729	719328639	716162526	1369206630	1730746035	1549866707	1132065540	2069013736	1693073021	580149420	3191115545	8116464491	775088140	34784136225	32762655818	2506502130	3810330596	2347764030	400109815	38003231582	1461838134	1290876673	7580064012	14320115627	812533247	3040997323	1041243406	904238365	1830832309	1242837747	1470459119	11833858071	643364565	2837398341
2023/7/31	1042108152	607556080	3534182311	2729712138	737489261	1120919199	1502328575	25581884272	2785649626	1122773036	1932327768	876871126	1694314641	4492468169	1293375257	3159742504	1180048791	662630444	9178197927	2912900104	1741021034	3972907543	8241665508	6127548190	912903656	1641185651	8285233119	599421578	74594314293	22292199997	2431459963	2323083779	11477869932	3029406505	21500059081	3855144935	2411723038	3423815660	13598444527	661106590	1629545719	691588279	1673936217	2037243934	2220519074	1159464173	10645675630	964820022	5694750376
2023/8/31	951245317	385710716	705205282	1300655063	966271846	913851182	1531309909	26470873649	1835508183	2704735733	4476046755	1706761065	1348271390	3342127003	1374664202	1714050143	1330148908	730540616	5769972424	1721334561	1343864530	13339442860	3081916015	3566666547	738422989	2167104308	4867270073	893934254	56834149037	22537777608	857155138	1588291255	3282929948	1485339420	11320240371	6423546015	2324581194	21104671046	15326913028	789602533	1333119240	540911582	1379535203	2045714197	1430157592	934185855	3844857343	3288954948	1959616659
2023/9/28	710587306	331315885	466260821	801481219	625108988	759478020	1578441673	18815494360	1001104635	721616846	5879715631	1051664060	730992087	1744890069	1157301784	1216743291	515714657	731206312	2436375142	1665130776	1227411591	3063122653	1831138479	2524128802	550227779	1829214085	5882571636	1556375091	31138999174	14776175374	2925994570	1015983249	4746673674	1898706789	5195011993	2185592024	1916704310	7815837511	10637796533	431893339	2358317290	701302560	1472635776	720243792	1248168046	9193745764	1485124101	706467720	21077531896
2023/10/31	768862762	303640055	419777693	1345570866	741441564	867950371	854946429	18047173495	1388897585	488790911	1016175187	438376591	597367576	2113422958	964121961	3908875784	684000860	11836173428	2937905255	660840914	1393986236	2767464049	1507132216	1966917108	606953434	802476028	1997092400	1876360859	58132930652	15135660666	891561381	751608553	1260031057	2128006371	4377903338	7831033059	516204295	2461771732	3441742270	538763808	936951732	3895549136	739722289	603034048	3263472342	7225726289	1141299704	489269537	12595280738
2023/11/30	907360342	406510777	667294228	2905941460	2340571663	3037829923	2019522443	20880253400	2256400209	944814888	1601674142	420464473	1224190156	2736780429	849245391	3673428772	1248126945	7884821146	10742851096	1242401949	2905659473	20865788370	2502758885	3132898653	1055988788	1609675322	2343729677	907653232	1.25611E+11	18752421707	1048844446	5267453123	1783151724	911535543	12775913225	8428805791	968305984	4928030756	6327761987	441757640	1294869040	2752221834	1092413158	4555184089	9758027554	7468910251	2827551202	682905208	12469020989
2023/12/29	943958928	450639061	606701438	1090803995	837439582	1090470482	2041647543	23000518341	2699851758	2144798587	1661282660	874162633	1863187825	1375655211	2635737327	5947309912	988624593	2377769055	2855206642	2263669034	1655931169	5651636596	1900264636	1566376020	1528093018	2118215983	4461877206	611804707	99885051860	24254169927	782335252	2252875477	1308189345	1038461792	14886549013	3569379965	979448301	7500491277	8140223327	384115560	872729386	3865433393	1288807455	3372404150	4468707568	2897801144	7291190133	867768561	13128227974
[truncated: 672 more columns]
