# Supplementary material for: Can systematic skewness factors predict future interest rates: Evidence from China
Source: PLoS One. 2026 Feb 5;21(2):e0334345. doi: 10.1371/journal.pone.0334345 (PMC12875505; doi:10.1371/journal.pone.0334345)
Supplement: S2 File — Data2.zip contains data including trading date, total owner’s equity, total asset growth rate, risk-free rate, return on equity and monthly stock data. (ZIP) [file pone.0334345.s002.zip › Monthly stock data/Monthly trading volume/Monthly trading volume:pub.CSV]

	000027.SZ	000037.SZ	000040.SZ	000155.SZ	000407.SZ	000421.SZ	000531.SZ	000537.SZ	000539.SZ	000543.SZ	000544.SZ	000591.SZ	000593.SZ	000598.SZ	000600.SZ	000601.SZ	000605.SZ	000685.SZ	000690.SZ	000722.SZ	000767.SZ	000791.SZ	000809.SZ	000862.SZ	000875.SZ	000883.SZ	000899.SZ	000958.SZ	000966.SZ	000993.SZ	001210.SZ	001258.SZ	001286.SZ	001289.SZ	001299.SZ	001331.SZ	001376.SZ	001896.SZ	002015.SZ	002039.SZ	002256.SZ	002479.SZ	002608.SZ	002616.SZ	002893.SZ	002911.SZ	003035.SZ	003039.SZ	003816.SZ
	ÉîÛÚÄÜÔ´	ÉîÄÏµçA	¶«ÐñÀ¶Ìì	´¨ÄÜ¶¯Á¦	Ê¤Àû¹É·Ý	ÄÏ¾©¹«ÓÃ	ËëºãÔËA	ÖÐÂÌµç	ÔÁµçÁ¦A	ÍîÄÜµçÁ¦	ÖÐÔ­»·±£	Ì«ÑôÄÜ	µÂÁú»ãÄÜ	ÐËÈØ»·¾³	½¨Í¶ÄÜÔ´	ÉØÄÜ¹É·Ý	²³º£¹É·Ý	ÖÐÉ½¹«ÓÃ	±¦ÐÂÄÜÔ´	ºþÄÏ·¢Õ¹	½ú¿ØµçÁ¦	¸ÊËàÄÜÔ´	ÌúÁëÐÂ³Ç	ÒøÐÇÄÜÔ´	¼ªµç¹É·Ý	ºþ±±ÄÜÔ´	¸ÓÄÜ¹É·Ý	µçÍ¶²úÈÚ	³¤Ô´µçÁ¦	Ãö¶«µçÁ¦	½ð·¿ÄÜÔ´	Á¢ÐÂÄÜÔ´	ÉÂÎ÷ÄÜÔ´	ÁúÔ´µçÁ¦	ÃÀÄÜÄÜÔ´	Ê¤Í¨ÄÜÔ´	°ÙÍ¨ÄÜÔ´	Ô¥ÄÜ¿Ø¹É	Ð­öÎÄÜ¿Æ	Ç­Ô´µçÁ¦	Õ×ÐÂ¹É·Ý	¸»´º»·±£	½­ËÕ¹úÐÅ	³¤Çà¼¯ÍÅ	¾©ÄÜÈÈÁ¦	·ðÈ¼ÄÜÔ´	ÄÏÍøÄÜÔ´	Ë³¿Ø·¢Õ¹	ÖÐ¹ú¹ãºË
	³É½»½ð¶î(Ôª)	³É½»½ð¶î(Ôª)	³É½»½ð¶î(Ôª)	³É½»½ð¶î(Ôª)	³É½»½ð¶î(Ôª)	³É½»½ð¶î(Ôª)	³É½»½ð¶î(Ôª)	³É½»½ð¶î(Ôª)	³É½»½ð¶î(Ôª)	³É½»½ð¶î(Ôª)	³É½»½ð¶î(Ôª)	³É½»½ð¶î(Ôª)	³É½»½ð¶î(Ôª)	³É½»½ð¶î(Ôª)	³É½»½ð¶î(Ôª)	³É½»½ð¶î(Ôª)	³É½»½ð¶î(Ôª)	³É½»½ð¶î(Ôª)	³É½»½ð¶î(Ôª)	³É½»½ð¶î(Ôª)	³É½»½ð¶î(Ôª)	³É½»½ð¶î(Ôª)	³É½»½ð¶î(Ôª)	³É½»½ð¶î(Ôª)	³É½»½ð¶î(Ôª)	³É½»½ð¶î(Ôª)	³É½»½ð¶î(Ôª)	³É½»½ð¶î(Ôª)	³É½»½ð¶î(Ôª)	³É½»½ð¶î(Ôª)	³É½»½ð¶î(Ôª)	³É½»½ð¶î(Ôª)	³É½»½ð¶î(Ôª)	³É½»½ð¶î(Ôª)	³É½»½ð¶î(Ôª)	³É½»½ð¶î(Ôª)	³É½»½ð¶î(Ôª)	³É½»½ð¶î(Ôª)	³É½»½ð¶î(Ôª)	³É½»½ð¶î(Ôª)	³É½»½ð¶î(Ôª)	³É½»½ð¶î(Ôª)	³É½»½ð¶î(Ôª)	³É½»½ð¶î(Ôª)	³É½»½ð¶î(Ôª)	³É½»½ð¶î(Ôª)	³É½»½ð¶î(Ôª)	³É½»½ð¶î(Ôª)	³É½»½ð¶î(Ôª)
1997/1/31	647004647.2	173677586.1	470868212.7		215104796.4	197577165	318307008.5	462557881.3	992482278.8	389108200.3	585436185.1	239713691.4	127162557.6	347394203.3	420965969.1	312849073.5	114727617.3	291976984.7	104928872.7
1997/2/28	534411352.2	100395914.2	375041558.4		67579834.9	61050454.5	222112837.4	173649830	355911423.8	254932123	304632016.4	143505478.9	90990920.1	146655945.3	256904074.3	207507653.8	43359988.8	98846156.1	56015919.3
1997/3/31	998009249.5	404794537.1	1173244939		342887282.4	350455923.9	589704609.4	413363933.2	1599214683	836611672.6	668758469.9	298482649.5	440589372.2	478639891.2	639898632.9	542277514.8	355450636.9	687232771.5	389929010.6
1997/4/30	1910026011	235019180.2	1736911719		485676689.8	243121345	619026399.6	723583381.4	2229369719	1028132120	998287603.8	413115773.3	238696983.1	794778175.1	673307669.5	698783396.3	134843702.2	345223890.7	634505958.4
1997/5/30	4445165754	379676666.7	969707424.4		212525489.5	238326082.1	945567439.4	618036495.9	2712979241	1170748811	522391637.5	240151141.7	156565597	547990022.9	482699812.6	824387951.5	197628766.7	206395296.4	387379662.1	401630495.4
1997/6/27	3455518378	278511791.3	1946167478		396962952.5	162311867.8	205183346.1	172003981.9	1204872797	392280977.6	201695147.9	79512425.7	73267072.7	262871738.9	143799156.8	666602222.2	107387190.9	105909031	178333879.1	533607562.3	978110761.1
1997/7/31	3573648485	382470029.9	446733288.3		505040671.7	82480652.8	100716063.2	83823460.1	437844399.4	145316834.1	147571391.6	52343289.7	76600523.6	561212738.3	85148519.7	700052589.9	106768111.1	82525778.9	294044593.9	461019141.9	820569732.2
1997/8/29	1018181835	462274156.5	292477338.5		170677384.5	21733078.9	143214345	114404420.3	207485289.8	210656497.8	243429989.4	46342113.3	25082100.8	182288963.7	69690208.2	985393272.2	63438053.1	52571367.1	115785218.7	375075513.9	225879089.8
1997/9/30	620440702.6	161447472.9	158508827.9		116601029.6	66945611.4	94407130.2	327393137.2	176451771.6	148267485.4	306922149.7	43232211.2	58886073.9	100623864.1	40591222.1	270296522.6	20948483.7	108972026	80749823.3	398737253.7	247572792
1997/10/31	2834541403	530411442.7	380956291.8		224394981.3	206495195.6	180230629.7	254365245.6	805550130.3	658828196.9	131402367.6	93946944.8	58979296.4	215067758.1	91700269.8	1169708545	132254237	216068824.4	210112303.9	645233485	1501642332	780979901.3
1997/11/28	2452464743	423599771.6	160473505.1		56647602.6	76518095.2	71747626.6	197632639.6	221666090	170692727.3	91734067.3	71710275.7	79761410.7	223561348.6	130463438.9	526800475.7	43880394.1	277370467	80243174.9	177614504.9	669556912	177130097.6					933927221.6
1997/12/31	699750471.8	177946127.5	248515872.9		163430941.7	135774890	209511498.9	109140780.4	152977932.8	119844206.9	78737856.3	235849347.2	165852353.3	318649461.4	36285443.4	332518875.4	59655720	196574511.5	542785620.7	138513157.5	660424082.2	282486203					1285899601
1998/1/23	826284251.3	210362354.3	512528643.1		267557800	87229501.5	141854550.8	95220722.7	166883676.4	124675313.4	112946966.2	190189434.7	44058514.8	273623932.2	44737859.7	869247017.2	116061081	54163551.4	223258006	192247653.4	352588269	684234819.2					626121721.6											435243570.5
1998/2/27	261491687.2	48132463.7	163793540.7		90216096.7	181565578.7	51019266.3	117207322.5	63272708.2	146308479	62973204.2	80446917.5	40597643.5	86039252.7	46737365.7	263027261.1	70348056.1	68677176.1	118275993.7	68323494	259934187.8	284649087.3					175525492.9											659231193.1
1998/3/31	468388355.1	70372398.2	158029207.8		135859367.4	369898063.6	55527547.4	227936111.2	84385013.9	101856340.7	48999631.5	77833682.3	38089272.5	88164120.5	65474333.7	513701841.5	203337507.2	101295163.7	75546964.4	104279640	285859716.7	360338611.4					238896468.2											674074857.8
1998/4/30	643787629.9	162487230.5	644846109.2		431091050.8	778270934.4	297608530.9	328336012.2	635958705.6	382725189.3	435732662	171730374.3	341538721.1	249060538.6	147277284.2	498467596.7	165711607.6	257443443	137176553.8	825517775.7	360717048	552936667.1					1019866178											686340453.4
1998/5/29	433146440	348320470.1	499793731.9		303699603.4	371198443.2	312150101.9	251336873.1	236356453.8	335340981	428965990.7	222531928.7	209464737.9	176767597.4	250645733.3	621641381.3	247770122.1	149646475.5	110039290.6	746669748.1	378480155	266781126.9				765382036.2	1473816345											820446671.8
1998/6/30	307140511.9	235555987.8	216339712.5		385111468.3	445262339	434711699.8	191150700.5	177411090.4	175264781.8	217974526	113673806.4	134976293.6	206973063	278532512.1	264366101.5	125388348.2	186773464.3	117921432	334419747.4	205980187.9	168918258	381802860.6			338165166.1	642811393.9											464457558
1998/7/31	173356343.8	53439554.2	97465260.1		283791685.7	139994561.3	152905885	134395508.2	61058440	74280470.5	683037144.4	68750373.5	67610765	94135336.6	60581318.5	93938134.4	200888104.7	113608757.7	60121315.6	116983790.2	107828395.3	145785253.7	106832040.3			272541884.8	752824195.1											187945485.9
1998/8/31	157529091.5	43056145.3	83239778.2		153887068.4	76747375.8	85753640.9	133247137.1	146380646.8	73606915.3	228200202.3	84176434.7	37984083.6	116003204.1	38018596.7	90670198.9	60084176.6	93157753	33591595.1	81610345.3	121792763.2	107569321.2	74030912			124176999.9	223435531.2											121067471.9
1998/9/30	284936128.1	65392198	130203384.6		243279420.1	189404179.6	104045063.5	182535988.4	124359429	82777537.6	188130713	181513129.9	64727366.9	143402144.1	86956986.2	132733787.3	111460316.7	143942879.8	36624578.9	109811885.1	110355488.3	164689670.3	115310627.9	1195984766		242501175.4	216642545.4											143799122
1998/10/30	102756712.1	44425128.2	124635721.3		95385559.6	253168842.6	68047581.1	329687199.4	54892239.9	54156789.3	112797918.7	176372002.8	156756313.1	146999824.3	192951618.3	73782758.8	105740800.8	114175638.9	50158010.6	191856263	304248213.8	333028105.7	117248661	334774985.3		272882374	473051176.3											173574658
1998/11/30	128566005.2	143013581.4	228575307.8		278809801.5	119027284.8	89249127.5	408141359.9	161708174.9	67944035.5	134457346	120202579.1	173951640.8	105443299.1	164172241.8	133690242.4	82056264.7	89544683.5	42379672.5	160978150	161671365	167460949.8	101062331.7	563117585.2		367934249.7	643720406.2											189685216
1998/12/31	59257613.8	26706374	173624828		51342755.1	35842375.8	30329229	132957838.1	135729837	26851130.7	42228119.7	53962248.2	122492507.1	78411983.2	30302172.2	33460238.6	42835707.8	32729833	19530255.5	39300003.8	55575626.3	39067075.9	42764867.8	130888676.1		143337744.3	234867435.6											75685365
1999/1/29	59145956.3	20786612.9	47053095.1		35953973.2	24781535.4	51728473.6	147428192.3	88369823.3	42261829.4	47706818.5	28225231.8	47144998.3	57783727.5	22995046.1	30402592.2	49786238.6	31918238	10062922.7	45238250.6	80311947.2	45207063.1	39887852.7	135790497.1		137279140.2	135281592.9											37471230.7
1999/2/9	56173464.6	6629172.1	20976919		13188121.7	10158407	12989076.1	54140272.4	18557349.4	11689876.5	17786339.9	4652575.4	39406046	15899625.5	6912931.6	14345227.9	11905703.7	9190931.1	5870635	9648037	148335567.9	64714714.7	13128097.2	27374696.8		19247814.6	30712974.5											14810479.9
1999/3/31	122175807.1	55756639.5	142568749.3		53773159.4	75697136.8	68086568.4	755636960.4	81281602.5	43907435.6	235977269	57749312	47071296.7	158872585.9	44275794.6	86161290	74856217.1	76214723.8	25988094.9	47472803.8	143717200.1	156919673.8	182768880.6	422679886.2		205349024.9	360770048.1											102941239.8
1999/4/30	149809466.3	38607010.4	420328891.2		61529377.9	48681784.9	166862092.1	364714569	130262602.6	174749962.5	727510552.8	46692191.3	26634154.2	165685968.5	39833046.8	69004328.6	48824321.8	45159144.4	28313124.7	142041436	98991063.8	175321669.7	221806840.1	571714783.4		117107021.1	325453166.4											72520287.7
1999/5/31	559187348.9	52394899.9	639344853.1		69079520.8	43455125.1	119930388.4	299711321.4	220532875.2	139796789.4	398353562.7	69332205.9	28897813.7	271234823	88880872.5	144712518.9	174300683.6	57794331	100213718	74188726.6	238124541.1	267634978.7	90601919.5	447219701.1		189583041.5	906445287.8											80712191.5
1999/6/30	1746598033	267808256.7	2457083933		628873758.4	305986115.2	904144623.9	677938302.3	1307401121	621741141	1219811663	480717441.1	404854363.6	1172910107	372559615.1	772558499.8	270114973.7	464363369.1	358739962.4	679968251.1	774998289.4	648197069.8	424702324.8	1106851302		607390961.9	2520203127											526640420.7
1999/7/30	519312983.2	81681400.4	2436643712		393080489.4	223488466.6	358446142.7	530073856.9	801673437	234516340	599273769.5	219260151.9	188145797.8	851921950.5	277451154.6	402372943.1	65295313	145888068.1	227019053.5	388914719.1	466818303	356132310.6	203564526.8	257370400.3		846139808.7	751329234.1											254222643.3
1999/8/31	1074947979	83170286.1	1943541697		872193755.1	349511927.4	785636661.2	510944825.7	585029332.9	137626815.9	359290211.2	167362861.6	105677083.3	278324897.6	341740427.4	281711488.5	63518490.7	274299166.8	195520812.7	482049661.4	317015634	269317366.6	177834710.2	899663195.2		274624290.6	418958385.8											308444157.5
1999/9/30	462211879.6	68342598	964015586.5		194612202.8	317582413.9	420616483	428081701.3	479792511.4	91136600.4	381265646.6	78566939.2	56005779.4	294540530.5	79414331.8	118354249.6	104296790.6	192553972.6	318431300.8	186167167	383321124.7	469985476.6	97005789.9	320349153.1		113217544.6	253840854.8											168308252.6
1999/10/29	135107502.1	14154440.5	263678919.4		94849930.9	85356307.9	106459961.3	282189567.6	138284240.5	34574724.5	227887764.6	28344867.9	31898215	79518882.5	26284370	33807705	13294045.9	142827391.3	74473985.2	693576872.3	56131044.1	80799324.1	280888009.7	78784902.6		39363235.3	109022063.4											37434775.7
1999/11/30	117310147.6	22131245.5	410469537.4		58425213.5	92790338.2	104476975.1	453971308.3	120515797.7	58648450.4	124602265.3	45331806.9	23793716.2	191639262.7	36469367.3	36544133.4	26832216.8	405282415.2	165180468.4	327429704.6	55115417.9	80546332.2	153144555.8	83269843.1		62179430.3	107038314.7											29211202.3
1999/12/30	87973589.3	27136873.7	228168774.7		85472159.3	372323899.1	151940584.6	300876886.2	112957832.2	20545733.6	217034268	102155549.7	96256209	180911621.6	50970070.4	31935870.9	42751140.2	371468033.6	45180399	99530178.7	76779658.4	64344193.9	42486490.7	274263038.5		71373460.8	220211207.1	577613168.4										56106242.4
2000/1/28	281557435.5	147932572.8	1982691724		443962439.7	203171999	1203734265	649163722.7	417120467.7	61553445.8	345727030.2	531029778.5	141870150.9	288566347.8	140682564.8	263281923.8	193625986.3	536729923.9	181043764.5	968215145.3	969943784.6	433357883	100890241.4	1777100321		145963621	501798396.4	1182374400										293031162.4
2000/2/29	1269219516	150082478.9	5987223494		1447814373	439480545.7	804109704.3	756036486.6	428277821.6	156422371.9	490893296	404444749.3	162880120	396555537.4	476960002.9	242048150.2	351153772.1	891250504.2	538157441.7	1093060410	2118181696	398956907.4	213550850.3	1220580724		226277429.7	1595564928	395812818.9										562573802.7
2000/3/31	1133150882	698863491.4	2994009483		2674853163	250339648.9	1423277316	568556901.7	783992561.3	381359251.5	1188382948	524006352.9	282934794.6	453049817.3	317877625.9	363781537.9	180390922.4	526872844.8	613510579.2	2108655891	1200210757	1686014606	806769954.8	737873169		645302340.5	1010685250	534768313.5	1517116162									1082175622
2000/4/28	823753860	475799386.8	998367534.6		1042062970	306195303	764995099.7	429465167.8	1401024088	542843567.8	831290630.3	335526675.6	246977289	389032721	587553319.3	528794083.8	118995733.7	462992422.9	268067557.3	1600185755	454153603.1	431950138.1	239641234.4	381549565.7		624876400.5	924087278	693013542.3	594490175.5									598673326.6
2000/5/31	379589015.4	193191807.4	451942685.7		740798471.6	121949204.3	594705034.5	428089547.6	1369492735	363996580.2	299025860.1	288740036.8	114552289.9	133899824.8	128390719.4	480621980.5	211542900.9	399468517.9	226421754.9	2906318289	259135169	188891959.2	249322795.5	239616960.1		244662882.7	324333562.1	212264333.3	227059506.1									186495018.8
2000/6/30	2553343965	291405861.3	684029591.4		565693622.8	496326923.3	761328113	533180524	1311896646	1026004931	325689464	216487747.8	186608719.6	277933839	268541926.7	988777945.5	106611771.8	508425858.3	291087548.2	874262148.5	494611697.6	196462684	175192399.4	399135182.2		283614105.2	481598045.6	430228853.4	563822045.5									379844961.1
2000/7/31	2954197413	214199043.1	399132486.1		240385115.6	221716341.8	1274438959	443077961.8	784905030	454092616.6	271622908.5	288633054.8	118130826.5	434927042	219538825.6	814256913	67804829.8	292572598.4	246887091	1028968759	595131260.8	157424453.2	242173468.5	345314866.5		154226864.5	263624224.5	359090058.2	623409330	396370028.5								556581267.7
2000/8/31	1149257015	118131182.6	1018122211		446605219.5	636522287.7	432718008.5	1620732359	1040019593	808564480.2	530381731.3	300729997.3	143466390.8	376909159.8	370381734.1	780404769.3	80744489.3	542574852.2	254330992.3	493856193.2	319403783.1	587357035.5	258358626.8	204766928.7		669363510.5	1239521463	178388471.4	452969129.5	531973265.6								281070812.9
2000/9/29	423534070.3	72187005.9	221865577.6	642623647	137721373.4	176304264.1	155202394.4	383115502.7	430948374	168518789.1	319631481.7	106685233.4	100077833	551898212.5	75397801.7	820217899.6	113488745.5	221409770.4	291483430.2	182987356.7	128921149.3	140825165	113269342.3	91185938.7		91296121.3	391094993.3	71566414	375718428.5	139031227.3								335254083.8
2000/10/31	467137064.7	80168382.6	136381924.9	1083348637	143524518.4	93288936.5	113022573.6	714277580.4	553134665.1	307754449.1	121239016	395556723.8	99809474.6	664765912.2	95939418.4	885312474.8	61403490.4	413553981.5	140766584.4	135792746.8	221683743.7	277632930.9	81765046.8	86800921.2		113022524.6	142221753.4	90725236.2	575920997.2	264140224.2								466081441.9
2000/11/30	1277916500	164016475.9	422977476.6	1592580933	361440834	260853173.6	372553414.6	792768603.6	1198278262	376291334.5	299790208	385286048.9	162156840.6	429178843.4	238317280.7	812692007	168925594.4	646041272.7	414099017.9	254584524.9	338486491.2	599218133.5	258866687.6	170926227.2		246824757.3	379900623.5	191989221	444125986.3	632001021.1								370603829.6
2000/12/29	430657511.3	79890993.8	155174889.4	673172933.3	158326141.4	126099951.7	225096308.3	561691792.9	580272281.8	320283591.8	167408247.1	132141724.4	189268615.2	168851506.3	190575294.7	800263458.2	75392255	146734819.9	187521714.6	117138198.1	199427441.3	276765671.5	175812950.2	198357760.4		273857762.6	210765183.6	137947691.9	213158621.5	277003822.5								135778263.2
2001/1/19	395383740.4	68378840.9	126435487.6	314918552.5	231663614.2	159779126.5	122049484.6	380431838.5	246240505.2	255005970.6	155634140.2	312980763	55803784	150477867.8	184579988.7	842550378.6	38519554.4	118396598.9	160250981	186238536.2	156313471.3	130282929.1	107669763.7	266308600.2		246076619.4	206676562.3	126633087.6	190849085.3	189143438.7								111265289.9
2001/2/28	223381718.5	80878593.8	84428303.9	161083017.2	64805506.7	145493455.6	58399878.1	788354816.6	465674624.3	85505561.9	90304853.3	70710688.1	110380825.8	99664595.2	48241826.6	250421204.9	52129386.3	38508993	94241731.2	96321299.9	86468976.2	72956414.9	55927037.7	80619552.6		79480291.2	72980546.3	62110469.6	84513530.6	121795764.1								58870184.6
2001/3/30	775100403.2	780590344.7	192183241.8	232379598.7	139299643	154638714.9	128652076.7	382289294.2	484182604	677798506.1	107284041.6	87947731.8	83279975.2	204688480.9	104287058.4	503274654.1	70014449.2	252333895	472382033.8	155703158.7	230727376.5	842657972.2	106386389.7	133134544.5		209344186.8	135317297.9	112948608.5	133044831.3	171815242.8								118494608.4
2001/4/30	539710864	290367087	985663814.2	436336790.6	219783448.5	243439108	247800338.8	544149143.6	733303987.5	370929915.6	131475899.6	146976014.5	154811115.2	202193961.5	505781852.1	555574410	174318922.9	105948148.3	311683414.1	178751042.5	349511919.9	322635155.2	125290292.3	204356970.9		953594358.7	265536871.7	154463580.3	261577381.1	524844858.3								363495658.5
2001/5/31	275411037.3	193622964.6	202527060.9	151520755.6	95160427.8	287320104.7	115656871.7	311296206.4	334832482.1	137698073.9	252976605.5	145219524	365327256.9	199251982.5	246525091.2	304749541.4	229217893.2	179871399.3	161778455.4	113790073.7	140127372.1	134445194.5	141669235.9	213593327.9		244697808.4	192821007.7	189850225.4	185146668.8	889621326								131162754.8
2001/6/29	550474245.4	298282483	324065856.7	1068243040	364005393.1	288108838.7	175685326.1	342117554.1	518077160.7	539506441.2	381157071.7	242074666.3	354233784	268347875.9	160528988.9	376791242.7	131386001.3	147203612.6	253832811.6	286062245.1	250046471.9	485665910	237315877.3	230467236.4		253617231.8	176611235.4	783587091.1	833582735.7	878453204.4								201995369.4
2001/7/31	234644811.3	140981108.6	143264275.4	225788779.6	83052068.4	217548771	67405843.7	221327800.5	228490461.8	113869030.9	105345694.4	67006004	139948221.4	161975425.2	92370483.4	185226800.2	63534777.9	92586544.4	89733992	90412629.7	114182698.4	166303558.5	119360881.5	103919343.7		144409792.7	156602796.8	147550260.7	158980120.9	198051666.2								267937914.1
2001/8/31	249999144.5	66078271.5	81625482	112374129.4	49972038.5	113205965.5	42666702.9	373396117.9	169071544.7	71764717.6	61573018.8	44546972.4	172235141.5	65058359.8	54042893.3	99955604.4	41306622.1	79223034.1	89883909	56934163.8	122922327.6	109519922.5	67796287.8	78233050.5		69970007.1	60069917.8	73255091.8	95746162.9	115506793								84627838.1
2001/9/28	153909779.2	36803184.5	57008435.3	56584522	82348327.5	54981484.2	25373967.1	167158380.1	152744088.3	53678938.7	39293980	26634263.3	273786222.7	47633285.6	50792689.7	75307807.7	26573303.7	76645693.9	70467708	46933945.4	137588219.3	77134791.3	48486434.2	33341466.4		49149184.4	39015947.9	40299106.7	48524731.2	65267127.6								38368540.5
2001/10/31	180352828.9	33019948.5	66918135.4	81942045.7	42957716.3	88855832.5	50708064.9	166315557	199921808.4	59302953.4	51376373.4	42034236.6	106342677.9	63244701	38695406.1	86406545	34283567.1	53708093.1	148563826.9	50048757.6	152767914.1	77518008.3	43204663.1	52836603.3		75640365.9	94318182.5	45868877.5	108629575.5	124097197.4								43330010.9
2001/11/30	448806838.9	53272437.6	127726196.3	79393758.2	73630530	95902893.4	61530113	103055291.9	284878253.7	94903439.2	42873078.2	39815576.3	130001171.6	145238304.1	37512890.8	157585915.5	25879675.5	52171271.4	171994097.7	68928484.8	108553550.4	138615867.8	50273444.4	95869476.6		67156372.6	127303732.1	62332861.4	68993372.4	92734834.4								40999588.5
2001/12/31	199215616.6	52785673.1	93758051.7	62629230.3	40498605.2	79526458.5	33431006	157320138.8	396435322.3	56421118.4	42796653.7	97486169.7	115201309.4	144640856.2	28841839.9	112892889.8	18622160.3	32422129.6	101916576.3	58863474	133955965.1	82081207.7	57389316	149761766.7		78914740	84630671.1	103785332.7	52572183.7	98832114.6								40161943.9
2002/1/31	410995727.6	32358133	75046267.6	98963920.6	57370783	52427536.9	42871646.3	116671916.2	132831416.4	62829577.3	86114015.3	76190430.7	110518957	133211865.8	38364931.9	130101822.3	24014972.2	22798974.8	120745486.9	53118313.6	81989877.6	73288424.2	55980355.4	74018864.3		59508884.2	66911188.1	74546623.3	67954239.8	72682488.1								51709877.9
2002/2/28	227792483.9	21728089.3	61743431	73365705.1	31647449.1	40129082.4	44838913.4	61182580.4	81199532.1	38847834.6	64225701.7	29597668.6	23038503.5	58013368.8	16931425.3	103151182	10665128.8	50426390.9	104819930.6	40777519.3	32873132.5	38386833.3	37206367	29801490.3		38091133.6	35020048.8	30816288	40544064.4	43523675.4								32588999.7
2002/3/29	879098486.1	149675377.2	710872824.2	285469611.2	198077980.1	174980710.6	169679420.6	449516914	531648196.2	384199723.1	263670553.1	109994613.7	278030236.2	348332089.2	91684262.6	257613038.2	39081988.7	254013933.6	578332033.6	300967241.2	189533984.2	212651520.5	142905363.9	164605179.7		203430282.6	157246393.9	165682928.1	234378687.8	172834121.8								145754747.3
2002/4/30	380670296.1	98236317.4	167409260.8	161614919.5	100585306.5	192326846.5	123891427	97467347.2	559999655.3	124991123.3	102309222.4	49313523.7	111674533.3	139856594.9	79951987.7	182291274.4	44284022.7	83559334.6	328472685.4	184963600.3	286259347.2	237169644.7	86862077.4	185468922.1		120429281.9	157652644.1	62527742.8	669072948.2	112269355.4								179689186
2002/5/31	312313938.1	48620745.8	89866642.1	55564222.4	131545867.7	92819653	45483566.2	486374539.4	230502616.1	61268575.4	120303481.7	36307374.2	37439667.3	55242396.3	87491465.5	64907864.9	29223653.3	55279567.3	609660612.6	98367604.5	119017068.5	116380867.8	40770057.9	79821700.5		67546368.8	40665555.7	89966723.8	148413528.8	62777696.8								41315583.6
2002/6/28	1094584834	242302274.1	1247561452	189712398.9	134420566.3	110050324.6	120430629	277660162.9	578545507.5	163745775.7	189316742.7	146199221.6	130388626.4	135153849.8	106104587	226827895	130225159.1	189641215.3	335437345.5	124153087.5	163724696.5	140791869.9	76600686.4	130330946.2		112249748.7	205649358	1288180895	250028213.9	93351263.7								80361180.7
2002/7/31	753368936.5	84046056.3	763067083.1	176806452.4	53338559	48371723.6	102274637.3	304368206.3	266066793.2	302708160.5	89242767.2	136825308.8	200460526.4	74257185.5	80196109.1	156258210.5	21953069.6	161817619.2	126530130.3	93941896.2	181422772.8	153237577.8	29019349.4	264099558.2		124492367.3	260811563.7	288010138.7	89632928.1	66689439.6								73859599
2002/8/30	537341583.6	109761234.5	764127412.6	75719326.2	59278676	34898548.1	85652955.3	271507629.6	236233300.6	51125923.3	41304123	42200041.1	748229948	27426600	49173781.1	94352135.3	58875106.5	454764297.7	241358571.5	49784612.2	44541875.7	28456140.8	44053027.7	123147371.5		38234317.3	73074972	151284878.3	63453291	96552867.9								30439710.6
2002/9/27	312935967.3	314574023.4	381192842.5	30236337.4	33256332.7	85365376.1	28448505.4	260662406.5	257254748.8	40480273.3	38236831.4	38967460.4	139925163.8	32619141.8	13000587.2	50181418.7	16486829.7	160157192.8	75280539.1	62892487	50004413.2	23751165.4	25333322.5	39540623.4	798210350.1	28702537.2	32600443.6	111340954.9	41073273.7	32588187.7								17707448.8
2002/10/31	463305142.5	78363180.3	325584556.9	23358630.5	19421344.5	18851188.9	29417657.8	78805654.4	152263689.5	24545757.8	40052079.4	38111851.9	115848560.3	21966657.1	24963611	29663639.5	15205159.7	281647424	37925567.6	51921978.3	34727325	29319890.1	13261767.8	19096933.3	837830863	20982253.9	25749074.8	59644906.4	22310583.9	21898930.7								25463807.1
2002/11/29	284192246.6	161750680.4	296431826.6	42371926.1	31442479.9	46563862.9	35118351.8	81417241.7	222832602.7	40961978	72703773.4	51448773.8	227709546.2	89643914.7	23667552.5	60838619.2	18238442.5	385536123.7	70314813.7	159940091.3	28932690.2	30063777.1	33565174.1	52362545.1	1515268200	33570652.3	40611637.4	125725417.2	33343969.5	36835187.5								44777638.5
2002/12/31	166337093.3	61577057.9	192100991.7	33108548.6	32708812.9	52257223.9	20748653.7	144851363.7	964823928.4	50428680.7	149539101.5	60257436.4	224863009.2	84598952.8	27601211.9	54824418.8	10198251.3	387199483	178021497.3	315104327.5	43053172.3	45991587.1	62420166.1	42238617	1215195538	73920196.4	37563248.2	283730511.6	35091215.8	27609562								56013080.6
2003/1/29	480021719	118146388.6	367957146.9	77583372.1	78736115.6	118918362.4	73828802.9	46521425.9	178665572.9	65395647	138655426.3	54491829.5	243891402.2	102179543.5	57868035.5	111133832.4	12407210	852650375.3	200801151.9	165977834.9	84218159.2	58975808.2	76124532.9	106229121.5	3059729352	81931837.4	91991941.6	199605456.3	59461948.1	91195198.1								40312112.2
2003/2/28	153834980.1	81738782.2	270633859.1	51740642.2	61554169.6	120686266.9	35884793.8	76032678.9	102193404.5	68619499	55276026	37342116.6	209406955.2	138813735.8	43931302.1	74103263.5	9347947.8	253018424.4	158146561.8	172067778.4	69618409.2	102636875.2	45715921.5	108308027.3	460266750.6	57976990.3	30434275	222218227.3	68683886.2	44299842.6								22765227.6
2003/3/31	770189448.7	122452314.6	137458001	99357061.4	40042858.8	37346138.5	49651498.7	465753680.2	140039262.7	58240941.7	37407023.7	28122137.7	145068264	469028348.3	73870700.3	191225680.3	8949840.3	454419152.3	107156440.4	104030563.7	154246008.8	87090051.8	31781322.7	178189843.5	766021720.9	80920418.7	33239998.2	207465768	43844136.7	32638422.3								22088600
2003/4/30	2649239526	591083851.7	578288653.3	167252713.1	123321058.7	138755138.7	172349778.5	225479883.8	1484329227	275195897.1	61146957.8	237131171	245708470.7	440213811.6	92917762.2	547012547.6	72434103.7	278196196.9	139033885.2	407203191.1	308382781.8	137511981.4	64405622.4	193877467	3981881907	241469598.8	182422967.4	744672665.1	227348680.7	106676709								88723522.4
2003/5/30	1274350075	371852390.2	586093067.1	134930868.4	38844872.6	43674115.2	194720199.3	262266398.8	879856227	638718112.9	122712518.3	89178533.5	81637482	132144833.1	48912507.3	576369542.5	48185928.9	116064668.8	71289811.9	120495811.1	353732110.6	87013293.4	85399435.7	80713404.8	3153090891	352392874.9	266897000.2	378810418.2	369829160.1	307607078.3								197160774.9
2003/6/30	343531062.7	120118007.2	384693792.3	139808622.3	78691140.2	30739980.8	72015898.9	242951519.2	664813504.5	163593996.9	111726236	93332986.4	63673626	131322498.7	102453184.6	168425480.2	30556388.5	213756423.3	51458436.9	81845021.6	142139803.6	69917469.7	35727350.8	78300101.8	831802686.8	121132358.6	56100881.4	216404598.1	88136147.2	86517306.8								36672068.9
2003/7/31	319957655.3	263111002.9	216830509.6	201212085.7	37368363.5	32551398.3	48009086.9	41169527.1	363471472.5	147740058.1	31421900.9	36176615.7	24442189.8	67477634.2	38646359.5	189177987.4	14572176.1	41554171.9	38154798.4	53004302.1	146728483.1	31102985	25115938	35763107	576249184.8	164902238.6	46768289.3	93183677	128668216.1	42891398.6								28246998.2
2003/8/29	229029008.5	165810838.3	624817899.9	57644461.8	34141310	43502865.3	104702931	22343790.7	72689767.5	67203106.9	17252125.2	17316107.5	25618628.1	61178543.8	N/A	79155208.6	26351136.5	25949105.3	31176658.7	39572976.4	51531045.7	23253972.1	11377811.9	21436769.4	314279203.1	55389932.6	27670423.6	65887901	78941821.2	27841026.1								13411239.5
2003/9/30	183262778.4	76697229.3	397062869	32765953.1	19831434.6	61137291.4	109768125.4	63852406.3	99203208.6	54799126.9	35869466.4	14463578.2	17401119.2	42348062.5	N/A	74135636.3	9951334.9	63974472.9	43504323.7	27969497.4	52075754.6	67864891.7	N/A	110702379.7	296563886	45990764.3	24396770.1	70115038.4	40697283.5	23944359.8								12432385.7
2003/10/31	173823426.2	29679293.1	241267744.8	46573143.1	20824503.4	15637104.3	158644358.7	26636065.2	63167583.5	58872926	50730604.4	52897404.2	13313145.5	30077833.3	20480013.9	89857506	23572074.3	32857496.9	77483188.4	10211482.6	120918291	57672867.9	N/A	134147906	557374602.6	42536733.9	31652803.1	78847500.4	37722221.2	31301987								11969055.6
2003/11/28	354372046.5	65686986.9	295417221	87730468.3	55474775.9	29587070.7	257209749.4	54365712.4	200960009.2	176961963.5	36806326.2	62221885.7	29323573.9	86604627.7	26182869.3	286550780.9	121952469.6	68732810.9	195950763.9	28394787.8	125482397.1	47660303	N/A	73676589.2	1256379537	84074634.8	67572087.6	229539383.1	175742678.6	112872231.7								71620082.4
2003/12/31	1554658969	305079717.2	451312317.3	175018443.9	214086042.7	63290608.9	529291838.4	52026406.8	591156691.7	330013433.6	57312188.6	54150037.7	48507050.1	191785209.5	144384270.1	599441487.7	108927630.6	220490873.7	282743766.9	225140694.8	304783261.2	86359968.3	22539578.8	94798881.6	1456662739	101032654.3	151286675.8	470859132.2	254586321.2	131758917.3								107156799
2004/1/30	1041744529	164151425.9	260763497.7	139256367.9	107892195.4	56303078	259781739.9	28330111.4	405394539.2	192865609.4	46529007.8	20871091.4	45053995.7	131905495.2	117525630.9	302111072.7	55017971.5	137804330	209974521	69829812.9	157462010.6	74856638	36657638.9	100709942.4	885378834.8	76025001.7	83290807.2	305465983.5	120382498.7	77268778.8								51523060.8
2004/2/27	2407087211	264871025.8	768262280	332874750.4	189574828.1	136986836.7	428950480.9	250993148.4	999417339.4	494454118.6	140088417.2	96556308.7	117728064.7	248657026.9	240914102.7	694559203.4	164302369	494634579	290519849.2	283116294.2	291792175.6	202372169.4	50922883.2	273333257.4	1842020932	244065325.1	403079739.8	487573620.8	239124912.4	243411377.5								127683452
2004/3/31	3020319102	485219868.5	398271735.5	222758157.2	167033178.1	323910344.9	563464745	175732666.8	550475295.6	334671022.1	171114144.7	135155357.1	181558441.1	188594466.6	151012546.1	347039359.6	110722654.9	262845629	394043258.1	246326936	667460923.6	122415964.7	40291845.8	261298392.8	934931692.7	190326446.9	177184596.1	328458470.7	137785522.5	135355494.3								73239620.9
2004/4/30	2734596985	441539079.7	348042447.6	203812920.2	167912885.4	157383457.6	418448103.6	189681210.5	583759140.2	322236807.1	306026385.6	259054617.4	68550447.8	209923910.7	255693486.8	501907559	109378660	221653428.7	135714104.6	409205846.8	422605473	78946517	61190163.8	137841314.9	612873270.5	103758408.8	166302769.8	296101386.9	257991317.4	110232209.6								86732017
2004/5/31	560988977.7	70642518.5	81990287.1	75444736.7	23505942	25286592.6	119211785.1	123526697.1	113928550.8	79195155.1	53157790.1	240748997.4	58734019.3	31758787.5	59257545	95597260.1	20683449.6	101001658.4	45739387.3	187122574.6	124041816.3	21977579.8	9830381.9	41594542.8	331371863.1	42960200.7	41060555.7	85865630.4	260553176.4	44190150.1								22550511
2004/6/30	735223247.1	133974404.8	245250455.4	59497423.7	30435152.3	26477628.2	88815407.2	164305516.8	477085057.7	66028367.9	57390372.6	140888678.4	114026823.4	33650679.4	46166685.7	166132086	63579686.3	77611680.6	50251699.3	141165237.1	90339523.8	57344392.5	11373574.4	69206745.1	210913065.4	36739362.2	46037361.2	74477242	282158626.4	39553610.4								19270935.6
2004/7/30	847886260.2	74444159.4	262568828.8	51683698.5	19360384.1	17885652.8	83630601.9	124823447.3	435597589.8	55386166.9	50380416.5	46374828.3	73152645.8	33252163.9	62883466.7	158769672.4	23496500.6	92145280.9	66426557.4	137819338.9	92189716.4	20072754.6	8478752.1	44014643.2	204446783.7	30060151.4	33734204	81997700	84913793.8	30754001.7								15824081.6	818329177.9
2004/8/31	325446344.1	80515413.3	130046151.5	36839161	30052643.3	20783829.6	52407773.2	170267250.9	138499459.9	63736449.3	61507940.6	31132771.3	25623180.3	38691987.9	67082570.3	80963029.7	24980565.1	151073926.6	25188845.8	110593149.4	121643664.1	65783174	7176135.5	24480955.6	153793770.3	28254292.4	28045664	60282772.6	46529200.1	20397519.7								33091270.6	199277214.8
2004/9/30	575646670.3	193619705.7	294346555.6	105884770.9	95337330.6	74689183	104742649.7	345029778.2	714385078.9	146898297.9	120755777.8	66070806.8	66147457	61086626.9	129266099.2	242544260.3	27541577.4	540784003	71094957.8	542230697.4	223981440.5	127924040.5	11829523.3	130999670.7	433763339.7	94118892.2	81281307.3	126062974.8	88956359.2	83173617.6								83828152.8	320556979.4
2004/10/29	664848067.6	170039335.9	174547146.1	47094761.8	39787992.3	23122667.5	180565045.5	86915226.2	406153058	80838336.5	87873152.9	22365564.9	60698290.4	33678925.1	114311472.8	171496917.3	14319484.5	139915189.7	68153858.8	320502340.3	159339994	67251292	6970964.2	102797674.7	206165216.8	39336032.6	33920870.1	65506659.5	42090449.1	27008431.8								27372247.3	293359894.9
2004/11/30	599817520.3	236351552.4	161181001.9	211060847.5	51715419.1	29127188.3	157068596.6	102536542.2	236969054.5	118223733.2	95769036.4	53687463.5	74380926.6	420486511.6	65565517.9	174919946.3	35067965.3	132674313.4	49818178.1	226590664	182321199.4	109188360.4	10201945.9	101753086	267437226.5	38982481	82185025.4	126849695.8	83778842.1	44060796.5								57375365	253223579.6
2004/12/31	331050707.2	62266703	98517275.5	97498740	28267909.1	82812731.6	42471518.4	99656934	249617122.4	47782734.7	115752657.3	31688730.5	29816891.6	275970517	36885974.9	72511673.8	16412243	76295234.3	35696103.5	167525619.6	164911189	40735378.2	7313376.8	66483240.2	134732598.1	25384038.6	67819149.5	52750126.4	39764737.8	52343747								35670918	79209016.4
2005/1/31	367022504.8	51777115.9	65015300.3	61297876.2	14023729	37217421.4	51208716.8	10036179.3	293053399	48889887.7	68555491.7	16920416.6	43136069.6	125867125.1	40321728.9	71401213.1	10606605.2	45668161.1	17359142.3	82202702.4	113283503.2	38311279.2	4569336.5	157666984.5	138347962.1	17729559	29065299.8	55230497.4	24090661	42575235.2								70298402.3	43753444.7
2005/2/28	411924845	68234664.9	53806528.6	55786647.7	21039604.3	16137412.4	72565128.1	74693875.2	586257127.5	43762144.1	40622117.3	21829191.3	27273131	114922229.8	88036314.1	104576063.1	8677632	73546532.5	21284458.2	77059465.7	129055170.2	23977856	4838986	140297917.4	185281491.3	35705079	33536175.6	52583465.6	28568701.1	58774400								23153697.2	61750872.4
2005/3/31	624584354.2	186378014	137486190.3	100161347.9	34992838.1	80757763.7	75683209.5	91250479.4	508702160.4	42948903.7	76754263	26334560.9	86309436.4	114590605.6	161263273.3	99197643.3	24514509.1	76072662.5	28590602.4	108319691.3	176894441	48454013.6	9690222.8	211001375.7	158485572.5	39499054	52564575.8	68873976.7	39070420.5	49086872.8								37003916.8	127471196.1	1165640332
2005/4/29	818976350.5	196016850.8	77363364.7	187812766.6	35512907.3	38125147.9	78014827.8	23773483.5	401075819.9	90420192.1	64985690.2	70829582.7	36756184.6	123794135.2	149819996.7	142955492.6	88559888	46879654.7	59264230.2	105890030.8	146534103.8	116538211.7	29773600.5	86878686.4	145578757.6	23540515.6	52072161.9	82617797.5	45105049.1	52955074.5								24589268.6	98446725.3	364028134.7
2005/5/31	283062671.7	60794569.2	110453254.9	43255599.9	18169619.9	12366063.9	34028351.4	44662740.8	125781296.2	42096775.9	41919238	33691919.6	40597357.5	24271228.5	25062181.2	47203059.4	15176628.4	24933189.1	10618865.3	90967674.5	47723066.9	42868461.2	6956856.3	56917503.3	100338657	35720799.6	35033961.4	83130833.2	24046558.9	28261664.7								50567522.4	32136172.8	93720084.1
2005/6/30	765291586.1	107910544.4	114006915	97074822.4	64151841.9	24315940.5	67182685.4	74799009.1	334085356.7	82451998.1	80358542.7	32822125.8	35990348.2	81084497.1	55599916.8	135067788.6	23698082.9	69393633.8	36461679.7	307806465.9	100769199.8	41914986	70871028.4	47097392.2	332238741.6	68250948.6	45214205.5	146239975.7	57882812.8	96021407.5								83133103.4	161718613.4	410519482
2005/7/29	630201666.6	154523440.2	59978271.6	99934170.6	44858726.4	17607242.4	49344430.8	329218091.9	310270748.1	34094361.6	50712236.8	31732084.8	53357159	88140153.9	87749128.6	61138845	33399140.5	38869984.6	15726583.6	87176219.8	45385836	23869959.6	82867367	41671055.8	181413875.3	19976417.2	62032634.2	100603333.1	39750658.1	42716637.3								33334711	111391956.9	194782777.6
2005/8/31	720730108.2	406170205.2	302167778.7	214408272.1	104130778	115146630.3	147669003.6	540556853	558019998.7	103745629.8	112519524.3	64379170.6	107252716.6	223860861.7	109984830.3	210207652.1	78309602.6	139825514.3	105744695.1	195080031.4	126073351.7	75790057.1	187606456.5	113813985.9	822556498.8	81755018.7	158143979.2	224217310.2	133014979.2	316243010.2								95097474.1	268049301.2	281973017.7
2005/9/30	436168181.5	655242120.2	298518258.1	230816149.1	155677799.8	N/A	109165086.6	560749207.9	232102180.8	201798847.8	154847621.3	135082116.4	98552573.3	281559475.4	76217999.9	184034967.7	93253415.8	133137354.5	152153126.6	229824422.5	114391438.2	118899438.2	133359768.2	157629137.3	411227890.3	105018845	106443033.6	199495346	89696286.1	443617010.7								111371491.3	139028232.8	101213000.9
2005/10/31	418925748.9	187979616.7	65827098.7	218461608.5	109182446.3	17178242.6	57892648.5	194105297.3	161472174.6	38426384.6	39299415.5	60017340.1	36488846.5	149680818.8	21621126.9	61629577.5	47415510.8	98966405.4	192680309.3	97846418	35988104.4	34947127.2	63810828.9	57299250.2	120087149.5	42206938.5	35882317.3	55718867.8	26183195.8	98101018.7								23415240.7	68914109.7	N/A
2005/11/30	374891991.4	76534135.8	80063333.2	107638851.7	132846480.2	103664403.3	48313789.5	151867950.1	96766213.7	64535128.2	46224768.2	83283561.7	39034253.7	113661656.6	77890811.2	64166271.4	73588702.4	90831450.8	156580910.7	54112985.1	48532656.6	71233261.4	66792987.2	40510418	102525108.3	30834328.7	35559571.4	102780960.2	39700693.7	116370047.4								51846676.8	228249446.9	178912010.9
2005/12/30	535496542.3	58748085.3	59317740.8	129816381.2	70967603.5	35770481.9	39119318.9	103485879.7	N/A	45830800.4	34668159.9	30677560.2	23046992	92869570.1	94751727.5	65129360.5	203477304.6	32497949	176967879.9	51267122.9	121229435.3	37231099.1	53674020.8	65121989.4	125188069.2	20730826.6	39015304.7	84543053.4	44112317.3	58228913								22985053.3	144437556.3	247069924.9
2006/1/25	804775097.7	103762604.3	86101263.3	593472481.5	126361389.1	68676784	92455941.4	144903702.7	397917813.3	73539219.2	64488276	47078910	27397175.2	284020400.6	56778144	389166479.4	53338550.6	27286815.5	351145156.7	101675224.1	388380884.3	42915877.7	49440476.7	83173340.5	241099080.2	37692851.6	52858710.5	148941183.7	49759539.4	82220175								34538054.3	147121986.5	276223850.7
2006/2/28	417779310.5	42545858.4	17067555.9	139657036.1	74693587.1	56072865.8	62627501.4	214360841	602186702.9	46540962.9	88894151.3	42512540.7	28878942.1	361668301.7	48673242.4	189368984.1	30382213.3	68642283.8	254515462.7	118894613.5	325052210.1	39272575	33942034.6	83601657.5	226615990.9	45188128.4	66572932.5	321462331.9	94466438.6	70638400.9								45972224.7	112747270.6	376735746.4
2006/3/31	N/A	34306604	211146170.1	378219560.2	54406850.4	177579522.3	83188783.4	712536004.6	365722978.4	122766185	222084133.1	31325184.1	31873660.9	197172899	60984077.7	440765045.5	98943489.1	58025988.6	192402037.1	44764004.7	464560057.1	73619824.7	91987895.4	135158764.1	228754431.1	33555500.6	40832458.5	186897353.9	64283029.8	96943678.7								28000642.9	218284314.6	193334196.3
2006/4/28	1673832910	215628302.1	194654920.6	556020778.9	135274071.9	146845608.7	253735844.7	1036358599	645348480.9	202180736.7	142408878.5	129870578.9	68897414.6	624745533.8	161652274	942958079	55107700.2	212416465.8	658175152	395609033.8	1173184371	109575084.4	76155322.4	86251938.2	560818498.9	113898725.9	212042982.3	241302197.6	130796185.9	171748634.1								74500291.6	503763012.7	379242004.6
2006/5/31	2208453838	365127981.4	370923635.3	980457566.3	152638513.3	291135761.1	475647963.7	703715368.6	1265275051	523021330.4	N/A	257410396.1	133899218.1	1133030740	221041561.5	1222621888	47709214.4	324346928	889173346.7	475401432.7	1918222976	39751205.2	115757.1	69256662.6	1266996528	92014703.4	412473183.7	155873167	227761848.9	243040557.2								119265425.3	437915010.2	530108695.9
2006/6/30	2060920298	253794488.4	415490982.9	446542148.9	149883810.8	310353778.1	280854908.1	983981758.2	742182297.9	321548593	184149662.3	243794130.1	105815571.2	924957509.4	129526710.6	612333367.3	92650994.9	279934402.1	1200894576	365408824.6	956199698	140120081.6	110870706	N/A	650362951.3	287254935.6	200836223.9	435980855.1	165063037.4	2474019.9								134392519.8	504985322.9	308973315.3
2006/7/31	1116173436	130322210.2	307800762.6	711127516.3	834432292.4	141364066.2	207977971.1	684468272.7	395445054.4	256927774.6	128128888.9	272443840.2	84534962.5	870131330	162475069.5	517303542.4	70717820.2	413670568.5	1165602483	421840199.9	1118191784	172460072.4	34778085.7	287249973.7	464079099.9	285652086.1	416755160.8	313280431.4	56691623.8	266203311.3								117076909.3	698545566.9	293249980.7
2006/8/31	369536582.4	78817201.1	242029210.4	319935639.4	591336581.7	197427944.4	97110695.3	581328116.1	216398123.3	140442214.7	65925313.7	105193149.3	N/A	538407283.9	45469866.8	250434861.3	43664514.9	349933476.1	439449954.9	179937668.3	340725137.3	151037661.5	46036209	195197264.6	297646894.4	75076687.1	113707436.6	165881271.2	106174175.6	208478385.6								81601274.8	301784291.8	140102771.9
2006/9/29	899235956.3	96403590.4	458080468.2	311215862.7	572398186.6	316648552.1	157565179.2	1013006898	283887152.7	172447682.6	133803098.7	263409743.9	152579441.2	469163751.2	78311496	389782428.2	220749538.8	157772032.9	338127258.4	132874788.3	418844591.6	256738448.2	65033025.3	126496827.7	334443044.1	129969541.1	108489020.5	175561674.4	113285707.3	216513362.1								65468891.4	228701146.1	168855583.1
2006/10/31	1127111472	102624868.2	164779175.4	361130074.7	380085317.8	248996006.3	190511487.1	453737888	507119627.7	156535570.4	95070919.9	400002664.9	187440857.7	1025512976	55509056.5	298810700.5	90874739.4	389951781.1	674356745.4	226577957.2	459720766.5	96087031.6	73815003.8	132073018.8	380222342.3	107350309.2	193202266.5	142967048.7	195202354.5	197896958.1								92860217.7	265570417.3	138720378.3
2006/11/30	2248849139	64760683.3	253803228.7	250355135.4	286108233.1	144146194.3	434963178.2	1012481650	1171860673	246775560.6	133004447.8	197373895.6	455301185	390729929	151808448.1	397694026.4	78262653.8	224013308.9	871086390.1	207465224.5	809632598	86649649.6	62015272.3	106374515.3	734231230.5	86391903.9	150336161.1	353905342.6	206215804.9	295047642.8								74717958.7	172835207.6	203810032.5
2006/12/29	3926528528	145914997	505174468.7	280411934.9	619322699.9	N/A	374549083.2	1819649352	997565905.5	865205042	N/A	217274083.6	400239462.1	675330209.8	380951636.2	908432476.4	133027876.1	564577447.6	1396905049	257020029	1312507244	150918220.6	175448451.8	134589515.6	836535497.2	210509905.7	392225689.5	283732847.1	305900546.6	393310770.1								72519560.9	419203638.8	366164484.2
2007/1/31	4427671541	593692403.2	872902579.3	832610226.2	1272067055	1265226533	834622795	2124984831	2743730347	1474604000	515018443.3	156304226.2	724024728.2	1407287609	704405359.9	1918095066	166356877.6	873044374.5	2534229423	776937391.5	2618755434	344504505.7	186435682.6	435514985.3	1671009841	537627744.2	766056465.6	1214927166	680075572.4	692331095.1								277390418	742154935.4	343087800.5
2007/2/28	3454303090	387671503.9	599603502.9	1233908518	930268638.6	642224851.6	560381034.4	1387412879	1536758537	1573245567	518503261.1	847185340.8	427199340.7	1421582650	568476354.7	1167518611	N/A	698328127	3299120026	787008097.9	1638605118	349716557.1	176697102.6	N/A	1381188477	554850284.7	721480860.8	824576634.5	560511281.2	561360632.7								233031741.5	503142463	304199138.6
2007/3/30	5117397065	865245634.9	1968503235	1982149115	2010750280	1644318838	1099344096	3229303294	2738360383	2604915824	1217666504	1083183193	982522184.9	2612236397	1205991416	2398395378	5540980.8	2070257745	6076303898	1410819795	2627397811	1978939241	589253518.6	N/A	2943117725	1091700906	1213933248	1415264621	817842080	1870781193								489298154.7	1122724909	762711189.5
2007/4/30	12351122492	1215320162	3874488525	2918767660	1911152350	2556951183	1969197682	4403479239	5633840642	4945521966	1463431677	1255342399	1347205052	3714365133	1800733547	3939419553	N/A	2816167332	7377054984	2034478990	4806645527	2808146036	745209114.3	3148421.9	3413221957	1943069134	2309046742	2646304119	1946459123	2056609058								792979598.6	1695359188	828742894.9
2007/5/31	12031594957	1266368729	5966281177	4111636697	4664088171	3156622081	2832883332	6809928104	6109891046	8569336821	2153152689	1076920003	1555960904	4889452276	2556330636	5490503350	N/A	2697487913	7177238237	2783984889	7097118993	2092774481	N/A	1642820224	N/A	2577886659	3424971623	2885538570	3151966255	2714902993								1055275449	1926266171	674076115.8
2007/6/29	14073793085	648581498.5	3591696913	2429368637	3474058540	1727113447	2177190051	4638184360	4501526806	9761043095	3152174332	956506088.5	1097332394	6474959555	2356626557	3825989354	N/A	1542140927	4538742944	2427007304	6722803791	1717275976	N/A	7753245561	5958713019	1874954760	4569712312	1705108254	1911814725	1716096211								987950980.6	1346409226	674692423.2
2007/7/31	8858589911	401277865.6	2511614143	979424901.1	2777862932	1679916316	1266127700	2363035933	1593595243	4559985820	1913405533	347736796.3	551372910.1	2574905109	2105907351	1200928118	N/A	232669814.9	2692194121	1626285770	2362186608	674762579.3	N/A	3668547890	3190988727	679972784.8	1571956558	940057271.4	949124107.7	1457420226								418945668.6	911665316.4	326933646.2
2007/8/31	15465505641	634633380	3841752186	2548549821	5485377251	2316345106	2091492177	6405975155	5317860551	5228263151	1598963660	904585720.8	746463895.3	4971433498	2343795548	3552784651	N/A	51686741.8	3977814615	2489619771	6494065854	3291766186	N/A	3748910855	4264647874	1443172940	2249567722	5593241870	1957099366	1922020298								641227063.3	933402485.4	369927697.5
2007/9/28	12502589059	930326264.1	2565131378	1796294731	5483533077	3276972618	978749313.6	7722088738	3663693428	5288261281	1026411678	778320473.9	1686023217	4523458753	1366729247	4411056432	N/A	6486600575	6488925681	1592298279	5662106580	1926546912	725165194.7	3207935751	3947635914	2134266565	4121287152	4585276338	1097112661	3765377356								947727187.4	644689207.8	296441688.6
2007/10/31	6109032684	484887446.2	3678807414	3149409805	3191581061	1260976534	674323234.6	2849778993	2301019101	6489066367	1009955731	730172156.2	520797632.9	1820388695	2017271288	1472002507	N/A	4511736704	4618692717	1157588528	4436827636	1044953342	386066442.3	980170727.9	1864000763	861953301	1163011607	3691935875	810477199.7	966741150.1								279215562.6	563814255.3	233239001
2007/11/30	2821426543	178062135.5	971358483.6	1021496872	1137578708	618511371.8	1340003511	1615731415	1254621739	1672485943	427508107.4	643931036.1	330958970.8	1122353009	517914395.6	826326777.1	2925880.8	1309547940	1419195369	1820966560	1448260239	861897244.3	277910997.9	922507307.3	994525827.1	446809429.1	928454983.5	2155605693	285309698.8	460872639.3								150987664.5	334306852	113625060.7
2007/12/28	5976180345	235263437.7	1663214731	1565792424	1556745244	782928749	699908344.4	2402170876	1652916206	1653486922	691095210.3	391615728.2	586333508.2	1863223629	647879985.5	1374821409	463164550.9	1524057507	1714217513	1925028775	1355205387	648082178.9	549786318.5	1343522580	1962404213	604061649.1	1613687149	1368403268	378479134.7	573393679.2								167072224.1	626209928.6	163482331.5
2008/1/31	6876318466	315681764.5	2467022801	2850341437	2760733391	1756679700	1399648803	4740186520	4466084122	2791096904	1061563051	640972799.3	1055295864	2649428410	1221507017	2139932008	288057368.5	3230065798	9201407449	1584857258	2493538015	1237877072	857820714.5	6525412088	3215164420	765133243.6	1783611604	1519293629	1162158079	1359138980								402644000.2	1047851573	275832505.7
2008/2/29	1668264442	198068299.4	795828285.4	627468393.3	864040776	572150356.6	339653163	916961840.3	1105026559	865493226.2	383280257.8	268278501.3	321050348.9	1194446144	760668779.5	776167795.3	600138203.4	1282319583	3088779025	475367524.7	1545792177	475212254	155213963.4	4304569492	1170566511	127232019.3	1175159068	1087655154	216340622.9	481779048.3								124074032	413365868.7	92687985.8
2008/3/31	2143756672	507368402.2	844416535.8	N/A	2679923280	603689662.1	525717935.5	1486111901	1536449857	1014186519	5078939978	810919604.3	651244442.8	1626442690	588241610.3	1223178372	491057879.7	1344562849	4157776176	685909447.5	1679086319	783705380.8	176942908.3	6140337465	1386956404	N/A	1424779054	1165603627	522502066.1	991004361.3								390510088.4	1035087058	140952603.3
2008/4/30	2728316598	142334071.3	646495855	N/A	851396925.1	336180076.9	777331269.1	1114923060	1162990101	792372391.4	4468395436	318760077.2	316721564	899377594.4	708385797.1	652961219.7	206599637.5	1187736250	3580125132	464855449.4	1208900370	277454060.8	112125448.8	4125000846	1117682552	N/A	862700927.8	813203470.7	245797521.2	359820374								125918533.3	513426858	123315453
2008/5/30	2215699959	166887100.1	660937346	N/A	2005739936	653132259.6	776532100.4	1101266637	1436064327	839223270.9	3470390582	1158767030	477741103.1	2218025580	636113076	1045223379	394154222.4	2373929845	6531908854	532732374.6	1077069999	496720879.3	374009378.6	3699496072	976278803.7	N/A	866201327.9	1022360312	535577711.4	460057280.2								275938461.8	531426059	123545999.4
2008/6/30	1065623546	133207668.9	257749463	545357304.2	978670914.1	212090148.8	321863173.3	554240389	901054056	702342916.3	1847557778	237836008.6	233358842	715470847.2	334955734.3	647857235.8	160501733.2	3236572322	4092156134	83795674.8	557970012	505726219.3	66537942.5	1631010226	488263666.6	346950103.5	498373428.5	487121934.9	186884427.2	258918112.2								N/A	194437394.8	76814420.7	489103910.8
2008/7/31	1244168934	145182163.5	245299056.1	3701706267	1005670888	513895296.5	336510899.2	679514288.8	744848731	942934417.9	2671515481	458347836.7	140592315.5	840133356.7	639893950.9	564238556.6	215802639.1	3510771056	2911530910	428293167.2	634159246.8	748519352.1	171410430.8	2167795108	509859415	422665322	722279794.2	726375079.7	232496560.2	416891674.2								356140678.9	3195643711	109164637.8	577947267.9
2008/8/29	709163023.6	47422157.1	130680167.1	1079706093	396941954.8	170373292.7	136499126.9	602900620.3	265423130.5	399264831.9	799926332.2	127149384	51094890.8	345605500.3	145742289.2	336978261.5	91140412.2	1638715052	1147545733	937853641.4	215344512.5	183190332.8	43319304.2	1414867996	238450659.3	132566744.9	196676992	450476464.1	84785706.2	220714967.3								73771532.7	996766608.2	N/A	231819524.9
2008/9/26	616867464.2	66125734.7	440114833.2	561661629.6	367471230.6	115032857.9	279544139.4	268373439.2	284790041.8	246875656.1	622735013.4	141314457.3	459609391.6	379811363.4	139129325.9	171069314.5	101691284.6	1257308441	951567529.6	609984000.5	150207761.8	129074228.5	113653250.5	817752236.6	227186126.8	200014988.9	120658306.6	233329228	55641414	141709309								108196201.4	666012868.2	100347000	166673064.6
2008/10/31	594434152.7	60085044.1	121637699.8	638408185.5	580083288.9	59271357.5	153784511.2	201715473.2	157197494.8	150859875.2	670657849.6	121338956.9	165549342.1	342298854.4	76678724.2	101129260.1	92569697.9	900649799.7	552820598.5	404032723.9	116259385.2	49332919.6	129177195.6	477821550.7	139247246.3	87075029.5	117048881.3	99346714.9	52771298.2	79523856.5								37714850.1	593241582.9	82524471.2	107025518.2
2008/11/28	1397058516	165734789	354609584.3	809941941.1	761050294.5	273335306.1	173481305.7	487777942.9	375689788.9	455010339.4	1172543087	216041352.1	232900017.9	475570421.9	335686256.2	492649646	144734990.4	984690968.1	1471205422	265876667.9	394751264.3	103151790.9	80845699.6	1125265131	680482030.6	236514917.7	233562836.3	264086939.2	217594181.8	410155178.1								99167640.5	774101495.5	216565687.4	223448446.2
2008/12/31	1499925127	405494613.3	486739793.2	1809850508	1133708394	464266331.7	448439735.5	856707187.9	409160007.9	673069977.6	1341439106	649571121.7	97250011.4	945721398	353659126.3	400998263.4	248587534.7	2167091076	1803703858	463430043.9	447116228.1	307363880.4	237755037.5	1470071683	894814208.2	262048256.7	565786157.8	660819108.4	284230352.8	481876665.6								294511967	1370073227	651728098.2	562799021.1
2009/1/23	504497006.3	104914196.7	168588620.3	820804528.3	797066744.5	430480763.8	173512209.1	340294194.9	512018529.5	383604340.5	895205940.8	336469861.7	269035316.6	603585586.9	124865811.2	215853584.4	153378343.9	1085681144	889384366	279924966.6	162654914.1	264194742.1	244738862	1316155273	356643963.2	246602479.9	388108567.3	173908737.4	120938963.5	241302904.4								95056198.3	804380489.7	389354464.6	448651288.2
2009/2/27	4263020390	385087270.6	1249718494	1905358308	3165079759	791953891.2	588148129.5	1287370906	1222226705	1003530755	1998235950	774122861.3	743493076.6	1298087623	755309112	1426402998	480619761.3	1991941092	3203299608	25223378.8	810228877.1	573920345.8	455701833.8	3794752994	2373775826	710804086	759095295.8	984733930.4	778443996.9	866135652.5								333490837	1647408539	954463933.7	561606500.9
2009/3/31	2955549980	382750263.9	2049491398	1180669508	2245537852	980222550.9	457451838.2	1728445559	1199298911	3095043550	1212508017	574171007.1	941689548.3	82850525.8	821184297.9	1598610019	354900665.2	3013602103	4495375871	1542287642	628492941.9	450488293.2	783264110.9	3020541813	1458688254	696394750.7	677110537.5	675000908.8	877909826.6	1069785947								94851435.3	1884211734	2198960714	495615193.3
2009/4/30	4325860851	323405457.3	1311787523	2354463626	2483843723	735032747.3	828957790.5	1133065416	1737128642	2269865617	1629149174	688823459.4	687905087.9	1972190036	1233768072	4105583205	509138280.4	3489119451	3722470176	1062366597	1098266968	807465684.2	449427383.5	2926094532	1805140609	930165636.2	1347597492	1028424747	841271314	1380370318								485781383.4	2678116571	1249111834	994863389.4
2009/5/27	2171947421	557125641.7	988593884.7	2024792736	2511172320	770995338.1	912965725.7	1475819981	952906026	1325642050	1719534513	776500175.1	1268051730	1792940507	899758971.3	4775593084	263056750.9	2900117289	4396351394	721197747.2	1053245266	679277563.4	380972615.7	2840198700	2353241253	928413930.7	1943749851	933218735.2	1155531247	1495489409								457272866.2	1671861572	683450815.5	564670944
2009/6/30	4136640428	578891702.1	1494277746	1487196577	2852345335	771094493.9	1215324731	3743221022	1119625904	1490286819	1839295958	642592465.6	760369116.6	1621432970	960711677.2	3332711844	316023538.2	3643813178	3791835912	1447096331	1041341262	843649511.9	136229795.8	1713879793	1713400742	832842175.5	1142470480	1226883225	1257351853	1753804814								669072143.2	1064124184	560713312.9	466077249.5
2009/7/31	8037859616	997321727.7	2302558567	3399002616	5229090192	1220540970	2215648731	3708430779	2505420547	4468390404	1964176469	1103436759	1452389052	1747083773	2010521349	6112056384	542594977.7	5144647256	9367256640	1233938128	2819410294	1069654026	2056643781	2877190132	2932470507	1144242131	2593733225	1860303253	2210777423	2240533012								875877844	2171761591	1073908082	806998098.1
2009/8/31	4433102301	480822941.3	743550680	1363522514	2589087733	1077824538	522633409.9	1575685157	1551797559	1828739359	905416643.1	830266235.8	1585586274	1489032445	1126173712	4584363893	359205546.3	2823815179	4850726372	2423561923	2493324227	552411628.8	111978356.6	2842597806	2131400059	695358030.7	2394469069	755661051.5	1354969568	952253678.4								1225533197	1563339570	628882323	1080943047
2009/9/30	2676578885	738267578.4	697053603.5	807303933.1	1643058437	586943074.9	1200175762	1684422564	1299015542	1336007972	1082503242	644630524.3	1005711449	843147584.4	692223702.4	3498580460	278719942.6	2354687468	2939107485	1541594047	1508709221	736817498.1	1085422326	1416362378	1087622678	1061134779	1641507315	515705741.5	804452712.7	1202372097								945087144	1291279900	694330707.6	1883067511
2009/10/30	3029522214	1014454952	1042343693	827710843.6	1570678203	430147344.4	1148337788	1450492389	1090442857	1140963582	536510767.7	453801255.9	521367449.9	779600151.5	601612855.5	4385626911	294638512.2	1986853091	3017296495	133287959.2	695312638	274633673.6	449006028.4	1095867448	789251352.5	1760084503	1260221717	285835323.1	608437394.8	764099474.7								754589454	1222002990	358702680.7	740503993.1
2009/11/30	6195571428	2270917934	2563592273	1745099729	3212161853	1525058481	2578642256	3034737109	2384588873	3379390302	2546006765	1732245169	5180758154	1624864536	1974072189	5711532637	405557715.7	2520662329	6534144397	N/A	2817887939	1614351169	1220163175	2758457478	3394141428	1720754751	3365477427	1177212437	1355723268	2131155307								1200511258	2766975764	1025147164	1372138763
2009/12/31	3707076284	935779505.8	1216458009	1304035612	3025603077	1169528786	1370989702	2557388015	1840403857	1428992870	2908015440	2791776994	3429809870	1814706202	1822301019	3390987136	261338661.4	2420588118	3500990220	1895190096	2305513874	1177717374	506351090.7	2897305491	2306286794	1405621010	1507747577	1194300917	883071868.8	1846789078								578664618.3	2218461316	607249757.7	1431967511
2010/1/29	2875680541	619646371.2	1066084799	905149893.7	2050371502	912338358	1298697830	5908842738	1521658976	2028433312	1345308838	1775231730	2012505086	1908435000	1177291489	3221047202	247933936	2086332109	4477880229	882543885.9	1274168756	706816306.3	508054828.3	2548177049	1401928847	2506802403	1169042141	541708554.4	664340915.7	3129229189								640922727	1264388527	504796545.9	1360416257
2010/2/26	1168729826	861430050.4	824847450.8	375702746.9	722579894.9	339790101	460040742.6	4890140674	791527034.9	587673653.4	1570558719	1171777114	677300971.5	1222093210	377997674.5	968509783.8	97434667.4	2020864215	9177491994	347533047.5	351425721.4	357467302.5	131885865.2	959518976.6	439730059.6	756179046.4	392735507.4	186806393.2	884156881.7	1470967407								262208764.4	668393639.9	145180319.4	354761258.3
2010/3/31	2294797995	1467844094	1293744990	2334525708	2035739167	1419974696	1235712802	3712579497	1095847372	1432782515	4174442173	1314725506	1015250162	3517763192	3148413795	1617648607	287507713.8	2549824440	8150580902	901447172.4	2028990752	1120247440	523951623.3	1784087776	1396883420	1545660188	1729444958	1817060836	2041664495	1451190680								699503315	919162012.6	568495922	1325104071
2010/4/30	3020587517	666551218.2	911318804.3	887249013.4	3296427264	2100666943	1086516651	4821638168	1550628294	891247757.8	2368472802	2425442030	2073029025	2791582208	852047944.2	1680133809	457769824.6	2320795606	4427792721	1077645954	1004443020	857420173.9	692874001.4	3120945955	N/A	1393486267	1018645533	802805322.7	2310068344	1201119598								656644254.6	1383082463	832736430.2	931254402
2010/5/31	1212248677	538985430.3	441395203.4	413928555.5	851576545.2	620668704.3	418140548.7	4697863605	1062569025	401080711.6	1505795816	1269702763	710827346.5	2092738228	364388913.9	603813626.5	178254792.8	1691008281	2419293345		421380877.8	454205230.5	411109320.7	907463125	N/A	644679873.7	557332226.7	321815544.2	929259255.4	697904079.4								253972875.7	501981561.9	486439752.8	364010377.7
2010/6/30	769682410.3	247908774.9	378690837.8	212980942.4	902498329.2	343402797.4	543662362.7	3246812757	796099298.6	304215623	1710667710	737221873.5	510661932.3	2914610304	241221148.4	330145982.9	178873950.2	2975624258	1244579119		220574874.4	236711406.6	496677986.5	534036593.9	N/A	461197238.6	264360742.6	160207367.4	632966143.2	390827287.8								137633447.8	589834956.1	278075056.8	419854661.1
2010/7/30	1401296887	954202490.3	1379819165	532214681.8	816461193.9	429270482	1132555266	3671376364	39113290.4	635168202.4	1997351606	649489829.4	823787577.5	2399171140	180520832.9	1628240219	101457750.4	2604432958	2977726728		330468846.8	775634403.8	320532345.9	797018031.5	1216997648	485641419.4	974417855.1	241523316.3	749626670.6	972554346.9								200841098.9	1545105428	335057625.7	660333825
2010/8/31	2233689738	856170586.9	1841623100	718613458.1	1754222500	1188250858	820704046.7	2900659460	1798655794	758580436.2	2700620675	949352323.7	940349029.6	2295994052	9380112.1	2031168365	197023792.3	2866780531	2974661956		971735074.4	809583612.9	467674926.7	1855550840	1236073839	1258058918	1699551533	346371887	1356717541	907557779								322774813.7	1124271794	817458167.3	1000351616
2010/9/30	1763852712	682088266.5	595392955.9	581410452.9	1524779618	1557357737	993772806.8	3302327491	694351647.8	740562783.7	2444788084	1917574738	1223503820	1992699278	1882117850	1143401748	215199550.8	2796681087	4108857819		464478647.3	631149312.3	410304331.9	4128775848	858753224.8	1136785230	1192169622	361935214.8	732351621.1	1394310995								159300367.1	1601301713	456495531.6	893528267.6	1472911560
2010/10/29	3210150191	511033061.6	589642462	777865611.2	1618889212	896408891.5	968905828.8	3781535126	1178571761	1300545758	2686958080	1229751487	2497168916	2698846540	666367119.7	2000665315	288064055.8	4713316131	6353521505		670561624.7	539674947.4	630990159	3246566706	993241700.8	1764381259	2119740234	310712353	862921263.6	1241740018								199386615.5	3201807279	842999123.6	501854406.3	1956524414
2010/11/30	3222166071	690389700.6	1044611554	1137572697	2545400245	1074941654	1541627024	3540160522	1984727360	1318790285	4282958717	3616190386	2586115930	4094540334	861873587.9	6839593983	232325516.1	2878242156	4804567684		1738367399	897303136.2	927970217.3	2588704332	1391319767	1500161009	1858854888	452707947.9	1376023060	3575262960								360656967.3	3829262643	1318974879	3253714425	3206226904
2010/12/31	1659703904	202974001.6	1414593698	659726641.3	2860425866	334820542.5	748983792.3	1677657630	684097932.9	415644044.9	1690993715	1555951936	1251884558	2231535007	883499592.6	1566885196	N/A	1659485766	1562309586		536576527.4	494324001.9	361172339.5	1373163316	871780237.5	2081882542	493496256.6	331275014.2	462542708.7	1299311702								143848212	2022572228	498096166.4	3028342742	2637912614
2011/1/31	840465144.1	104217546.1	588743134.5	198772204.1	935681590.7	147761464.2	327675767.1	1283405834	364645263.2	203567626.7	700924195	374750637.3	417268170.6	1037411115	321869559.8	703532553.8	N/A	1106106008	836877592.3		220038253.7	157282638.8	207965604.3	646375069.1	633500800.7	1104943610	240916471.2	466881013	574858500.2	622193412.2								124266707.8	916865797.3	329998917.9	1644022239	6157115299
2011/2/28	800016368.2	808646306	422253498.2	237331925.2	1063810522	545233182.3	325426986.8	2020954703	490917527	313733707.1	907851886.6	456921165.6	500713595.4	1113239048	443137900.5	1135548200	N/A	1433153058	1084231687		269195445.1	317209193.9	583726805.1	957093328.6	602646338.4	846383561.3	327750283.9	341536611.7	363737442.4	910463332.3								115812617.3	933397572.8	277153190.1	1865897043	4373614908
2011/3/31	1747054775	738056159.6	527591089.4	677611106.5	2999183223	815649964.7	1011584011	3060477983	1435866520	1275549688	1691518679	1616899532	1499476773	1594799767	863050976.9	1816079527	N/A	1806740553	3289426620		1982882660	785441038.4	740961867.8	3295264657	1434661716	948067070.3	2263237883	664221887	982748366.6	2997742013								296209384.3	2457798896	679672736.8	1044654257	7650947985
2011/4/29	2463895587	393060436.7	N/A	757576092.2	2565011939	561970712.7	586224816.4	1770712935	987807650	2926434364	677386786	741570954.6	1350458752	994204864.3	768120167	3271374568	N/A	1516786248	1616979259		2396947116	1004798087	536456582.7	1059925532	1813643526	1186199054	3276451431	751775979.6	1283493002	1003287763								1098443256	2176815600	1128099679	N/A	2162534219
2011/5/31	2704515877	905765738.6	N/A	2916301211	948142717.9	1210461804	447359947.6	1590541753	795932265.2	4394909714	342364630.4	612160399.5	744970809.6	598834267.5	1411089785	3547878688	N/A	499174841.9	1598292221		1462148496	979221811.5	450399695.3	656918307	1693835750	2155324250	5612887295	467636140	655668318.3	660294725.2								2590965965	2003586800	748369693.1	N/A	1141939645
2011/6/30	873269379.1	348990200.5	1116971725	2176028511	560776966.8	310990213.3	279813803.7	851813896.5	317689194.5	1883926685	583084771.2	260580512.2	356163674.4	956907553.9	292380181.2	900353967.8	N/A	538957748	660983560.5		202379661.2	445920255.7	252995966.5	396641487.3	456819468.9	579700906.4	1699616344	235285870.2	409770133.1	487409619.5								3975671125	1031845175	297024650.6	N/A	893324609
2011/7/29	928055187.8	472126156.3	1097257017	1574759762	779854110.7	1217810623	330733009.8	1217502395	432903781.3	1834551370	693089595.5	519623625.7	640817462.1	5329561387	347114339.8	1010528021	289695351.6	636994597	868370482.9		N/A	395908148.4	609289012.3	668244057.8	1616940041	948006052.8	2791596522	242881939.5	851125952.3	662970053.9								2271927466	1324527850	314416874	N/A	1846979601
2011/8/31	583744145.2	746402732.4	365670415.4	929370836.1	1526563916	267769118	367517256.3	694652511.1	341166518.4	945280804	562926998.1	614140199	1607263722	5667984053	222334511.2	549125744.7	136414002.3	899921121.1	566597427.4		N/A	426819218.3	321090969.7	454484937.2	1101422380	614516428.8	3827928145	601301610.9	436819942.1	389875060.7								1644056011	952100492.9	386416178.8	4321316193	1262254006	4305747698
2011/9/30	364753526	132096316.5	168741741.8	1063889759	1039472388	140698993.1	408531048.5	444075109.9	26910594.9	386356763.3	307188795.6	281559267.6	530762015.7	1411212837	96075029.2	279575183.3	329177267.1	690033523.3	283126600.4		N/A	270126096.5	422172786.8	791867263	391052288.4	221306549.8	1061177333	384507918.2	137161737.4	262335191.2								524598370.6	300906593.8	126406510.6	2499975371	1053156211	1130421090	1686501271
2011/10/31	540067263.7	71881503.1	170015635.6	259577844.5	429068232.3	144601231	189421472.6	566457072.6	N/A	374020800.1	588187176.6	132385092.8	575156487.3	2422619042	90101552.5	249390286.9	207940988.4	1519324020	364347479.9		607680747.6	N/A	130851475.6	231218550.5	300078819.3	166157376.7	585913026.5	161456705.1	100286324.5	139702384.6								449635177.6	416381502.5	124960168.4	2185766562	1375203240	1063198594	2792219131
2011/11/30	969581579.9	169217069.8	324748609.7	493227250.1	599684145.1	255458237.8	262296013.4	644327039.8	427559802.8	1174655126	1473452536	816267900.1	903111244.5	5420361923	221691043.2	1349878464	287926046.4	1602126660	735735697.1		1270702869	480632080.1	284261744.2	514071919.4	492096521.1	314204737.7	1056700284	193074372.5	364144913	465517997.2								1091730999	878102877.7	231842176	2538574274	2447789696	2437297059	3131881094
2011/12/30	322456203.1	69691702.2	135685794.4	135625346.8	236346505.7	95076853.1	257217303.6	953630231	713289343.6	685888482	1883179438	242296143.5	542065990.3	2396183669	194263754.4	557816793.2	111006288.5	767499587.6	612453089.3		434581108.6	253285954.4	145469648.4	196975643.8	255927967.9	129571577.1	358985723.5	121511404.9	126333612	270899735.5								288445382.3	1624025719	101119608.9	875369770.7	1015461137	907760738.5	1416895069
2012/1/31	364854234.9	66901334	151911059.9	99416844.9	173989852.3	52661921.4	96301007.4	1055035395	384457266.4	290329457.5	1457838411	87345329.9	557356157.2	1349997313	158425842.5	287341285.5	17331679.1	996353184.6	426281259.7		300242077.3	1155797511	101111728.6	139394876.2	248458254.7	133296110.8	221394123.3	66189767.1	77941001.8	153147687.9								266548920.5	379407770	158233880.3	646276831.4	762059165.8	429800021.9	624267994.1
2012/2/29	995113074.6	209786952.4	668739340.6	300604834.4	609586651.4	173548614	263736999.6	1993806295	445731453.8	655038126.7	1589979301	404553443.4	815521906.9	3601691279	220856382	627524293.8	1460034	1406408219	909182674		616609997.8	1936619028	254790588.8	366987085.9	502518962.5	379566148.1	551664372.8	215143484.7	196342527.7	463306812.4								707907440.9	746731172.6	616476574.1	2067710184	1600254745	812770967	1326162937
2012/3/30	759887222.1	231883530.3	430186491.8	365207486.3	1465625761	276520309.3	270633671.7	1607805658	544051520	483920927.9	972001383.2	299654165.8	914687995.2	2207984688	224308650.6	552829621.4	76134481.7	1640755533	620920186		475713974.9	1138293169	1679202408	519451470.9	1550621630	841558244	598957177.7	157048363.2	185463565.4	433043236.5								490983380.9	648722531	557052839.7	1705855807	1169635234	1270350886	949974116.4
2012/4/27	593847687.9	264821338.7	1769909458	213105440.6	695901750.9	291679060	955364522.7	1308736336	269164134.4	583734699.8	538562252.7	411806052.3	589898487.6	1649695251	118400512.2	389915720	85865838	1320970796	550776363.9		213317259.7	1351605432	1339032160	484873753.8	612342428.5	619977776.3	428065356.8	91553446.1	265979827.8	985210915.6								326771086.5	325287563.6	212998612.7	732826228.6	493080610.4	844255000.7	430059566.4
2012/5/31	865144867.9	108690995.5	920168045.2	286031541.4	3271128116	985306575.6	1648319769	1689121525	476451823.5	641839099.6	1719956541	560243392.4	577929178.3	3387026517	134770015.3	407411265.4	177393369.2	866186555.1	1086714182		407024846.4	454071298.4	1085781100	259203105.5	367486580.5	1485111594	362653277.3	100237765	182441806	2018165962								257152039.8	862904795.6	306573963.4	743009990.7	944376906.2	1324136722	792762733.8
2012/6/29	1225276928	145481806	662702265.4	194043339.1	1600316203	401336747	1014814771	1100081948	1242488641	2146653554	1447893698	199301618.9	311226711.5	2868179234	337911398.4	725322789.4	107130287.8	441689434.9	1202716536	2644543648	N/A	200993521	999244975.7	172383803.8	390918970.7	380674311.3	441866325.6	203360362.5	298359015.7	869243463.8								882238929.8	394299332	404888415	516202403.3	1095608386	389575741.5	2509632572
2012/7/31	525606319.3	193687589.8	340296365.8	147834543.8	1318276938	292349709.8	1324813609	1223257344	1241287476	1471946124	800563684.6	439964793	150412471.4	1952654827	450675667.3	982929329.2	77017390.3	387170807.7	1074967872	2368050268	37830111	466657552.9	822144657.2	113198454.6	214429097.6	363336821.2	246881933.2	179433153.5	205507549.7	808705709								308564088.2	219417185.2	464679876.7	277716827.1	582365394.2	421964905.1	777867316.8
2012/8/31	142232655.6	48068322.6	247736243.7	174740000.6	1103540597	168136441.4	591531580	773930337.7	498734124	554587915.2	809192570.1	317228469.8	163338177.3	1247585066	191338938.5	402580362.7	68466709.6	282479340.8	560332516.5	5800373686	350104283.1	386352543.5	801743678.3	204554616.6	1094887096	3624310635	495390631.7	151129133.7	94440879.1	327654962.4								188327982.7	228552341.5	253531681.6	539587858.8	473024714.3	312883288.5	694082111.5
2012/9/28	160984644.2	59517010	250427277.5	78129244.1	569798862.6	127527057.3	398679398.3	496864068.7	558833242.3	368514324.9	612597056.6	313308685.7	992542534.7	1204325867	120199983.3	243551340.7	27698973.6	286680923.3	355083817.1	1318875070	181178715.3	285453941.3	342761188.5	246156867	336998954.6	1472864223	270881213.3	74169272.5	59427728.8	275781155.1								187551499.5	347638506.9	307751570	471338682.7	339294864.3	1845020614	518496909.9
2012/10/31	650548723.3	34841224.2	306264698.6	111832072.2	934320733.5	168188060	489987666.8	1426481240	362306849.7	464044789.1	327531831.8	303357955.2	977179462.7	982477044.1	132182358.8	363578345.5	N/A	217419672.5	592717494.1	1321956404	263563926.5	253795343.6	484656708.4	115981415.7	407596018.9	1406861502	780529792.6	116805551.1	93055617.7	464525097.7								161826511.5	183896840.7	693587825.4	346778780.8	308826214.8	678709350.4	458334443.5
2012/11/30	307107869.3	342836620	910264705.4	130406651.5	1009908776	93027422.4	243737385.2	1896964412	254048679.1	516039099.6	618996621.3	331308545.9	370437821.2	1910263948	86534834.6	272275340.7	N/A	221096547.5	515279427.2	731085793.7	206670703.8	149737728.1	625727117.4	95084619.9	434523688.6	688607886.5	380688443.4	127550099	52792202.4	1176551552								111038820.1	249348091.6	330859849.1	329070766.6	435693256.7	265270073.1	683176118.1
2012/12/31	522513551.6	134473441.8	1072283870	159294448.4	1410351588	128016162.8	686440111.6	2545986074	754240024.1	1047626793	543039137.9	282446881.8	470266159.9	2235066091	202934985.9	429622874.7	61422225.9	700402439.7	925783201.9	1124081898	331319702.4	253921545.6	2347906919	316810302.6	371710995.9	1103564017	460732701.7	119717898.5	164370309.5	565816708.6								164025775.7	315135214.7	497241506.5	325576764	472613487	809493898.9	871629275
2013/1/31	972726053.2	216339998.1	1329695734	360165693.4	1394034783	403664978.1	908180041.5	2703081370	1355178485	1727337580	1395461406	572142492.7	862791535.5	4864481928	616205854.3	715572452.1	401435019.2	1230756941	1762675038	2178730997	824070103.1	660937832.8	1452842857	966376400	536912024.2	1255197884	834254624.3	214493011.1	635559718.4	935519914.7								365976210	998124425.1	819538497.3	438713334.4	1244332590	3079423786	792841731.9
2013/2/28	724797722.6	93247741.4	405959879.1	200758065.5	731744582.6	230514352.7	789499843.5	1170331068	530897436.1	848600464.5	1947518268	349274083.3	911482175.6	3033797078	356280637.6	651005243.5	207051753.3	1839279554	1142165135	1147485833	303386269.2	238597628.8	682642407.9	464846230.8	302030946.3	516399193.4	534511374.8	126228342.8	322969985.3	373907908.9								125610692.6	552646512.1	434837911.6	552336123.2	1841046439	2663664870	609933657.7
2013/3/29	883162121.1	154438419.5	337350009.8	207947898.2	2588098903	220518352.3	596644206.1	1451009821	844304624.4	1040548198	4574683294	427589729.1	645323567.7	26124649726	527209484.4	575162455.8	744864270.7	1338627671	1627742462	2313652034	388567492.7	503033957.8	699331521.3	562223548.1	491198899.7	904019291.5	566910894.6	781218484.7	689668728	998383941								256489839.3	1401949487	465401766.5	724535160.6	3041068175	1180628937	844831663.1
2013/4/26	740626490.1	49983471.7	240578907.6	88943163.6	943876535.8	80859234.3	395253065.6	1026312192	570115500.7	366803241.7	1258857520	375833367.7	307598466.3	25379252540	200600250.6	232595022.6	811945700.4	501120374.1	1207669945	482874588.8	420080560.9	226358952.3	323048435.8	224865645.5	530132719.8	266774462.2	1262040288	N/A	712446630.3	381538134.4								120873124.4	176445564.3	203213827.7	213187475.1	1119396395	741857895.8	N/A
2013/5/31	931305428.1	298197327.8	459395224.8	345277978.5	3092622712	177828371.3	425383605.1	1455045888	1180296086	1141543920	1483068025	634904377.6	538631353.2	22955842859	193490767.1	505458835.9	548607714.6	1398190819	2691006583	1008916156	493426916.7	282748500.3	1321226039	N/A	952240725	624952035.7	1356861482	N/A	937807590.7	980924634.4								212486323.1	717159425.8	383639272.5	770480010.7	1826037379	1361214893	N/A
2013/6/28	1217477965	70108878.7	211260019	453275957.7	1734468870	119318483.3	230774766.3	584074279.6	748598698.9	400696725	696897776.5	753092005.4	199671680	8457443161	N/A	276609477.3	777579998.6	638385768.9	1004806660	734128701.5	231333807	104704906.5	772679494.5	N/A	319980723.3	269545545	1081313093	264839268.6	794175277.8	298150789.9								1005595296	428762095.3	237282025.6	1191308566	648019396.5	686905758.8	478576909.8
2013/7/31	689090770	69758915.7	223735736.7	193067137.8	1345253326	126330167.9	286666194.1	2658620994	869684934	591976354.3	1087255268	591943109.5	287612773	12731721557	375311400.1	275531725.6	405321987.4	796056891.8	1372773204	585891537.9	247305756.4	216493644.4	1527163491	N/A	330213979.5	442288834.2	709414355.6	262509368.7	1179254797	516958488.2								966252034.3	404277958.2	311741829.7	2094323227	957805536.2	904279470.9	676749505
2013/8/30	1347423355	170659437.9	359054579.2	84872295.4	1641854349	191452704.5	440241282.5	710937976.1	646375796	658327884.2	1124842810	1121268008	239042416.5	10207486175	553384390.8	264826717.2	371458163.2	951119009.6	1310808238	825726971	272588889.4	194582530.8	985609740.3	341697254	374368617.6	401400391.5	561266132.5	450310778.9	905807072.8	354932020.7								353328129.2	531503973.3	359038735.9	908482542.9	2583555791	1923323915	834331431.1
2013/9/30	813629608.4	97733894.4	501092601.8	N/A	1420827273	206185100	464180727.8	N/A	608724896.6	773452932.5	828422726.1	779311122.9	303075858.9	6343434161	493761349.7	318554981.3	155272949.8	969500140.6	1746340109	679938506.4	474564627	127064442.3	1406994348	442679496.7	495984325.7	779329043.4	463385714.4	341541412.8	757210579	649186605.8								266648057.8	632538565.6	277190152.5	520993239.9	1249040714	2035140746	660069076.9
2013/10/31	1041729009	106101181.8	423224569.6	N/A	1652674856	155356800.5	583797368.6	N/A	891884476.7	1288506180	1814834427	652897594.9	451107840.2	19831162320	1437597938	369807610.3	282675987.4	1075891916	4471119382	693088045.3	414272351.9	456617821.3	1709503619	440747979.1	511292181.1	1464527113	1487506741	223214391.7	2561894030	338974995								1057802055	54276415	294109099.4	3132389656	2999447615	658697365.1	988155422.5
2013/11/29	1026267562	102918715.6	219533925.7	223950379.8	1673831798	166135288.6	407046825.3	2348502302	835598926.8	802445241.9	828089661.9	307245353.1	1748654308	15138291728	831174628.9	479602664.7	189055082.7	914554169.3	2323336286	763881775.3	310470619.9	824594438	1375043929	160989296.1	412413118.4	1220537302	1232669458	294460587.1	1847032739	219930832.3								1902844391	N/A	196979680.4	3018496161	1884288245	1484383109	2241200573
2013/12/31	1188853792	108036829.4	239042354.6	293718651	744510250.6	152181105	844573751.6	880527240	896991762.5	934002472.1	621321806.1	566324929.9	535272909	6878977825	628477802	1722496126	192122581	1130373553	1537888094	1312596557	336127222.9	390046288.5	1281596468	207151565.6	303313170.5	3744330924	782697566.2	186387273.4	1936645481	237282554.3								825611722.8	182573959	301287281	1707915578	807180320.8	1913382515	1437372262
2014/1/30	619535328.5	35426756.6	171541706.1	183983724.3	52733292	63472058	310522007.9	703719997.8	452599132.3	532871125	348717764.7	241334248.3	215894648.7	4078917696	308936706.6	3467488077	195965208	561483799.4	1330861520	428424665.5	314727982.7	180734838.8	680365742.3	114351181.4	152179514.7	2039816459	303738133.4	172499295	577480168.6	140364777.1								334756425.7	333436998.2	298623257.7	751961673.8	509440148.3	838816946	649209112.3
2014/2/28	970989775.8	N/A	153051507.8	208279439	N/A	183429234	312013272.1	1077837550	557612644.2	646157873.1	753957411.5	425635062.2	366406224.8	4493543574	581429283.9	1602672290	350116235.8	785168380	1630675163	556050573.3	273684835.1	354962815.9	704536954.5	735953447.2	220248421.3	2075689541	586471752.9	251440586.8	1080488451	234118155.7								995666259.1	459592530.4	283627988	1133031281	760464518.2	1306347056	926247621.4
2014/3/31	1996703456	N/A	325754822.4	1135445225	N/A	N/A	239021501.7	3366927278	1017259664	848364307.9	779074436.6	369974895.1	589209061.5	3263114915	1616759436	1176688619	242919452	577045240.2	1733183740	740048312.4	1326887300	455688533	686555536.7	577190271	2141097985	1144409800	688027901.9	1518619375	1245887029	325580436								868277683.5	352006240.3	335613449.1	766222458.8	670206080	977907173.6	739661381
2014/4/30	1299975729	N/A	343194714	1618802023	819466466.1	666045740.3	952733051.7	2003407342	658184607.3	1023252915	441470426.5	828296968.2	261228830.2	2628435584	2485621683	624763623.3	284089957	430531258.3	869396076.7	516012296.6	636847968.3	177695628.7	1278995163	408926072.1	766281559.9	977930615.8	657019926	2881040831	749736758.3	200789156.9								438615552	299152090.5	444352295.3	585778700.3	282595418.3	814959972.6	296171291.5
2014/5/30	1175751388	N/A	174753369.2	1878441583	492407733.8	1598146144	401808474.2	682364909	313618543	507633230.3	181485113.7	700642684.9	382032150.3	1492000890	982718372.5	344629556.3	182673142	327328824.4	507869724.9	202151425	435656983.3	100505996	2596101385	168858416.3	398048957	808228266.2	150014334.6	694662733	276813374.1	130233744.1								185269768.6	216220707.7	247675384.6	263738553.6	298638076.1	375216130.8	129706777.1
2014/6/30	829020825.1	N/A	90311360.6	499395894.9	440890170.2	698529214.3	398823374.8	644649306.9	306993612.5	842791092.9	459727384.5	279634772.8	218864288.9	2707745851	504017845.2	334962354.1	178936553.1	340295677.8	450476068.5	525701754.6	357207565.1	186780277.9	1103043805	155438262.3	463022471.5	964478784.2	218233828.2	529737946.9	529610266.2	305517573.1								325298762.1	505759880.2	201634816.3	332370050.1	795504613.8	565197986.5	261678578.4
2014/7/31	1866394340	N/A	205568536	714276234.9	1102022520	1150189315	2512881178	1283789219	1022190849	1583167563	999579432	357321125.2	408350580.8	2797078729	1538085156	1159151121	330784471.3	399573071.2	1163562224	796472235.2	1810879509	491587123.3	1617201343	762984734.4	1173253456	1278070964	448219465	3118264390	1573900369	904162037.5								586364610.8	328252495.3	946084981.9	959311776.5	936512082.8	1358186686	385847835
2014/8/29	1965207460	517313659.4	280364385.6	N/A	1357687435	1732805466	1532266913	1476810084	994638089.4	1823609826	1006553357	2450509543	1491454161	4722681280	1921703210	1156722967	505832355.7	902861932.5	1328880966	1275952950	1323055218	N/A	1951397342	1492729254	1107244265	4190781062	662640684.9	3224001442	1216637783	818050007.6								558108715.2	N/A	809987067.4	1088299891	1028010337	2857552589	505140660.4
2014/9/30	2218102092	999436199.1	589261741.8	1181148492	2466715743	1057649626	2597185111	2334804789	1403586007	3580990020	1577280964	1433005041	1420704235	14535638947	1885992102	3386505749	162616581	1738765724	2973356277	1461559696	3459151013	1112883103	2109202396	1384933609	3012815814	7374735701	1412442248	3404567377	1583645634	829890381.6								1281895646	N/A	984995672.2	3645875641	864843183.7	3771529803	836588961.5
2014/10/31	1584631928	475395760.3	610062859.1	1656568621	1559819793	574444524.3	1295158957	1809244236	1213036114	2490950367	N/A	1813872286	902321219.1	7298177524	2816786300	3188754347	260026468.7	2694717260	1879440004	1103013492	2409972592	1798391765	2697931549	1107153328	1800650764	7156141357	1038529338	2906676421	1445438616	1087219096								659056654	N/A	910440007.1	1866028908	2139306973	1538112604	914046143
2014/11/28	6480615473	1479767070	856915077.5	831663303.6	1738391789	992456546.3	2922866444	3159554509	3008670285	4434239017	N/A	1522750064	777255950.9	9242847127	2944696535	4055682696	747103309.4	8022281800	3622202762	1465440654	2851143759	1909843989	2168787984	1251977392	2813245974	9209852933	1450959584	1814733145	2227606798	1209027893								876260568	1036988302	1244133198	1436886936	1681901528	N/A	1215135999
2014/12/31	13463915017	2945375967	1566245052	1336353140	2471891462	1009416767	5589159350	5428926196	6604747626	11298842037	N/A	1482686811	1235759149	32241624176	6728255421	3993088844	754048894.7	16406384771	9972193213	1922852314	8824902369	2023023745	5754061637	1242489448	4832259225	N/A	2728325390	3556861960	5218109443	1744319179								1176668106	1688761455	2940758580	1608751769	4115157988	106688078	1538618426
2015/1/30	5728400875	3004361590	1205730827	789412229.3	1789717385	615809230.2	1661634783	3677285241	3066709863	5231208203	N/A	N/A	572195986.8	13916626495	4122608222	2067962073	144158262.7	5851936886	5326469899	1003206555	6017688367	1305301320	5061556290	631623048.3	5999621401	N/A	2776460858	1322544060	2782476199	961603423								646838213.7	N/A	1849719883	N/A	1457850031	2373065236	678078312.3
2015/2/27	2319935740	1425153411	1234952572	817355058.3	1746714466	506362743.3	562435043.7	1841972446	1490156895	1984864050	1279669010	N/A	91954355.9	6248509552	1202899846	1462759189	N/A	4279529843	2636648123	734709805.4	5089496071	397591398.8	1847021347	499135895.2	13448002767	N/A	N/A	N/A	976509668.8	435965063								943582443.3	N/A	671484316.7	N/A	1361578148	780157600.1	633206090.3
2015/3/31	10510086894	3377369234	2191855648	5047739028	774053510.9	2478211597	4654194289	5478709167	4968128645	8877046044	5260578388	N/A	N/A	22465029945	4922197184	7455002307	N/A	7511718347	9818874616	9883007653	9843566760	1798878414	8628023028	1813202146	18439793857	N/A	N/A	3438996382	4515369348	1913586778								1039063370	N/A	2599373283	9298845877	6580621173	5093476830	1436950930
2015/4/30	13974016632	5149167721	3178862539	3806639467	7824080869	3380242596	5676879638	9232984922	9541504366	11014102730	6407456389	2412024536	1583922361	37321990560	2233785330	11139551574	829536166.8	12366279882	17749064252	8295298218	17094417625	2573874964	9349674772	3484759546	27255861636	N/A	6239376234	6130821585	7861092702	3701959496								1501368500	N/A	3644615622	10000463683	5275763329	6100170465	1005826322
2015/5/29	16886890055	6515952901	7208314151	3681510350	8595924591	4519786544	4399687133	13010814635	10051346900	13025833246	5349900187	6843809083	7307874309	28044256501	6800064732	12845418183	2713965398	10024739912	6605934520	8319561138	31790252799	3883431446	9035497993	1938304232	9450189321	37522219036	7001907709	7326103888	7997269821	3876997250								1852571661	N/A	3701258936	9426463747	6932768010	4892630556	1334409355
2015/6/30	29244249648	7540727514	12675503881	4991854916	11589413575	5496782339	7152331474	11225562788	3265617507	10109190624	7277639437	6754992112	6174161267	38553196925	10290886198	15045677683	3859261029	11685614968	30319840996	16160496945	27603224597	4335562072	13009161509	N/A	34312996375	45188463912	9629624494	9409473306	14147545379	6629343311								4738854027	N/A	6122313624	11041967528	12470384640	4315829758	4217992443
2015/7/31	19714359144	4917344639	1114007001	4049441499	5205226546	4008336581	3547092442	7791533650	6480044628	11261330975	3216046644	4899381482	3260145254	21946504293	7359432280	9844099333	2911115563	9696958384	19879250870	8400559677	13077567140	2543188400	7040011238	N/A	31676804451	25909916849	5302335215	7147260983	10541721097	2998698287								3234610927	N/A	5162835786	4683293708	7156593226	2106151154	1015754031
2015/8/31	18904531800	3404762786	N/A	2094467083	6499587807	2024702765	3431694163	7533311339	7381869155	8705685597	2787301090	4126899611	4056820326	14295928081	4640296502	8753259202	2778480307	6525867496	8422145366	8843060279	12168341045	5063232061	5176177891	1382828457	41361894484	17915065954	4149340220	4919073662	6987228824	5552931699								N/A	N/A	3477763201	3553477736	5383305245	219183804.6	2159297263
2015/9/30	9685082701	1214776082	N/A	1095386906	2356405947	1653371975	1635576829	2874511685	4319388748	4963119504	1598195987	2074788744	2866772479	5811406824	2200941889	N/A	983256381	2953107224	2678570367	4572199975	3901993988	4427627538	1934657155	970034307.3	18804405388	8628080449	1804943726	2741983683	2247116180	2438847151								N/A	N/A	1799258718	3819794016	3967302144	N/A	744549335.2
2015/10/30	9348833155	1804450989	285964971.4	372390252.5	2400714090	1723901262	1883597025	5780663754	2462126403	5801782217	3165646140	2313181050	3373088353	17843166624	2584201651	N/A	1194821680	4758232621	8865826627	4938195831	5335982772	4377590483	2664775512	1154511732	19043427448	6959390351	3296884974	2589740954	3358502008	3326130691								N/A	N/A	2389683513	9653004986	4347687675	N/A	1053888306
2015/11/30	14876908262	4087241508	11360877757	1858730926	3925442345	2017909052	3325766182	7394636841	3299448640	11515271377	4928961746	2769682415	4726894454	19235456524	4663004779	8467704288	1762332161	10890779601	10047794847	7000563741	7063292114	5950162456	3989844175	1249756684	18189577801	8983498599	3354968542	3536406633	4329977867	4327871238								802796283.2	N/A	2836626970	11348288149	7359927102	N/A	2300518785
2015/12/31	6062374181	4078964247	4210272777	2465202081	6266203734	1761620847	2493862119	7536147410	2005926510	8220790174	2351349606	2984335851	3253546355	7111748711	3240324797	10972518147	2715344987	5976630199	6120855528	4302178521	2509472785	3273144505	3233476222	981164162.5	9471816700	4222002464	1912977720	3390480107	3541560479	2237257013								2362553208	N/A	2762798786	9123353949	5914134714	N/A	1636299219
2016/1/29	2778443065	1523987438	4060936811	1127836226	1801746122	915173048.6	1645117589	2591134852	1438187405	2848702582	993822897.6	1472483435	1357260630	3929997686	1596574718	3357693923	2990294517	2739284135	2491194684	2371864275	3016551271	913861881.7	1623833418	743613523.2	5219040278	2362126009	3193649437	2819046693	2613303490	1086912852								1935357520	1607488998	1643244651	3768377379	2102551944	N/A	2755334038
2016/2/29	1671727961	2131507163	2082430629	673131097.6	1273606647	434773746	696272044.5	1541301611	842637240.4	2114099283	1024267310	1084171457	656275926.6	3842816031	1050156953	2703844153	2311202869	2059207335	1890308077	2242246261	1305086280	598196645.1	749421180.7	759191628.3	4783841376	1262363262	874622671.3	1886681832	1943606088	815764066.9								N/A	2067326576	957721457.7	2351954272	1325794465	N/A	1529221643
2016/3/31	2913451682	1940046491	3401768497	1647154043	2147917540	885475448.5	1228878140	2262449796	1279616287	3363455917	1501743385	1693231502	1111236704	8353941336	1663307476	3021422839	2174464837	3712457039	3514720559	4929573111	1650296455	921152554.8	1387745164	933310667.9	5196749592	2367754894	1378628488	2964256434	1710287043	1921113178								7288149913	5155179059	1506070587	3752256503	2080425478	N/A	1431972792
2016/4/29	1941486154	2001660960	2084620805	1869039800	1937101013	3101780242	747651860.6	673715187.1	1246603990	2989314552	1205530429	1724686247	1188155361	3388991780	1891499860	3059054705	1780484817	2103166443	2206499784	2072046489	1804083626	1310786847	1596313097	1086033759	4447700387	1435761907	152486511.5	3323913676	2177631775	348074712.1								4788650518	2683003627	1347705932	6673525027	4663902677	N/A	1480927880
2016/5/31	1023227536	1343385185	1333632224		1252288599	3450294260	683035557.2	N/A	598434467.3	1999441143	732371471.9	1043824504	1269343808	1920301504	1846095484	3700488382	1086705765	1312035208	1277308263	1355384386	902002290.5	842834081.3	841079581.1	868365516.6	1908181153	1411731149	800785393.9	4277516792	3281652765	1622531241								1853969275	1773491988	3038965141	4718823986	1676488243	N/A	1112938315
2016/6/30	1099051694	N/A	1269846975		N/A	2851162418	4858218126	N/A	750690396	4238304423	806235627.9	1235332189	1816339851	2323898862	1144381632	4045602623	856827491	1306957906	1375026460	1549787371	1099679910	2718139972	535189720.9	880213171	1958076559	1090697705	775426262	1668854459	2917266653	1615412866								1678960428	1266311933	1989811792	22029790878	1803678082	N/A	909509588.5
2016/7/29	1705113155	N/A	1910564119		N/A	1256584743	2091220546	1551764467	837483002.1	5786129954	1095189264	1575976817	1434118795	3669615480	1769426376	4497249148	1777206526	1712708855	2240193298	2286174074	1659984241	1070722050	762798398.3	1200715759	4753566858	1421204738	1439636828	4911578980	2422017559	1479818524								2707994032	1193209413	2476356205	17914492885	1627185102	1796495435	1496499186
2016/8/31	2090118356	N/A	2012644826		N/A	1729902093	1026157851	3968195491	1222027211	5172438912	1423059409	969306806.1	3428478111	6370554856	2045106086	3057858890	2697886772	2450413036	5693860899	2084374693	1145699045	2017546477	1050205594	1006235381	2920201288	1645253679	1043640624	6636712889	2410777625	1083135792								1797151288	989952336.1	1317795586	22931626576	2328039636	911883107	2340203820
2016/9/30	1136357658	N/A	1060853224		740418959.3	1330644305	N/A	1414920353	532505003.5	3009965205	1483367686	1904522565	7706774692	6186301337	795352461	2374313125	7107024463	1877307652	2655457510	1072894803	962387888.4	7335878484	919430021.3	949112013	4888359634	906715681.4	493766714.7	1488495801	801275441	1281486224								1561460523	657348226.3	740430233.1	9722563871	3295673001	N/A	1316614428
2016/10/31	965075493.2	N/A	567144469.7		958598033.2	1356512558	N/A	1550378026	496304568.4	2962151900	1168835245	1060733021	4136742916	3696487622	1110356048	1470686671	3143396268	1457208511	2470121630	1786887222	2170613759	4377978038	1699257714	464123896.7	2709812330	780000280.2	763257015.1	1299881354	613663078.2	3583985992								2030766460	1230084577	1312838126	9970809255	N/A	N/A	880523753.6
2016/11/30	2364352970	932314928	1318532908		1856066058	1056190567	N/A	3819319959	1233435864	5021365081	1874447167	1060766443	2211157529	5473398872	2043442284	3966657173	3151413349	3973963746	2602820188	1775558913	1435883373	3366002508	2679091734	775422291	3400850071	1917119361	6845683984	2748786517	1226626913	2487121460								2687696147	1030573630	1657081795	7637801664	5260261740	N/A	1459799974
2016/12/30	2205858530	965715144	932651199		8112244094	662728297	N/A	1332601606	819366666	2371008457	717064960	789178464	972159296	2793484435	1546541582	2844205422	973664139	2169974568	3608892079	1299563622	950455529	1699890388	2142157048	562802565	8584089888	1465612879	1451189634	2252704996	1137890628	5136162076								3709418024	719012917	983199155	3257775166	2745555508	234118914	809156508
2017/1/26	1502173643	716997089	619609398		3735609596	528994661	2333373217	1116010706	668799781	1021367399	1020020229	487805473	719603295	1861708486	857922822	873032500	1564312583	979540740	N/A	4803302674	1081544500	5730670866	988705493	632758312	2744045667	869712492	852356523	1471143679	779107386	11971619443								4612334370	459245695	587395313	1256922430	3945361269	1669026088	800740351
2017/2/28	1231435423	782990321	748408042		2598363984	622957315	1282254407	1466563128	989107588	1414359117	4156564362	1249794851	1022261453	2730991738	1270538511	1161068508	2209311572	1300741027	979673384	5370828687	1024618713	4874513946	837292159	1050145675	1905556484	1489897298	763408455	2205123871	933524748	5810755243								7159162637	532786470	1007486028	1403130282	1867032959	949260590	1094843808
2017/3/31	1424519801	1663808288	1208316530		4264687197	872803327	1214390087	3081638039	1029520017	1953385037	3437735353	2987954349	2096212853	2857439786	2204132200	1869846833	1132014489	2044030511	2117046751	2599910436	1813946931	5980851536	1142964630	287093633	1838732235	1755873375	1689179341	2153349247	890432762	5161789029								6752339533	1375762341	862956543	1613735015	3178311774	4642473750	1431779848
2017/4/28	3387526585	913339675	2340862084		2834822432	638269941	2137476609	4349682625	2404159015	1844266937	2242867006	1148378741	1286458834	5466865001	23462278741	2072827886	10837754300	2804157173	2628870357	1389899046	2816544444	2509302383	749201039	N/A	1718300664	2529579118	673554900	17271137803	1699281224	4397566414								3147965518	574364687	628912685	2074126981	3107134421	852251797	10440887185
2017/5/31	2080959299	486962376	3652551942		1507647955	377468546	643410572	1242411705	819617700	1121848748	2184747020	1426773741	1087386895	2633735155	23651209057	1133187561	20331204341	1184361650	1534580527	609413638	707498389	1961534438	493580040	N/A	1601668978	1274682599	417990995	26779208959	609866572	1274435911								1305854231	558585758	437754548	915360198	1144498293	1076092941	13727914601
2017/6/30	1746426973	541496104	1824210326		1698591313	453952175	644077697	960917031	552708621	1142797158	1881272765	931215852	598628351	1807208291	21950299699	1036028620	13498668856	1339227960	1687672564	816859048	578964082	1666914995	367379393	N/A	1033578970	1424913402	1072145495	14749112814	1270874328	1315455074								1466340959	413572554	603302039	94401562	1271873554	3573778518	12962811136
2017/7/31	1400186244	471219419	1311052333		1260580803	415778131	475308723	924314250	686298366	1088886590	2314706263	2149009315	475084994	2911122929	5971094119	983548031	7529044105	2217418736	2596575577	1056589324	802099445	1491359636	535553929	N/A	1089502387	1555199146	1637745274	5300864278	769380738	2421543197								1083680309	509865548	1075091127	N/A	1577475076	1533393076	3315940801
2017/8/31	1028263725	490810971	1620850376		1120709084	451898833	444570865	1671870920	553114857	1287112165	1542776510	2084064882	929096972	2447296383	22303918417	800623720	6098113436	2096302611	4555282699	698740573	1953376489	1463241021	515064164	N/A	1350283415	1479052086	491059190	8565191929	1953993688	1927215159								1141500185	N/A	609637395	N/A	1833353934	3956068288	5014162603
2017/9/29	871904429	574519301	1806241026		1015009881	550710500	423517772	5989919292	383316071	1252352534	922864078	2581711979	1041092115	2708280997	7847132525	1028472899	3766233192	1433626132	2768454450	695012293	604198259	1116864726	649830483	N/A	805410072	1072355549	454568658	5131157681	1561002191	1646273085								837847989	N/A	792114784	N/A	1884011663	1915982117	1757288512	6668302
2017/10/31	616677818	268933084	1017726106		1380545212	284829737	760694344	3715243147	236875029	809343456	1428056038	1665749401	982824005	3011146482	2784030628	834314510	2123732752	1040482282	1425116128	764034735	480010640	7775919577	429725787	725198019	629531095	570827050	896813687	1557810129	377516059	1077406114								769777493	N/A	616995532	N/A	1572681966	846732817	1821094902	6019067328
2017/11/30	673701511	316876555	1601471252		868151827	368673582	819915709	3660647437	269403067	829164572	964083651	5716263160	913399162	2050789097	2409776700	860310602	1512915543	1081216709	2279590223	498733150	342447298	3820696573	412545221	371855877	538735674	766937340	341925582	1605101856	386381496	554211338								465796445	N/A	1004571115	1315524319	2099803808	883444024	1015423851	2726080783	1868201308
2017/12/29	654436562	285325037	894187940	6658952707	1107295441	443503550	290191069	2762026313	341205726	482294781	517283728	2626895272	1567146677	1169358935	1823949826	380347312	869225696	703165011	1535156529	392896933	230975350	1473087355	292853739	221644722	351953979	677975507	179410926	943699259	204559108	313942630								358529832	N/A	499732558	439180599	1234200644	789369183	670295511	3448378813	9770040173
2018/1/31	882587209	251421928	910989940	4749873431	1082708583	343967754	613493451	8878183466	277502215	973202753	558470962	2141874046	1232939988	1640583714	3900515181	474864272	1368311371	1450227996	4090092701	460998291	444708729	1872660261	470999450	379237388	1021386495	1152105830	444589110	1781707682	422608998	435497306								687128046	987422901	1025104120	1309413191	2391887908	643122028	1400987822	7057047271	11915360574
2018/2/28	481437536	157994232	654976779	2439566681	651179409	148056195	174493759	5075998661	169526758	585795263	489715702	753657333	316648726	906955220	1102390456	337889642	872325289	843617331	1545851115	179988070	281840243	514879399	236202346	228023398	531186445	683865940	177759586	822141539	231132513	191154853								296977058	632455848	524210919	472901359	1831867471	417284317	387469291	3018351436	2728597802
2018/3/30	958100261	973776298	645807464	4921387216	870592893	331524062	298985561	3219755852	326901577	2913914789	791390733	1084994685	358741487	1320446583	3875945639	468508923	2081078890	946542012	1881104363	580132424	556715269	1982236686	323029397	500554177	1190321866	932347141	379541516	1384416255	810742072	1782549027								614193410	521982049	680107022	62132264	2744784699	679600090	513383144	2873345318	6113436489
2018/4/27	847436485	476778148	830742913	1926848182	598580835	166463940	163360005	2749273555	128926823	730635931	451827367	1849597759	N/A	727630892	1305007436	345390435	3733785460	703914877	1309929902	215310485	157372587	502341552	397985696	783322235	755510583	627132906	143331804	604878411	286062166	775081768								237096040	496577233	568516061	N/A	1779611868	434069046	430309095	2756450050	3416259343
2018/5/31	570665723	597873907	2364359410	2015713697	917543715	342834274	252793168	1364223505	214079601	1242764362	664210022	1152898082	N/A	1132951545	1406456410	282262902	1908218225	723874073	2013730158	238723967	524619445	652429825	466928733	382885003	1125759030	923969386	190706048	925448185	383397931	360316370								609000471	260152684	542209626	N/A	1169701188	358550446	394917391	4327882806	4294874634
2018/6/29	406106228	252353836	1762374598	1865407989	493277511	195879432	178106691	1676141569	207297894	902826908	317860718	1148154743	336439437	711565833	638824375	569127399	704508510	481188530	1395878997	258854226	208500296	553836942	396738655	254587442	500707822	599625384	104162405	425018685	187201995	316840747								330968982	166424658	550233502	N/A	492441699	363351776	273455707	2200522280	1728719846
2018/7/31	525630138	217232233	2793029550	1500699014	853113683	228144782	179076238	2088173449	247883646	928032927	436972032	1711605546	1866855144	1033457014	971617477	554956567	611855322	516424243	1213159422	744760892	165490937	1715670342	290525380	757476747	881312374	571499532	132842022	690289659	321119664	422192562								360188270	211956635	577050302	5790377266	554935426	581737202	301685498	1081723853	1396760276
2018/8/31	507245700	139957871	4504686473	945813866	2596938408	251828183	137279367	1290265885	183821436	758527899	270466595	966620658	712343365	949427799	656362226	608532340	445650058	544057701	1014418063	833729174	184587266	655735302	291865655	750005764	598907394	549627556	127981629	475376887	178396358	215803320								268137776	138472436	362495208	3386186716	670159901	304405064	167337315	654628633	954848496
2018/9/28	473406545	162605326	3752739571	494804765	1755211384	831735591	119124177	1090553457	153301506	534025707	174742101	816102038	2515627128	566813716	416238503	322071890	205472623	415837793	965420214	359428686	233468274	338766895	211241886	505000676	375424773	389653584	89310463	355574684	117925431	95126229								167869774	208331323	226469042	1141841910	278556469	178182938	133676643	1521199872	1700818713
2018/10/31	446943644	151407347	3668902383	854076825	1408587629	483665259	174971696	1047504554	179087288	586820376	1057964564	630528298	3483281420	641382045	421893674	355946469	213653376	689647196	1003224629	255942616	374241555	783101933	240916924	267591547	482143723	405777753	85049638	286379803	140109586	115810528								232417973	280305853	341942056	996343384	439853886	189745166	181358883	1680227557	1533771301
2018/11/30	1317959067	304324751	3528995049	1083987054	1341371909	480258232	270194478	1409124625	564953700	1260236008	933626026	1395072030	3538505818	1003255703	1226067232	434251648	1394575386	983301387	2190846050	1322167423	434197822	1163297428	449761993	457365908	722395620	510044610	402958142	1273957894	2995971408	1528189581								485115905	519178262	364778559	1233246968	820655929	920016840	746600701	1491983040	1091752023
2018/12/28	437799330	200329806	3519488751	452682226	606353962	289652059	299182487	1111682682	524696374	1203757803	434615292	897163775	1063054499	700407639	849576937	261609091	1425689747	493839709	978347669	2666803163	215779035	693386650	147452131	273840028	307503749	375809648	196533759	509519071	1134238132	212476143								234302656	409729059	271150693	2026007458	460658408	571129825	595656738	674323694	526358201
2019/1/31	378296125	377117358	2983917431	343562241	520690821	248108589	497628672	1114162620	384333827	1199575135	400151937	1264696001	973452313	823323292	1664170879	381484781	2017307624	532421992	867339825	966903225	245536091	841861937	223610324	1008465672	993130391	376977395	300190185	1118869856	968518302	424429859								255707582	189064961	277116077	1886929592	570908629	372777089	530293690	482504795	452057430
2019/2/28	1228951135	658509206	4559021057	638428435	677541050	336229466	2797586168	1478872491	835908722	1480767082	590400190	3342230716	850218539	1252121524	1184147458	516416332	915629145	1669190761	1393647085	1379033408	602078521	1425358618	338287512	12913037406	1599097910	653268225	414876819	1994589364	948495843	611114295								458905070	265197863	366471094	2468219926	929552431	1108085599	625950758	487651885	516431896
2019/3/29	2950168084	3843850784	7988529628	2065864123	3126600254	802040223	3467955843	3459375241	2273083417	2573417943	1161306341	4263375910	2715841025	2721089027	3076860989	1067522083	2251598653	2652629198	3781109822	2893154616	1639197371	3083164873	723015846	15017995217	3542456594	1441707141	899327930	2898496127	2109485806	4961966626								1122089291	1609180994	802584871	3927029704	1821031178	3432638008	953509448	1381200094	1189512891
2019/4/30	2060865728	2642055783	7716227941	1912504090	2600178806	813310745	4858574534	2981435900	1461096057	1970621918	1529394719	2323274053	1605853896	3059159865	1885243393	1058896416	1128542197	2171934734	2791743800	3012416203	1465171517	1893328017	834886761	11693615379	5354265327	1756124674	869442340	14261440133	5200225201	4413216187								2831038021	844542139	686315042	5247620772	2670687346	3042063813	836443017	915977791	1341006463
2019/5/31	1168464317	1386728860	1966074678	1005982753	1038492368	193252041	2324166193	1309384764	380863842	1278351974	561136206	1074893663	560227465	853401934	1237416431	574141317	386329821	898209231	1069342878	1325592668	444466407	1137627130	367979803	4850237246	1602627148	502307956	351750513	7710099581	2367114718	4530538165								4433435653	382630696	348871372	1392895327	603958358	1028934575	585056487	3491593390	412502688
2019/6/28	763423681	1499098396	1491943326	875259013	522726378	140404466	875577771	943178633	317412933	1071205878	989189867	767664968	2176621522	1078946566	813029870	485117029	361015295	897274652	795694368	1215454616	363789782	1385132531	178296341	2593743905	1046157687	913233466	231407790	3494389649	2773802411	3968651400								1621680312	425005961	205932861	857928832	1671210271	1167868759	545383978	2287803277	257908609
2019/7/31	827337534	906099326	1810727745	777848213	500502949	125932442	904668014	991967866	397015044	1277342292	2916523617	771257089	628754193	1220599558	1025886133	583470775	364316293	587330236	996654656	751871415	228158616	662780921	189677958	3260315625	720926957	431772872	239534622	2154735513	1895781201	1874083353								707755203	359274285	303832710	893934582	1895576553	641853868	543092847	1740001754	246093712
2019/8/30	1434093019	1189581994	2596944892	616640168	531493673	124349881	873863496	704975507	267148158	1156695735	1069670176	783028477	379602475	715466780	1056544026	1584190372	180941472	429542680	744238639	471160891	186205695	558168459	177792355	2802948141	602642976	367758063	204817239	2348699882	1981947171	1631222157								690161160	415184316	449295071	5931844531	1796299533	469889541	350497681	751935382	212081079			6397960521
2019/9/30	933034464	922732467	3009755801	879285938	677180960	188287770	792824353	896508355	230699332	988650674	1903682382	667226900	668537407	935565158	993381050	1300816059	248831716	593531187	1077718758	737896680	211503931	637273547	525783371	3280983876	1084092881	445229438	277693875	3937559967	1537012173	1316247800								1482336405	643887895	292031902	2780784877	3712651304	1043891094	354919150	1203877781	1358555192			21077330851
2019/10/31	798989550	317395380	2678045230	395549918	598450075	157536832	607600691	813793466	352726292	720378003	539741807	877308456	825911378	884440977	681332481	1592827080	130861699	291211963	769038444	370324268	123355384	370069025	150940673	877479071	2058102101	269293412	126511034	2052188463	1104799763	720558915								638480786	809192796	208216225	931125696	1767359819	244655292	348139474	3057837159	1611271084			4476418788
2019/11/29	818028761	260870766	2468650217	520452007	435206739	156688795	265715649	1305115074	295579129	931647028	305356211	1667619386	929192398	686550700	828047270	1364485104	219551741	329225888	495503610	285513946	131689522	320445341	207015135	858520148	906035708	427146746	137194904	2008079651	706670337	427434406								690680121	267599506	498997620	1577962120	4222919903	202747729	311525742	927664876	731421683			4183266527
2019/12/31	897406858	883211729	4407804960	1456668471	596737662	317260240	424421694	2702900705	278856738	1181110968	419111527	1647062112	440714273	828120184	1063600519	1198399069	172546022	653085627	877341187	303115960	198640497	492874833	173387146	1008151260	782304179	580677071	142108748	1410691236	719051931	615940992								835679799	673694917	723831164	3461589907	3767333601	416578407	616416861	619811390	551344962			3737510599
2020/1/23	915930241	389579196	3767016439	2347438484	756531650	173017377	447566642	1336674882	279224224	1393222477	548133672	1804511048	368455681	930760029	916401421	1483434847	340291415	653900840	1459309019	337737931	199399181	534293112	174522824	1208752556	4054003974	750345501	133005686	1036311581	1359024361	662538373								658135710	1339845457	504634226	1059899101	1192760692	309667755	666032521	563763417	445672453			3517160780
2020/2/28	1212799213	618042539	3349087402	2687017447	642028273	193765719	525831377	1774431956	638927642	1644445952	934711842	4126603926	403896282	1999287154	1563847280	1772416466	298315444	1361763387	1620787697	511658025	304001229	684482755	255893649	2007830225	4262066672	842711110	199656715	1639978958	1274879228	1099348022								834508013	2152199324	529577053	1776600730	1799367622	523718420	790588044	499191765	439642061			5474867341
2020/3/31	1167778308	1129913887	4295955506	1154469824	1620065617	426644414	853547228	3235639285	539107572	1514193585	1012234616	3010932751	434458343	3270137327	2055776829	7065628644	417892996	1249327285	1293131809	535380652	319779551	2972368912	499235551	1922343821	4674684992	929151109	223339085	1600161581	1233117804	849359536								1110122121	2066711885	648306902	1955927574	1902725365	442478959	909329445	1266078835	489991594			4713548726
2020/4/30	797388564	488983997	1303473323	595613237	1010701452	455718096	1541657775	786937678	292391585	1079066138	1244117099	1297898348	311495541	1934238666	899705313	1297272046	805671826	650422378	830201312	270556251	1048335861	911413083	191114382	652806489	1971529396	530826867	326946637	695925109	748651273	351866972								618037057	1237908582	604946108	851226580	1137640329	435699763	1224429255	538658846	1073363927			2025627191
2020/5/29	714925488	500008046	793403742	287481351	370422823	248517820	948231475	461408286	705418381	858131766	859643168	1414593617	905080598	916732920	1224416008	777426294	165161850	431606282	618908651	258654653	300460740	329647352	228560274	447859639	1084937610	542227527	106261244	445604119	377964694	259377772								316042714	899805453	561458257	706425951	879181364	139531150	947823253	1245598458	2041992886			1547804257
2020/6/30	1078047932	352609614	1096441395	2356951580	359145580	148100257	657471571	1375535138	695522423	851852493	596177991	1105183542	208512727	648065983	1136604077	983584924	306948840	921497312	664713381	274882890	248029297	307340660	163327697	1167461532	1760678583	531326414	114713755	547006293	427282947	216923032								376328660	1137062891	639169577	935399193	1021241171	315057229	2172356174	1167498052	1844600282			3556602612
2020/7/31	4252705094	4409577742	3222003893	3786935876	2650166701	7447538754	4596009550	2943892523	1020479048	1900781324	2754387421	6278718823	897728735	3335599882	3209315623	4735455186	677692208	3648446829	3746891898	855704140	1052962716	1690810204	346211347	1980722358	8398216144	1643751831	494665206	2558316948	983642743	782911014								2163080980	2326790229	1342025145	695045887	3884636269	895352623	2985986377	2048570870	1373931024			5605535011
2020/8/31	2547921984	2138228116	3755326497	1715448258	641222048	5935097754	3261636852	2182624935	828397941	1257339088	1886208648	15079135227	898680133	2297714917	1989941076	4321028912	816450515	1549622076	3752812141	2902377549	1530211666	2196312823	356300180	1939715247	5035203911	1074315840	375778131	2311136764	858680055	3901014299								1119724280	2947024932	859528954	855287327	2342141354	526116752	1637764062	884055932	827646078			3388402276
2020/9/30	1536505148	1090176814	3688185428	822364311	424849216	1341887276	1022175943	1037378261	236383457	1794735854	842046143	6939388744	372270626	1581513645	821965777	1093140510	559042948	1280894302	1927420368	1395524439	657952014	894798162	539873681	760123569	1457174965	774574809	196254738	1584319376	370518614	1166605176								654156041	948891616	450413284	658723968	1457367678	636444116	1174631459	453846401	329154577			2657805728
2020/10/30	1797294007	1313709953	3037183451	1298954413	893647302	1109946665	650672268	639064454	146358158	964137229	582734694	6343625855	841147305	756086884	822064663	812390347	141060162	701916647	3309128111	379030877	276752775	868027619	150350345	1034199808	934277614	950693509	299833600	355436712	214477554	359987473								764446079	783489710	709592778	215094194	1031635308	161151708	820118610	655283580	352943359			1336368936
2020/11/30	2391372570	1513000213	1905330582	9931286448	1685931574	784776155	1120589008	1159473155	272648301	1431198322	780759575	7461188180	925771387	1403717894	2120195368	1443037514	190648664	2182506866	3437360074	339106259	650621514	2127745235	859934012	906748861	1291194459	1366576946	801079760	634576064	1111434394	762283423								851070102	1378806455	1006920830	564693985	1628999712	214019499	812906196	497847283	670544895			3515699272
2020/12/31	5958210652	2482927897	3379202397	13773777689	1038370669	2426712184	1380736399	684059546	913113049	2946687896	539442741	24329297692	4387758496	914819055	1749598605	1263950902	218582684	1169246932	3345963175	1774301581	3609069203	5229946694	400272003	4849142802	3465093575	1451227162	3960006237	2111264940	2271696043	3427758029								16076874355	1712455246	1194688303	582100273	840238488	760862002	641599938	558415753	1471592530			5949533239
2021/1/29	5532434562	1155332253	2149896960	43441088478	612924234	1516919552	803069303	775876398	470979307	1766011926	542158596	44573490039	1562717479	890476184	1391505211	792765596	133617978	1105991330	4410246356	632410364	16816067214	4912249768	242197084	1986976198	3173048900	1290602061	4501707364	1493654442	1200148507	2970858674								20459391546	1902804700	936830525	691692336	788899933	2112230064	622467410	235241565	925588797	66160447		6084697272
2021/2/26	2938308413	561568895	976516878	31441777213	418174531	645478741	355419874	580789418	406212490	677839633	283834830	13616929876	334655333	935813230	745380444	353254770	91432639	626523657	4881821147	189184110	3244381306	1383887156	133851254	1114579095	1904523859	979583870	976667539	440397322	321392385	471691414								6191761109	2593401993	469031533	1081518191	704046981	342481225	345908227	133884118	210286777	20353136508		2906916628
2021/3/31	51316556348	4329977217	3606749435	20951273684	550374733	2213910279	4037115241	610829233	2038758417	5700710253	1114460896	37991096299	1208252102	1967401285	5927460734	1353216163	402095340	1550578299	7634622270	1833619452	14655961328	5791733921	502573322	3880887479	13442709354	12270699809	5313103028	3634809862	19700759064	7645704319								16249267641	8052675145	2493935896	1228305202	2455655174	1118196830	1221628517	3465816794	1460193471	67819024727	7666434204	9540297799
2021/4/30	31743756988	1736986085	1575230931	18656417232	883222198	1088726722	2450941385	396277279	1382378791	3121354843	881007940	11869400796	680974527	1628829962	5363039223	990284204	1672297523	963862351	4203202756	2683939530	9162910549	4011412787	444576116	8911433534	6764490408	21382896597	3881704889	2234139371	40604220089	7389440258								20338999598	3815348959	1500549049	1294710647	1537096843	564556254	572431386	5584521211	1660852236	39528189176	20320090735	3709727438
2021/5/31	34006087325	1691109305	702323398	29106821154	940499148	330451923	679983714	364954230	542108085	1538269401	435364002	11108064953	705723765	925651629	2091590933	518318640	326990381	931680540	2102692510	6707644217	3190547318	1296714499	217011349	5018453400	5502605726	12181832743	1039140118	861126169	39265573032	7360965894								12788678993	5001575953	662677619	1970982165	1197878925	322169909	372738024	5517189760	462104309	23287342434	23667036151	2992299277
2021/6/30	24221904086	1033071272	1747821545	15164632965	670038259	344501066	701957599	406460604	558295928	1309068784	304815364	9582364025	315501247	976994073	1312633923	785832222	251117950	678459434	2026035566	2171948360	2413936722	1187573845	222509396	3549117187	7104768597	7241036749	688289236	822023746	29217653559	8492171458								13584780975	5832289653	679899905	5470230546	2343316188	389471557	3227664914	3445830014	379363441	12871781973	14049940685	3292141235
2021/7/30	16296836732	640135041	2777701881	54568176563	665504722	263955535	454323085	457012210	923823073	1099868117	549592122	18324596016	335963883	1174882176	1072442866	506736462	232755835	823938488	1980239775	873842425	2052811145	1328839007	178621713	4407017304	7546608440	4067974381	405944215	957999468	26125172433	7253157391	13433892							6451245598	5116966139	502869176	4311605255	1418751270	278958281	1527665681	1544041167	333959542	8465853606	6357400334	3328362731
2021/8/31	7434472140	687705350	4283481989	72645916578	1148031907	403738081	843501702	520251108	1160944684	1327369345	427202681	23273513598	3149881641	1661708487	816022853	509570578	239669939	1954740724	3166732524	611961887	1112677658	1912204243	320014649	4479145512	17241549880	4482725957	391513369	1625647639	9306009503	2750322194	3816916016							3801492301	12879383895	675848765	23575184797	1082319408	279441181	725732887	1885125344	1519386304	6001678400	7168262020	4084587327
2021/9/30	18151466542	1629966241	6354662851	66178180782	2863652411	686243024	1876630243	9841397603	4406268092	4874507469	951045009	78643297451	3158484484	2678249788	4213800717	2192421676	417970818	3134539505	9338616738	2792014982	6503137616	12874729013	1301337208	10565541715	14069968658	14831413848	2257500403	6013205398	13294982935	11152588692	1552414678							17504291000	10344501218	7298534615	21216845562	2401533557	1697056211	1497435900	2639391423	3461200971	13954802640	5778466737	22459423618
2021/10/29	7492391220	1813236036	2304157089	32253966734	2251489003	315850378	1337481308	15346848385	3828625345	6347301975	486643107	49944514904	1561214880	2621041650	2789770977	1024741085	368458277	1894855225	3993463692	1444703955	3660840155	7234240792	1821892170	11979907229	17320864096	7023615681	6604774420	2457925190	4366084212	25775104627	3202335941							6103254776	4017754175	2946443872	8015558935	1610849847	889188738	675504313	1821855340	1046632726	4954551761	2264550923	8195798967
2021/11/30	5181529821	616332084	2339721570	39177314844	983920007	216710411	684417412	13646645212	2144431254	2436600987	425753505	34682455110	965147921	3229065060	1218908494	675509750	216922263	1361771540	2845474939	2367734675	1683752426	7110362379	1344083190	8439824267	21250218423	4637335326	1541465321	1868913386	4382670306	13130294855	1448553859							4285382576	11845114319	2914898260	9914877188	1003535728	450729102	556497737	891485294	922313908	3481431983	2595520314	5844562639
2021/12/31	8939275552	1060102097	4109029495	26841411890	1346951612	480600434	4537668985	21647458936	5709364432	9261325173	577895745	60635895962	1895438078	3766839881	2427595745	1464522485	376426573	1880269361	6558074645	3692265686	10089848938	9944162989	1627908010	13403276307	36218269918	8553632414	2522105300	2895310777	5691033283	12034137007	1244587344							8295063065	11588511893	6649409438	12313773852	1784767572	841475264	1098421390	957652107	1941238449	10311357851	3552150381	10175425770
2022/1/28	2880111644	501626287	1629923268	11756498866	1090192218	228097849	1153032271	12134377144	2912572917	4334926123	546791668	19196741061	1032756537	1872355185	1031838957	567142017	399032838	1474792238	2889241682	1241407480	4856279661	3333258136	1195686886	9395384290	16282321619	2981090042	841675935	1277345798	2069479056	2844062897	522702703			2467163862				1917573446	6679543753	1529631059	16257810271	913197554	465755543	608093632	656763131	535413750	2686102158	1023992801	4751432400
2022/2/28	1760817245	192969079	1011925978	12824098799	695732236	262422436	761242629	6811145789	2565413300	3216985453	539864079	13414180667	827933947	1299320304	510320810	354201577	762851140	967355472	1896293749	2262429541	2524666881	5554339600	1587930585	6917207250	10683551948	1789059804	429376931	4216801444	1259314839	2459564920	280831118			4293370702				1129406208	3807876714	1780296016	7123760971	710548352	295781566	271958690	1650631486	434630853	1341461293	1458008236	3726351916
2022/3/31	3267943895	443836287	1901924208	19057209139	3470872978	355216677	907684977	8412474719	3514249897	4098816183	929639195	24482626211	1754332262	2387099525	812582374	798855575	2052955011	1612352232	2516001474	3323465356	3489222316	5419403620	1407684034	13766261755	22888660339	3257286758	602468877	6651842641	3067697288	4234572085	650462024			7487893456				2386942949	7609637139	1568082379	6230505125	1622646987	376280798	389370957	1083147110	628314773	2974867442	1157473901	7119514896
2022/4/29	2086851325	270026915	1119797886	8736131345	690384151	2260448462	599125473	5275000988	1668462298	2475409934	822862280	9503494575	444443567	1982963018	744449325	378409145	2696205970	1126549362	1511616326	7180739272	1736133374	1898063738	1328957958	4035080728	10222498543	1867379934	511854628	2343964244	1909247673	10354377823	372668723			2361729849				1375355144	2748437938	1125351978	2895197663	914649717	778649184	258097217	506301270	300296534	1546461464	1044675670	5906223646
2022/5/31	2463681019	1619171142	833467809	6524999662	523182349	469675288	683202930	9763689173	1523271442	2091202758	471837956	9460208552	314711679	1796786301	909747572	971584506	1040728912	889970334	1567465409	38331353444	2619827380	3668104518	498956987	3964224687	10803936711	1902633994	1572166122	1729035098	3332585312	12636417204	515900168			2616982605				1630541472	10207583129	1750768942	2584996452	493979391	427262028	823882725	722881325	280875642	2055723462	5039170708	4700542668
2022/6/30	4070012070	5127794797	1392324711	21465126169	758204931	736012065	1166952793	8131487194	2328541130	3346279847	432648938	18694393705	439455937	1685017151	1058286501	2894992444	999513659	1186514570	3770874353	16202443084	9835161527	3212072896	528641993	4026732523	11323583068	5505408297	4772516731	2073364822	8003334785	6752738924	480098148			2733887345				7526062547	6929328785	2929961515	6968262564	598022441	2634269519	624350813	1401875107	366109072	2695434491	5869895036	5389899878
2022/7/29	4463062857	2512947056	3882874938	23930036238	783977146	1832268304	4205115107	15208345106	5038418269	8147770499	7225825537	19416354175	1166418823	1999707676	14032130801	9633237408	2417537899	1009153193	5417933496	18150802017	7524705167	3894218889	316438863	5402952550	15133853727	4236651783	21958210725	2117474270	4771048283	7303742989	1400193408	24115077		3259131617				7785194377	5414748447	4465579489	5532182188	3788316902	1507238599	2834636762	1838368788	4042099261	5052700577	3600617615	5997496498
2022/8/31	3152885936	4650157799	23149916862	14031244580	1904560205	4007835513	4788606272	16732787287	3677887056	6553479338	3008353639	22567565696	5612005115	1903751092	5349249310	4809575667	3820091625	992708142	3388236719	7743734331	3589982671	3120571393	690286824	2939027592	11200510474	3172106450	19347717600	2872333269	3249535015	5890964529	778225208	24473922613		4629206707				4109026476	3474046872	2623204677	3210105978	1939392563	2307631554	1346946736	1857946127	12193242053	4853208375	1630679190	4388045653
2022/9/30	2312153555	3281823576	6767406060	7409993922	3842551735	5633506757	1147603468	7613054154	4756988488	3959678755	1018087625	6417417911	13114900815	1493514971	3261043667	1830163103	955420046	836612970	4235623013	5054379672	4340478181	2082508684	674013142	1522178760	8621641856	3026749215	9026035793	1493092527	1560183636	2014689133	294968263	17054755436		2274478009		7454071526		1804612658	2134077832	1606520773	3767688487	835933982	1073896318	2996730271	930606709	4580071869	1309376927	941241033	3760456299
2022/10/31	1283794542	632168619	5155599902	4170077979	9849140863	1470345557	1105466161	4342038816	2040880041	2967052856	1235900997	4038277551	7303358736	1231310869	5999222275	956607473	358010606	602888385	2102091536	3135720503	2660493279	1033689735	162102167	649081962	2599676773	1381075424	5155136907	728131505	1186505298	1248147654	127133195	7242585912		1347660139	51420917	3290067688		1359832940	2549273646	1476145893	924758409	488485099	541358599	564010728	429558109	2246841111	803474989	564262788	2736716469
2022/11/30	2343600903	3976542860	3541621340	11447752126	3054841529	1281707832	739068240	7513610907	3952018764	3413752627	1342809940	6546174347	5065774049	1645992295	7650850352	1156062451	1177946327	831994361	5750823994	15473831544	2414177553	1276887571	290220259	2131781898	3663669851	1862284610	8684823150	1014689307	2938498780	2076056193	512231958	5873708819		1946405510	10313608612	3900092422		1524513764	7271390290	1580906687	1737245650	639733299	769382647	760046592	1211708415	2546245838	1310680987	2431003674	4516239107
2022/12/30	2158830089	3224006872	2177121390	5085157216	1582235270	2243132631	402607182	4968024060	2966957906	2192525133	1160442206	8824156044	3128130110	1078462184	3962258108	975435428	914246344	876973307	3139991343	10569016004	1558581592	986464426	506724925	2056798592	2999422938	1312075060	9096709261	3531778544	1840636969	1203671420	846567553	3605805804		1512755847	5376628131	1848752934		1127448541	4758285309	1886054189	905410783	483937888	575819953	1006499498	695848711	5221966988	950346796	1933017586	4124459756
2023/1/31	1204492119	836105991	6711538084	3316273071	556338289	577219298	264191322	4017824901	2448500927	1665678479	384258486	7798337823	1307369139	786258838	1717044373	459054053	264486753	567080074	1441226192	2508198740	823808876	836790382	160710497	1899409784	2014581269	767960553	5294380650	1721554196	1510417611	774196045	993784568	2121971345		1353470079	2079930007	631934650		2304525583	4468199273	907756190	1754637462	290091641	326696935	1070463985	254608019	2549394262	3124129376	589227262	2449616361
2023/2/28	1440313247	1047556359	4993931764	5217022346	794936100	648024535	663028075	3197177768	4553129743	2542426032	944163585	6774868974	1178252083	1340595277	2317678032	1027788010	554374324	732773285	3583381067	3657875212	1349925349	1055404123	190116466	1226231905	2400079588	1814080063	3634726102	1698607452	1928726779	1108651422	797997654	2393705475		1514986605	1221514360	780847417		1554309224	3909585480	846533978	1826027424	820198157	586165881	744615877	436701606	1871873750	11713591860	1012314661	3478183120
2023/3/31	1858318754	563775822	1690351490	4194979126	849538353	460344542	491443339	2786094126	4199332186	3775954750	786012648	6131098500	962953168	1450803134	2233456372	853744833	510226301	1062042564	3586489230	2023250563	1056680024	1060072190	164807610	3367926119	2464324146	1796502976	1739313039	1634701826	1558484507	737138204	234954169	1307958747		1279736206	819828624	612028652		1253000707	4394055114	2233004596	1462287028	662091131	738595713	629616643	615736757	1160809158	5481442024	3346115948	8986638695
2023/4/28	1995970183	524211246	2149866807	4306506614	517899366	488846829	681141537	2727432371	3915813682	4032705378	762212988	6797303427	535206573	1206091762	3105037356	444392913	335911860	1057019412	4605865464	1283896042	774140673	830005487	522287578	2929503112	1903994490	1395204979	1457280041	877941361	3309715055	629176041	177576655	906409898	21904933206	1327874037	498411033	401451157		723115967	14020733668	1082962490	839475894	963886725	939101098	409824842	364395353	681985633	2864802443	1073362957	6720111400
2023/5/31	3581728110	1375357356	4384667866	3989605624	491407680	625845014	1354428217	2235276766	10845026632	8191792314	1631690275	7167608839	657900265	2587446274	13089018677	621853501	650960355	2451554220	6867752217	4410459114	1519111284	937180845	585651552	2729018008	3658883756	2714395547	3691042006	1958458663	7770561038	5480578276	992076558	1868971788	17241950867	4448012067	1234833632	644794661		1786939778	11741292944	945853303	593301642	866845932	2496042872	776445575	3585768879	999695332	5771360567	957333919	8970626466
2023/6/30	2865727434	9472446201	2698071560	3691935779	409761069	2436408756	1176083976	1643759861	8231856628	6107675186	885661706	4494323080	811183330	1264542057	9845732240	844904000	521014843	1270322306	5700289564	3153421540	1495972724	779477405	1356623561	2427525692	3478689532	1979450300	2547878883	1337979907	4268320613	6075492282	1197251447	902424043	9379197892	3670833611	1225151026	427241740		2562353060	17928813870	974511590	661156791	704086674	2394826782	556172701	2457980951	1259976018	5261431511	775925086	4900656245
2023/7/31	3916607566	12381388037	2654488123	4012620534	405890002	1636223613	1038248056	4687193291	7140716722	5888257164	2272164086	3907787797	712445222	1048278169	5079743312	519360967	530090673	1326344117	5057487023	3147780463	6263590421	1423451868	944225124	1847787193	2392751879	1174381593	3072577458	1060353941	4288964995	5184741322	2308362253	1131541120	6044698468	1770734937	854132342	313288000		2104110077	6004431850	607893465	2679565725	607908718	1416435094	4244962927	10040362040	1109431853	3468332891	1678634565	4297283074
2023/8/31	2832425092	3877608030	1569779151	2440256357	912800595	1219017209	827445855	1701708552	3609782945	3350456641	2798356230	3309668186	1440877666	1891219278	2719971845	515095280	1273900725	2490850386	4349290537	1867473035	2003569553	1333078464	942355649	1385378124	2025719514	1421029581	1228645684	1656893177	1704985702	1660810712	764553372	855200703	3802283464	879324005	6115316394	2096611914		1085614829	3819199636	497928282	3317811924	985674428	1235121010	1884619019	3874590558	1141039572	2183661608	1163024104	7822938547
2023/9/28	1822415692	2918047485	857017182	1853658563	578796791	528946933	542966957	1070807182	2854727108	3228151374	1103638694	2270787530	795781365	1194635350	2883377347	443910381	565268818	1251496126	3287637225	659829453	4357631821	894811620	349944956	845814420	1107368893	1147061481	917575595	732527470	1039850265	2062554557	293631374	444372908	2287766312	721533936	4131423530	593509492		3680808313	3328387833	357651382	684629402	559153070	1297877450	989995380	1681595184	512553895	1106768278	476718834	5762709972
2023/10/31	1427225208	706941402	1090353456	1974143658	637932711	619430375	870314673	1002251032	1929561690	1936833478	784812007	2078388878	2915311518	1584276113	1522025467	435206563	431533296	844916648	2453270605	715925009	1108569571	872509490	298103713	763223873	1185259955	1089949321	879024272	625347207	911125688	786047755	284062565	641758096	1959878985	932577660	1796748697	1448544549		1682598174	6530871838	422640060	542190721	570024131	1038413285	605491573	650721772	480789777	763753266	2763342470	4257440164
2023/11/30	1954480950	1033219198	1150228345	4808008863	623772784	835015888	741841745	1169733553	3458795853	2727437588	835638062	2613611522	5773123461	1535452646	2038217500	575495365	452484553	1026638310	6524226188	878777459	1329857156	1000209200	500408344	1184014034	1321986431	1433220652	3319724855	760978808	1045120812	849680913	348904968	739949778	1975938760	1086842774	1684033507	1972238776	10498326446	2783802080	6126441252	609792926	1121855657	707122790	1294992015	657685809	1152323382	499425345	1223996487	1916076851	5485114379
2023/12/29	2285123224	1183841320	865043605	9721756971	780705113	12635178812	849460190	1175417072	2392720561	3042629220	683008711	2437281913	2416721918	1810879648	1621190636	617832827	1123129209	1152764517	2872369251	3170536019	849484494	1224566526	515082869	563689012	1272863111	1536910213	1079764794	678871500	1021222759	3299502974	1515248375	1342982202	3521886805	872919594	1860509655	3336848042	3003892425	1426699375	6714138387	573602736	4204461330	722896434	1243978910	655020712	5879675400	625214704	938726091	1217539146	5678581348
[truncated: 88 more columns]
