# Supplementary material for: Can systematic skewness factors predict future interest rates: Evidence from China
Source: PLoS One. 2026 Feb 5;21(2):e0334345. doi: 10.1371/journal.pone.0334345 (PMC12875505; doi:10.1371/journal.pone.0334345)
Supplement: S2 File — Data2.zip contains data including trading date, total owner’s equity, total asset growth rate, risk-free rate, return on equity and monthly stock data. (ZIP) [file pone.0334345.s002.zip › Monthly stock data/Monthly trading volume/Monthly trading volume:tele.CSV]

	002467.SZ	300578.SZ	300921.SZ	300959.SZ	600050.SH	600941.SH	601698.SH	601728.SH
	¶þÁùÈý	»á³©Í¨Ñ¶	ÄÏÁè¿Æ¼¼	ÏßÉÏÏßÏÂ	ÖÐ¹úÁªÍ¨	ÖÐ¹úÒÆ¶¯	ÖÐ¹úÎÀÍ¨	ÖÐ¹úµçÐÅ
	³É½»½ð¶î(Ôª)	³É½»½ð¶î(Ôª)	³É½»½ð¶î(Ôª)	³É½»½ð¶î(Ôª)	³É½»½ð¶î(Ôª)	³É½»½ð¶î(Ôª)	³É½»½ð¶î(Ôª)	³É½»½ð¶î(Ôª)
1997/1/31
1997/2/28
1997/3/31
1997/4/30
1997/5/30
1997/6/27
1997/7/31
1997/8/29
1997/9/30
1997/10/31
1997/11/28
1997/12/31
1998/1/23
1998/2/27
1998/3/31
1998/4/30
1998/5/29
1998/6/30
1998/7/31
1998/8/31
1998/9/30
1998/10/30
1998/11/30
1998/12/31
1999/1/29
1999/2/9
1999/3/31
1999/4/30
1999/5/31
1999/6/30
1999/7/30
1999/8/31
1999/9/30
1999/10/29
1999/11/30
1999/12/30
2000/1/28
2000/2/29
2000/3/31
2000/4/28
2000/5/31
2000/6/30
2000/7/31
2000/8/31
2000/9/29
2000/10/31
2000/11/30
2000/12/29
2001/1/19
2001/2/28
2001/3/30
2001/4/30
2001/5/31
2001/6/29
2001/7/31
2001/8/31
2001/9/28
2001/10/31
2001/11/30
2001/12/31
2002/1/31
2002/2/28
2002/3/29
2002/4/30
2002/5/31
2002/6/28
2002/7/31
2002/8/30
2002/9/27
2002/10/31					8278284523
2002/11/29					4930715028
2002/12/31					1717928588
2003/1/29					10674902831
2003/2/28					2244950931
2003/3/31					2835020807
2003/4/30					20313104636
2003/5/30					5111586476
2003/6/30					5394806260
2003/7/31					3389168887
2003/8/29					1395142249
2003/9/30					1343637542
2003/10/31					4480318869
2003/11/28					6109260597
2003/12/31					10039876662
2004/1/30					14760985235
2004/2/27					14430716629
2004/3/31					9266234168
2004/4/30					8430223004
2004/5/31					2621656714
2004/6/30					3635877168
2004/7/30					6223893158
2004/8/31					4790174065
2004/9/30					9690802790
2004/10/29					4204007668
2004/11/30					4527982868
2004/12/31					3592854858
2005/1/31					5339106766
2005/2/28					3699832923
2005/3/31					5381374003
2005/4/29					2804025533
2005/5/31					1390830371
2005/6/30					4383577029
2005/7/29					3531911954
2005/8/31					5078036161
2005/9/30					3805269922
2005/10/31					1818482780
2005/11/30					2112674977
2005/12/30					3361303372
2006/1/25					3460405278
2006/2/28					5278842418
2006/3/31					5205276566
2006/4/28					3493733835
2006/5/31					8574920453
2006/6/30					8685520893
2006/7/31					4790367149
2006/8/31					3420711384
2006/9/29					7016151360
2006/10/31					8955896223
2006/11/30					16676229989
2006/12/29					40344863284
2007/1/31					46562622645
2007/2/28					29100991159
2007/3/30					45254524512
2007/4/30					50447999882
2007/5/31					57294943167
2007/6/29					40341821159
2007/7/31					30793370751
2007/8/31					53925503839
2007/9/28					48324220739
2007/10/31					47914286377
2007/11/30					33053423978
2007/12/28					38061653519
2008/1/31					66500055526
2008/2/29					37034245376
2008/3/31					31571197421
2008/4/30					27986747303
2008/5/30					25938766088
2008/6/30					31656155966
2008/7/31					14811331835
2008/8/29					7198192102
2008/9/26					9592747359
2008/10/31					8220988455
2008/11/28					14456734945
2008/12/31					18792889427
2009/1/23					12485027194
2009/2/27					31238819028
2009/3/31					22371191095
2009/4/30					39802175564
2009/5/27					27942228717
2009/6/30					35128638522
2009/7/31					53215689530
2009/8/31					33068814349
2009/9/30					23828201851
2009/10/30					15547665646
2009/11/30					25399097878
2009/12/31					37824239699
2010/1/29					28815695210
2010/2/26					9568989243
2010/3/31					12650079748
2010/4/30					16998377145
2010/5/31					9244384623
2010/6/30					6966086132
2010/7/30					8476050042
2010/8/31					8890470547
2010/9/30	3157060054				7483491718
2010/10/29	1027426786				20892888917
2010/11/30	1740231846				18870620881
2010/12/31	1298279611				21273092504
2011/1/31	407180387.5				15225070886
2011/2/28	371728949.8				12719881002
2011/3/31	355118454.6				13995668114
2011/4/29	218534974.8				11985312088
2011/5/31	116870780.5				6252914526
2011/6/30	104867331.1				7320812312
2011/7/29	169483022.9				7321568741
2011/8/31	508012310.1				8235010415
2011/9/30	206469461.8				9091547206
2011/10/31	234815746.8				6667213790
2011/11/30	306028755.7				9253008939
2011/12/30	114275789.8				4776908252
2012/1/31	52157747.2				7369075866
2012/2/29	245702729.6				10360222312
2012/3/30	38695183.9				15129128440
2012/4/27	N/A				5645304957
2012/5/31	780518508				5300809068
2012/6/29	786530810.8				3611731107
2012/7/31	703919534.9				5461256106
2012/8/31	635161331.7				4634786700
2012/9/28	770793934.7				4802383941
2012/10/31	260417214.7				3130559037
2012/11/30	818438281.4				3725088867
2012/12/31	443563293.1				5906007555
2013/1/31	6006993523				7553102089
2013/2/28	3079440236				5840695653
2013/3/29	5127364979				6162021730
2013/4/26	3701973002				5493156598
2013/5/31	6319378972				7869710134
2013/6/28	2031283147				4973279464
2013/7/31	5555447099				6561461849
2013/8/30	5603181766				7766031309
2013/9/30	5544506232				8123980205
2013/10/31	6352518381				9682972309
2013/11/29	3027734715				5339613152
2013/12/31	1882098974				5864437950
2014/1/30	2637779149				3395771350
2014/2/28	3418203503				4509879445
2014/3/31	1825166406				7578204775
2014/4/30	1144064532				6132844983
2014/5/30	2261376213				6713491302
2014/6/30	2119631301				4404032548
2014/7/31	2384076312				6935407637
2014/8/29	4016725044				7292809848
2014/9/30	4063869416				9475018613
2014/10/31	2511243391				8939971076
2014/11/28	8205067743				21242292909
2014/12/31	5379615110				54280239153
2015/1/30	4189364639				34702887628
2015/2/27	9048289873				31677895124
2015/3/31	9790156199				44365410206
2015/4/30	10882820010				1.50318E+11
2015/5/29	17851346506				1.36466E+11
2015/6/30	20159465864				1.23816E+11
2015/7/31	11310892862				90554266464
2015/8/31	2908719294				65363385732
2015/9/30	4844723762				26418772299
2015/10/30	7750130909				22938235166
2015/11/30	13170618082				26156898949
2015/12/31	16909763434				13898316064
2016/1/29	8486654878				11492192564
2016/2/29	4123139506				6824968414
2016/3/31	6769324023				11955841029
2016/4/29	10569437041				8064253846
2016/5/31	7171501464				3880964932
2016/6/30	9080747702				4695657382
2016/7/29	8527435164				9958299823
2016/8/31	3492077278				6757361521
2016/9/30	1675054631				3401428387
2016/10/31	2366394448				22696738597
2016/11/30	2413857815				33991292680
2016/12/30	1528012675				73427838234
2017/1/26	1686201470	136695			31399509204
2017/2/28	1891419243	2419384656			21950937547
2017/3/31	2661371326	5906413787			46469293891
2017/4/28	1007998620	1001735237			N/A
2017/5/31	952813827	746355175			N/A
2017/6/30	1822238927	562452700			N/A
2017/7/31	1039936325	491754401			N/A
2017/8/31	2178069088	612909393			43230235615
2017/9/29	2877191457	899291284			53416662268
2017/10/31	14574353757	646729826			35201482706
2017/11/30	5880097982	537347557			79927193285
2017/12/29	1985023752	264861263			23669368259
2018/1/31	2175674972	214705982			38036100866
2018/2/28	759468679	N/A			18867097365
2018/3/30	2875908121	N/A			17037833614
2018/4/27	2391730532	N/A			16090412705
2018/5/31	1513192696	1451362128			19777196592
2018/6/29	542609766	3832856733			9234004858
2018/7/31	813978875	4570130476			12242707938
2018/8/31	573516306	1677167587			20345288766
2018/9/28	1768980656	1505311421			15697226547
2018/10/31	509949844	2119025226			9327344340
2018/11/30	1479499237	2447746508			12149617027
2018/12/28	784594382	1510020451			6463381462
2019/1/31	1258140974	2050481526			8337701349
2019/2/28	1633515806	1990269780			26767055603
2019/3/29	4082762060	3922361523			50428202912
2019/4/30	16408856969	3246465646			37802187954
2019/5/31	29311912890	3555788775			17682747566
2019/6/28	15766412660	2548912271			19062617201		923426
2019/7/31	6282137384	2030713227			11101560943		20553416348
2019/8/30	4916434434	2221689666			17158690167		16204335131
2019/9/30	9892290658	4403570632			21629231222		32398087691
2019/10/31	4447676998	1781968829			11214893399		6318261040
2019/11/29	2505661406	1173135550			9211654544		5698250097
2019/12/31	3982075925	2947340768			10709215966		6661551036
2020/1/23	7077666237	2916607365			14862933282		7786437052
2020/2/28	37169702083	15080058941			22244912918		35226105321
2020/3/31	17078454023	15570980220			19623769492		13738382890
2020/4/30	11254634285	6904289668			11843914564		15424134289
2020/5/29	4589546087	4853169752			6496963990		12878301928
2020/6/30	7507980958	4186326757			8750988577		15638422597
2020/7/31	16326335634	7178510786			30535421476		27382989720
2020/8/31	5107444770	6823702883			20405147112		20777033131
2020/9/30	2946332515	3326125090			8743887742		5376403495
2020/10/30	1766413081	3713080095			6327874934		2965960150
2020/11/30	2323622859	10372100749			7678407091		5762769727
2020/12/31	2269319162	4581276384	2238705728		8731391614		4767559551
2021/1/29	2633297293	4690138790	1988497753		19643152793		7947724016
2021/2/26	1155554343	1668110092	1429761106		7704816749		2447007466
2021/3/31	1233921757	1459267124	1221208168	5478312574	11113515294		2196540067
2021/4/30	1339718864	1185651591	1905527263	3923545640	5367362697		7473308527
2021/5/31	779121063	1158052663	798897592	3238258567	5212255414		2609320188
2021/6/30	1097184529	2610628493	1990760064	5441932981	8004011086		3327391838
2021/7/30	904287854	2348660648	1395835848	1323066239	6076152697		2687154445
2021/8/31	1044468095	2310578808	952385800	1351387415	10042455233		3824383893	51937407279
2021/9/30	996638588	1205709601	446419169	761083447	12091440903		11248140698	37164638962
2021/10/29	396041798	611941763	257381397	365610255	5755503993		1749928735	7800346698
2021/11/30	1591892954	4968531039	956344919	884993871	6551445851		3355528065	7028056705
2021/12/31	4668491514	7708758397	788751082	1062764146	7212942680		2732381956	9583034615
2022/1/28	2307143628	3751278310	2982605553	719885413	7909717451	51238418290	1849856115	5773576101
2022/2/28	1494357247	1790011791	8137175778	384829818	6807999175	21174219074	1102098853	9689407061
2022/3/31	3633865089	4328205085	6145122463	571401391	7901844111	12578208303	1268206762	8202237372
2022/4/29	1363999005	1262920546	1326107621	249431774	5171381487	9794856581	966296469	4567890179
2022/5/31	745632340	1029450040	1037302963	353526076	4008301727	5175697374	988079640	3782539305
2022/6/30	3135511667	1508467192	1130810707	495293438	8073985094	8976151911	1505692218	5012757901
2022/7/29	938842378	851480944	713912976	425301867	4129082843	10588512406	1306102091	3228043505
2022/8/31	2799637081	1374523257	1266884801	1747603111	7046005673	9825593270	2133025120	4661208561
2022/9/30	3245384282	1071553625	577165849	677564975	4920559818	8774984975	4043243984	5784587146
2022/10/31	2062343475	656388641	1897881598	349380755	3494237418	8805803930	1391814205	4932351667
2022/11/30	26363010097	1970554568	2285561638	1353737019	36704348147	13599390635	2915973246	10729873722
2022/12/30	9805860087	2422988915	914564485	637011420	60228415966	12957527761	2989792113	16035293625
2023/1/31	23367403473	911213994	537615843	342672134	34424715192	9777095379	1265100778	16400540407
2023/2/28	15427285932	3624554228	1392783543	1002659685	41596222084	14339180681	4801154340	46278144699
2023/3/31	14316288304	6450472164	6674240655	3886892132	99520615950	59546657132	59363868806	1.0199E+11
2023/4/28	6475264144	3727650508	3133194724	3610750742	50008814530	37277274940	33239941057	61336862229
2023/5/31	2390389599	2822180436	2586790999	1958226773	27651112444	30585614508	16523285806	34617585446
2023/6/30	3233145713	2586000713	8804716060	1654427428	22161029614	22252925620	23236854416	26353391300
2023/7/31	2015964200	1453618396	2213536373	713757990	30890665399	18711780426	16236753667	21266286079
2023/8/31	2167204241	1389471166	7096957639	2148968795	48009770326	21129959571	7191878005	25946438710
2023/9/28	1532025469	758121172	3666758626	1722612433	19011023980	13285807012	19241241858	16303259106
2023/10/31	1545105038	1089759711	3536191461	1428636710	14342864325	15423055090	26666294706	14375994215
2023/11/30	3490934392	1352882295	4610164154	1974308350	15346587562	18451278749	16489619282	14808015407
2023/12/29	2715891595	1278862733	1140772558	1367987367	12999692000	16496749714	6547460131	11287010804
