# Supplementary material for: Can systematic skewness factors predict future interest rates: Evidence from China
Source: PLoS One. 2026 Feb 5;21(2):e0334345. doi: 10.1371/journal.pone.0334345 (PMC12875505; doi:10.1371/journal.pone.0334345)
Supplement: S2 File — Data2.zip contains data including trading date, total owner’s equity, total asset growth rate, risk-free rate, return on equity and monthly stock data. (ZIP) [file pone.0334345.s002.zip › Return on equity/Return on equity:daily.xlsx]

## Sheet: Sheet1
证券代码	000048.SZ	000061.SZ	000505.SZ	000523.SZ	000529.SZ	000568.SZ	000596.SZ	000639.SZ	000702.SZ	000713.SZ	000716.SZ	000729.SZ	000735.SZ	000759.SZ	000798.SZ	000799.SZ	000848.SZ	000858.SZ	000860.SZ	000869.SZ	000876.SZ	000895.SZ	000911.SZ	000929.SZ	000972.SZ	000995.SZ	000998.SZ	001201.SZ	001206.SZ	001215.SZ	001219.SZ	001222.SZ	001313.SZ	001318.SZ	001328.SZ	001338.SZ	001366.SZ	002041.SZ	002053.SZ	002069.SZ	002094.SZ	002100.SZ	002124.SZ	002216.SZ	002234.SZ	002286.SZ	002299.SZ	002304.SZ	002311.SZ
证券简称	京基智农	农产品	京粮控股	红棉股份	广弘控股	泸州老窖	古井贡酒	西王食品	正虹科技	丰乐种业	黑芝麻	燕京啤酒	罗牛山	中百集团	中水渔业	酒鬼酒	承德露露	五粮液	顺鑫农业	张裕A	新希望	双汇发展	广农糖业	兰州黄河	中基健康	皇台酒业	隆平高科	东瑞股份	依依股份	千味央厨	青岛食品	源飞宠物	粤海饲料	阳光乳业	登康口腔	永顺泰	播恩集团	登海种业	云南能投	獐子岛	青岛金王	天康生物	天邦食品	三全食品	民和股份	保龄宝	圣农发展	洋河股份	海大集团
净资产收益率(TTM) [报告期] 1995年报 [单位] %	10.8813	18.8499	0.6808	12.9276	13.1267	41.9747	46.5673	12.3327	44.8944	54.3619	17.9453	85.2927	23.9349	15.8019	54.6369	77.3867	56.8913	95.9994	32.3995	30.5565	89.1784	24.317
净资产收益率(TTM) [报告期] 1996年报 [单位] %	11.1524	23.8147	-32.3695	7.738	13.0358	39.9774	8.6869	12.5197	40.054	39.0474	21.4345	44.4704	18.1522	17.0257	36.0953	51.3072	39.7955	98.1057	34.4947	21.3695	56.853	24.4529	12.7042	24.1125
净资产收益率(TTM) [报告期] 1997年报 [单位] %	3.9857	16.3908	0.7088	6.3288	10.1025	38.9531	21.4983	10.8665	12.1492	11.1959	12.2856	16.8707	11.7599	10.4384	11.4823	20.8095	18.3332	86.9805	22.7295	12.1587	40.5162	25.3157	13.1741	21.3924	21.4374	26.5703	61.687
净资产收益率(TTM) [报告期] 1998年报 [单位] %	8.1239	13.1144	-51.85	4.4185	4.1526	12.5177	14.6938	-62.1663	11.7352	12.0685	11.1534	12.8245	14.1589	10.8863	10.3065	20.7878	22.9312	31.3481	11.9019	15.4354	12.6455	11.856	21.3178	19.7113	14.0219	18.6123	66.7934
净资产收益率(TTM) [报告期] 1999年报 [单位] %	10.8512	13.3994	6.6497	3.5703	-18.0471	10.856	14.327	11.5973	8.9253	9.265	4.38	12.2452	7.1737	6.118	9.3313	11.873	24.7585	26.8136	9.4655	16.1092	12.4898	17.3144	8.3109	6.209	14.964	17.8524	31.2945
净资产收益率(TTM) [报告期] 2000年报 [单位] %	-137.68	9.2975	13.5269	0.4786	0.4146	12.6841	13.171	6.3987	9.5115	10.9978	1.6893	7.7894	10.6871	14.6052	6.4176	6.619	7.2565	24.0892	8.9979	10.1974	6.4205	22.8037	10.1848	0.6723	6.8099	5.5906	4.8809
净资产收益率(TTM) [报告期] 2001年报 [单位] %	-209.697	9.0633	-9.7864	0.8995	-25.6434	6.7141	5.8955	9.2142	7.3134	0.9527	1.3961	7.9629	8.2619	4.6459	5.218	7.9415	14.763	17.287	6.9811	12.6518	8.1808	21.2852	7.0634	-44.922	4.933	0.5392	5.1304
净资产收益率(TTM) [报告期] 2002年报 [单位] %	23.2705	13.6438	-54.9243	-29.7998	-213.766	2.063	4.0506	12.5087	3.5722	-46.6956	-26.8824	5.4228	2.913	2.1931	3.5388	-12.9647	7.2207	11.5551	6.8672	7.8559	10.5833	14.1652	8.534	0.9031	8.8014	-2.6506	1.2647											50.4196
净资产收益率(TTM) [报告期] 2003年报 [单位] %	11.3186	4.8902	0.6493	0.566	-232.97	2.808	-4.0403	10.1727	1.2177	3.7498	2.0975	6.1194	1.5053	2.6229	4.308	-9.2777	3.7988	11.6967	7.1302	9.6508	9.003	15.6797	15.0791	-4.7758	16.0802	-34.9273	2.6992											41.2578	25.8639	22.9195	32.62	18.7433	8.8688
净资产收益率(TTM) [报告期] 2004年报 [单位] %	12.7252	0.7459	-65.7597	0.7698		2.5903	-32.7036	11.4173	-51.5496	4.8489	2.2473	6.4237	0.8903	3.8892	2.6381	0.5859	5.0953	12.6087	6.5493	11.7301	8.8353	17.1354	14.9466	2.2029	9.6062	2.6132	3.2653											32.289	25.3286	36.3498	31.0685	17.6566	25.4515	8.2384				11.4758
净资产收益率(TTM) [报告期] 2005年报 [单位] %		1.341	-111.14	3.1275		3.0008	0.6297	6.5287	1.0759	5.5071	-34.1585	6.1387	-8.025	5.8242	0.702	-36.0503	5.9692	10.7546	6.097	16.8869	10.1753	20.5423	3.7436	4.5611	7.7332	1.4137	3.3489											12.9562	21.5464	48.3839	19.7325	19.4078	24.2746	36.4718	22.5837	7.8899		31.9052
净资产收益率(TTM) [报告期] 2006年报 [单位] %		3.8894	25.7068	1.9919		14.4506	1.6427	6.5592	6.2499	5.852	0.3084	5.8768	-9.383	8.9961	0.5655	-45.1211	14.461	14.1272	6.4754	19.5769	10.7918	23.072	18.2576	5.4584	-5.9515	0.9663	4.3985											0.8723	8.5671	15.6098	8.0249	11.0789	20.695	30.3272	19.65	17.7798	11.9865	46.2041	22.5443
净资产收益率(TTM) [报告期] 2007年报 [单位] %		10.2187	-15.9435	1.8035		28.5968	4.0067	2.5798	-26.9181	7.1754	3.1488	7.4438	26.1203	12.5169	1.1424	10.825	15.9441	15.3502	6.9431	28.516	11.5736	25.8022	9.877	2.1737	4.7763	-16.4482	5.5534											1.1433	9.7944	14.47	7.6856	12.4513	7.4964	24.3631	28.6431	17.2273	29.5662	51.9887	29.2448
净资产收益率(TTM) [报告期] 2008年报 [单位] %		1.8672	-64.3262	1.1743	57.5057	36.3993	3.9296	0.523	2.8948	5.6419	-26.6219	6.6629	5.4568	10.9933	-3.1397	6.6591	18.8937	15.911	9.6916	35.171	8.563	29.221	2.191	7.2667	-3.8692	-26.2985	4.7971											0.3915	-6.0148	10.0152	4.2955	10.9184	24.0852	9.22	8.3749	18.8097	27.2235	53.7333	30.0934
净资产收益率(TTM) [报告期] 2009年报 [单位] %		2.9528	12.1686	2.0596	8.6712	39.3907	17.3378	-2.8629	2.3125	11.9622	-4.5552	8.5311	3.9154	12.4074	4.0452	8.6431	21.5353	22.7303	6.6984	37.1048	11.8008	30.9723	9.1456	6.8474	1.7153	3.0439	5.1179											12.3461	2.2156	14.9976	3.0195	13.4172	13.772	9.5138	-7.4092	5.9271	12.6843	24.7028	7.6001
净资产收益率(TTM) [报告期] 2010年报 [单位] %		8.9955	5.5764	3.168	8.2534	39.9692	29.8966	10.4165	1.7185	8.1915	56.0536	9.4177	1.8399	10.0642	7.3733	10.504	23.9081	24.2823	9.9864	37.3523	14.8023	33.8687	12.8611	18.5016	-25.9996	-34.6887	7.5396											22.3661	2.003	25.0811	8.1424	10.2962	9.8511	11.9156	7.2021	6.0879	15.5867	31.8618	9.5734
净资产收益率(TTM) [报告期] 2011年报 [单位] %	125.911	6.4311	-13.2648	2.28	8.7948	40.5225	20.5131	12.4117	1.1266	4.8296	4.0226	9.3367	3.5019	9.9614	8.5827	14.0408	25.5372	26.633	10.7501	38.0404	27.5721	36.2389	6.0826	-2.6709	-559.214	2.7451	12.4259											20.5444	2.2282	18.3446	10.0425	6.8085	7.4641	8.5922	11.6486	7.3305	12.9356	40.6549	13.8044
净资产收益率(TTM) [报告期] 2012年报 [单位] %	6.7984	1.4994	-53.3922	2.2938	7.3929	45.2448	21.4958	13.9659	0.8359	5.7196	5.3925	6.3184	1.226	7.1136	7.6531	26.5329	27.8968	31.8869	4.3604	28.7654	15.1853	24.5829	-28.8332	3.6951	15.4647	5.443	14.009											19.0529	-20.2556	4.1588	9.5103	8.9427	10.5822	8.1621	-5.9998	8.24	0.0793	41.8807	15.4595
净资产收益率(TTM) [报告期] 2013年报 [单位] %	-2.2398	2.2863	11.5577	3.0582	8.8428	32.5302	16.6189	15.6224	-6.0111	4.3514	4.9356	5.7972	1.4583	5.8529	6.4891	-2.0776	33.0363	22.0899	6.4563	16.8837	14.5804	26.8915	3.6673	4.1355	-798.826	-18.678	11.789											20.3988	4.3716	4.016	9.0142	10.0198	22.2866	6.5904	-21.731	2.9213	-7.08	28.7656	8.5972
净资产收益率(TTM) [报告期] 2014年报 [单位] %	21.9977	1.7257	-1114.22	4.1212	14.405	9.0578	14.2797	9.6365	5.3356	4.5613	3.441	5.9269	2.9876	6.1606	2.4991	-5.8433	33.741	14.798	7.0765	14.293	11.4774	26.0583	-26.8745	11.3648	1.3629	-33.406	18.9158	-19.0383	2.2179									19.0133	6.1143	-105.044	7.7799	11.2223	5.8559	4.3566	5.2582	1.5728	2.3956	22.852	12.4295
净资产收益率(TTM) [报告期] 2015年报 [单位] %	28.4488	0.4272		2.9123	6.5848	14.3339	14.8039	10.7567	1.068	2.2344	8.5906	4.6358	3.533	0.189	-47.7604	5.0417	27.6331	14.254	6.97	13.6179	11.4761	25.3422	3.755	9.124	-4.4424	1.0886	20.8574	12.0306	18.3045		14.04		14.1085					16.4038	5.4109	-27.4314	11.8879	10.4506	10.1219	1.8567	-35.9918	2.7701	-7.4158	23.3909	15.5977
净资产收益率(TTM) [报告期] 2016年报 [单位] %	0.816	1.8261	112.617	2.2013	8.5192	17.4765	14.8277	7.0194	0.4423	1.5406	0.9392	2.4401	2.3274	0.2173	5.6576	5.8213	22.7896	14.4116	6.1166	11.9681	12.0352	31.0154	1.1533	-3.4413	-30.5479	-2764.82	8.8826	34.6668	28.4035		13.346		12.0892					16.4512	11.9812	-6.4914	10.5376	14.9312	26.5519	2.0665	14.9245	3.2779	11.4884	22.3668	15.1482
净资产收益率(TTM) [报告期] 2017年报 [单位] %	-26.942	0.2888	6.1676	2.1664	11.3459	16.8603	17.7849	15.1939	3.4197	0.8719	4.2912	1.2556	4.2958	2.2562	7.8779	8.78	20.6968	18.138	6.1843	11.5838	10.9445	29.5497	-13.8207	2.2145	3.0277		13.02	16.0111	8.0012	16.9758	14.157		14.3609					5.9423	6.866	-127.175	16.079	13.6356	8.6519	3.6041	-39.2688	3.2585	5.043	22.4535	18.6453
净资产收益率(TTM) [报告期] 2018年报 [单位] %	43.0821	0.8679	7.3909	-10.5046	11.1707	20.5465	22.2999	10.7068	10.7223	3.3749	2.1955	1.3861	9.7868	12.719	7.7232	10.2163	21.4894	21.0818	9.6543	10.8539	7.901	37.8792	-3587.27	-10.1484	-96.6626		11.5487	2.4665	12.9231	17.6242	17.4273	38.0889	11.0863	19.1682		9.1871	11.4169	1.1651	4.7451	8.3302	3.5906	9.7746	-24.0269	4.9402	33.97	2.7891	19.4157	24.1204	18.5553
净资产收益率(TTM) [报告期] 2019年报 [单位] %	51.5649	5.9704	5.542	-6.5609	14.4638	23.9193	23.4515	-21.2784	1.7364	3.3747	1.2277	1.7505	0.7351	0.304	2.9408	12.3226	23.2948	23.4244	10.8874	10.9588	19.3464	32.9798	44.9228	2.2946	1.1259	75.0398	-4.8391	45.9742	20.6167	18.2671	17.8961	19.446	7.8724	19.3664	14.6752	6.8918	19.8377	1.4642	6.5779	-23509.6	0.7301	14.0325	3.4839	9.8718	58.825	2.2485	38.7691	20.222	18.1107
净资产收益率(TTM) [报告期] 2020年报 [单位] %	31.4838	5.8371	6.8195		15.5153	26.0271	18.4658	8.5683	5.7808	2.9416	0.3342	1.4866	2.4369	1.3411	-25.3033	17.2064	19.6326	23.2829	5.4254	4.5858	12.4081	26.3245	36.1635	-4.5881	-151.038	25.0293	2.1033	56.6748	27.3024	13.1515	16.9856	19.7275	9.1844	18.5189	18.7604	6.3482	25.1706	3.529	5.5631	118.122	-17.3903	27.5996	36.9538	25.6542	2.5426	3.1176	21.4435	19.4421	18.0546
净资产收益率(TTM) [报告期] 2021年报 [单位] %	15.372	6.6096	7.0121	139.943	14.3016	28.3719	13.8951	4.8576	-63.9746	9.7443	-4.1712	1.7005	-11.2335	-0.7314	-16.4766	25.353	24.1651	23.5969	1.3167	4.7866	-28.5966	21.3337	-10.7777	2.8508	-154.292	-11.0147	1.1341	6.8307	6.612	9.276	7.9319	24.679	8.3944	24.5692	23.3648	6.5359	20.266	7.5313	5.7017	16.862	0.7348	-9.596	-129.214	19.8209	1.5232	11.1171	4.5236	17.6709	11.0368
净资产收益率(TTM) [报告期] 2022年报 [单位] %	29.4748	3.477	4.6188	-7.4009	30.4282	30.3012	16.9709	-18.6128	-50.8548	3.0569	-5.6721	2.624	2.0591	-11.6138	1.0698	25.2588	21.819	23.4077	-9.5118	4.0522	-4.9946	25.7216	-1142.15	-4.5606	27.3675	5.5104	-17.4011	1.3821	8.3177	9.606	9.9046	13.8092	4.12	8.7727	24.8232	4.831	14.8039	7.6414	4.4536	6.0184	-56.4231	3.7931	12.5021	20.6423	-16.9079	6.644	4.137	19.7532	16.5731
净资产收益率(TTM) [报告期] 2023年报 [单位] %
[truncated: 217 more columns]
