# Supplementary material for: Can systematic skewness factors predict future interest rates: Evidence from China
Source: PLoS One. 2026 Feb 5;21(2):e0334345. doi: 10.1371/journal.pone.0334345 (PMC12875505; doi:10.1371/journal.pone.0334345)
Supplement: S2 File — Data2.zip contains data including trading date, total owner’s equity, total asset growth rate, risk-free rate, return on equity and monthly stock data. (ZIP) [file pone.0334345.s002.zip › Return on equity/Return on equity:energy.xlsx]

## Sheet: Sheet1
证券代码	000059.SZ	000096.SZ	000159.SZ	000552.SZ	000554.SZ	000571.SZ	000723.SZ	000852.SZ	000937.SZ	000968.SZ	000983.SZ	002207.SZ	002221.SZ	002267.SZ	002278.SZ	002353.SZ	002490.SZ	002554.SZ	002629.SZ	002778.SZ	002828.SZ	300084.SZ	300157.SZ	300164.SZ	300191.SZ	300483.SZ	300839.SZ	301158.SZ	600028.SH	600121.SH	600123.SH	600188.SH	600256.SH	600339.SH	600348.SH	600395.SH	600397.SH	600403.SH	600408.SH	600508.SH	600546.SH	600583.SH	600688.SH	600725.SH	600740.SH	600777.SH	600792.SH	600871.SH	600925.SH
证券简称	华锦股份	广聚能源	国际实业	甘肃能化	泰山石油	新大洲A	美锦能源	石化机械	冀中能源	蓝焰控股	山西焦煤	准油股份	东华能源	陕天然气	神开股份	杰瑞股份	山东墨龙	惠博普	仁智股份	中晟高科	贝肯能源	海默科技	新锦动力	通源石油	潜能恒信	首华燃气	博汇股份	德石股份	中国石化	郑州煤电	兰花科创	兖矿能源	广汇能源	中油工程	华阳股份	盘江股份	安源煤业	大有能源	安泰集团	上海能源	山煤国际	海油工程	上海石化	云维股份	山西焦化	新潮能源	云煤能源	石化油服	苏能股份
净资产收益率(TTM) [报告期] 1995年报 [单位] %	132.727			1.5086	6.6409	14.6616	13.32	13.0412																						53.6998	22.0552	89.2319											20.2347	36.3747		14.8539	27.663	12.5881
净资产收益率(TTM) [报告期] 1996年报 [单位] %	43.1026			0.9489	6.8317	33.7265	17.7795	13.8672	48.2655																					58.6915	24.663	123.19											9.588	22.3561	13.8686	17.3266	21.0885	1.8381
净资产收益率(TTM) [报告期] 1997年报 [单位] %	16.5646	12.9265	24.8677	5.4582	6.3654	12.1149	10.3174	21.1223	49.4755	16.3351	37.4525																			13.9817	24.7353	26.6151	20.3458	28.6869		21.0245							5.7689	6.4945	18.5357	22.1168	4.9314	0.055
净资产收益率(TTM) [报告期] 1998年报 [单位] %	1.4806	10.4659	12.7992	-17.5209	3.3437	17.3888	10.9512	16.6246	48.9959	18.543	30.8121																			15.239	9.7897	13.5263	26.7904	27.6894		14.3457				36.7927			1.8848	-6.6909	11.7366	10.7882	-23.2609	-2.8768
净资产收益率(TTM) [报告期] 1999年报 [单位] %	6.8336	11.9909	18.1356	8.4388	4.4914	1.3415	0.9417	10.968	10.1314	13.815	22.7742																			15.5288	10.9849	12.4255	20.6432	18.1307		11.8243	19.7553		19.037	15.6912			5.6936	1.0197	10.3914	11.1729	6.6273	9.0481
净资产收益率(TTM) [报告期] 2000年报 [单位] %	0.1593	7.8133	4.5506	13.7866	16.3977	-14.0545	-8.5588	12.7086	12.3842	4.8395	6.9281																		13.3733	9.3875	0.9992	11.1933	24.5833	5.9276	19.4042	12.7661	19.9221	46.4623	20.3096	21.2883	12.4859	25.1919	6.5422	6.1634	7.5308	8.9078	-14.1676	9.5252
净资产收益率(TTM) [报告期] 2001年报 [单位] %	0.1814	9.083	4.2598	4.9455	6.0345	-17.8896	-98.7645	13.5967	15.5991	4.7357	8.3685																		10.0821	6.2243	4.8555	11.468	35.6656	8.2028	20.2239	5.7861	21.6149	30.5585	17.9581	11.498	25.8211	23.7291	0.5276	12.3968	9.8671	10.1596	-36.4097	1.9404
净资产收益率(TTM) [报告期] 2002年报 [单位] %	-4.6396	11.2106	0.3103	-20.6232	4.3659	1.48	11.3742	10.6419	11.2808	4.1585	6.7792																		9.6379	6.1618	9.6762	10.3858	28.4187	8.2876	28.5905	5.573	6.6499	30.0991	17.2891	11.5421	30.2153	10.3288	6.4368	8.3605	6.4084	9.6802	10.7909	1.5744
净资产收益率(TTM) [报告期] 2003年报 [单位] %	0.3749	11.9809	0.7926	-70.8913	0.9828	1.4688	11.7759	9.1881	8.1118	5.6206	9.0426																		11.6671	6.1321	16.353	10.0272	21.15	8.4327	10.6587	5.9158	6.6147	4.7591	10.4058	10.5818	6.8659	13.4905	8.935	2.8703	11.5451	5.4418	14.8158	2.6321
净资产收益率(TTM) [报告期] 2004年报 [单位] %	9.6204	12.1245	0.3268	-76.5685	5.28	0.9325	9.6628	10.6314	19.0663	12.9446	16.4731	26.8089	10.821																17.3196	10.234	21.9279	17.7531	14.1341	8.8408	15.6127	6.0072	7.0275	3.265	22.5179	19.3451	7.5129	20.3751	21.0094	4.0997	20.5609	2.7964	32.9741	2.495
净资产收益率(TTM) [报告期] 2005年报 [单位] %	14.4547	5.6471	0.8532	34.4373	3.0254	0.749	2.6234	11.2092	17.9667	12.7719	21.1437	23.113	12.5843	28.1971	28.8651		20.7779												18.3459	16.4159	26.2101	14.558	10.7963	0.7584	21.8991	5.4239	-4.658	1.7461	14.5517	19.4079	5.2005	24.9426	8.8936	11.85	10.121	2.971	8.5459	-11.6042
净资产收益率(TTM) [报告期] 2006年报 [单位] %	5.6928	9.8959	-0.269	17.6795	11.3352	0.753	4.83	20.1424	14.7859	8.9186	18.6229	16.7529	20.3976	42.6162	26.5502	34.3903	26.3719												20.0808	11.3417	19.6584	10.4245	9.5384	2.3385	22.4822	5.7915	2.1374	2.0305	12.0613	18.4548	1.9708	24.7593	4.1596	11.0563	2.5266	1.724	-32.5354	0.434
净资产收益率(TTM) [报告期] 2007年报 [单位] %	4.2315	15.6499	10.6346	19.5528	7.5209	2.248	18.5809	10.1722	15.7276	14.975	17.8195	15.1384	20.5667	34.5253	36.6988	38.6082	25.2586	33.1922				20.1413	29.0965	30.9471	24.6895				18.2579	12.7411	20.0659	13.7303	16.5448	2.5991	14.9185	6.5143	1.9006	2.1951	9.3628	17.9473	1.1067	27.011	7.5817	12.8008	4.4465	-8.4523	-771.911	0.2144
净资产收益率(TTM) [报告期] 2008年报 [单位] %	6.3913	8.3458	14.7805	17.944	15.9333	5.231	18.4824	11.4353	34.9156	26.6927	34.0185	6.0841	6.1151	14.398	32.6576	45.0994	29.1327	27.0993	28.0837	21.5662		20.6705	20.7928	30.8296	29.2358	16.9835			8.9945	11.3415	31.8335	24.589	16.829	5.258	31.4577	30.2207	-35.9044	4.5773	0.5434	26.9057	0.5722	14.5777	-45.1213	8.4004	-12.7667	1.2667	45.5324	-24.6914
净资产收益率(TTM) [报告期] 2009年报 [单位] %	3.1541	6.7657	12.9188	13.0403	0.9491	9.835	-0.9871	11.2281	16.8766	13.5789	22.1578	3.1737	6.7003	16.1301	7.3394	52.804	21.4254	25.424	21.1561	26.0234		23.1207	19.3926	20.1774	32.0686	20.3467			16.2494	6.9005	23.9267	13.6835	16.6643	0.1212	31.0131	18.5698	3.4609	7.169	-14.956	20.0029	24.3175	10.9713	10.1759	3.8523	-66.6074	0.9234		5.4222
净资产收益率(TTM) [报告期] 2010年报 [单位] %	6.2749	5.0084	37.7729	13.0106	0.8259	9.7488	1.8959	10.4497	20.4622	8.014	20.9132	-0.5175	6.6059	16.385	7.0632	12.5538	10.2811	24.1789	25.3895	27.7391		2.7347	4.7419	20.6681	28.2565	27.2829			16.7914	7.2555	20.0815	24.5321	17.8012	17.6289	28.2868	21.2652	6.1416	1.5917	1.4292	22.1928	23.291	0.934	15.0937	7.0828	5.31	-8.4282		14.7557
净资产收益率(TTM) [报告期] 2011年报 [单位] %	11.2546	5.1695	16.2453	14.1481	1.0448	11.6549	4.0247	9.8382	21.3638	6.539	20.1891	2.9154	10.9518	14.7149	6.9206	16.4682	6.0225	7.9105	10.3692	16.2488	22.3322	3.0268	5.1345	6.76	7.2258	28.3007			15.1132	6.0843	20.8936	20.4336	14.3991	4.426	24.6048	24.5691	4.0188	26.3712	-16.0004	19.5204	11.9861	1.9165	5.2142	0.7186	4.2667	1.0881	8.307	9.2911
净资产收益率(TTM) [报告期] 2012年报 [单位] %	0.268	1.1211	4.834	21.0601	2.6439	4.8246	-6.8309	11.7431	15.0349	-12.9885	12.047	3.0568	6.5602	11.2065	4.4576	20.4429	4.6467	7.8087	10.9719	15.1916	24.2584	0.5182	5.3377	5.0799	7.4895	17.2609	24.6294		12.3684	12.7422	19.5439	12.3499	11.903	-19.0707	17.6121	19.7597	9.4191	17.8716	1.2732	11.6043	9.5797	8.2815	-9.5641	-86.6099	2.32	-6.223	-1.7112	-4.2268
净资产收益率(TTM) [报告期] 2013年报 [单位] %	-2.1637	3.6313	1.7236	16.9855	1.342	5.6786	8.1346	9.1392	7.6608	1.6464	6.5925	1.7223	8.1127	10.7437	4.8331	24.6307	-6.5713	7.865	4.3838	9.3866	27.5925	3.5766	6.0662	2.768	7.6748	16.8597	19.5873		11.7786	1.1343	10.3163	3.2611	8.0599	0.4603	7.2788	6.6479	6.3806	11.4977	-11.1524	1.9186	3.0596	16.5487	11.2359	2.7865	0.6183	2.8376	1.6968	-20.4921
净资产收益率(TTM) [报告期] 2014年报 [单位] %	-16.3181	2.2469	5.9587	12.2575	0.7425	3.4922	2.0598	6.0513	0.1327	-54.3003	1.7237	1.6813	4.7718	11.369	5.1099	15.2159	0.751	10.8068	0.7171	9.5484	16.3018	3.7692	3.6668	1.0124	2.0201	14.3169	48.2317		7.9784	1.477	0.7014	5.8272	15.1652	-16.8657	6.1249	5.078	2.7284	1.1223	-45.3288	0.6078	-27.8842	20.756	-4.3235	-327.575	0.6994	-3.2752	1.1076	6.5772
净资产收益率(TTM) [报告期] 2015年报 [单位] %	3.7153	7.3683	2.5888	2.9373	0.4106	2.5854	-5.8255	0.2297	1.9165	-725.396	0.8787	-42.2335	12.7306	11.7746	0.8295	1.8578	-10.6678	7.748	-15.1524	6.223	13.7745	0.9558	3.2566	-3.5567	-4.0904	5.9351	50.7143	0.3775	4.7688	-15.8239	0.1426	2.1592	2.2838	-1675.06	0.6487	0.41	0.791	-15.1721	2.4509	0.1429	-63.6264	14.841	16.3611		-41.5859	0.8821	-25.2994	0.0994
净资产收益率(TTM) [报告期] 2016年报 [单位] %	16.9058	12.8328	1.6086	3.5296	0.4729	1.4923	9.8321	-48.4481	1.3135	28.0207	2.6422	-26.7788	7.0912	9.2268	-10.2334	1.5363	-33.6698	6.088	3.6443	5.7163	7.4622	0.3869	2.2609	1.4717	0.9652	3.7085	29.6166	0.1511	6.517	-22.2519	-7.675	4.913	1.8468	7.7808	3.1752	3.1884	-138.829	-29.6715	-60.3081	5.3121	7.6543	5.6803	24.0629	1610.61	2.1667	-3.3242	1.6332	-190.868
净资产收益率(TTM) [报告期] 2017年报 [单位] %	15.1748	6.3137	-3.1831	8.039	0.2919	0.9806	13.7857	0.5352	5.5165	15.4835	8.7575	2.82	13.9434	6.9611	0.9911	0.8524	2.0346	4.1526	-4.6959	4.9571	7.7407	0.7156	-13.6467	2.751	-1.4537	1.4571	27.158	2.8971	7.0291	18.9675	8.3261	12.3238	5.637	2.9471	10.9265	13.6182	-86.9588	6.8283	-41.2566	5.7975	7.744	2.1242	21.7352	2.9699	4.3101	2.7022	-1.6684
净资产收益率(TTM) [报告期] 2018年报 [单位] %	8.0107	4.3494	2.7869	7.8473	0.2084	-66.189	25.2637	0.7629	4.3824	17.67	9.1058	-1788.99	12.8561	7.1221	2.694	7.3119	4.7568	-29.4422	-2453.77	2.8751	4.7478	3.5442	0.7925	6.0513	2.4511	0.3905	23.9485	8.4718	8.7824	4.506	10.59	12.9672	11.5017	4.0674	9.3134	14.3795	7.5009	7.6439	54.9544	6.9529	4.0034	0.3485	17.3762	4.509	16.5968	4.0534	6.1681	2.4584	16.6756
净资产收益率(TTM) [报告期] 2019年报 [单位] %	7.2963	4.6022	1.3843	6.8982	0.6537	-86.3218	11.7004	1.3866	4.4094	12.8097	8.3617	72.0933	11.8368	7.4619	3.8517	13.9333	-11.2336	4.8174	55.5128	2.5159	4.4761	1.813	-54.8459	2.5949	2.1725	3.5549	17.7833	11.4025	7.7913	-33.5359	6.3141	13.6951	10.013	3.3839	7.546	14.8598	2.2197	1.0447	23.4444	5.8251	13.8998	0.1232	7.4074	4.1844	4.6463	6.6849	7.15	13.5166	18.4669
净资产收益率(TTM) [报告期] 2020年报 [单位] %	2.3973	4.5827	4.013	5.324	0.7977	-67.2298	7.0394	0.3936	4.0124	2.8327	10.4526	-5.6435	11.8794	5.7996	2.4904	15.2592	1.807	-8.0911	-43.4989	15.1996	2.5477	-46.8072	-130.862	-115.203	0.8713	3.9263	6.925	9.9384	4.4344	-52.1573	3.4976	13.1594	7.9556	3.4728	6.3545	12.2717	-35.6459	-16.4368	13.086	6.4912	9.1172	1.6039	2.1497	5.0563	9.8309	-21.373	1.7278	1.1748	24.2922
净资产收益率(TTM) [报告期] 2021年报 [单位] %	6.2595	2.3413	1.2451	8.4936	0.8937	-36.3645	20.6619	2.4019	13.1588	6.5383	18.4646	4.9193	10.5141	6.6196	3.8785	12.7155	-26.0407	3.8521	-337.156	15.0757	2.208	-25.7875	-454.344	1.5467	2.7873	2.1863	4.8688	9.5304	9.1869	-13.5875	18.0076	23.8449	23.9015	1.8513	16.5224	16.9363	8.1188	17.736	10.0731	3.5606	41.7407	1.6261	6.611	4.8168	10.3555	2.9913	-0.8828	2.6203	24.4398
净资产收益率(TTM) [报告期] 2022年报 [单位] %	3.6652	2.1399	11.7936	24.5767	1.0032	-10.1922	15.2749	1.7804	21.1064	10.8643	32.4517	-9.2203	0.4112	9.7624	-2.6104	13.0019	-43.0148	6.4149	38.7778	-6.125	-54.7806	1.3557	-45.9662	2.0371	3.2464	1.3909	15.1481	6.0622	8.4399	4.1269	20.802	32.4838	39.2727	2.8307	26.6137	19.0508	-13.1786	19.5557	-11.7925	14.3118	46.4988	6.1486	-10.9439	6.1881	17.8654	18.5165	-5.6952	6.2447	24.8949
净资产收益率(TTM) [报告期] 2023年报 [单位] %
[truncated: 30 more columns]
