# Supplementary material for: Can systematic skewness factors predict future interest rates: Evidence from China
Source: PLoS One. 2026 Feb 5;21(2):e0334345. doi: 10.1371/journal.pone.0334345 (PMC12875505; doi:10.1371/journal.pone.0334345)
Supplement: S2 File — Data2.zip contains data including trading date, total owner’s equity, total asset growth rate, risk-free rate, return on equity and monthly stock data. (ZIP) [file pone.0334345.s002.zip › Return on equity/Return on equity:estate.xlsx]

## Sheet: Sheet1
证券代码	000002.SZ	000006.SZ	000011.SZ	000014.SZ	000029.SZ	000031.SZ	000036.SZ	000042.SZ	000058.SZ	000069.SZ	000402.SZ	000514.SZ	000517.SZ	000560.SZ	000573.SZ	000608.SZ	000609.SZ	000631.SZ	000656.SZ	000718.SZ	000736.SZ	000797.SZ	000838.SZ	000861.SZ	000863.SZ	000882.SZ	000886.SZ	000897.SZ	000926.SZ	000961.SZ	000965.SZ	001914.SZ	001979.SZ	002016.SZ	002133.SZ	002146.SZ	002188.SZ	002208.SZ	002244.SZ	002285.SZ	002305.SZ	002314.SZ	002344.SZ	002377.SZ	002818.SZ	002968.SZ	300917.SZ	600007.SH	600048.SH
证券简称	万科A	深振业A	深物业A	沙河股份	深深房A	大悦城	华联控股	中洲控股	深赛格	华侨城A	金融街	渝开发	荣安地产	我爱我家	粤宏远A	阳光股份	中迪投资	顺发恒业	金科股份	苏宁环球	中交地产	中国武夷	财信发展	海印股份	三湘印象	华联股份	海南高速	津滨发展	福星股份	中南建设	天保基建	招商积余	招商蛇口	世荣兆业	广宇集团	荣盛发展	中天服务	合肥城建	滨江集团	世联行	南国置业	南山控股	海宁皮城	国创高新	富森美	新大正	特发服务	中国国贸	保利发展
净资产收益率(TTM) [报告期] 1995年报 [单位] %	12.5013	10.5554	15.8191	5.8224	16.2965	11.7948	1.0189	28.2302	28.0318	40.2142	21.2945	6.6889	9.805	6.7992	10.8679	12.3811	32.5351	15.3512	12.1602	27.3262	18.3804	23.5126	10.9798	26.1151	54.5267	36.9758	10.1294	18.0384				10.4386
净资产收益率(TTM) [报告期] 1996年报 [单位] %	11.2256	15.3646	0.0998	-27.2376	0.0705	13.5722	1.3216	22.8979	17.7299	22.4288	3.6093	10.0918	5.8229	4.6075	10.7016	6.8286	15.1005	12.3473	11.0569	22.8153	17.2256	21.8172	10.7067	22.2683	36.6484	25.5902	12.0018	27.7447	17.3393	32.6709		10.9585																98.7196
净资产收益率(TTM) [报告期] 1997年报 [单位] %	10.1994	11.3862	-59.9496	0.7737	4.2162	2.0112	-21.4349	13.5507	21.9526	10.5735	5.5092	10.2327	2.9121	3.8148	10.392	25.8523	22.8985	10.5031	11.386	10.2933	11.4814	14.2411	11.3741	17.897	11.5856	15.1089	9.0273	22.1093	19.7943	28.745	24.1161	10.9269																52.3988
净资产收益率(TTM) [报告期] 1998年报 [单位] %	10.1679	10.7305	2.3492	-59.1935	-73.8041	2.2318	10.0353	9.5131	10.4275	11.4683	3.0477	23.726	-6.7049	0.3138	3.2199	16.1571	11.4476	15.5233	10.1279	10.5037	6.818	10.7121	10.9082	10.2791	12.1699	11.6124	9.0002	7.8866	19.7875	21.7579	10.1141	6.1517																22.6868
净资产收益率(TTM) [报告期] 1999年报 [单位] %	10.9479	8.8431	25.674		6.7146	-12.0147	10.1103	9.383	10.363	8.7997	6.9731	6.7543	14.426	0.5616	0.6592	12.8451	9.3677	11.0458	-7.0364	11.0605	6.0908	10.5391	-12.8458	10.8906	7.5584	10.3517	4.7037	10.0599	10.3331	9.0013	13.1843	3.8159																9.1919
净资产收益率(TTM) [报告期] 2000年报 [单位] %	10.3651	10.5456	20.3265	-17576.4	4.7798	2.2951	11.0154	9.1402	0.7854	9.2576	19.8963	0.287	21.47	-43.7193	0.4236	18.1096	8.7655	7.1472	0.8143	5.7104	0.9078	6.3098	-123.095	2.3053	13.3968	3.8226	2.7936	9.7048	13.6958	10.0322	7.2228	3.766																7.1274
净资产收益率(TTM) [报告期] 2001年报 [单位] %	11.9634	9.5604	30.2175	16.5473	-52.722	6.1691	12.6959	8.4696	-30.2381	18.3053	43.5935	-368.845	17.0897	-983.789	0.2996	12.0426	6.0842	6.3398	-5.6242	0.3723	2.4048	3.6123	4.8461	3.7794	11.264	7.5996	0.9131	7.1157	12.9049	5.2378	3.7759	-54.2408		32.3134														8.3291
净资产收益率(TTM) [报告期] 2002年报 [单位] %	11.3117	-0.662	10.2462	15.5824	1.3594	7.0019	12.0381	5.1516	8.02	22.737	18.8709	7.2498	4.566		0.8201	6.4123	6.3271	6.1915	1.1677	-23.9577	2.3157	2.8306	17.8561	-12.6966	5.7474	1.8533	0.9845	7.1678	6.6401	4.2269	2.0287	9.627		25.7344														7.8182
净资产收益率(TTM) [报告期] 2003年报 [单位] %	11.5343	-20.2392	16.2375	11.4681	0.3806	7.8644	2.0358	4.2001	12.2283	16.1676	18.9864	12.2052	0.8616		0.9859	6.5439	6.1067	-15.5083	0.8629	-114.071	21.7748	0.4611	6.2851	3.1088	5.9049	-5.1833	-2.4992	1.3505	11.1974	2.2339	2.3709	9.3959		20.487														8.6274	17.3152
净资产收益率(TTM) [报告期] 2004年报 [单位] %	14.1564	6.3802	16.404	9.7228	-14.2014	9.2023	1.5227	3.5069	7.2605	18.6756	15.6671	17.3453	-130.833		1.0511	16.4655	6.6864	-456.257	-4.8694			-39.4579	7.318	6.5064	-131.506	2.4603	0.4407	1.9283	17.4807	1.973	2.1447	7.9081		4.8631	25.5559	38.6594	27.0707	13.4706										8.3371	33.1485
净资产收益率(TTM) [报告期] 2005年报 [单位] %	16.2506	10.1894	12.4493	10.0412	1.1448	9.3366	0.201	8.9318	-10.1022	18.2327	18.1045	0.386			1.1638	15.451	6.3672		-3.4223	3.9196		2.5417	5.1333	6.1237		2.1841	0.7032	2.0437	14.7028	1.2582	-14.5305	12.3545		2.5952	28.3834	30.0944	26.6385	18.5367	30.0461	63.6718								9.6271	42.8123
净资产收益率(TTM) [报告期] 2006年报 [单位] %	15.3925	14.6752	-7.6384	9.8535	1.7821	9.6736	10.1045	3.0581	-5.4532	18.5178	13.3788	0.498		197.778	0.2392	12.8318	6.5619		2.3056	14.6094		4.1728	0.533	7.0763		4.1802	-0.6046	3.1879	14.7833	2.0845	-13.6402	14.7582		0.2994	24.4124	29.15	27.3082	17.949	44.0175	68.7437	29.8721	33.8628	26.2706	12.0125				6.2887	18.4569
净资产收益率(TTM) [报告期] 2007年报 [单位] %	16.5453	14.6588	-4.8379	0.6394	3.3449	13.5385	-23.1037	10.6822	4.9454	15.1931	15.5004	7.621		86.3234	2.2109	10.5438	21.2427		5.3041	27.2456	5.9413	6.9823	16.0657	10.7345		4.3571	1.1411	3.4326	15.0841	2.2489	17.6301	10.0263		-13.8735	13.4981	16.1898	7.7559	26.2608	40.9158	51.4911	27.2939	30.1326	22.7372	23.3829				7.1996	12.4869
净资产收益率(TTM) [报告期] 2008年报 [单位] %	12.6464	9.3769	1.7226	11.1559	1.5827	4.4739	-34.8115	0.3939	3.7433	16.4303	7.142	6.5268		7.4022	-8.4695	1.603	17.232	585.835	2.3255	26.8128	14.5516	3.8164	3.0084	20.5778		7.8777	1.1848	2.7337	9.2388	2.2664	6.7118	1.9839		12.1745	10.6188	17.7587	4.265	11.0537	20.9369	28.3903	25.2227	25.4183	19.2153	19.9286				8.3978	15.9017
净资产收益率(TTM) [报告期] 2009年报 [单位] %	14.2598	15.4841	14.6549	17.0405	1.6455	6.2928	19.2202	12.8882	-30.728	16.2756	8.8019	7.3378	48.9217	6.8629	1.4827	13.638	1.8122	21.8643	3.7883	24.8485	8.5738	6.0698	0.702	17.4566		4.1808	2.3111	0.7682	8.5005	14.4481	8.4603	3.6623		9.4998	13.4562	16.107	4.381	13.3259	18.9152	15.2466	12.4234	6.8501	17.9254	21.5599				6.6416	14.0274
净资产收益率(TTM) [报告期] 2010年报 [单位] %	16.4655	19.5847	20.0185	13.7555	5.9361	9.9172	13.7698	15.1823	5.463	22.9985	10.5466	5.9327	12.9389	4.8413	2.909	18.4357	8.9353	24.2224	5.1534	21.6748	9.4483	6.2768	-7.3478	28.0831		1.4772	4.8745	4.4145	10.6254	16.0581	10.2958	13.6148		10.9834	15.6674	21.4597	1.4053	14.4441	22.4619	20.2719	12.9825	7.5067	12.821	5.5882				2.7833	16.5604
净资产收益率(TTM) [报告期] 2011年报 [单位] %	18.1712	15.5064	22.7792	10.2194	6.6205	9.4557	3.9933	12.6248	5.9856	19.5042	11.1386	6.4195	17.5188	8.4635	3.9979	6.8272	16.7021	23.0175	20.5755	18.9977	5.0432	6.5874	-9.1477	29.9974	25.2662	2.2468	6.2522	-16.8383	9.2716	17.1576	10.8193	19.9315		9.0118	17.8608	24.9689	0.6289	14.8305	15.9606	11.4635	16.9717	5.2971	22.4859	5.3811	25.1233			4.37	18.5235
净资产收益率(TTM) [报告期] 2012年报 [单位] %	19.6648	17.8593	24.9756	4.7847	6.5315	10.4597	3.2725	14.1978	3.8127	19.3267	11.464	2.3158	15.1439	10.4092	4.3396	9.4804	7.9464	20.767	18.4188	17.2424	8.0373	7.8569	9.3947	25.5676	31.864	1.823	3.5407	3.7582	10.6039	15.9442	6.481	14.1925	22.4056	15.2993	13.7147	26.1898	-2.7837	12.7757	21.096	14.2117	21.0329	-5.7917	24.2291	2.8837	26.9126			8.1494	19.861
净资产收益率(TTM) [报告期] 2013年报 [单位] %	19.661	17.0069	16.6876	4.7284	12.2504	9.8853	4.2593	13.2263	4.3463	18.4739	12.9772	4.7521	13.9635	6.8105	7.413	6.5148	8.9655	20.2801	12.5325	11.2878	3.7296	7.7169	15.5843	21.4749	26.1029	1.106	4.829	-41.3768	9.9144	15.6321	6.4207	14.4085	19.8118	34.7148	11.0572	26.5209	2.4475	11.704	19.3687	18.6257	20.7459	2.0488	27.2819	2.3064	19.7844			6.6932	20.7623
净资产收益率(TTM) [报告期] 2014年报 [单位] %	17.8592	12.2877	20.1278	9.1275	13.788	10.0007	1.8317	9.2619	3.7245	16.9797	12.0884	4.3579	8.4056	5.7838	0.8787	-17.7638	9.4006	16.5637	8.6219	15.6426	4.4857	7.7978	16.955	9.6343	4.8965	1.2487	1.4581	0.7118	10.1682	10.8798	6.236	14.042	19.0611	0.9422	4.6039	23.2722	-6.6147	11.5843	10.4141	19.4628	16.403	-38.6481	20.4593	5.9387	17.6781	42.4251		10.2703	19.8671
净资产收益率(TTM) [报告期] 2015年报 [单位] %	18.0862	9.4866	7.4679	7.4067	12.9146	12.0733	3.3949	7.1446	5.0329	12.1848	8.8404	0.2631	2.8501	0.8232	-6.1212	0.6088	1.7525	8.6875	9.8565	9.8844	1.6632	10.3836	5.4574	7.0073	3.5185	3.6116	-9.4556	-14.9437	5.201	3.8871	4.2397	10.1377	10.4021	3.766	-2.3628	11.7671	0.5441	5.9056	11.4419	14.3495	1.0462	3.814	11.2922	4.0621	19.8268	42.4778		11.1079	17.2639
净资产收益率(TTM) [报告期] 2016年报 [单位] %	18.5311	15.5556	14.7217	3.8843	11.7846	12.2223	39.9078	4.427	6.9474	15.7568	10.1084	4.1901	4.0508	2.1025	11.5879	-16.4495	9.2519	6.5604	6.9741	14.2026	0.8141	9.7914	6.8234	6.7283	11.1001	1.8639	2.4679	3.6226	6.0033	2.51	6.2045	3.9531	16.9792	5.2312	5.3686	17.5281	4.4766	6.6217	10.9328	17.8386	0.9529	9.3491	7.7548	0.6705	14.5881	25.1695	29.0644	11.1875	13.9172
净资产收益率(TTM) [报告期] 2017年报 [单位] %	21.1432	14.4696	21.322	1.03	6.5408	14.2573	30.4713	9.5974	11.4516	16.6062	10.1722	2.69	12.8427	0.9374	2.1141	5.1037	8.5248	12.5569	10.1401	14.165	29.452	4.611	10.9832	6.7032	4.1506	0.2559	3.5475	-10.1186	8.2292	4.2887	8.0219	3.6039	17.8743	36.8802	6.443	20.9405	-19297.8	7.6161	11.9858	19.8065	1.2714	10.8975	4.1111	0.9017	15.3501	32.0571	27.609	9.8153	14.6064
净资产收益率(TTM) [报告期] 2018年报 [单位] %	21.6819	14.106	17.7571	16.501	15.1098	17.6672	20.1167	6.1411	1.4911	17.9098	10.2263	0.8414	12.8137	6.7084	3.0722	0.3854	-4.0111	16.1063	16.7635	11.8622	35.4431	5.4277	6.031	4.0097	-8.0606	0.4177	5.9852	-12.33	10.3824	12.6052	1.8447	17.6912	20.0768	29.5698	10.4094	22.5242		13.2897	7.9746	7.8441	1.8701	6.2439	4.8832	6.1185	16.3257	32.8495	28.418	11.1946	15.5047
净资产收益率(TTM) [报告期] 2019年报 [单位] %	20.6702	11.8945	25.979	2.366	15.066	12.2531	16.5241	10.4175	4.1301	17.9788	9.916	8.0935	28.1712	8.1298	3.7746	-2.8295	1.8909	9.3483	20.7396	14.9934	19.8383	6.4159	5.4838	3.753	4.8224	0.5945	2.2371	14.2427	5.3486	19.418	3.5746	3.5852	16.9045	27.8277	6.8448	22.306	4133.01	15.0208	9.846	1.5417	-8.7142	4.7857	3.7022	5.7075	16.145	13.8628	25.6667	12.8451	17.9199
净资产收益率(TTM) [报告期] 2020年报 [单位] %	18.4915	11.7407	21.4214	0.4892	7.6426	-2.108	11.2361	3.5733	1.3604	16.1809	6.865	3.9612	21.2246	3.0342	-7.3809	3.4183	-23.9487	3.94	19.0402	12.3241	11.3505	5.3546	5.8918	0.813	6.096	0.2859	3.2798	14.1391	2.7628	24.6603	1.7707	5.2382	12.0872	20.5552	8.0972	16.188		14.307	12.6714	2.149	0.5073	13.7118	2.5218	-131.463	13.8627	15.4306	12.6293	10.301	16.0618
净资产收益率(TTM) [报告期] 2021年报 [单位] %	9.546	7.085	22.3795	3.8169	5.6075	0.5707	8.1747	2.5593	2.3369	4.6786	4.4253	4.6149	11.8931	1.5702	8.3833	2.0337	-43.5407	1.5389	9.2518	7.003	7.2313	1.0406	-61.3761	-20.8916	2.49	-2.4852	1.8188	25.5561	1.5254	-14.4438	0.9124	5.9216	9.5446	15.1034	8.3566	-12.4375	289.694	14.2364	14.7105	-30.4887	-37.8492	10.2052	4.0891	-98.3454	15.1833	17.0489	13.0496	11.8578	14.0048
净资产收益率(TTM) [报告期] 2022年报 [单位] %	9.3196	5.3104	12.1849	21.3154	3.8389	-18.7164	8.2135	0.9829	0.8182	-15.8368	2.2315	4.4487	6.8707	-2.9714	2.5108	-14.2811	-51.21	2.6329	-171.822	3.7655	1.0307	0.5916	-23.7395	-11.7699	0.6702	-2.7273	8.2716	12.1021	0.9323	-63.5703	0.4276	6.4866	4.1923	3.0843	2.8368	-70.0721	54.4944	5.2127	15.8958	-10.2115	-41.3255	6.6547	3.2741	-89.0638	13.1998	16.6258	12.0945	12.2014	9.348
净资产收益率(TTM) [报告期] 2023年报 [单位] %
[truncated: 53 more columns]
