# Supplementary material for: Can systematic skewness factors predict future interest rates: Evidence from China
Source: PLoS One. 2026 Feb 5;21(2):e0334345. doi: 10.1371/journal.pone.0334345 (PMC12875505; doi:10.1371/journal.pone.0334345)
Supplement: S2 File — Data2.zip contains data including trading date, total owner’s equity, total asset growth rate, risk-free rate, return on equity and monthly stock data. (ZIP) [file pone.0334345.s002.zip › Return on equity/Return on equity:finance.xlsx]

## Sheet: Sheet1
证券代码	000001.SZ	000166.SZ	000415.SZ	000563.SZ	000567.SZ	000617.SZ	000627.SZ	000686.SZ	000712.SZ	000728.SZ	000750.SZ	000776.SZ	000783.SZ	000987.SZ	001227.SZ	001236.SZ	002142.SZ	002423.SZ	002500.SZ	002670.SZ	002673.SZ	002736.SZ	002797.SZ	002807.SZ	002839.SZ	002926.SZ	002936.SZ	002939.SZ	002945.SZ	002948.SZ	002958.SZ	002961.SZ	002966.SZ	300033.SZ	300059.SZ	300803.SZ	600000.SH	600015.SH	600016.SH	600030.SH	600036.SH	600053.SH	600061.SH	600095.SH	600109.SH	600120.SH	600155.SH	600318.SH	600369.SH
证券简称	平安银行	申万宏源	渤海租赁	陕国投A	海德股份	中油资本	天茂集团	东北证券	锦龙股份	国元证券	国海证券	广发证券	长江证券	越秀资本	兰州银行	弘业期货	宁波银行	中粮资本	山西证券	国盛金控	西部证券	国信证券	第一创业	江阴银行	张家港行	华西证券	郑州银行	长城证券	华林证券	青岛银行	青农商行	瑞达期货	苏州银行	同花顺	东方财富	指南针	浦发银行	华夏银行	民生银行	中信证券	招商银行	九鼎投资	国投资本	湘财股份	国金证券	浙江东方	华创云信	新力金融	西南证券
净资产收益率(TTM) [报告期] 1995年报 [单位] %	22.252		22.7068	10.0439	-16.3882	19.6316	43.4314	20.2661	18.6262	59.0768	29.9276	20.3299	39.3297																													36.0266	25.721	20.9956	10.712	15.6826	24.6249
净资产收益率(TTM) [报告期] 1996年报 [单位] %	31.0669		19.1203	10.2556	-13.4233	12.6971	18.4369	22.3677	15.604	29.0946	63.8658	21.0661	28.6547																								39.8195					41.634	26.2369	18.4882	11.3643	14.4035	19.3193
净资产收益率(TTM) [报告期] 1997年报 [单位] %	25.3931		13.5201	11.8626	10.4879	0.4384	28.3495	14.7634	10.7212	9.3854	10.0138	12.3594	16.2554	17.0768																							20.336		10.9085			10.3814	10.8218	10.1704	10.2709	15.5356	26.528	28.3081	15.5732
净资产收益率(TTM) [报告期] 1998年报 [单位] %	20.789		16.5099	10.9942	10.7239	-7.568	6.3285	10.034	10.7574	0.4365	11	21.6475	12.7478	14.1997																							25.7818		12.2307			10.5891	9.0484	11.1433	10.1212	15.733	11.4484	22.7156	9.2343
净资产收益率(TTM) [报告期] 1999年报 [单位] %	19.139		18.1	8.602	11.1143	0.4121	6.1768	10.2789	6.2784	0.581	3.1606	13.6103	4.275	10.5316																							11.9173		15.3141	12.1535	16.7199	10.3905	11.6548	7.9061	-36.7119	18.1355	14.3874	22.0238	19.2296
净资产收益率(TTM) [报告期] 2000年报 [单位] %	10.6893		10.9345	9.4601	-26.4111	2.9243	6.4887	6.3851	13.6614	6.9306	2.8089	7.2979	-11.3687	6.4878																							12.8668	26.3511	7.1579	28.1145	21.8112	8.1333	9.9074	2.8263	-78.073	14.3911	10.0568	6.0199	4.9306
净资产收益率(TTM) [报告期] 2001年报 [单位] %	11.0914		6.5982	7.2712	-230.357	11.6468	5.4054	2.3703	5.5171	-18.174	0.514	6.3377	0.3769	6.4068																							15.0266	30.5491	11.9149	18.9769	27.971	-85.9538	5.6604	-8.4178	9.0216	14.834	9.1453	5.2267	2.9069
净资产收益率(TTM) [报告期] 2002年报 [单位] %	11.4709	0.0826	0.3287	0.9129	19.531	17.8925	0.7581	2.1154	2.8788	0.3523	0.1782	-112.191	-11.8462	6.2461					0.3768		0.2538	1.898	0.1231			-8.2777		0.2199									16.1461	19.5907	14.8496	2.1517	10.8177	-2122.14	0.2843	1.173	4.6922	13.4789	7.6741	2.6146	3.2728
净资产收益率(TTM) [报告期] 2003年报 [单位] %	7.2026	2.9454	-23.8037	-32.8742	3.9511	19.6969	-7.4484	2.3443	1.8627	4.8333	0.3169	-20.8481	3.1927	6.4041					2.501		0.2151	6.7755	2.7043			6.048		2.044	1.0857								13.0389	9.2915	14.4168	6.668	12.211		0.8838	1.0325	6.5166	10.2902	6.9483	1.5654	-14.9612
净资产收益率(TTM) [报告期] 2004年报 [单位] %	6.1856	-27.6968	2.5315	3.4719	14.0433	34.8784	0.782	3.284	1.496	9.492	-27.3272	13.3506	0.76	7.6478			25.1214				2.8822	-9.5032	0.204			32.3002		-117.361	0.3817							0.4702	14.2856	10.583	15.7928	3.0831	15.0572		1.0801	0.6248	6.4138	10.3386	6.791	2.6622	-27.9836
净资产收益率(TTM) [报告期] 2005年报 [单位] %	6.1532	-72.9463	0.4283	-4.9004	1.6044	26.6193	1.0789	3.6879	0.5867	-23.9042	-42.6345	7.0184	-81.4427	12.7202			21.5781		1.4265		2.0745	2.471	-4.7035	37.8288	37.4069	2.0357		29.5221	-3.4413							-4.1577	16.0181	12.1509	17.3759	7.085	14.5662		1.1533	1.4101	0.5194	9.0916	-2497.88	-45.3804	3.192
净资产收益率(TTM) [报告期] 2006年报 [单位] %	20.1238	40.8756	3.9376	2.6239	20.6153	19.8233	6.8796	14.3706	7.4361	22.0522	-2.8732	4.6689	20.978	16.5408	4.7239		19.7762		8.0703		37.5584	41.023	13.2211	28.3574	22.2885	34.389	12.7036	68.4707	3.9042					43.1071	30.4313	20.7276	13.5716	12.5145	19.8488	19.4898	12.8852	16.1133	2.6386	3.1714	16.8659	9.1413		-1.8602	-241.461
净资产收益率(TTM) [报告期] 2007年报 [单位] %	20.3744	53.8474	3.1196	13.5926	19.1707	14.516	11.1578	52.089	17.1654	45.1153	-11.3429	4.4061	40.037	19.4775	5.3542		11.8553	11.3165	37.7152		45.2013	63.9775	51.4908	31.0199	19.0465	51.4662	10.6626	27.6744	33.0583					70.2256	25.2084	30.0599	19.4318	16.0941	12.6233	24.009	22.4215	30.93	3.708	4.7658	23.1023	10.6418		4.3406
净资产收益率(TTM) [报告期] 2008年报 [单位] %	3.7439	20.1716	-25.6351	13.8946	18.3488	13.2136	0.5571	18.1586	4.0984	11.0296	-25.9925	4.7336	15.2416	22.3745	6.598		15.1248	15.7591	11.4445	15.2444	20.0918	18.1799	6.7941	28.2146	17.7206	19.3775	10.2791	9.1255	8.5075	8.2806				39.8676	28.6602	4.4443	30.0291	11.1987	14.6344	13.2285	26.5069	25.4479	0.477	1.5061	34.9208	7.3705		-21.5061	88.1191
净资产收益率(TTM) [报告期] 2009年报 [单位] %	24.5766	27.9597	-33.8372	7.3228	8.2183	6.311	3.7148	29.8617	28.5166	6.8542	3.656	-2.9795	15.0367	21.6684	6.5516		14.9605	13.3705	20.0022	22.7691	27.9745	26.9367	14.9322	23.4623	16.1889	30.0304	12.2698	11.4726	20.158	10.1751			16.2124	7.3742	26.5409	-42.1015	19.4496	12.437	13.7492	14.5846	19.6534	1.7016	0.811	-13.7787	19.9261	9.0214		1.2246	21.5312
净资产收益率(TTM) [报告期] 2010年报 [单位] %	18.7505	19.3169	1.1695	10.9735	13.0463	1.987	1.8331	15.214	18.0716	6.1748	-8.6638	20.7564	13.4646	21.3088	9.3629		14.6252	5.2313	7.091	21.8034	17.2423	17.9011	11.2327	25.319	18.3325	23.8257	22.6855	7.7425	8.1756	12.4119			4.0721	8.415	4.1376	-60.0382	15.5917	16.874	16.8873	16.0593	19.2297	0.8481	3.7159	2.2133	14.5191	7.164		12.318	7.2396
净资产收益率(TTM) [报告期] 2011年报 [单位] %	14.0206	10.5322	5.1884	18.1687	0.6652	-13.0091	-7.3885	-4.9104	2.5154	3.8023	2.8164	6.5234	3.7815	20.8701	15.6826		17.3854	4.9514	3.2418	18.3534	7.044	10.2506	4.295	20.9417	20.3835	9.9707	15.2469	3.4658	1.8801	10.6126	17.5916		7.5804	5.5214	6.2653	2.1615	18.3261	14.4316	21.5437	14.5246	21.8968	1.9876	2.8646	3.2046	7.1422	7.4064		35.4006	2.6535
净资产收益率(TTM) [报告期] 2012年报 [单位] %	15.8053	8.1764	6.9507	7.9879	-7.3624	-4.076	0.7897	2.0899	1.0624	2.7214	4.8679	6.631	5.6372	19.4594	20.2504		18.3937	3.9672	2.3485	8.7122	2.6732	9.6255	4.7233	20.351	19.6574	6.3856	19.0358	2.7769	4.5512	12.3716	13.2502	15.2521	9.1903	2.306	2.1856	-89.2553	19.26	17.1316	23.0339	4.9007	22.5969	1.5948	0.8639	3.6287	4.3268	10.9733		8.0235	3.2909
净资产收益率(TTM) [报告期] 2013年报 [单位] %	13.5893	10.1396	18.5972	8.921	1.4438	1.3869	-7.2368	6.4573	2.3854	4.2467	4.9935	8.1169	7.9326	14.7757	13.6416		19.0031	0.1293	3.7482	11.4272	5.8948	10.2343	3.5735	18.3531	18.3242	9.3688	19.9429	6.2937	6.5961	13.917	15.6625	12.1094	10.3506	1.9245	0.2961	-44.5558	20.023	18.1527	21.3836	5.9802	19.4915	3.1572	1.0658	4.7131	4.7101	13.97	864.225	10.7473	5.826
净资产收益率(TTM) [报告期] 2014年报 [单位] %	15.1219	15.9237	9.3293	9.1936	3.1733	-19.229	5.7848	12.2161	15.1154	7.8566	10.2179	12.6798	12.2338	12.0846	15.8055	4.2943	16.5071	-2.291	7.9895	11.2968	12.4002	15.0313	9.8975	13.0665	11.5297	8.965	21.5954	9.9908	11.2054	15.2826	14.3384	15.0219	10.2815	5.074	8.8165	48.6323	18.0752	17.7226	18.5499	11.4403	17.7832	8.6163	1.0012	1.6239	8.476	14.8929	-114.963	9.7121	7.9941
净资产收益率(TTM) [报告期] 2015年报 [单位] %	13.5387	24.195	4.7798	5.9308	10.6434	-14.4535	14.2134	23.0887	27.0068	13.9675	13.5235	17.0293	20.7728	10.3028	12.2643	3.9328	14.5425	-11.7024	11.4313	3.3865	16.251	27.9693	16.6036	11.2588	9.5771	25.6983	18.8615	13.3023	29.0963	10.9174	13.815	27.7478	9.7225	44.9999	22.6283	43.4271	16.0561	16.0463	15.3082	14.2303	15.9909	24.7738	17.1037	2.0277	14.3203	11.4817	63.7895	4.0735	18.6912
净资产收益率(TTM) [报告期] 2016年报 [单位] %	11.1782	10.3414	7.3097	6.6668	1.3603	8.4085	12.8876	8.436	9.9928	6.7756	7.3815	10.2255	8.6484	4.973	13.0739	4.3005	15.5345	0.2841	3.8091	4.3077	9.0636	9.4154	6.5226	8.8886	9.4108	14.0165	18.7768	6.0929	17.394	11.8429	12.8882	18.5991	9.7696	41.0262	5.5654	37.3676	14.4312	12.9297	13.9651	7.2638	15.4296	37.2893	9.3041	2.1138	7.4225	10.3222	-0.9586	12.5364	4.829
净资产收益率(TTM) [报告期] 2017年报 [单位] %	10.443	8.3332	8.314	4.4412	24.8552	9.5704	6.8582	4.256	5.2283	4.7442	2.7318	10.1296	5.8282	4.9142	12.682	5.6226	16.3491	-16.406	3.2707	5.0716	4.2776	8.784	4.7741	8.8367	9.2177	7.9885	13.2896	6.1971	12.4228	7.4142	12.4832	12.2184	9.8933	22.8974	4.3392	28.5901	12.7545	11.7932	13.1443	7.6324	14.6082	16.0769	7.1305	2.8463	6.3782	7.1761	0.8782	-30.6281	3.4503
净资产收益率(TTM) [报告期] 2018年报 [单位] %	10.339	5.9946	6.3779	3.0675	2.9129	9.3536	6.9846	2.0043	-5.2547	2.7211	0.5389	5.0579	0.9688	2.6741	10.6956	4.8871	13.8309	-7.7465	1.7822	-3.681	1.1547	6.5252	1.4127	8.1516	8.4204	4.6042	8.3461	3.5445	8.4615	7.4981	11.7922	8.3669	9.5149	18.9807	6.1082	19.1019	11.8572	9.6039	11.9805	6.1315	14.9153	13.1188	4.6129	2.0335	5.1848	7.6259	1.005	5.104	1.2199
净资产收益率(TTM) [报告期] 2019年报 [单位] %	9.0085	6.893	4.8961	5.2975	2.6085	9.2801	8.368	6.4625	2.1116	3.6818	3.4813	8.2633	5.9568	6.9205	6.8222	1.33	13.672	3.9927	4.0316	0.6596	3.4553	8.7356	5.6732	8.6131	8.9441	7.2854	8.5128	5.8641	8.2734	7.6376	11.5698	7.0718	8.895	22.4978	8.6331	11.052	10.6364	8.1861	10.3728	7.566	15.1917	30.1926	7.5938	1.2568	6.2663	7.0912	1.7407	2.5655	5.3181
净资产收益率(TTM) [报告期] 2020年报 [单位] %	7.9444	8.7788	-28.3564	5.8134	2.9326	8.7725	2.7457	7.9987	1.9439	4.4398	3.9253	10.2261	7.1703	19.6819	5.4981	4.0277	12.7026	6.0949	4.4419	-3.2393	4.2935	8.1769	5.835	8.7119	8.9305	8.9127	7.1189	8.3075	13.4955	7.9051	10.2616	12.5572	8.6509	32.9997	14.4108	7.9602	9.139	7.5816	6.4791	8.2011	13.4497	3.2301	9.0996	3.3617	8.2912	6.624	4.3379	-0.6407	4.3411
净资产收益率(TTM) [报告期] 2021年报 [单位] %	9.1886	9.87	-4.8141	5.9763	8.0854	5.9769	2.0871	8.9996	-3.9942	5.9115	4.1186	10.1798	7.8072	9.8634	5.4544	4.7683	13.0809	7.4787	4.6612	0.6762	5.2026	10.4373	5.1688	9.7782	9.0436	7.2935	5.5849	9.0123	7.7227	8.9555	8.9729	21.3174	9.5163	29.5089	19.4207	13.743	7.9108	7.8899	5.9868	11.0434	13.9648	2.2658	9.6971	3.8671	9.489	4.935	5.9747	-26.2883	4.094
净资产收益率(TTM) [报告期] 2022年报 [单位] %	10.4712	2.9345	-7.1641	5.1671	13.5818	5.1449	1.2799	1.2799	-13.76	5.2602	1.3395	6.5997	4.9134	9.3034	5.4843	0.6739	13.7658	3.2586	3.3027	-3.9885	1.5847	5.6958	2.7431	11.3209	10.8092	1.884	4.7709	3.2608	7.2972	8.6072	6.5136	11.6636	10.17	23.3422	13.0584	19.8928	7.3324	7.8123	5.8789	8.4219	14.5967	6.0061	5.744	-2.7522	3.8494	6.099	1.9371	-13.7063	1.2407
净资产收益率(TTM) [报告期] 2023年报 [单位] %
[truncated: 71 more columns]
