# Supplementary material for: Can systematic skewness factors predict future interest rates: Evidence from China
Source: PLoS One. 2026 Feb 5;21(2):e0334345. doi: 10.1371/journal.pone.0334345 (PMC12875505; doi:10.1371/journal.pone.0334345)
Supplement: S2 File — Data2.zip contains data including trading date, total owner’s equity, total asset growth rate, risk-free rate, return on equity and monthly stock data. (ZIP) [file pone.0334345.s002.zip › Return on equity/Return on equity:industry.xlsx]

## Sheet: Sheet1
证券代码	000008.SZ	000009.SZ	000010.SZ	000019.SZ	000032.SZ	000035.SZ	000039.SZ	000049.SZ	000055.SZ	000056.SZ	000065.SZ	000068.SZ	000088.SZ	000089.SZ	000090.SZ	000099.SZ	000151.SZ	000157.SZ	000338.SZ	000400.SZ	000404.SZ	000410.SZ	000425.SZ	000429.SZ	000498.SZ	000507.SZ	000519.SZ	000520.SZ	000528.SZ	000530.SZ	000547.SZ	000548.SZ	000551.SZ	000557.SZ	000570.SZ	000576.SZ	000582.SZ	000595.SZ	000619.SZ	000626.SZ	000628.SZ	000632.SZ	000638.SZ	000652.SZ	000680.SZ	000682.SZ	000695.SZ	000701.SZ	000720.SZ
证券简称	神州高铁	中国宝安	美丽生态	深粮控股	深桑达A	中国天楹	中集集团	德赛电池	方大集团	皇庭国际	北方国际	华控赛格	盐田港	深圳机场	天健集团	中信海直	中成股份	中联重科	潍柴动力	许继电气	长虹华意	沈阳机床	徐工机械	粤高速A	山东路桥	珠海港	中兵红箭	凤凰航运	柳工	冰山冷热	航天发展	湖南投资	创元科技	西部创业	苏常柴A	甘化科工	北部湾港	宝塔实业	海螺新材	远大控股	高新发展	三木集团	万方发展	泰达股份	山推股份	东方电子	滨海能源	厦门信达	新能泰山
净资产收益率(TTM) [报告期] 1995年报 [单位] %	0.1044	7.7796	10.7683	1.6077	5.7706	-5.2978	30.239	1.5848	18.8414	18.0232	28.1918	60.9808	49.0414							40.7198	12.4556	11.0121	9.3301	12.3826	38.1199	2.4402	2.2343	20.9574	5.7485	13.2724	11.8022	2.2855	9.5608	10.0297	55.1401	13.5934	11.1499	13.0956	45.5741	11.4994	16.1188	14.4158	20.2747	5.9753	12.5994	26.3717	7.1402	12.0911	26.9392
净资产收益率(TTM) [报告期] 1996年报 [单位] %	-11.8815	1.7751	10.1166	16.0256	4.9128	-27.9857	21.7732	0.5231	27.3437	13.5503	38.4391	35.7808	23.7728	43.0221	21.3963					38.3214	11.6247	10.1298	10.3498	8.3792	15.1357	0.3973	0.9214	13.2994	3.395	23.8844	10.013	-21.7125	31.2873	14.7056	19.3029	10.068	10.7466	10.5692	9.0477	10.1028	10.4573	12.8852	12.6418	7.4532	11.3712	17.6529	9.4988	15.6633	23.6244
净资产收益率(TTM) [报告期] 1997年报 [单位] %	5.2004	0.146	10.2255	10.7786	1.9526	10.1852	15.4069	-2.0343	17.9399	10.036	18.291	10.8594	10.4261	34.203	18.8013	26.7734	33.4326	19.6758		12.6931	10.0178	6.1432	12.3112	10.3657	10.1209	-18.4679	10.3376	17.3889	3.3833	17.781	10.2004	-40.5413	2.7392	10.0983	16.8757	10.1644	10.5404	10.2341	7.1948	9.2711	10.8101	14.4754	12.6291	28.6764	7.3549	26.3046	12.2682	10.079	13.6884
净资产收益率(TTM) [报告期] 1998年报 [单位] %	-69.6685	-40.3796	10.5438	11.1059	6.3559	11.2943	17.1917	13.6393	18.3575	0.5771	10.8882	-6.7657	9.137	12.111	18.6762	27.4204	31.788	24.9238		13.9942	10.0993	4.2642	12.1031	6.5155	7.9625	-14.6485	13.5541	6.6774	0.89	6.7857	0.7533	24.7437	0.5485	15.3534	10.6993	2.8695	11.228	1.6741	6.284	2.591	11.0474	9.1778	6.527	34.8749	4.0554	33.9576	10.6394	4.052	14.2152
净资产收益率(TTM) [报告期] 1999年报 [单位] %	21.8209	2.4936	-54.4051	10.4354	13.6846	19.195	15.1896	8.649	6.7241	7.2642	12.4552	0.4034	6.2133	19.8516	11.4159	20.3372	25.5463	30.9556		15.085	7.3567	2.4645	13.5512	11.9434	5.0043	4.7407	8.7984	8.716	0.3594	6.7072	16.3016	13.475	10.396	-6.6988	6.7767	1.8408	6.4043	1.6528	6.3844	16.4317	2.7733	9.3348	-54.5847	30.1493	2.9261	27.4133	9.9163	1.9577	10.2335
净资产收益率(TTM) [报告期] 2000年报 [单位] %	17.3484	2.854	12.9443	3.6666	12.9494	21.3652	22.0965	0.2154	6.7774	8.5063	10.2989	9.7403	6.6376	15.9446	9.9509	6.2072	8.0528	6.4913		14.2918	7.1676	1.7202	11.7978	3.7465	0.9783	5.5479	12.7533	5.283	0.1655	7.0872	9.1556	10.8798	9.1666	-33.5054	2.3416	2.7344	2.9249	0.5218	37.9592	2.4416	0.7138	6.1271	0.5427	21.491	3.023	33.8989	6.1621	1.6707	10.2969
净资产收益率(TTM) [报告期] 2001年报 [单位] %		3.4132	1.1646	3.4721	13.6996	25.9649	22.6626	9.7777	-15.3217	5.2864	5.1986	6.3276	25.1637	15.507	9.1025	7.0795	11.2701	12.0281		11.7861	0.1424	1.8873	8.7583	4.659	-16.9892	2.8662	4.9148	3.5643	3.0465	7.8171	5.1016	7.811	10.595		-30.7748	2.8595	0.4896	0.4608	48.7641	14.8594	0.8347	4.9209	-158.595	9.2184	8.0733	11.4792	-7.855	-3.4235	9.2242
净资产收益率(TTM) [报告期] 2002年报 [单位] %		1.1897	7.457	3.9387	8.1949	27.1786	16.2894	1.3015	-22.7639	-7.7216	7.1061	7.5795	27.895	12.9345	6.4218	6.7871	6.0305	15.2776	1.1361	9.7108	0.1734	0.5858	9.9887	4.4903	-23.6865	1.9852	2.5107	3.9391	16.231	7.4309	0.5994	3.8585	8.0726		-64.6404	-34.0124	-8.8202	-22.5231	16.0845	14.6005	0.4889	4.0497		7.1289	19.5878	-134.764	-25.2562	2.1418	6.0502
净资产收益率(TTM) [报告期] 2003年报 [单位] %	3.23	1.1339	4.139	-19.556	7.8865	15.089	12.903	-29.4912	1.7482	0.378	5.3671	9.9692	27.9634	9.5139	4.7165	7.0594	4.8633	18.6567	60.6156	9.8068	-22.9007	1.4111	9.6452	4.9949	10.6449	2.4391	2.2459	4.1735	22.2861	6.7017	1.713	6.0543	7.533		6.9269	0.8422	1.6306	0.8074	4.7284	14.5535	-44.8572	4.2347		6.3919	16.7604	0.8284	-8.7898	2.7434	4.6192
净资产收益率(TTM) [报告期] 2004年报 [单位] %	52.9662	-10.7908	-9.6564	1.8442	4.5042		31.9785	2.1177	0.6885	-41.5282	8.2882	13.2501	18.9437	8.9673	3.7154	7.0917	5.9228	23.6257	24.8929	7.8826	1.4522	6.9573	3.1	6.3693	9.0302	3.0671	-4.8686	5.2765	16.2722	7.463	2.0913	3.0531	7.9541		5.3977	0.3068	-10.3961	1.4046	4.3572	8.8521	0.5868	-3.1281		6.0141	7.0494	0.9222	4.5653	6.2621	2.3776
净资产收益率(TTM) [报告期] 2005年报 [单位] %	-7.792	6.0412	-138.204	2.31	6.7141		28.2272	11.6642	-13.9942	3.4846	5.4272	1.9854	20.2732	11.803	5.5925	7.3429	5.3268	17.9286	12.9911	6.1515	-36.7424	9.2491	-12.1314	8.6011	-44.3383	2.4629	6.1673	1.6272	12.9182	7.062	-9.1912	-31.6038	8.8443		5.4639	-41.3074	0.9843	2.0535	9.7814	-10.2469	2.7536	-48.5937		5.5011	6.791	1.1588	8.9619	4.9946	1.402
净资产收益率(TTM) [报告期] 2006年报 [单位] %	-2.455	9.4155	8.0242	12.3271	6.3258		23.0829	14.9636	4.2449	-23.6256	2.9449	2.4064	22.3124	11.8382	6.6346	5.5868	5.4736	20.8672	24.8835	6.4215	2.1209	9.1571	0.4785	11.2932	-627.046	13.114	7.3485	7.7599	18.9244	8.4296	2.878	14.4157	19.5551		8.4228	2.4453	-20.5015	4.7297	9.2746	0.366	-45.9956	4.1424		6.2608	15.0087	0.1662	5.1231	7.1214	1.5072
净资产收益率(TTM) [报告期] 2007年报 [单位] %	2.2978	13.4751	-26.038	13.6484	11.1381		19.8908	4.755	4.1906	27.7738	-14.291	-10.2101	17.7839	12.4822	5.4831	6.343	4.5632	36.7466	31.6456	5.4432	1.8811	5.5906	2.099	14.849		12.2449	2.717	24.6659	24.2496	8.1316	1.0608	14.3929	8.9485		11.3352	-6.9665	0.783	10.3157	6.877	17.2008	-340.682	9.0386	7276.85	17.682	22.5606	1.3973	0.9541	7.4764	-10.5983
净资产收益率(TTM) [报告期] 2008年报 [单位] %	1.0245	11.6179	40.7683	3.7958	9.746		10.4767	0.9957	4.1558	-11.6474	8.9621	1.0904	14.9429	5.2779	-5.5094	6.613	4.759	31.0181	24.1486	1.7927	5.8835	1.6359	8.7967	11.9376		7.3966	-8.2627	5.0652	12.8806	7.687	3.4342	2.8048	6.5088		-7.3172	-12.5077	7.6155	4.642	4.3629	1.2098	7.8009	2.0128	774.238	6.817	17.4346	1.4378	0.5892	7.6008	-35.8403
净资产收益率(TTM) [报告期] 2009年报 [单位] %	0.4275	12.6037	15.6419	-4.0316	5.4806		6.7541	-12.5854	7.0677	2.7441	12.5953	-1092.55	11.1185	11.1283	2.189	7.4913	3.2346	32.7602	28.9879	5.7573	16.3611	2.0471	39.7957	9.2279	2972.55	7.8395	1.087	-39.7148	21.1293	4.6538	6.3243	7.6747	10.639		12.7418	3.2397	15.566	-32.7964	12.0085	14.2669	13.3198	3.8305	29.0103	13.6317	13.0521	1.6078	-15.8155	7.3021	1.9195
净资产收益率(TTM) [报告期] 2010年报 [单位] %	1.1948	13.0475	-2.2481	1.7495	3.9144		18.5036	34.1874	5.4519	-308.809	9.1319	13.2197	9.6463	12.2485	2.3685	7.7417	0.9066	17.0182	36.6307	6.0908	3.4788	9.6813	24.2908	9.0697	6.0934	14.8777	3.2731	1.068	18.2855	5.7822	1.9812	6.0976	5.2328		5.7991	-23.9875	11.9492	-75.4902	8.3282	16.6591	9.0704	2.8545	24.3579	12.237	21.0054	1.4894	1.7915	8.0193	-0.9765
净资产收益率(TTM) [报告期] 2011年报 [单位] %	-0.7304	10.1887	9.5712	0.7844	3.7279		19.8084	37.9504	6.1		13.4838	-18.0142	9.1074	9.6141	6.6199	8.1609	-1.2886	22.7544	24.4371	6.1997	5.2865	6.7325	22.3129	5.268	4.5446	16.9795	-3.2594	-676.006	14.1849	4.6672	7.0264	3.605	2.9808		3.033	-153.637	10.52	3.3201	4.4541	7.9404	3.4569	2.0208	2.2961	0.0409	11.0898	1.5856	1.6032	9.1716	-24.8164
净资产收益率(TTM) [报告期] 2012年报 [单位] %	7.235	5.3681	1.2942	7.7295	19.7404		9.9373	38.9158	2.2709		18.3092	1.3588	8.9671	7.8994	7.7653	7.277	4.8639	17.9649	12.0268	11.8431	15.0748	1.5002	14.1474	4.118	11.4598	8.1798	1.6512		2.9946	6.4762	7.4119	2.0561	0.3988	269.057	3.0042	27.0167	9.9825	3.622	9.2116	3.9647	4.1867	1.1283	2.3204	-9.7955	0.7294	1.7581	0.9911	9.5834	4.5829
净资产收益率(TTM) [报告期] 2013年报 [单位] %	4.0381	9.1326	0.5061	4.5457	0.968	9070.55	10.5462	38.5866	7.3819	103.75	19.5158	-18.9992	8.1832	6.4467	11.2594	7.9179	9.582	9.2241	12.8802	15.901	8.3735	0.7127	7.7827	3.015	11.3456	3.7658	10.6106		3.5908	8.0233	8.471	0.7253	3.1907	2.5697	4.184	3.5521	15.5453	-43.3453	6.0836	8.6627	6.645	1.1308	-5.5464	5.4934	-7.7055	2.5467	1.0334	23.5864	4.3183
净资产收益率(TTM) [报告期] 2014年报 [单位] %	1.3595	9.2547	-13.6476	1.3723	2.4498	10.7889	11.116	31.6195	7.8546	-17.6186	19.2316	-123.895	8.5817	3.3908	11.4324	7.5112	11.3861	1.455	15.4754	18.7367	9.1001	0.9455	2.0543	6.3545	11.7332	0.7001	9.9434	3471.61	2.1823	5.8687	9.0808	1.2005	2.346	0.8344	3.3146	1.0055	17.3001	7.0391	4.5888	35.8583	-25.5695	0.96	1.3001	10.4955	1.1398	3.0193	1.0534	8.9007	9.2288
净资产收益率(TTM) [报告期] 2015年报 [单位] %	6.3847	16.9273	0.9696	-3.7682	3.9566	12.3324	6.9163	24.7317	8.1298	0.7669	11.257	1.1405	7.9071	5.1032	6.3742	6.0896	13.3431	0.209	4.3826	11.4565	9.7324	-30.9781	0.2457	9.0106	12.4152	3.1114	5.4152	47.8601	0.2394	4.9081	3.903	1.2732	1.8324	-14.159	3.55	14.8057	6.6158	-18.3889	3.8929	32.0391	6.666	0.989	-17.1401	8.1276	-27.5334	3.3192	1.0583	2.9558	8.5645
净资产收益率(TTM) [报告期] 2016年报 [单位] %	8.537	5.218	1.8101	9.3646	4.2284	10.2656	1.8427	22.0923	29.5211	2.214	14.4592	1.598	5.9802	5.2661	7.099	3.0267	10.1751	-2.5363	7.6916	12.3108	10.3121	-213.109	1.0196	12.0787	12.3948	3.9828	2.1176	3.6551	0.5568	5.5001	4.6927	3.8082	3.1055	0.2119	2.6914	7.877	7.1339	-12.7441	3.0773	13.7939	4.0213	1.33	4.7233	7.6824	1.3468	3.8022	1.1842	2.7822	-7.6024
净资产收益率(TTM) [报告期] 2017年报 [单位] %	12.2973	2.6643	-90.8726	-5.7126	1.7908	7.3595	7.73	21.3908	35.3327	3.3547	13.6711	4.9637	6.4591	5.9212	9.198	3.0872	8.8202	3.5444	19.3202	8.1019	3.0849	13.6156	4.2494	16.734	14.3497	5.1268	1.6736	16.0246	3.5447	5.8761	5.1184	7.9203	4.1089	2.162	2.0616	-27.8102	8.0255	2.6909	0.3699	-7.5449	3.2342	1.9325	6.1346	7.8809	1.9285	3.6449	2.887	1.4032	-49.2694
净资产收益率(TTM) [报告期] 2018年报 [单位] %	4.4448	4.0561	-174.443	7.3896	7.8345	6.6834	9.0568	22.9297	43.2355	1.6911	14.1035	-25.416	6.6828	5.74	8.9877	4.8886	8.3389	5.2874	22.0216	2.5746	2.2555	-1171.1	6.789	17.4933	13.2705	5.8736	4.4153	16.1988	8.1987	3.2716	6.5265	2.4218	5.3173	2.9898	3.0519	8.841	7.0143	-15.6984	0.3958	1.8438	6.7359	2.5413	-112.91	7.7123	2.388	5.661	10.0294	0.5103	49.2268
净资产收益率(TTM) [报告期] 2019年报 [单位] %	5.8245	5.4406	10.4213	8.2226	9.1143	6.6001	3.9288	22.8453	6.7101	0.9286	14.1372	1.1344	5.062	4.922	12.8892	6.4667	0.9231	11.2483	20.133	5.2428	0.953	-269.597	10.9091	12.8125	11.245	4.2794	3.1169	7.8602	9.8278	2.6368	8.6333	3.2428	6.3001	0.9004	1.1827	8.7392	10.3878	-99.9455	0.4697	6.0739	10.3277	3.057	6.2084	6.5655	1.6629	7.5793	3.5333	-107.944	19.348
净资产收益率(TTM) [报告期] 2020年报 [单位] %	-13.6668	9.5605	8.1054	8.8152	9.4233	5.5893	12.1534	23.6674	7.1002	-6.145	13.3619	-45.806	4.561	0.2354	13.5647	6.2787	-45.5963	15.5757	17.9819	8.2596	3.498	-198.55	11.0673	10.9395	15.4836	5.0259	3.2235	2.5016	11.6205	0.6322	9.5838	4.8415	6.0885	3.3354	2.3064	39.6388	10.4267	1.1618	1.3023	-4.2874	15.6878	3.382	-15.5584	4.0287	2.8709	8.0025	-4.5784	0.515	10.0245
净资产收益率(TTM) [报告期] 2021年报 [单位] %	-26.8021	12.9445	4.5358	9.259	6.0034	6.6665	14.7729	23.1463	4.0218	-33.6193	10.0397	-37.1387	5.1328	-0.2897	15.2168	5.2121	0.8906	11.0252	13.0516	7.6892	5.399		15.4063	18.9304	15.7849	8.0919	5.3861	18.5576	6.4714	-8.9602	7.1422	2.8265	5.4857	4.1973	3.347	1.9651	9.117	-23.5213	-6.236	7.711	10.4831	1.7986	34.7505	4.5157	4.7776	9.1323	-18.7492	1.7955	-3.5101
净资产收益率(TTM) [报告期] 2022年报 [单位] %	-19.3375	12.6626	-75.9258	8.8305	-2.9131	1.1999	6.6221	21.1878	4.9206	-58.6233	8.2014	-477.565	4.7465	-10.6959	14.2176	3.9481	-59.0191	4.2126	6.7023	7.5316	7.3114	2.5474	8.0878	14.071	15.9433	4.7457	8.3992	6.5426	3.8059	0.6073	0.3886	1.8788	7.1357	4.2475	2.3346	6.8048	8.0538	-13.468	-4.1636	3.7986	11.3681	1.0372	2.3177	3.2341	12.9139	10.5671	-50.878	2.01	-5.2389
净资产收益率(TTM) [报告期] 2023年报 [单位] %
[truncated: 1,352 more columns]
