# Supplementary material for: Can systematic skewness factors predict future interest rates: Evidence from China
Source: PLoS One. 2026 Feb 5;21(2):e0334345. doi: 10.1371/journal.pone.0334345 (PMC12875505; doi:10.1371/journal.pone.0334345)
Supplement: S2 File — Data2.zip contains data including trading date, total owner’s equity, total asset growth rate, risk-free rate, return on equity and monthly stock data. (ZIP) [file pone.0334345.s002.zip › Return on equity/Return on equity:it.xlsx]

## Sheet: Sheet1
证券代码	000004.SZ	000021.SZ	000034.SZ	000045.SZ	000050.SZ	000062.SZ	000063.SZ	000066.SZ	000070.SZ	000100.SZ	000158.SZ	000409.SZ	000413.SZ	000503.SZ	000509.SZ	000532.SZ	000536.SZ	000555.SZ	000561.SZ	000586.SZ	000636.SZ	000670.SZ	000676.SZ	000725.SZ	000727.SZ	000733.SZ	000810.SZ	000823.SZ	000829.SZ	000836.SZ	000938.SZ	000948.SZ	000977.SZ	000988.SZ	000997.SZ	001229.SZ	001266.SZ	001287.SZ	001298.SZ	001308.SZ	001309.SZ	001339.SZ	001373.SZ	002008.SZ	002017.SZ	002025.SZ	002036.SZ	002049.SZ	002055.SZ
证券简称	国华网安	深科技	神州数码	深纺织A	深天马A	深圳华强	中兴通讯	中国长城	特发信息	TCL科技	常山北明	云鼎科技	东旭光电	国新健康	华塑控股	华金资本	华映科技	神州信息	烽火电子	汇源通信	风华高科	盈方微	智度股份	京东方A	冠捷科技	振华科技	创维数字	超声电子	天音控股	富通信息	紫光股份	南天信息	浪潮信息	华工科技	新大陆	魅视科技	宏英智能	中电港	好上好	康冠科技	德明利	智微智能	翔腾新材	大族激光	东信和平	航天电器	联创电子	紫光国微	得润电子
净资产收益率(TTM) [报告期] 1995年报 [单位] %	-4.716	24.7279	1.7758	5.0954	18.386	29.4125	93.313	24.0342				14.345	31.6549	-6.373	0.4515	-1.6581	2.7977	-7.1297	15.7495	17.5584	29.175	17.3847	32.321	22.7423	34.5527	47.0165	7.1266	35.984	32.5751	46.6874
净资产收益率(TTM) [报告期] 1996年报 [单位] %	-71.2617	34.8063	8.4928	3.9764	10.5713	33.6503	76.3298	39.7869				10.5352	8.8031	10.0333	2.5757	0.8856	-9.8989	1.8309	10.0477	10.3594	18.3139	20.2077	12.5682	19.4832	28.059	33.6025	7.5688	33.7194	28.7083	80.2278	48.6462	22.7647
净资产收益率(TTM) [报告期] 1997年报 [单位] %	10.2308	30.479	-14.7961	4.2896	23.7679	13.6276	16.8309	16.5027	25.6657		10.4576	7.8681	-52.6993	-63.2682	-17.4969	0.8558	0.6098	0.1289	4.6985	6.8123	22.6563	29.6822	18.698	13.3145	11.9173	11.507	7.4263	10.2206	10.0012	14.2474	51.0376	32.843	26.0236	19.276	32.7082
净资产收益率(TTM) [报告期] 1998年报 [单位] %	-113.736	23.4938	-1357.86	-51.2586	8.5836	12.1903	33.0962	24.7185	23.3917		6.3922	1.1817	-59.6729	7.3289	20.659	-24.9803	-194.837	-8.53	0.7628	2.8808	22.1612	15.0843	12.1571	6.1224	11.6528	10.8329	2.7874	14.3172	11.9287	14.9435	58.1415	30.4219	16.0264	20.9067	32.3347
净资产收益率(TTM) [报告期] 1999年报 [单位] %	9.789	14.1489	59.6378	8.1296	6.5464	10.549	13.8232	25.8559	19.9873		17.1926	-7.6465	8.5557	21.8475	8.0167	0.3982	-562.365	-11.5688	-21.4363	1.0672	32.9826	10.2962	10.0812	6.9854	6.0399	6.2173	-9.109	10.3842	7.1376	10.8017	9.2275	10.4031	18.9736	21.5916	31.0632
净资产收益率(TTM) [报告期] 2000年报 [单位] %	24.7423	6.4828	79.2027	8.1616	9.4034	8.5448	18.7798	13.8631	7.1583	23.0741	8.2248	2.714	15.4715	17.746	8.4235	-40.8144		0.4878	1.6336	-18.1391	17.7338	6.6798	12.1918	5.2659	12.6177	6.9532	25.5281	8.7622	2.4281	10.9136	13.3212	9.4907	7.6792	8.9164	6.8877
净资产收益率(TTM) [报告期] 2001年报 [单位] %	11.5766	-0.4028	12.1304	8.2997	3.5244	5.4249	14.761	6.0185	5.4063	18.3405	6.6457	-9.7118	7.1992	21.1435	2.7372	5.8999		3.8837	-66.5488	-18.3788	2.0789	0.2041	9.8228	2.8918	6.4794	4.3061	6.834	4.977	0.2594	6.4624	-3.9694	8.2717	5.3717	7.886	6.7565									40.9013	88.9662	10.8674	24.1471
净资产收益率(TTM) [报告期] 2002年报 [单位] %	5.7258	2.6595	-61.5891	0.3872	-5.3271	3.1059	13.2588	5.5465	0.2476	22.3534	6.7104	-31.4545	5.0563	17.6418	-58.1064	9.4469	-1021.85	-78.9085	-207.364	0.5797	1.0847	-17.2556	10.4562	3.794	5.3242	2.1093	7.2061	1.1298	0.9503	3.3627	1.601	8.329	5.9707	6.5512	6.3446									34.4408	32.9284	22.9132	24.1052	20.1917
净资产收益率(TTM) [报告期] 2003年报 [单位] %	3.8516	8.8864	2.2993	10.0568	6.9164	1.8759	14.9189	8.5053	0.6435	25.209	4.963	-68.2496	3.6814	8.3478	2.8015	11.0878				7.9795	1.1165	3.0042	7.6605	14.136	0.5485	1.7616	7.2822	-4.3571	15.7084	-65.7662	3.2463	0.7288	3.3754	5.7033	6.4958									29.5075	25.3844	24.5802	28.1868	19.9012	22.6968
净资产收益率(TTM) [报告期] 2004年报 [单位] %	-4.2535	8.5533		7.9963	12.3969	3.4117	10.9965	21.1459	0.6258	4.4914	2.6186	5.5261	4.5037	25.4218	-11.3019	-2.8672				9.7548	1.1725	-18.811	7.3335	4.1565	2.3001	0.9254	0.9739	4.5966	16.4708	1.088	3.9366	2.3716	1.7062	6.0752	7.8521									11.3341	9.143	13.7362	6.7622	19.1103	24.3425
净资产收益率(TTM) [报告期] 2005年报 [单位] %	-16.0577	10.9978		6.2919	7.0881	2.0613	11.7959	19.3799	-27.4211	-6.519	2.5388	5.448	-136.572	2.977	-132.031	5.3				-6.7679	0.586	-99.6796	7.1491	-46.985	-18.099	0.9208	11.7015	5.6406	15.1616	-236.329	-5.2458	2.806	0.9039	4.9649	8.115									13.5478	2.9101	28.1238	7.4519	7.0918	21.4286
净资产收益率(TTM) [报告期] 2006年报 [单位] %	0.8568	9.6806		1.3746	9.9168	6.6163	7.1254	3.1113	0.3121	-60.9034	3.3015	-48.2642	-26.8257	-0.2652	12.8295	8.5971	85.6211			0.744	4.0295	-144.68	6.9926	-45.5327	0.5941	1.1785	12.6418	8.6691	31.1675	8.2236	1.7654	4.4993	0.9835	4.3831	5.5505									17.9028	5.2168	22.8433	17.8346	12.1556	11.3112
净资产收益率(TTM) [报告期] 2007年报 [单位] %	-12.8169	20.3386		3.1801	5.8022	6.6118	10.3167	5.7744	1.7656	11.384	3.1511	-48.001	4.2162	0.2724	6.876	8.9922	52.4909			-24.9069	7.7523	35.7214	6.8332	15.1172	-106.146	1.3031	11.5239	7.8322	17.3183	10.1735	2.2948	6.4191	1.1306	3.8738	10.8326									17.1669	9.48	8.6865	4.9203	8.2554	12.8664
净资产收益率(TTM) [报告期] 2008年报 [单位] %	-18.1791	9.1349		11.0234	0.6928	3.4347	11.6509	1.0061	5.3667	12.5812	5.287	5.1965	1.66	0.4194	-962.963	-6.1119	14.7982			-121.404	-24.3494	1.2202	-6.273	-13.6034	0.6262	1.2904	4.0828	7.5018	8.9935	46.9475	4.1375	9.4822	2.0468	6.0709	4.5417									6.927	8.9068	8.9516	5.1042	7.7961	8.9856
净资产收益率(TTM) [报告期] 2009年报 [单位] %	3.8787	7.1228		7.7072	-17.9556	12.079	14.6097	20.2453	5.89	8.8816	3.2268	-33.4778	-14.9565	0.6157		6.6612	13.9598			1.4097	3.138	1.7956	-28.5212	0.2755	0.922	1.5831	5.1727	7.1509	15.577	7.8314	3.99	6.8558	0.3853	10.0393	10.2606									0.152	4.4819	8.6068	2.3418	8.2955	9.7833
净资产收益率(TTM) [报告期] 2010年报 [单位] %	16.0223	9.1861	754.108	3.0245	5.7926	10.4298	14.0741	6.2539	8.2175	4.2099	2.3022	-15.6613	0.6886	0.9502		3.6428	13.9732		11.9879	33.6351	9.3372	5.1373	3.0494	-8.0297	-2.0478	1.8368	17.077	9.5913	14.5473	0.9726	4.1874	5.7101	3.3057	15.4203	5.8718									15.6546	4.8618	9.1579	3.0685	8.6698	16.0062
净资产收益率(TTM) [报告期] 2011年报 [单位] %	3.9689	6.1979	19.4621	3.5714	7.6677	2.8724	8.5019	3.2152	4.6014	8.9617	2.3728	13.4392	5.0974	1.46		4.316	13.149		13.7071	10.0304	7.2982	1.0351	-25.6747	2.1921	1.7454	2.03	10.9406	10.2306	2.3171	-8.8337	5.3727	7.2682	6.7859	8.3349	5.6171									20.6106	5.5415	9.8295	5.342	6.8352	10.7777
净资产收益率(TTM) [报告期] 2012年报 [单位] %	2.589	2.3515	4.4948	-6.2155	3.9633	18.0036	-13.2123	-8.4881	5.5643	6.7773	0.4847	8.5548	36.4006	1.89		6.5799	10.8311		3.9303	2.6838	3.4119	1.1656	-79.7093	0.9972	-10.4582	3.965	0.7132	9.8616	-1.045	2.4607	7.6542	0.4943	6.0112	5.7409	5.548									18.2983	5.6786	10.194	4.3254	7.1213	8.6869
净资产收益率(TTM) [报告期] 2013年报 [单位] %	-1.3522	4.7385	15.8049	2.0551	9.6596	21.0994	6.0253	1.0995	6.0187	14.8858	0.7193	11.9209	6.3522	1.0331	21.6866	7.7518	15.4467	13.3938	3.3586	7.1278	3.8809	2.6685	9.9933	8.33	2.964	4.4644	0.7528	6.8471	1.2581	1.8133	9.8866	0.6744	13.5763	1.9885	13.5483									15.3336	6.1432	10.7262	5.0998	11.5877	9.5137
净资产收益率(TTM) [报告期] 2014年报 [单位] %	4.7354	3.5446	37.1121	-5.1721	7.5198	20.6342	10.5857	2.2639	5.2015	17.4956	0.9819	-3.0297	13.6812	1.9063	-119.831	4.6404	8.915	9.5407	3.983	3.2389	2.5337	1.0476	-48.3091	3.3644	2.8946	3.8633	19.4554	5.6561	0.8318	-23.3344	7.0709	0.836	14.5071	5.9686	14.7845									17.1538	7.5762	11.401	2.1051	11.6327	7.2039
净资产收益率(TTM) [报告期] 2015年报 [单位] %	1.5298	3.4716	11.4242	0.3908	4.1868	10.4215	8.2293	-1.3769	-26.5609	10.603	4.5932	8.6175	9.2617	1.6756	27.4982	5.5186	5.2209	10.7906	7.4771	7.3386	1.3051	-2.1412	2.4227	2.1117	0.098	5.0163	18.0513	3.2108	-11.5133	8.441	6.381	1.2998	15.8616	5.1165	15.3804	39.0853								15.7581	7.8236	11.889	11.4322	11.6683	5.0105
净资产收益率(TTM) [报告期] 2016年报 [单位] %	32.5265	4.0776	15.2481	-3.7302	4.1368	10.6916	-6.5993	1.1965	8.3297	7.0377	6.0969	-20.6808	5.5812	1.9705	-197.212	5.7144	3.0547	5.2588	7.7287	1.2817	1.9332	3.3537	6.8603	2.3921	0.2191	4.553	18.3045	6.2513	10.1331	2.824	3.423	1.4303	7.2781	7.2547	18.8807									14.2143	8.966	12.1143	13.1065	10.5269	2.2288
净资产收益率(TTM) [报告期] 2017年报 [单位] %	6.6209	9.2425	21.5795	2.2013	5.5766	9.8248	11.1505	8.7056	14.5907	8.9568	5.9103	-31.5798	5.6388	1.1868	26.1166	6.5027	1.6135	6.1892	5.4505	0.3434	5.488	-86.6437	10.4364	8.9231	0.108	4.9064	3.5049	6.1548	8.0256	4.7684	6.2648	1.5094	5.874	6.2016	13.5275						25.9388			23.8495	4.0096	13.1277	15.1583	8.009	7.309
净资产收益率(TTM) [报告期] 2018年报 [单位] %	-18.5569	8.4327	13.3389	-0.9683	3.5591	14.6318	-23.9577	15.8177	15.0126	11.3733	3.0565	3.1434	6.6529	-15.4765	-513.435	6.9384	-66.5113	0.8511	6.2967	-1.2341	18.7206	-86.0431	12.1681	4.001	-10.0802	5.3675	10.7604	8.1435	-9.2705	5.0519	6.4148	4.9353	7.3379	4.9878	11.1439	65.2885	56.2127	2.6727	43.509	27.4316	30.4549	7.0023	15.8188	20.6376	4.0306	13.3387	11.064	9.1708	9.68
净资产收益率(TTM) [报告期] 2019年报 [单位] %	0.223	5.0891	16.0427	0.7215	3.1054	12.1631	14.675	13.4405	14.4846	8.6934	1.7099	-85.8638	-4.9744	1.4248		8.3425	-53.0474	7.1964	6.1041	3.4269	6.079		9.2952	2.0184	-136.011	5.5336	16.7945	8.5727	2.0321	3.2886	6.5409	3.7976	9.3369	8.1889	12.0122	38.2007	65.1404	4.6629	15.5646	29.5971	10.6372	20.9779	23.8481	7.2729	2.8323	13.2672	9.9986	9.6882	-30.7277
净资产收益率(TTM) [报告期] 2020年报 [单位] %	4.436	11.3005	13.2784	1.3472	4.3926	11.2797	9.8385	10.3562	0.4706	12.8656	1.684	14.7866	-12.2769	-25.2412	5.1038	16.2991	11.1485	8.5168	6.2788	9.061	5.9928	64.1692	-78.0346	4.8759	49.3677	10.1413	9.131	7.9937	7.5393	0.9386	6.3696	4.1891	10.1503	8.2931	7.4441	33.1416	42.8884	15.0959	26.3436	24.1128	17.1987	25.4522	21.7142	10.0434	2.5094	12.7301	4.5349	16.2515	5.9775
净资产收益率(TTM) [报告期] 2021年报 [单位] %	-53.721	7.8745	3.9154	2.1713	4.4231	14.339	13.2336	6.1559	-31.2796	23.3708	2.1288	3.4897	-11.3537	-22.3802	-4.0859	16.483	-4.2585	6.3612	6.4949	8.8592	13.5732	9.8894	3.4665	18.0527	26.3037	20.0369	9.3181	9.0315	7.8986	0.4938	7.1682	3.7207	13.2091	10.2991	11.2371	29.1065	32.6893	13.9604	29.7034	34.3941	17.7289	25.4528	22.1804	17.1645	3.0142	9.2925	2.9913	26.973	-19.1184
净资产收益率(TTM) [报告期] 2022年报 [单位] %	-168.84	6.3868	13.2123	2.5729	0.3743	13.5556	13.7792	0.8801	0.7389	0.5156	-3.4917	1.8075	-7.2813	-11.8745	-2.0414	11.0429	-30.292	3.4296	5.4159	5.8109	2.7555	18.1005	-11.3577	5.5489	3.2672	24.4205	13.7181	9.2928	4.2567	0.9853	6.7772	5.6444	12.0499	10.9994	-6.8323	9.2231	6.9433	14.4734	6.6013	25.6025	6.154	6.4258	14.6039	8.5772	6.055	9.773	2.4432	27.1243	-9.0503
净资产收益率(TTM) [报告期] 2023年报 [单位] %
[truncated: 1,026 more columns]
