# Supplementary material for: Can systematic skewness factors predict future interest rates: Evidence from China
Source: PLoS One. 2026 Feb 5;21(2):e0334345. doi: 10.1371/journal.pone.0334345 (PMC12875505; doi:10.1371/journal.pone.0334345)
Supplement: S2 File — Data2.zip contains data including trading date, total owner’s equity, total asset growth rate, risk-free rate, return on equity and monthly stock data. (ZIP) [file pone.0334345.s002.zip › Return on equity/Return on equity:material.xlsx]

## Sheet: Sheet1
证券代码	000012.SZ	000060.SZ	000301.SZ	000401.SZ	000408.SZ	000420.SZ	000422.SZ	000426.SZ	000488.SZ	000506.SZ	000510.SZ	000545.SZ	000546.SZ	000553.SZ	000565.SZ	000592.SZ	000603.SZ	000612.SZ	000629.SZ	000630.SZ	000633.SZ	000635.SZ	000655.SZ	000657.SZ	000659.SZ	000672.SZ	000677.SZ	000683.SZ	000688.SZ	000691.SZ	000698.SZ	000703.SZ	000707.SZ	000708.SZ	000709.SZ	000717.SZ	000731.SZ	000737.SZ	000751.SZ	000758.SZ	000761.SZ	000762.SZ	000778.SZ	000782.SZ	000786.SZ	000789.SZ	000792.SZ	000795.SZ	000807.SZ
证券简称	南玻A	中金岭南	东方盛虹	冀东水泥	藏格矿业	吉林化纤	湖北宜化	兴业银锡	晨鸣纸业	中润资源	新金路	金浦钛业	金圆股份	安道麦A	渝三峡A	平潭发展	盛达资源	焦作万方	钒钛股份	铜陵有色	合金投资	英力特	金岭矿业	中钨高新	珠海中富	上峰水泥	恒天海龙	远兴能源	国城矿业	亚太实业	沈阳化工	恒逸石化	双环科技	中信特钢	河钢股份	中南股份	四川美丰	北方铜业	锌业股份	中色股份	本钢板材	西藏矿业	新兴铸管	美达股份	北新建材	万年青	盐湖股份	英洛华	云铝股份
净资产收益率(TTM) [报告期] 1995年报 [单位] %	13.8476	18.4825	3.4691	25.9656	16.9809	27.4762	20.8624	20.6154		-20.7718	13.8082	5.7418	5.7283	16.2322	5.9324	13.3561	20.9172	27.4043	4.3833	28.9906	11.0135	19.3145	12.473	16.9452	17.1904	8.6057	14.4982	49.7486	10.889	17.4144	13.3803	17.754	29.8036	16.6758	11.7448	28.5222	37.2487	34.6927	21.4935	41.8845	38.1512	36.1045	55.9587	10.0046	60.4758	30.1246	24.9823	40.9046	72.1439
净资产收益率(TTM) [报告期] 1996年报 [单位] %	11.5044	15.899	12.4777	15.4219	10.8282	9.1719	15.6401	11.9732		-70.2016	17.0614	2.2995	10.5469	15.8541	11.288	12.3824	13.7252	11.6654	11.0886	15.4355	11.8911	10.1277	15.1703	11.8024	17.5469	10.3025	16.1259	29.1938	12.2618	20.6545	22.5217	21.9919	31.6592	14.784	12.7956	31.4424	46.2195	25.5766	22.8029	49.7448	39.6169	36.2113	51.5269	13.5823	32.5288	24.4162	21.6258	36.7942	22.0455
净资产收益率(TTM) [报告期] 1997年报 [单位] %	5.3932	10.6526	16.719	12.0274	10.3485	10.1288	18.6722	12.8239	17.4671	12.4802	10.0597	0.2206	10.3037	10.556	10.548	10.1927	11.2558	9.4952	12.1435	18.2887	19.001	14.9514	23.4673	10.3167	21.944	10.7508	15.2538	18.8211	14.8727	10.5245	9.4361	22.2728	13.6546	9.925	10.9304	15.4271	14.0283	11.8215	15.3022	14.4389	13.0573	10.0709	15.9023	10.5101	20.2764	10.9571	11.023	10.6073	21.0395
净资产收益率(TTM) [报告期] 1998年报 [单位] %	0.8161	10.197	11.5734	10.4914	10.2763	10.0439	19.4912	10.2633	10.7894	10.257	-19.9352	0.804	-13.2879	7.262	11.629	-73.5998	-71.9689	1.4869	12.4319	10.7983	38.6708	10.3972	22.7656	17.8122	13.5478	9.6922	14.3189	10.8952	10.5778	6.4183	9.0558	11.2414	9.0221	4.1009	11.0531	9.4692	13.097	10.0506	10.1482	23.0947	10.0508	10.2114	14.0403	6.0549	11.5194	11.152	11.163	11.1025	0.381
净资产收益率(TTM) [报告期] 1999年报 [单位] %	-9.707	11.974	16.7163	8.0564	11.7883	10.3223	12.5187	10.1469	12.9248	9.6533	0.4058	-61.2494	-276.374	6.3684	6.5253	-109.722	0.9293	17.7667	8.0884	12.3648	30.6747	8.7673	7.2496	10.7372	17.9191	12.4608	10.4727	2.4198	10.6793	7.1053	8.8558	9.1217	6.1041	1.7616	10.3268	9.1312	10.3506	10.0721	14.6794	8.5618	10.1013	6.427	16.6143	2.5621	8.6628	9.4811	10.1333	9.1455	8.568
净资产收益率(TTM) [报告期] 2000年报 [单位] %	8.9659	11.9426	8.903	6.0362	6.7026	4.0807	6.2447	8.5802	8.0778	9.2671	14.041	2.9879		1.7862	0.7682	4.6785	1.6509	8.6431	11.1636	7.2314	11.1945	6.2595	6.1479	7.326	7.5344	9.1524	12.9523	2.1771	17.6986	0.4146	12.8249	9.091	6.5269	0.8793	11.0634	9.8654	9.6954	6.2838	16.22	1.9707	10.173	1.2499	16.9021	3.0542	6.9036	6.5216	10.8373	3.2508	13.6393
净资产收益率(TTM) [报告期] 2001年报 [单位] %	8.1937	2.9843	8.196	7.3916	3.5008	-9.1974	5.2397	6.1589	4.4701	8.7696	13.687	-7.3305	333.806	1.078	0.6536	-54.522	-365.659	7.8362	10.9227	6.0971	5.0737	-107.49	6.5403	6.3727	7.0548	3.2445	10.1106	-21.6561	2.8866	0.9135	3.1104	6.4146	2.1051	1.0117	12.9624	10.8699	9.3853	5.1831	5.1175	-15.8897	7.8843	0.6748	19.0138	2.2382	7.1507	4.2472	12.1966	1.74	19.8309
净资产收益率(TTM) [报告期] 2002年报 [单位] %	8.5601	4.3093	6.2083	6.7252	2.3191	0.7758	6.5079	6.4402	10.7675	5.8974	12.9297	2.239	9.8199	-12.7859	2.1616	1.3789	17.1217	11.4142	10.3611	6.5584	8.2691	-86.0409	3.3591	6.2754	10.1123	-23.8569	4.0319	1.3542	1.9814	0.2253	-0.9894	3.3414	2.2427	-32.7069	8.6367	12.792	10.1135	2.5983	1.077	6.7863	9.9439	-14.0312	20.6425	4.5039	7.1986	2.1724	8.5871	-0.8574	11.5013
净资产收益率(TTM) [报告期] 2003年报 [单位] %	9.6557	5.373	5.7691	8.5632	1.6122	4.722	7.9267	4.6033	14.3538	0.7779	11.9307	4.7845	9.0172	0.853	1.5395	-1429.21	1.0061	14.1479	8.7258	6.7753	13.0618	19.843	1.4088	5.6984	4.74	0.4879	7.4586	-10.4049	1.0119	-25.2382	2.9439	-13.5988	0.1122	-5.5294	11.5872	22.7309	12.4126	2.7293	2.3863	7.9807	11.933	1.2722	19.7859	1.667	5.2675	5.5208	8.3192	0.7335	11.0441
净资产收益率(TTM) [报告期] 2004年报 [单位] %	14.5575	11.2749	-3.4503	6.6697	-8.3166	6.144	10.2249	1.4919	10.4095	-12.5113	12.097	7.876	0.578	1.577	0.9248		-22.5374	4.1508	10.9942	10.8483	-232.563	26.6705	-37.551	3.459	6.6412	-85.1539	15.783	-83.7097	-39.2263	-12.3811	3.2092	3.9836	0.3644	3.0786	16.014	18.9057	18.3224	0.7686	2.2841	12.6581	14.9318	3.262	18.0725	10.4518	6.2854	-6.9189	21.6211	0.803	11.3351
净资产收益率(TTM) [报告期] 2005年报 [单位] %	12.7795	19.2726	2.2168	5.87	-30.0219	2.6181	13.2442	1.8402	11.0223	-62.4248	7.4978	-326.819	4.5701	0.5877	0.3648		-23.1792	-14.2991	10.0732	13.7573		19.2863	-41.1493	0.5596	3.7522	-388.14	10.3246	13.5881		2.7181	4.0766	-10.1664	0.4032	8.2983	13.4702	2.7369	20.8254	1.2669	0.2294	14.7468	11.9086	5.864	15.3128	1.8927	8.1687	-24.3879	31.275	0.2615	8.5862
净资产收益率(TTM) [报告期] 2006年报 [单位] %	12.7297	42.9479	7.4422	8.7711	3.9258	1.921	14.99	1.2695	5.8018		6.2535	-1677.21	16.0079	2.9413	1.1215		1.376	24.2513	10.1313	12.5573	336.455	12.0639	16.3284	-17.495	4.776		8.1914	33.2526		-22.6875	6.9178	1.2246	-5.772	24.0281	15.3274	8.0976	19.8299	2.0327	4.4648	23.8685	10.1733	8.0196	11.0068	3.5938	9.7332	1.6574	39.0664	-94.6215	16.7868
净资产收益率(TTM) [报告期] 2007年报 [单位] %	10.7682	31.3584	6.3868	13.7838	1.0445	6.3176	21.6468	0.4409	11.065		6.8415	89.7947	4.8613	3.2351	6.9047		1.0272	41.4517	9.0537	16.2376	216.942	26.3793	25.323	-54.9615	4.6311	454.858	19.2994	18.0031		-3.8802	9.5068	16.3327	5.5505	19.6655	19.2958	11.1719	22.0626	2.0282	-10.0639	30.3873	9.5709	9.5902	12.2438	3.7533	11.6084	3.4397	41.2438	2.4744	22.8308
净资产收益率(TTM) [报告期] 2008年报 [单位] %	9.2435	9.9266	6.9643	7.5275	-39.273	-40.9326	12.4908	-11.3005	8.7714	43.7974	-5.8484	13.7037	-19.5166	14.5606	5.8002	16.1041	-4.4617	18.2541	-3.6357	10.9633	-3.6751	10.608	30.8838	-3.1144	2.5141	45.7384	-178.299	8.3454		-7.4089	3.4851	-7.7495	9.3459	11.4354	14.6047	-28.2497	12.3253	0.51	-56.8213	6.36	1.0431	8.1532	9.9857	-19.0888	12.3733	4.9153	47.4516	-84.645	2.4223
净资产收益率(TTM) [报告期] 2009年报 [单位] %	15.6512	10.582	3.7318	14.7118	-120.638	1.9768	10.9503	6.7383	6.4344	34.2337	0.5096	-181.962	15.1699	1.7749	31.2403	15.4018	-5.0171	9.7675	-10.5043	10.6372	1.7226	5.7639	12.9706	-3.2943	5.9148	20.3008	17.7568	44.6572		4.6614	2.4521	-10.8659	0.2344	16.2773	3.2995	1.599	8.0985	-90.5109	3.525	5.0041	-10.9397	1.6334	9.3169	1.0072	14.3718	6.2018	40.6312	3.63	1.165
净资产收益率(TTM) [报告期] 2010年报 [单位] %	22.7915	15.4406	3.0287	17.3052	21.7501	-9.7746	21.0064	-4.539	8.5946	28.9696	7.0709		1.7567	2.1533	5.097	6.9526	4.2458	5.6711	6.6803	13.0424	1.4306	13.6734	22.8287	2.3321	6.2219	20.8476	-258.226	5.0318		3.1215	7.1319	1.2724	3.3435	22.1303	4.7936	0.3601	5.3823	-179.866	-48.1825	2.7792	6.1649	4.7302	12.8637	10.6171	16.0882	12.582	28.7237	4.1099	0.773
净资产收益率(TTM) [报告期] 2011年报 [单位] %	17.0483	17.9451	4.4381	13.3061	4.3963	-57.3218	15.619	11.94	4.4962	18.6031	-11.1878		13.5764	4.5716	-31.1642	1.0003	60.4247	15.5579	0.0116	14.3426	3.1432	10.3874	19.2073	1.3883	1.9592	12.3078		7.2846		-45.3982	6.5069	35.3155	17.1385	20.1756	3.2371	-24.3266	13.4491	15.8211	-888.984	17.0411	5.1262	1.8289	12.5653	12.779	17.331	33.1165	18.142	31.4679	2.4175
净资产收益率(TTM) [报告期] 2012年报 [单位] %	4.0308	7.7075	5.921	1.5476	2.6653	1.9259	14.0969	7.6874	1.6064	20.9868	1.5126		3.3598	8.2649	10.2011	1.174	50.5573	-0.6274	3.9289	8.5694	1.0769	1.1329	7.5399	-18.1446	-8.5618	3.4772	141.799	4.3365		-6.9266	-5.2606	6.0764	0.4357	7.4284	0.2572	-71.4758	13.0386	29.3262		8.234	0.454	-7.4744	10.5711	3.4154	19.1858	11.1843	15.8457	3.9165	0.345
净资产收益率(TTM) [报告期] 2013年报 [单位] %	19.0849	6.9248	11.152	2.8944	9.3446	-323.423	1.1116	2.5424	5.0617	11.6342	-19.6961	12.5897	11.901	20.7486	6.0427	4.0764	62.666	6.0163	3.7138	5.1395	2.5677	2.8065	8.6868	4.5477	-102.997	17.8669	-50.0439	1.1239	29.0629	-12.8664	1.1934	7.7952	-46.6586	6.4237	0.273	2.3343	5.7942	-38.4706	223.04	1.9246	1.8003	1.166	6.4935	1.0081	21.3049	20.8725	6.4118	-74.188	0.4127
净资产收益率(TTM) [报告期] 2014年报 [单位] %	9.6364	7.7957	7.2072	0.2943	-40.7324	2.063	0.5064	5.8778	3.63	-15.3404	-20.0498	2.5677	7.9349	24.4951	6.7218	6.1921	33.7555	7.5394	-35.6071	2.0276	-14.6012	1.8893	6.6096	0.6322	3.7338	21.3297	-203.37	3.4406	26.7477	-179.326	0.6026	-7.0132	0.538	8.0801	1.6199	-47.2702	-9.1837	8.7336	4.5537	5.7547	1.5132	-5.4534	5.0275	-18.4236	15.3359	21.9072	7.3635	1.582	-13.6218
净资产收益率(TTM) [报告期] 2015年报 [单位] %	6.9666	2.736	5.1723	-17.0489	-78.2045	1.4795	0.527	-0.9209	12.7324	1.5143	1.8816	7.4315	14.2277	6.7627	18.592	1.2013	27.0626	-1.3124	-26.2098	-4.8009	-27.1176	1.0636	0.3294	-17.4536	-6.3298	3.5197	20.5875	0.9374	19.3583	33.0618	4.8369	2.9526	0.8231	7.7299	1.3148	-731.336	2.0418	-149.085	4.4818	7.5882	-27.5984	1.8803	3.5309	3.8628	11.4969	9.4305	2.4397	-4.9051	0.5233
净资产收益率(TTM) [报告期] 2016年报 [单位] %	10.2155	4.2074	4.256	0.5296	15.3038	1.2033	-21.4999	1.839	9.2894	0.5952	7.2275	6.3479	14.0973	-3.7151	22.7468	0.6418	8.0325	2.1937	-174.653	1.0838	14.5003	3.7924	-21.5589	0.4471	-119.116	9.9007	1.6713	-6.3113	13.3946	1.6218	8.0602	7.601	-70.5907	7.8608	3.4705	22.122	-10.1501	12.3291	6.2233	5.8802	6.1443	1.0022	2.5311	-6.9541	11.2866	8.1754	1.3915	1.7555	1.1965
净资产收益率(TTM) [报告期] 2017年报 [单位] %	9.758	10.6665	6.3708	1.0953	18.5831	3.0714	-816.405	10.493	13.5692	-44.4898	7.915	8.2753	10.3269	8.2324	7.7584	0.1886	11.6114	3.7309	20.066	3.1759	-14.9674	3.1255	-13.7853	4.1376	14.2796	35.2839	0.709	8.0789	18.9939	-11.5581	5.1149	13.5551	-198.238	9.8032	3.9651	84.6592	5.9324		9.102	3.9674	11.1774	1.6016	5.5676	2.9244	18.8796	14.8896	-20.5533	4.9542	6.6577
净资产收益率(TTM) [报告期] 2018年报 [单位] %	4.9759	8.9104	6.5372	10.1734	11.4344	4.5359	24.345	-3.3321	10.0198	4.0087	10.747	4.9702	10.1547	10.783	4.1916	0.8279	22.6622	-10.4636	41.7604	3.9534	2.9963	1.015	4.194	4.2697	3.2758	42.6168	0.4861	13.2644	17.2983	12.8813	0.2138	11.0216	72.8417	11.5853	6.4326	53.5237	7.8447	70.0983	2.1851	2.3129	5.4192	-9.1595	10.237	2.5939	17.2653	28.2266	-20.6179	5.1305	-17.7388
净资产收益率(TTM) [报告期] 2019年报 [单位] %	5.6493	7.7927	11.5138	17.5921	3.8987	3.0202	106.587	1.9038	6.5816	-1.7374	6.2555	1.2045	12.1066	1.2384	5.7253	0.7673	19.9237	2.472	15.199	4.5335	-3.8937	1.9121	6.9683	3.7328	2.4538	42.9381	2.5366	6.6004	8.0153	-13.5314	-27.1905	13.7675	5.9157	21.3367	4.5224	22.7975	3.0828	-12.5242	7.7081	-21.825	2.8513	4.0984	7.0704	0.9957	3.162	27.0293		6.2009	4.5352
净资产收益率(TTM) [报告期] 2020年报 [单位] %	7.6307	8.1549	1.8028	16.0917	2.891	-7.5212	40.8914	-3.5696	7.0521	-92.1791	6.7258	-13.848	10.3592	1.6519	4.6058	-7.5698	13.067	11.7687	2.3773	4.5742	5.4917	2.5797	8.205	5.1394	-31.7624	29.898	2.2751	0.6658	6.086	18.9698	8.3204	12.7965		21.2503	2.9345	19.5699	3.6068	18.2115	8.1597	0.4713	1.8282	-2.4051	8.1927	2.6459	17.1587	23.162	49.5113	4.3638	7.6451
净资产收益率(TTM) [报告期] 2021年报 [单位] %	13.3804	8.8432	16.4537	8.8348	15.0981	-4.3616	65.1659	4.5942	10.82	-34.463	22.4179	5.5921	1.6878	0.7468	5.6391	-14.9101	16.1408	7.7868	17.6428	14.2875	1.9884	0.1616	4.425	10.739	4.4442	26.2521	21.2987	32.3116	7.9911	11.8736	2.8109	13.1601	71.7187	24.2427	5.2671	17.5463	16.6468	22.0773	7.8431	0.9121	11.1132	6.4945	8.529	3.7875	18.5285	21.4551	47.9735	5.4706	18.2451
净资产收益率(TTM) [报告期] 2022年报 [单位] %	15.8477	8.2153	1.5354	4.4229	46.6431	-2.1117	46.2836	3.1329	0.9918	39.3888	0.917	-8.2288	-4.3305	2.6352	4.0368	-9.6928	12.2476	5.7236	15.2846	10.7654	3.3904	-17.1374	6.6207	9.9226	-46.2766	11.2775	11.9467	21.2258	6.4954	0.9823	-88.7088	-4.2424	59.5423	19.5864	2.5393	-14.1199	15.5863	14.1668	2.1974	3.0405	-6.5622	26.8727	6.8016	-3.8892	14.9668	5.5891	61.7917	9.5679	20.4404
净资产收益率(TTM) [报告期] 2023年报 [单位] %
[truncated: 767 more columns]
