# Supplementary material for: Can systematic skewness factors predict future interest rates: Evidence from China
Source: PLoS One. 2026 Feb 5;21(2):e0334345. doi: 10.1371/journal.pone.0334345 (PMC12875505; doi:10.1371/journal.pone.0334345)
Supplement: S2 File — Data2.zip contains data including trading date, total owner’s equity, total asset growth rate, risk-free rate, return on equity and monthly stock data. (ZIP) [file pone.0334345.s002.zip › Return on equity/Return on equity:medical.xlsx]

## Sheet: Sheet1
证券代码	000028.SZ	000078.SZ	000153.SZ	000403.SZ	000411.SZ	000423.SZ	000504.SZ	000513.SZ	000516.SZ	000518.SZ	000534.SZ	000538.SZ	000566.SZ	000590.SZ	000597.SZ	000623.SZ	000650.SZ	000661.SZ	000668.SZ	000705.SZ	000710.SZ	000739.SZ	000756.SZ	000766.SZ	000788.SZ	000790.SZ	000813.SZ	000908.SZ	000915.SZ	000919.SZ	000931.SZ	000950.SZ	000952.SZ	000963.SZ	000989.SZ	000999.SZ	001367.SZ	002001.SZ	002007.SZ	002019.SZ	002020.SZ	002022.SZ	002030.SZ	002038.SZ	002044.SZ	002082.SZ	002099.SZ	002102.SZ	002107.SZ
证券简称	国药一致	海王生物	丰原药业	派林生物	英特集团	东阿阿胶	南华生物	丽珠集团	国际医学	四环生物	万泽股份	云南白药	海南海药	启迪药业	东北制药	吉林敖东	仁和药业	长春高新	荣丰控股	浙江震元	贝瑞基因	普洛药业	新华制药	通化金马	北大医药	华神科技	德展健康	景峰医药	华特达因	金陵药业	中关村	重药控股	广济药业	华东医药	九芝堂	华润三九	海森药业	新和成	华兰生物	亿帆医药	京新药业	科华生物	达安基因	双鹭药业	美年健康	万邦德	海翔药业	冠福股份	沃华医药
净资产收益率(TTM) [报告期] 1995年报 [单位] %	7.0993	21.9444		12.9843	7.505	15.8845	-1.4597	12.1981	2.632	-6.8403	5.632	8.7544	7.9188	20.5922	6.0772	25.1767	34.1492	15.8998	10.3533	19.7823	36.0135	27.1773	9.8153	25.846	26.3885	11.6678	14.2833	25.8498
净资产收益率(TTM) [报告期] 1996年报 [单位] %	11.367	31.1939		10.7043	7.374	12.4333	-18.3916	11.0271	4.9762	-15.9927	8.5481	11.3679	3.3364	11.0127	2.0054	16.3009	10.4697	15.9873	19.2014	19.2323	22.624	28.3779	12.427	34.5109	20.4667	18.5447	16.779	30.6766	26.6118	18.4407	28.4131	21.8643	12.9787			26.4979
净资产收益率(TTM) [报告期] 1997年报 [单位] %	-9.1054	31.687	18.6051	10.0793	11.5678	14.6359	1.9305	4.3449	13.988	3.1181	7.3022	11.6086	-30.958	10.0171	-7.4027	26.8928	10.2704	10.5124	19.7617	13.1248	13.8408	10.3868	10.4816	16.3443	10.0503	18.5883	15.1116	31.0424	21.975	41.3261	15.9739	25.6337	19.2716	16.1895	20.4023	19.031
净资产收益率(TTM) [报告期] 1998年报 [单位] %	4.1449	14.831	17.781	10.423	-16.0209	10.3158	-55.7597	4.0085	12.449	-29.9578	5.7878	12.0181	-18.785	10.3672	6.824	15.277	12.1082	7.8414	10.3704	11.5202	11.366	10.4103	6.2105	12.4807	3.7474	16.1122	11.0675	7.3249	19.1461	31.6366	18.4628	22.2245	13.4124	20.5641	22.1831	21.709
净资产收益率(TTM) [报告期] 1999年报 [单位] %	6.0247	15.1741	16.6372	17.7352	-58.3853	11.9474	-34.994	0.1826	12.0748	24.6889	0.6775	8.8922	2.4943	3.5896	4.9886	15.0233	10.6032	2.0303	13.0833	10.7527	6.3264	2.4912	7.1409	7.9438	-10.8244	9.9493	11.0149	12.5021	7.2071	11.089	10.845	7.2272	6.994	8.5342	19.9787	8.5492
净资产收益率(TTM) [报告期] 2000年报 [单位] %	-0.5526	26.1055	4.9432	21.5919	-165.222	11.6148	8.9727	1.1327	13.8583	25.8825	2.7533	12.6257	-25.9209	8.0816	3.1867	7.6871	6.3094	6.444	13.7181	5.0859	0.7906	2.3836	7.4667	22.9	-25.1431	10.0242	2.9632	9.4243	-1.2096	11.2306	9.3915	8.6979	6.3579	9.5319	9.2164	7.8056
净资产收益率(TTM) [报告期] 2001年报 [单位] %	10.3153	4.7898	4.6288	12.7182	12.7754	14.3007	1.5804	5.4835	8.7504	7.7938	1.413	17.9966		-21.3153	1.1443	6.6565	-3.8341	0.9552	5.2823	4.1424	-27.8429	-10.4714	6.0347	-123.683	1.6426	5.6937	-22.5187	2.4623	0.592	10.1148	4.9941	1.0221	5.0501	10.772	10.4365	4.6479		19.095	23.7605	47.2564	24.5189	31.9564	28.428	28.517
净资产收益率(TTM) [报告期] 2002年报 [单位] %	1.4768	2.4984	4.6041	6.3557	1.3374	11.0506	7.4971	6.5243	9.9316	8.0912	1.3984	20.2023		1.4439	1.1669	7.1217	2.6095	1.6028	6.7137	3.3061	-46.6689	11.6399	4.9841	3.3594	-122.522	4.7345	0.8492	2.7424	2.1155	11.2619	-12.3583	-29.9126	3.9196	8.4425	12.3369	6.1144		18.3634	30.6619	32.816	35.3575	35.3225	27.2523	22.5382	16.581
净资产收益率(TTM) [报告期] 2003年报 [单位] %	4.4912	0.6332	3.1459	3.2854	7.6203	10.9721	7.5996	8.8268	10.223	6.3153	3.1814	19.4656	315.861	-10.151	0.9979	8.3748	-42.1898	-31.1681	8.6616	3.3426	2.8314	11.1899	2.9772	-65.9836	2.9479	2.4414	-46.0395	-13.1746	1.4173	10.3591	-70.2395	-77.3188	1.4965	5.2978	7.5901	7.1768		21.5816	27.3559	27.4389	28.7248	35.6713	25.2308	27.1422	18.48	20.5378	27.371	17.6849	24.1589
净资产收益率(TTM) [报告期] 2004年报 [单位] %	7.6087	1.5805	1.6379	-35.7706	0.6288	13.1326	6.7788	10.885	7.3104	1.0172	0.326	25.4821	13.6743	2.0285	0.9195	8.9566	-40.8928	2.1001	8.9871	1.6023	0.5659	10.6663	-4.1498	-670.579	5.8437	0.3376	-65.5123	-20.0265	1.7177	8.3534	5.7354	4.0341	1.5711	5.2599	9.2556	-34.0983		10.2391	8.2637	10.4897	9.2266	12.8428	9.8373	8.8561	16.4133	20.4138	27.2858	18.4365	27.9987
净资产收益率(TTM) [报告期] 2005年报 [单位] %	9.0839	-107.625	1.5178		7.0732	10.7801	2.1758	8.9583	8.9244	-10.3565	0.3859	28.0153	10.4448	1.5939	1.3844	7.9985	-277.16	-19.6941	6.951	1.1616	-14.4808	11.7525	0.4031	18.7276	5.2296	0.5642	3.1945	0.9061	2.2244	11.0002	-106.463	-25.5916	1.6118	11.107	2.1652	5.3717		8.0967	9.9849	6.3985	6.5293	16.5581	9.8082	8.8566	8.4939	14.9219	27.3937	16.323	25.6051
净资产收益率(TTM) [报告期] 2006年报 [单位] %	20.5478	4.2241	3.8657		8.1572	13.5413	2.6232	10.9748	9.6972	0.7927	1.6936	25.902	10.0774	1.9196	2.5645	23.9003	66.3893	1.4077	8.3734	2.1906	1.0372	13.4308	1.7443	-1.6535	4.9457	1.3898	2.862	-0.8686	3.5634	13.4784	0.6319	32.4655	3.4247	20.3045	4.4613	8.6308		4.3808	14.2397	2.6906	4.7295	19.7712	10.3735	11.2178	9.3102	9.3198	9.7947	8.793	22.0049
净资产收益率(TTM) [报告期] 2007年报 [单位] %	25.8026	4.4406	0.8895		12.3822	16.8347	0.4207	26.1729	14.7375	-21.3341	21.9023	23.1957	-12.9866	6.6785	6.3335	43.2339	16.6371	2.2838	13.9874	1.6086	-13.4299	4.266	1.9642	3.507	4.9407	0.4748	3.7415	1.6937	4.0533	17.4242	14.4748	19.5445	28.7764	29.759	10.8715	10.1501		9.2515	18.8178	43.7865	0.5043	25.6956	11.4862	24.4526	8.5713	15.5177	5.8031	6.1101	10.35
净资产收益率(TTM) [报告期] 2008年报 [单位] %	24.6513	3.4562	2.1902	15990.3	14.1343	20.4263	-61.1389	2.9279	9.913	-20.2999	3.1805	14.8353	13.2605	5.2063	22.8604	17.786	22.9584	5.5394	34.6965	2.5303	2.8901	3.9128	2.3372	3.1006	4.8228	1.2974	0.4622	-11.482	4.3144	4.8484	9.6884	28.2037	11.9067	22.4178	16.2755	15.6275		75.0474	17.0014	7.2235	-5.9239	27.0191	11.9274	28.6502	4.2612	10.4936	4.7	1.5609	8.1502
净资产收益率(TTM) [报告期] 2009年报 [单位] %	23.4255	2.2491	3.4232	65.2231	18.4035	16.4101	-94.427	22.4085	8.1747	3.2765	2.4094	16.8586	17.1735	-38.1308	23.5841	21.8353	19.3248	16.7965	17.7875	3.5542	9.6805	4.4173	6.2587	5.1023	12.1406	1.7966	-11.4863	-444.357	9.7834	11.9475	7.2234	9.0058	5.4264	33.4674	11.7948	19.2467		36.6121	36.5476	3.3258	1.2383	27.0439	12.8019	25.2824	5.9748	15.0765	5.4219	1.7511	7.6073
净资产收益率(TTM) [报告期] 2010年报 [单位] %	24.8122	6.2921	5.8337	18.6415	19.2664	21.223	4.1374	16.6114	14.243	1.0684	2.1733	20.9841	7.9159	16.9082	2.4717	17.244	25.1164	16.5636	8.5821	4.051	6.9507	3.0103	5.8011	2.0169	33.2956	2.7139	1.5351	5.2217	16.8902	9.8079	1.4887	5.5993	1.7334	27.3883	11.8008	19.3686		22.7479	28.2297	-28.4003	4.0816	25.0389	13.4073	22.9027	7.0792	16.4498	13.4872	-15.6357	-16.5602
净资产收益率(TTM) [报告期] 2011年报 [单位] %	24.4633	6.6345	1.3702	20.6119	46.3492	25.0063	-23.6827	12.6398	11.3802	-0.8393	2.1609	21.7974	7.9942	19.9657	-23.5324	21.9849	26.8906	17.4035	0.4999	5.839	0.4291	1.0398	4.446	1.8516	11.4992	4.2338	0.8362	-17638.3	18.3227	8.0413	5.6834	3.7945	0.5938	24.9525	13.9234	16.7316		20.6628	15.6615	-49.3636	3.8007	23.1686	13.8538	32.2261	15.5585	15.154	14.4155	-27.7201	1.2682
净资产收益率(TTM) [报告期] 2012年报 [单位] %	26.791	7.0037	2.5906	14.1585	14.4563	24.4955		14.6832	9.3037	1.3497	11.4194	22.5196	5.5356	28.753	0.4866	6.6832	15.7619	32.262	0.2642	4.3212	0.3329	10.1494	1.3621	0.6224	7.1635	6.1683	-3.3738		19.2009	6.7641	3.9268	5.0069	-13.2922	23.5111	7.6107	19.0983		14.047	11.5405	2.978	4.1004	23.4878	15.7288	23.5776	14.6417	7.9589	3.2007	3.2681	1.4031
净资产收益率(TTM) [报告期] 2013年报 [单位] %	23.1868	7.6883	2.698	23.4	13.6651	24.0461	1307.97	14.5756	9.4992	-10.4743	11.7217	25.7117	6.3205	-61.0182	-11.1055	10.0119	10.6319	23.802	0.2638	5.5142	-5.3334	9.3375	2.0884	0.6653	6.8213	8.5511	2.3088	68.1701	19.9515	7.0789	-34.9676	0.2993	0.3378	22.3437	14.5896	19.2086		13.4254	15.446	5.0447	7.8667	25.4665	19.0004	22.5048	-1.7872	9.4684	-13.1769	4.2828	1.7555
净资产收益率(TTM) [报告期] 2014年报 [单位] %	13.6947	1.6545	3.6848	28.971	10.7568	23.0572	-555.296	13.9585	21.9739	0.8746	4.0332	22.4056	10.0115	-46.5875	3.2682	11.2127	14.8016	21.7894	-7.4014	3.2254	5.2898	13.971	2.786	0.7833	-2.4416	10.4527	2.0345	25.5842	22.4654	8.497	2.1889	-17.4828	-43.9072	33.3773	15.2804	15.3239		11.5185	15.8247	9.3512	7.6566	23.2326	17.9728	22.0805	12.7842	8.3633	1.6807	0.2801	5.7852
净资产收益率(TTM) [报告期] 2015年报 [单位] %	13.9603	26.3099	2.8148	15.4985	10.2022	23.1689		14.3259	7.256	-12.2721	3.5389	20.6271	8.5121	10.8712	-16.7901	14.9239	16.3793	21.6251	3.9331	2.8629	-11.0535	8.6163	4.4082	0.3055	2.2092	-6.4126	0.579	14.9104	13.8339	8.5147	19.2721	-21.5287	4.0847	36.9199	12.4379	16.4987		5.7044	16.1052	12.6159	7.4524	12.5818	7.6285	16.0725	8.5157	4.7144	14.4075	6.7443	14.9839
净资产收益率(TTM) [报告期] 2016年报 [单位] %	14.0424	7.7971	3.9762	9.7223	11.4468	22.161	412.635	12.0559	5.7806	0.732	5.4984	18.5676	3.0326	21.1424	1.0278	8.9408	13.532	12.4326	-6.7743	3.5008	-3.6694	10.0477	6.1492	5.1774	1.0995	12.3898	17.629	14.2141	15.4507	7.0948	3.103	-64.0236	21.6871	19.8748	15.7575	13.9041		14.9163	18.4999	19.9957	8.3893	12.5974	6.6288	11.6029	10.2309	5.0431	4.7196	5.3938	9.9812
净资产收益率(TTM) [报告期] 2017年报 [单位] %	11.2572	11.5854	5.3544	3.8896	9.8993	20.7669	-150.63	41.1101	5.481	1.1594	5.8653	17.4358	1.7846	3.2869	4.8896	9.1798	12.6382	14.9564	1.6894	4.4621	15.1474	8.4129	8.4512	5.8866	2.9126	20.4642	17.5381	6.6222	16.2194	5.3011	0.895	16.4682	13.8575	21.2016	15.8228	13.2305		12.212	17.5889	20.1763	6.7432	10.9016	5.1456	12.494	9.4481	6.9091	6.6553	5.3222	10.3998
净资产收益率(TTM) [报告期] 2018年报 [单位] %	10.4209	7.4913	4.7278	12.5418	10.0883	18.4468		10.1594	38.1401	-4.9132	3.9893	16.715	2.5946	-6.586	5.6241	4.4473	14.9331	19.0082	1.0398	4.9818	14.0846	11.0806	9.3342	7.0221	3.7215	3.7304	17.6186	6.8854	8.1162	8.8346	5.5145	9.4358	19.6649	22.8134	7.829	13.226	27.0094	19.0403	20.6165	11.1329	10.3891	9.5433	5.5944	12.705	12.4981	5.6321	11.2234	-110.051	7.6849
净资产收益率(TTM) [报告期] 2019年报 [单位] %	9.927	3.8526	6.1104	20.0504	9.9593	-4.4503	102.131	11.6675	-8.151	2.3358	7.4564	11.0278	-3.5693	6.8218	4.5654	6.3086	14.1327	21.9561	3.7609	12.5192	16.7763	14.6869	10.1032	-77.6109	4.0091	6.998	6.0027	-57.1181	11.7901	5.0493	5.6967	9.7704	9.053	22.8533	4.82	16.8141	25.884	12.8716	19.6152	12.0469	14.0797	8.59	5.0058	10.124	-11.8441	9.5848	13.4647	21.6461	14.2566
净资产收益率(TTM) [报告期] 2020年报 [单位] %	10.0506	-4.908	7.3379	19.2647	9.4425	0.4448	30.6925	14.1643	0.9071	4.2594	7.6744	14.4959	-15.6555	3.5235	0.3079	7.3176	11.2108	27.8711	-2.4552	5.1332	8.8202	18.6015	10.0769	-15.8268	3.0209	4.112	4.8249	-234.371	14.8908	2.2795	1.4966	10.0088	5.4365	19.2879	6.9422	11.6375	22.5216	18.4305	21.4265	11.474	16.6701	21.5016	57.3742	7.3314	6.9481	10.8686	5.4633	3.7829	22.1551
净资产收益率(TTM) [报告期] 2021年报 [单位] %	8.9543	1.6024	7.4991	6.1822	8.8514	4.4163	-114.937	13.6551	-15.4383	-5.7406	8.8961	7.3343	-72.3709	5.2091	2.3898	7.1623	12.5779	25.7825	19.9712	4.1699	-4.4502	18.8844	10.0506	1.5292	3.2193	7.2082	-1.0719	-52.9961	16.9405	4.1201	-7.1858	10.2377	7.5288	13.8825	6.8199	13.3935	26.0175	19.8356	15.58	3.2618	12.7455	21.9609	49.2181	8.0192	0.7978	6.4083	1.5573	2.9568	19.9085
净资产收益率(TTM) [报告期] 2022年报 [单位] %	9.2194	-21.9012	8.9342	8.5494	10.1852	7.5514	-92.1835	13.7604	-27.6821	-8.7561	8.5317	7.7944	0.4858	2.5979	7.6798	6.839	10.0063	22.9372	-3.1136	4.0485	-11.0707	17.9462	9.9648	1.2903	4.0495	4.1091	-0.8863	-74.8833	20.3888	3.5162	-2.8914	8.9402	3.3519	13.4526	9.016	14.3966	22.9448	15.3565	10.3501	2.1708	12.869	20.1633	47.8921	4.2868	-7.1511	3.4924	1.441	11.5055	14.3852
净资产收益率(TTM) [报告期] 2023年报 [单位] %
[truncated: 450 more columns]
