# Supplementary material for: Can systematic skewness factors predict future interest rates: Evidence from China
Source: PLoS One. 2026 Feb 5;21(2):e0334345. doi: 10.1371/journal.pone.0334345 (PMC12875505; doi:10.1371/journal.pone.0334345)
Supplement: S2 File — Data2.zip contains data including trading date, total owner’s equity, total asset growth rate, risk-free rate, return on equity and monthly stock data. (ZIP) [file pone.0334345.s002.zip › Return on equity/Return on equity:opt.xlsx]

## Sheet: Sheet1
证券代码	000016.SZ	000017.SZ	000020.SZ	000025.SZ	000026.SZ	000030.SZ	000156.SZ	000333.SZ	000417.SZ	000419.SZ	000428.SZ	000430.SZ	000501.SZ	000521.SZ	000524.SZ	000526.SZ	000533.SZ	000541.SZ	000550.SZ	000558.SZ	000559.SZ	000572.SZ	000581.SZ	000589.SZ	000599.SZ	000607.SZ	000610.SZ	000622.SZ	000625.SZ	000651.SZ	000663.SZ	000665.SZ	000678.SZ	000679.SZ	000681.SZ	000700.SZ	000715.SZ	000719.SZ	000721.SZ	000726.SZ	000753.SZ	000757.SZ	000785.SZ	000793.SZ	000800.SZ	000801.SZ	000802.SZ	000850.SZ	000851.SZ
证券简称	深康佳A	深中华A	深华发A	特力A	飞亚达	富奥股份	华数传媒	美的集团	合肥百货	通程控股	华天酒店	张家界	武商集团	长虹美菱	岭南控股	学大教育	顺钠股份	佛山照明	江铃汽车	莱茵体育	万向钱潮	海马汽车	威孚高科	贵州轮胎	青岛双星	华媒控股	西安旅游	恒立实业	长安汽车	格力电器	永安林业	湖北广电	襄阳轴承	大连友谊	视觉中国	模塑科技	中兴商业	中原传媒	西安饮食	鲁泰A	漳州发展	浩物股份	居然之家	华闻集团	一汽解放	四川九洲	北京文化	华茂股份	高鸿股份
净资产收益率(TTM) [报告期] 1995年报 [单位] %	34.3314	3.8822	12.519	0.0715	29.029	2.848			23.5347	22.5626	16.1254	27.9108	9.1337	17.1862	13.0054	5.3107	5.8438	16.5734	0.5944	4.9761	17.255	-15.2018	16.2634	23.3784	37.6798	10.2463	15.5172	15.7722	39.017	52.6556	20.0875	11.3825	15.0301	38.7774	21.5154	11.6835	55.0411	10.5074	10.343	10.2635	27.8053	31.3789	23.2966	11.6717	54.5594	12.8455	42.968	24.96	11.0404
净资产收益率(TTM) [报告期] 1996年报 [单位] %	23.8642	2.2351	10.0208	-55.417	18.465	3.889			12.0147	16.8087	20.3743	11.2865	11.808	13.4969	11.7075	0.1775	1.2347	16.4689	3.2256	-7.2462	14.3471	4.3556	15.747	29.0031	14.2006	7.4762	11.0075	13.9579	14.7886	33.512	12.4261	17.6255	11.627	38.6155	24.3638	10.4233	37.5015	12.7986	11.5608	17.7525	18.7203	24.6308	18.8459	13.3662	22.6014	19.4772	43.4133	29.7341	18.4328
净资产收益率(TTM) [报告期] 1997年报 [单位] %	21.9071	-17.264	-16.7931	10.1469	12.7605	5.5609	12.4532		11.3255	19.4374	22.7159	10.983	10.0205	8.7534	10.0306	-3.4989	10.1827	12.2978	3.1765	-70.9635	17.765	0.2759	15.6492	13.0346	11.1296	-4.957	11.3836	12.4874	8.2683	32.8991	21.8441	19.5047	10.8652	11.4297	15.7872	10.4181	13.191	13.1227	10.705	12.8395	10.0348	10.1479	22.6126	10.1121	12.4044	23.2113	12.1293	26.2141	17.9624
净资产收益率(TTM) [报告期] 1998年报 [单位] %	19.9799	-201.12	-16.6853	6.7618	8.4226	-404.014	7.7274		10.1491	14.4642	11.867	12.0532	3.1691	6.0072	5.9096	-24.8762	10.217	13.1148	-2.6312	6.4432	12.4615	-22.9227	7.4654	8.679	10.3665	-1.4155	10.5465	10.1486	0.7079	22.0874	28.2481	10.3081	10.0162	10.1881	15.4174	10.4221	11.2048	8.9987	7.6704	16.2853	10.3329	10.1481	15.3856	10.4583	10.1154	19.254	11.0589	10.2727	3.2883
净资产收益率(TTM) [报告期] 1999年报 [单位] %	14.3171	96.6261	3.2312	-46.9486	5.7051	87.0604	11.482		10.1167	11.2138	7.3389	0.7203	2.7246	4.8736	3.1366	6.8864	11.6909	13.3656	-11.5596	6.6209	13.8977	0.5345	8.9678	1.4897	11.0975	7.6679	6.5669	9.0317	2.263	21.6754	10.587	10.0624	6.0678	9.9971	13.2583	8.4224	4.374	11.8691	0.5497	19.2227	10.5071	6.1675	10.5028	7.3839	10.8022	24.2564	8.2752	13.5074	0.9084
净资产收益率(TTM) [报告期] 2000年报 [单位] %	6.2211	-390.349	0.9783	-127.581	2.4721	5.9964	4.7883		8.7516	6.3064	7.1922	-110.931	2.4145	0.4012	2.9623	9.6335	1.7065	8.5865	3.2213	8.124	15.7879	0.3585	8.1736	1.6977	6.9202	22.6791	4.6223	6.8637	6.0007	15.7471	2.8285	6.4854	-10.3761	8.1466	8.9748	12.8979	0.1103	9.3413	1.2907	7.1434	6.0907	6.0604	11.005	9.3806	5.8471	6.3541	8.7313	19.7851	-4.5985
净资产收益率(TTM) [报告期] 2001年报 [单位] %	-24.1815		1.0475	1.9315	1.9263		3.0278		8.0125	3.5306	7.7978	8.3433	-10.0711	-34.0042	-16.6209	9.7205	-397.073	9.0901	6.2392	1.9165	9.5546	-140.951	8.943	-9.2896	7.9453	20.5003	0.433	3.8239	6.2236	15.8183	2.6085	7.0309	-23.0381	9.0666	4.8393	14.0547	6.17	8.1431	7.8455	9.2037	6.7018	3.3028	5.0637	8.3133	0.538	-25.6359	0.6578	12.7854	-18.0437
净资产收益率(TTM) [报告期] 2002年报 [单位] %	1.205		1.8232	-20.1357	-15.1723		5.6045		4.1198	3.7805	5.5825	8.5963	0.3124	0.783	1.4416	4.1371	-26.6776	10.4429	15.7722	-33.9546	10.1382	-160.797	11.3059	2.871	7.7932	15.6065	1.7905	2.9587	25.2925	16.1724	3.8152	0.3801	-25.9974	4.7791	0.2424	7.3625	6.1946	6.4616	6.2901	9.9647	7.0116	0.5068	2.2975	7.9471	5.5396	-22.1042	-22.0358	9.3935	-47.2008
净资产收益率(TTM) [报告期] 2003年报 [单位] %	3.31		-2.7965	2.4508	0.9871		-7.8644	3.426	4.0405	3.853	4.0106	7.1349	0.207	-23.1477	-17.8113	0.3104	33.5744	10.3381	19.869	3.8338	10.0854	14.56	11.6559	4.0151	7.0078	7.6709	0.3722	-10.5955	30.6128	15.5259	5.0774	-51.119	2.3214	-1.5451	1.8746	8.5143	6.5685	3.2899	7.0252	13.2036	5.4293	0.6535	1.4559	5.2138	8.86	4.0195	-32.9437	7.1458	10.7909
净资产收益率(TTM) [报告期] 2004年报 [单位] %	4.4061		-19.0934	1.9973	0.3688		-186.522	9.6189	4.5345	3.7758	6.0517	0.79	-7.9112	1.9567	6.2782	-2.5611	0.5754	10.2609	15.409	11.1522	9.6648	19.5589	10.6786	2.4131	5.0938	6.8425	6.4728		18.8794	17.2361	0.992	1.074	3.0964	4.5779	-8.9475	6.4129	7.8033	0.3038	6.4618	17.6862	3.0073	-46.962	1.4787	4.4394	6.1322	-29.4197	1.187	2.7395	6.7677
净资产收益率(TTM) [报告期] 2005年报 [单位] %	2.239		2.7725	2.5131	3.0011			15.9924	4.8376	5.4672	2.1508	-35.9855	1.2428	0.7775	6.1835	3.2488	-33.442	9.5276	17.2427	1.8515	8.3394	24.7977	7.7671	4.6186	6.3165	5.2082	6.8533		3.5169	18.7226	1.3511	-397.182	1.6325	4.7713	1.4561	1.1014	9.1773	-68.9874	6.1921	17.9286	-34.7181	-636.607	-21.37	3.2746	6.2981	6.2771	5.1788	5.2758	4.3589
净资产收益率(TTM) [报告期] 2006年报 [单位] %	2.8725		-10.5676	-59.7953	5.3354			32.8947	6.5516	7.8643	15.3281		5.0475	0.9248	4.1646	0.9496	3.9016	11.0813	20.762	34.2598	10.4552	6.6007	4.228	4.4255	3.7732	2.0561	2.132		7.4499	20.8736	-6.208	22.1847	3.4095	2.4689	-14.8054	3.7874	9.0734		3.4824	17.2905	4.8266		3.2164	6.7186	5.1222	-8.5888	4.9067	7.0225	2.4963
净资产收益率(TTM) [报告期] 2007年报 [单位] %	5.8482		9.1106	7.8219	9.4805			35.552	12.4365	7.4074	22.3081		14.2539	1.9346	4.3085	1.8617	21.8273	14.1869	21.5242	28.392	14.2671	21.2745	9.6069	7.3344	7.9487	-34.9984	2.3476		8.8061	22.563	5.1159	14.2721	5.8599	4.7294	-75.2711	3.7323	9.2174		3.355	20.2877	-3.2282		6.4121	7.4141	9.5603	19.6223	1.7916	8.3743	2.1173
净资产收益率(TTM) [报告期] 2008年报 [单位] %	7.041		3.0539	2.7968	9.617			28.9157	13.725	5.1585	11.0131		14.1534	2.422	0.6909	-8.237	9.9993	8.6158	19.364	21.2176	14.9866	2.0416	7.7171	4.2429	-27.9491	0.8223	2.747		0.3209	26.787	0.6751	4.3966	2.8482	17.9952	-26.6414	6.2892	7.0971		3.7938	14.4849	8.3307		6.9743	7.8844	16.5601	8.093	-11.8678	9.7528	2.2027
净资产收益率(TTM) [报告期] 2009年报 [单位] %	3.8984		1.6489	3.69	9.8022			20.7944	19.5764	7.3951	10.9792		16.8442	22.7418	-8.583	0.6991	22.5076	7.9764	21.8031	20.644	16.2479	-8.7178	15.6576	23.4246	18.5902	-16.8942	-0.7309		12.255	29.2225	-1.7174	3.193	3.0257	19.9853	3.2074	3.6437	9.5456		11.4751	14.5476	9.1569		8.5699	7.2019	21.3477	1.009	1.3899	4.4349	1.6934
净资产收益率(TTM) [报告期] 2010年报 [单位] %	2.0994		3.4428	2.045	7.4242			32.4862	22.6072	12.5833	9.7624		17.1616	11.9917	1.1217	4.4811	13.6238	9.5332	27.9343	22.1639	11.3088	6.0352	32.6406	7.7995	2.4704	-53.651	6.5242		19.0765	32.1421	2.0698	6.6689	5.0618	22.2457	0.4891	4.4042	6.5867	100	8.3073	16.7818	11.0097		10.0699	9.5073	21.3028	6.3855	1.7169	9.2772	1.4185
净资产收益率(TTM) [报告期] 2011年报 [单位] %	0.6228		3.7461	1.2165	11.4635	71320.4		27.7247	21.8031	13.4243	7.7995	31.9695	16.239	3.8127	3.4602	2.8259	6.9508	10.4505	25.5878	7.7449	12.0363	5.1582	23.7876	4.4601	2.3898	7.235	6.3091		6.5671	29.7437	-13.5162	10.0877	4.9025	13.7014	4.0664	7.3472	11.2466	9.3967	7.9503	16.6833	12.1317	5157.51	11.1821	9.6044	2.3901	6.8489	1.0916	12.8598	2.3032
净资产收益率(TTM) [报告期] 2012年报 [单位] %	1.1334		1.1571	3.8696	8.0186		20.7229	22.7707	15.3659	9.2687	6.5593	26.4171	16.5563	6.5024	5.0844	2.2881	7.0448	13.5747	18.7669	7.233	9.0885	2.4621	10.2741	5.73	1.3716	6.4888	4.6163	2.278	9.3239	27.5946	3.0728	8.4217	0.9211	10.8013	4.4777	15.2922	8.4627	11.4281	3.0468	13.4351	11.6787	64.2121	7.3214	9.7529	-10.0975	5.1453	3.2862	10.9167	1.1813
净资产收益率(TTM) [报告期] 2013年报 [单位] %	1.1068	22492.5	-2.3815	3.6063	8.4693	14.3082	14.0009	16.1884	14.4542	8.5564	7.2097	12.0199	16.0623	8.5987	5.3841	-4.3215	14.8104	8.7121	18.5056	7.5389	15.3667	4.2721	11.5431	7.2932	1.7755	3.3477	1.8542	4.2748	18.6685	31.4337	3.3452	7.9239	0.2965	10.7534	2.9848	15.6869	8.3813	14.1611	2.106	16.6875	13.6431	45.9017	5.1798	11.8805	11.5844	5.0923	3.83	6.3765	2.4339
净资产收益率(TTM) [报告期] 2014年报 [单位] %	1.2824	41.0446	2.7324	5.3915	8.9134	14.5524	17.4651	26.6078	11.2488	7.6875	-6.4157	12.2617	18.5519	8.6044	6.5689	1.2573	9.851	8.7409	19.8883	2.6123	17.7586	2.9567	14.1766	4.4032	2.3322	14.9525	-4.7909	-18.2411	29.4925	32.0596	-6.3928	4.8783	0.5956	3.8442	10.4339	17.687	7.6206	11.524	1.5975	14.5509	4.8184	3.4374	3.0858	14.1437	1.7323	5.7074	8.6326	10.0925	2.2086
净资产收益率(TTM) [报告期] 2015年报 [单位] %	-44.657	-1.176	-2.1616	4.9263	5.2932	10.7424	5.7686	25.8257	7.7678	5.5539	0.4021	18.8552	19.356	0.7829	6.3678	-9.4944	9.0217	1.0631	18.5463	-27.9992	18.6226	2.2077	12.8606	-7.4289	2.401	18.4136	1.376	-30.4845	28.9448	26.3722	2.2298	6.9567	-8.0248	-14.8186	7.5733	12.287	6.0965	11.5253	-4.7884	10.4166	-6.3856	2.7506	-6.2087	9.3673	0.6078	9.7496	2.0997	1.5385	3.2611
净资产收益率(TTM) [报告期] 2016年报 [单位] %	3.2974	18.1202	1.7071	3.0372	4.6666	13.0789	5.9584	24.0227	7.9241	5.2538	-9.9457	9.1298	16.3805	4.3221	4.9122	-205.511	14.3424	21.4878	10.6213	1.9407	19.1693	3.0691	12.9356	0.425	3.6103	12.6259	1.338	23.8125	23.6043	28.6295	5.7778	5.4178	0.9521	9.612	9.3461	5.9991	7.2969	10.1087	1.8345	11.6092	9.6722	4.5944	0.2634	9.0756	-12.412	8.1158	11.8364	2.1407	2.6056
净资产收益率(TTM) [报告期] 2017年报 [单位] %	63.2591	9.6211	0.3039	6.9413	5.6814	14.4598	6.1799	23.4395	5.8183	6.3683	3.6197	4.3373	17.294	0.6429	6.9585	34.5326	2.4124	15.4905	5.4957	2.1522	17.4555	-15.1822	17.3321	-6.6623	3.9695	8.1554	-2.3927	-14.6018	14.9946	34.1513	3.1545	5.7181	0.9249	0.9663	11.305	5.0007	6.6434	9.6488	-1.6998	11.6327	3.9313	7.5964	31.5719	2.848	3.5259	0.3122	6.4824	2.3143	5.5111
净资产收益率(TTM) [报告期] 2018年报 [单位] %	5.0747	-11.1277	1.0171	8.2768	7.1527	13.8185	6.0329	24.3533	5.9563	5.1156	-18.8586	1.6718	12.728	0.7707	8.0079	15.4303	-159.539	8.7426	0.8843	-4.8301	13.8594	-33.5198	15.0566	2.5908	0.7496	5.5635	11.0609	1.6531	1.472	28.6911	-164.038	2.8713	-5.0373	-44.3171	11.1141	0.474	6.7037	9.5294	1.4249	11.3555	4.0831	11.3237	5.7778	-106.106	2.526	3.6897	2.5595	2.8738	1.0223
净资产收益率(TTM) [报告期] 2019年报 [单位] %	2.6279	-100.948	1.6574	17.2837	8.1336	13.3777	5.8671	23.8137	4.0235	5.9866	1.9449	0.6899	12.8814	1.1277	9.7091	13.9807	0.4779	6.1708	1.4082	2.0136	10.3072	1.7314	13.3489	3.6492	-8.0354	1.1383	-3.5369	5.8533	-6.0114	22.4202	-41.1918	1.5173	1.0225	-53.4704	7.1265	4.3333	10.4353	10.0117	-7.6609	12.3733	4.3623	8.4699	20.663	1.9833	0.6557	1.1252	-92.2384	4.653	0.6956
净资产收益率(TTM) [报告期] 2020年报 [单位] %	5.6668	34.7158	2.0313	4.4001	10.5043	12.4105	6.2303	23.1653	3.3912	5.7134	-24.6409	-6.0979	5.5211	-1.7627	-10.2348	31.1053	12.3468	5.0594	5.0125	-5.892	5.0679	-37.2465	15.1666	23.3766	-0.9366	-25.0024	4.215	1.4652	6.224	19.2509	6.0999	-11.226	-8.3723	4.052	4.4715	-0.1281	6.2891	10.3863	1.4365	1.2658	5.4156	3.1015	6.9283	-73.749	10.8781	2.9672	-44.7985	5.1635	-3.8404
净资产收益率(TTM) [报告期] 2021年报 [单位] %	9.9541	-22.276	2.0969	9.1436	12.8712	11.2611	6.4188	22.8831	4.3311	4.581	3.9861	-9.8865	7.0467	1.0729	-5.7448	-125.618	-1.8701	4.3115	6.7111	-8.3834	8.0249	3.0375	13.2761	6.2488	-10.7985	7.902	-8.9292	0.8284	6.3741	22.2512	8.4022	-7.5987	-4.7913	-51.4725	4.6906	-8.5211	8.1984	10.2822	-36.7756	4.3542	5.2136	4.8448	12.1109	0.4895	14.861	5.3532	-8.3529	10.1982	0.3423
净资产收益率(TTM) [报告期] 2022年报 [单位] %	-19.2583	-2.6252	2.8644	5.5456	8.5027	6.7054	5.4481	20.6762	3.9011	4.7826	-17.1945	-23.4618	2.8181	4.7315	-8.7011	2.4992	4.4187	4.4537	9.899	-3.3297	9.3034	-74.9443	0.6714	6.6478	-25.1494	5.4181	-25.7306	-6.822	12.4064	25.3276	29.4849	-10.0544	-14.2782	-13.5829	2.9415	16.7258	4.9339	10.4821	-41.1539	10.6928	2.8747	-3.816	8.3371	-33.1439	1.5504	6.9201	-3.992	-3.8924	0.5015
净资产收益率(TTM) [报告期] 2023年报 [单位] %
[truncated: 672 more columns]
