# Supplementary material for: Can systematic skewness factors predict future interest rates: Evidence from China
Source: PLoS One. 2026 Feb 5;21(2):e0334345. doi: 10.1371/journal.pone.0334345 (PMC12875505; doi:10.1371/journal.pone.0334345)
Supplement: S2 File — Data2.zip contains data including trading date, total owner’s equity, total asset growth rate, risk-free rate, return on equity and monthly stock data. (ZIP) [file pone.0334345.s002.zip › Return on equity/Return on equity:pub.xlsx]

## Sheet: Sheet1
证券代码	000027.SZ	000037.SZ	000040.SZ	000155.SZ	000407.SZ	000421.SZ	000531.SZ	000537.SZ	000539.SZ	000543.SZ	000544.SZ	000591.SZ	000593.SZ	000598.SZ	000600.SZ	000601.SZ	000605.SZ	000685.SZ	000690.SZ	000722.SZ	000767.SZ	000791.SZ	000809.SZ	000862.SZ	000875.SZ	000883.SZ	000899.SZ	000958.SZ	000966.SZ	000993.SZ	001210.SZ	001258.SZ	001286.SZ	001289.SZ	001299.SZ	001331.SZ	001376.SZ	001896.SZ	002015.SZ	002039.SZ	002256.SZ	002479.SZ	002608.SZ	002616.SZ	002893.SZ	002911.SZ	003035.SZ	003039.SZ	003816.SZ
证券简称	深圳能源	深南电A	东旭蓝天	川能动力	胜利股份	南京公用	穗恒运A	中绿电	粤电力A	皖能电力	中原环保	太阳能	德龙汇能	兴蓉环境	建投能源	韶能股份	渤海股份	中山公用	宝新能源	湖南发展	晋控电力	甘肃能源	铁岭新城	银星能源	吉电股份	湖北能源	赣能股份	电投产融	长源电力	闽东电力	金房能源	立新能源	陕西能源	龙源电力	美能能源	胜通能源	百通能源	豫能控股	协鑫能科	黔源电力	兆新股份	富春环保	江苏国信	长青集团	京能热力	佛燃能源	南网能源	顺控发展	中国广核
净资产收益率(TTM) [报告期] 1995年报 [单位] %	15.7059	8.9678	12.1209		23.8068	15.9252	9.077	7.8833	12.8754	20.2308	6.2668	8.6572	12.7506	21.9379	13.3077	15.2441	28.6108	16.007	30.0844	19.6137	19.6648	48.6509	10.2559	22.5971		27.1079	79.3257											36.5773
净资产收益率(TTM) [报告期] 1996年报 [单位] %	17.3397	12.8665	10.3903		15.3104	13.1951	9.1264	10.0052	17.0406	15.3527	5.7109	15.3009	13.7152	14.4409	19.0451	10.6977	10.2107	15.5914	24.7402	18.2664	12.9098	34.3546	10.3567	29.6136		25.6256	66.8434	15.4731										18.6707
净资产收益率(TTM) [报告期] 1997年报 [单位] %	15.0092	17.2317	10.0586	22.3966	11.3296	15.3332	9.1101	10.1604	16.8156	13.3911	2.1151	11.2401	10.1192	12.1576	10.2282	13.9052	10.9018	10.9401	16.8126	10.925	17.7633	7.1634	10.6108	28.887		20.4351	12.171	19.8965	23.1497	33.5901								12.1675
净资产收益率(TTM) [报告期] 1998年报 [单位] %	16.8741	13.7272	6.7292	20.3575	13.0834	12.572	11.9343	10.8057	18.4422	9.5481	0.1921	15.9986	10.204	10.1352	10.4818	11.3826	3.1415	0.9974	13.0619	11.5466	15.6277	2.4686	10.365	10.0789		10.2431	16.4984	20.1898	20.0112	15.9413								12.2706
净资产收益率(TTM) [报告期] 1999年报 [单位] %	17.682	19.5556	10.0825	18.1911	14.9829	6.7536	12.3749	24.6277	19.8569	8.0279	-28.339	13.0528	10.2325	9.8888	6.2794	11.1174	-17.6256	2.7957	12.8168	6.5186	23.6233	1.0802	13.072	11.0341	10.5128	9.3973	10.1062	9.611	20.1173	10.5065								13.3854
净资产收益率(TTM) [报告期] 2000年报 [单位] %	13.8746	20.2481	0.9653	7.4034	7.2078	6.4196	10.6064	15.843	20.4894	9.6388	1.9116	10.6065	7.1079	11.245	1.2255	7.4573	1.0893	7.1291	13.5257	6.449	9.6623	7.6096	9.671	6.9301	9.5812	7.0332	6.4939	9.9217	10.1608	3.0158								8.4929
净资产收益率(TTM) [报告期] 2001年报 [单位] %	15.3216	22.3756	-11.8645	3.9783	6.4404	6.4668	11.117	7.9968	17.4761	7.2437	-201.972	11.5087	3.9774	7.3454	0.6618	7.4323	8.0746	6.2919	9.9843	6.7702	9.7789	0.0302	-39.0719	6.2803	5.3177	6.0374	4.2981	13.5767	5.5349	1.9953								6.1334	18.6447	22.9893
净资产收益率(TTM) [报告期] 2002年报 [单位] %	17.5274	35.0267	-30.2354	4.2612	3.4942	6.7158	12.5724	-5.2317	17.9468	4.7978	-1155.59	7.3071	-12.4833	4.1167	-4.076	6.4595	14.232	4.8507	11.196	3.3362	6.0285	0.3217	-53.9988	1.2486	4.3898	3.8	2.7888	6.0529	4.3255	1.5557								4.5545	19.1835	20.1535
净资产收益率(TTM) [报告期] 2003年报 [单位] %	19.8454	29.6628	2.213	5.6564	5.2434	6.9826	18.6716	-89.511	15.5666	8.624	13.3602	4.0055	1.6142	3.0227	2.9294	6.9571	11.8597	2.971	9.5457	0.5818	11.8738	-10.6061	9.6189	-34.0439	2.9846	1.9297	5.4202	6.0286	6.1667	-7.0608								6.1732	22.3167	19.5061
净资产收益率(TTM) [报告期] 2004年报 [单位] %	15.8762	24.8185	3.2938	0.2141	3.1126	3.2596	18.2615	8.148	11.7018	4.7866	7.1662	5.2036	0.2089	0.4371	16.9092	3.4248	6.4824	3.4942	9.9424	-16.3568	11.4102	-57.3891	8.6726	-278.839	3.1925	2.2636	2.9648	1.4236	7.7383	-17.2909								-10.6911	9.7545	19.1386
净资产收益率(TTM) [报告期] 2005年报 [单位] %	16.3828	1.9615	1.801	14.3547	3.7125	-35.5879	13.9535	4.1361	8.5966	-0.4258	1.8932	4.621	0.7555	-22.4807	10.6322	4.3677	-21.7139	3.586	16.1072	0.5034	12.4484	2.1761	6.398	1.8442	-5.6816	1.9811	2.3363	1.1261	-5.3428	4.6532								0.1095	9.9511	8.1797	18.0323
净资产收益率(TTM) [报告期] 2006年报 [单位] %	15.768	3.9786	-0.5408	8.2129	6.7962	16.6092	17.4772	-12.7563	8.7065	2.4655	0.9172	5.6856	4.9351	1.9012	12.8486	3.4896	-133.921	6.2485	15.7234	-17.8061	18.3602	13.1401	7.0741	1.7012	2.2474	2.2551	3.8982	-0.3074	6.7418	2.835				6.0321				-9.6392	10.9889	-6.8649	40.5372
净资产收益率(TTM) [报告期] 2007年报 [单位] %	14.2034	6.8455	7.7217	8.0522	3.4654	17.0521	1.2857	9.6621	7.2052	1.2053	13.7427	5.9962	2.2189	11.8743	13.8995	3.0457		8.0106	12.0116	-36.7729	13.7521	6.2488	4.5105	10.6344	3.4792	2.3911	2.2702	0.8961	2.1366	1.6368				8.9828				1.4202	13.51	3.3228	38.086	23.245						66.7491
净资产收益率(TTM) [报告期] 2008年报 [单位] %	9.1678	0.607	-13.9035	7.7119	23.2523	8.9195	-7.7024	-9.499	0.3434	0.4639	14.2459	6.3353	1.4641	-1.4482	1.663	-2.9469	-42.9182	16.1745	15.0228	-11.2231	-42.6973	7.723	2.4672	13.8774	-16.525	3.4887	2.5363	-40.3749	-59.0166	3.6564				9.7413				-102.324	4.229	21.0095	9.2634	23.6372	44.7865	22.5193		18.165		36.3308
净资产收益率(TTM) [报告期] 2009年报 [单位] %	15.3178	4.0121	7.1353	4.6319	20.5569	7.9915	26.6661	16.2298	12.5687	2.6023	11.4172	5.5347	25.817	-20.8563	2.4551	1.3864	0.5568	19.498	18.7584	-1679.54	0.6227	3.6456	-3.8185	14.7382	6.2253	5.3855	5.4048		3.3878	6.2809				3.6167				-81.7307	3.0809	5.6211	9.6236	26.3207	25.813	26.306		25.7732		0.3136
净资产收益率(TTM) [报告期] 2010年报 [单位] %	10.1886	-6.6042	11.0531	-13.405	20.0017	7.3193	12.4665	17.4607	7.5332	5.6754	12.5391	4.4356	2.1187	14.3648	0.3599	2.5249	-12.195	13.9413	10.3669	1.3532	-49.6513	2.3753	2.208	11.5075	0.5656	12.1181	-2.7426		-26.1211	6.7239				8.6728				3.5496	4.1105	3.8335	7.1585	7.5792	21.4146	19.5452		29.2432		2.2736
净资产收益率(TTM) [报告期] 2011年报 [单位] %	7.7535	0.9997	14.0669	-15.8073	0.5908	10.8528	3.5671	31.5666	3.4911	0.538	12.1978	2.7348	15.376	15.7746	0.5016	2.857	-3.5402	19.3387	5.1414	4.2712	-107.252	-2.3962	28.7999	15.1028	0.5645	6.5683	-23.1897		7.6167	1.2235				9.3527				2.8255	3.1491	-5.3319	4.64	9.9718	9.3316	7.6989				3.209	26.6886
净资产收益率(TTM) [报告期] 2012年报 [单位] %	6.3608	-13.1999	16.5078	0.8408	-12.8087	10.6574	12.791	23.9764	10.4503	6.9968	13.1316	7.3489	4.8637	16.7634	3.3747	4.384	9.1544	6.0662	11.7792	7.4572	7.8097	10.0921	23.0853	1.699	-22.9631	5.2059	12.5309		6.1542	3.5953				8.4766				6.9337	0.9255	7.9651	1.5451	11.6123	3.9593	5.5635	55.6216			5.9544	26.8003
净资产收益率(TTM) [报告期] 2013年报 [单位] %	8.9046	3.3165	8.1599	-86.3764	1.8472	6.9419	13.8014	23.5932	16.1975	16.4149	7.1919	7.2861	5.8591	11.0101	19.755	5.7437	-3.5807	9.302	24.1484	7.0105	9.8055	9.3233	20.5636	-81.2366	1.1288	6.9976	24.9891	93.8357	17.5469	3.7815				6.0562			-13.5763	31.8209	-88.7812	-6.1396	11.9622	7.0125	5.7757	3.7318	20.53	22.3094		5.7432	18.736
净资产收益率(TTM) [报告期] 2014年报 [单位] %	11.4846	-26.0136	4.1906		2.0802	14.4654	20.5734	15.5057	14.0965	10.5033	7.4558	0.9748	2.5822	10.0896	22.7341	6.9326	4.3978	10.0074	20.373	7.9158	10.6146	5.4333	0.8271	1.1457	2.0011	7.8852	18.4277	22.7808	30.2619	1.7581	39.025			7.1695	13.462		1.5991	11.1454		15.3953	7.7013	7.909	-848.463	3.7773	19.7299	22.5574		6.8538	11.0799
净资产收益率(TTM) [报告期] 2015年报 [单位] %	8.2463	-99.7825	4.6802		1.5997	9.9671	12.5299	7.2922	13.6299	12.6788	2.6081	7.8509	2.169	10.0495	19.3167	7.1206	4.518	13.6574	12.738	4.9904	7.1212	0.8907	-5.5278	-7.4407	3.055	7.2594	21.8994	19.1527	29.593	1.5251	24.0172			7.5241	28.9431		17.8827	14.4214	33.051	16.7242	8.7587	6.6428		6.8616	18.0854	23.9961		9.9215	11.2603
净资产收益率(TTM) [报告期] 2016年报 [单位] %	6.2341	67.2613	1.5996	30.4345	-13.8238	8.0422	14.5995	15.0287	4.0059	8.0691	5.742	5.7826	-4.9613	9.757	12.9412	10.422	4.0658	8.4965	8.1899	5.1684	0.971	-2.1359	-8.0054	0.3975	0.1702	8.0434	7.9317	10.8912	11.4689	1.7229	18.9318			8.7806	27.7952		16.5172	10.6019	-14.2443	6.0913	5.2258	8.576	6.9608	8.2428	15.2892	20.1609	9.4206	8.2078	13.2801
净资产收益率(TTM) [报告期] 2017年报 [单位] %	3.5113	0.812	4.7371	10.7665	2.8649	5.9988	4.7196	22.4854	3.1364	1.3028	5.892	6.6507	2.1784	9.2498	1.5776	10.0042	5.5538	8.8693	1.2157	3.197	-21.5367	4.366	3.2563	-7.2923	-4.6363	8.517	0.3681	2.5967	-3.7479	1.0106	17.8712			8.3412	17.3652		6.5172	0.8426	2.5157	13.5939	6.4585	11.88	12.4118	4.171	8.7983	14.5277	10.7307	11.144	14.7484
净资产收益率(TTM) [报告期] 2018年报 [单位] %	2.8689	0.9735	7.7083	9.2317	4.5138	5.6071	2.0904	23.4214	1.9584	5.678	7.1608	6.7712	-20.1291	9.4599	3.9423	6.7037	2.8727	5.5899	5.2254	3.3171	4.2326	8.0588	3.019	2.0462	1.5521	6.9078	4.0477	5.2707	6.1508	-21.161	20.7207	5.7932	2.3113	8.5462	13.2714	9.6713	10.9756	-11.5999	1.007	13.9699	-10.8366	3.389	10.5546	7.8872	6.8303	13.999	14.017	15.3103	12.2374
净资产收益率(TTM) [报告期] 2019年报 [单位] %	5.6543	1.2433	-7.1362	6.1007	5.5089	3.8899	10.0628	23.0863	4.3806	5.7389	7.7509	6.8329	4.2957	9.6145	5.5789	8.4353	1.8442	7.9679	9.2965	4.6623	0.8948	6.6009	-2.7342	1.1038	1.992	5.4907	5.0851	8.6889	13.742	5.296	23.0891	7.416	4.2494	8.6684	18.1123	5.4199	14.5047	1.7251	11.458	10.2371	-19.0143	7.8974	8.8939	12.2566	7.4294	13.0653	6.7864	15.4518	10.5406
净资产收益率(TTM) [报告期] 2020年报 [单位] %	10.4946	3.1159	-8.3865	4.1589	5.7906	8.0515	15.3461	14.4015	6.3803	6.9947	7.9323	7.3239	3.485	10.5778	7.5971	4.5584	1.0012	9.7672	16.6801	3.2174	2.7441	6.5836	-1.9705	1.2915	6.1223	8.5115	6.3174	7.65	8.5139	-4.2227	24.2974	6.7788	5.5807	8.5664	16.635	19.7731	14.0714	4.7794	13.9976	13.9571	3.3284	7.8459	7.7371	12.7496	4.7158	14.0128	8.9235	15.4841	10.0367
净资产收益率(TTM) [报告期] 2021年报 [单位] %	4.6978	-27.2055	-5.0951	7.0674	4.2104	3.4448	3.1263	-10.0333	-13.5766	-10.7376	7.8057	7.9341	4.7993	11.104	-23.0403	0.5921	0.5463	9.6794	7.3785	3.8431	0.0419	3.8222	-4.8582	3.4006	4.3072	7.6889	-5.3374	7.3808	-0.2683	5.9139	10.6246	7.5934	3.1092	10.1101	14.9928	24.339	10.5109	-40.1323	16.1539	7.0969	-40.8674	8.4904	-1.1985	-6.5156	4.3276	13.3362	7.9631	12.2071	9.6448
净资产收益率(TTM) [报告期] 2022年报 [单位] %	4.7594	-11.0068	-2.7456	13.2303	5.5627	2.1121	-1.1534	3.8554	-14.8401	3.3743	6.4123	6.353	4.384	10.9477	1.056	-1.6337	0.7421	6.84	1.6227	2.2022	-6.3493	3.6557	-1.255	4.3734	6.0122	3.7882	0.2282	5.4124	1.2802	8.3031	7.6019	6.8353	16.4695	7.4298	7.6789	10.8488	15.0541	-56.9367	6.5782	11.2693	-1.8839	6.4794	0.2396	3.0561	4.6514	12.0606	8.5635	9.9268	9.3105
净资产收益率(TTM) [报告期] 2023年报 [单位] %
[truncated: 88 more columns]
