# Supplementary material for: Can systematic skewness factors predict future interest rates: Evidence from China
Source: PLoS One. 2026 Feb 5;21(2):e0334345. doi: 10.1371/journal.pone.0334345 (PMC12875505; doi:10.1371/journal.pone.0334345)
Supplement: S2 File — Data2.zip contains data including trading date, total owner’s equity, total asset growth rate, risk-free rate, return on equity and monthly stock data. (ZIP) [file pone.0334345.s002.zip › Return on equity/Return on equity:tele.xlsx]

## Sheet: Sheet1
证券代码	002467.SZ	300578.SZ	300921.SZ	300959.SZ	600050.SH	600941.SH	601698.SH	601728.SH
证券简称	二六三	会畅通讯	南凌科技	线上线下	中国联通	中国移动	中国卫通	中国电信
净资产收益率(TTM) [报告期] 1995年报 [单位] %
净资产收益率(TTM) [报告期] 1996年报 [单位] %
净资产收益率(TTM) [报告期] 1997年报 [单位] %
净资产收益率(TTM) [报告期] 1998年报 [单位] %
净资产收益率(TTM) [报告期] 1999年报 [单位] %					0.921
净资产收益率(TTM) [报告期] 2000年报 [单位] %					6.8571
净资产收益率(TTM) [报告期] 2001年报 [单位] %					6.886
净资产收益率(TTM) [报告期] 2002年报 [单位] %					5.3044			12.2613
净资产收益率(TTM) [报告期] 2003年报 [单位] %					5.9325			11.7419
净资产收益率(TTM) [报告期] 2004年报 [单位] %					5.4388			13.3126
净资产收益率(TTM) [报告期] 2005年报 [单位] %	4.0204				5.9728			12.7828
净资产收益率(TTM) [报告期] 2006年报 [单位] %	11.4551				4.4429			11.935
净资产收益率(TTM) [报告期] 2007年报 [单位] %	35.0307				10.35			10.6172
净资产收益率(TTM) [报告期] 2008年报 [单位] %	26.4175				28.0746			0.1026
净资产收益率(TTM) [报告期] 2009年报 [单位] %	26.4357				4.4193			5.9197
净资产收益率(TTM) [报告期] 2010年报 [单位] %	6.6029				1.733			6.2824
净资产收益率(TTM) [报告期] 2011年报 [单位] %	6.647	43.1209			1.9884			6.481
净资产收益率(TTM) [报告期] 2012年报 [单位] %	20.6014	34.8053			3.2755			5.6547
净资产收益率(TTM) [报告期] 2013年报 [单位] %	10.397	30.3645			4.5991			6.3267
净资产收益率(TTM) [报告期] 2014年报 [单位] %	10.4258	28.4487			5.1486		6.7701	6.1185
净资产收益率(TTM) [报告期] 2015年报 [单位] %	2.6734	23.9812			4.4122		6.3567	6.6018
净资产收益率(TTM) [报告期] 2016年报 [单位] %	-21.1236	24.09	28.7684		0.1988		4.7316	5.7107
净资产收益率(TTM) [报告期] 2017年报 [单位] %	1.7102	11.8888	28.2342	30.7894	0.3145		4.1951	5.7147
净资产收益率(TTM) [报告期] 2018年报 [单位] %	4.5221	5.1122	35.6596	30.5994	2.9118	11.4736	4.2838	5.9555
净资产收益率(TTM) [报告期] 2019年报 [单位] %	8.4653	8.1614	35.7118	25.0601	3.476	9.9511	3.9496	5.8213
净资产收益率(TTM) [报告期] 2020年报 [单位] %	14.7054	9.3165	9.4478	25.6938	3.738	9.6835	4.2196	5.7379
净资产收益率(TTM) [报告期] 2021年报 [单位] %	1.5117	-14.4167	7.7214	7.4815	4.2257	9.9003	4.7669	6.0539
净资产收益率(TTM) [报告期] 2022年报 [单位] %	1.417	1.0226	6.8779	4.2961	4.7286	9.9409	6.0947	6.386
净资产收益率(TTM) [报告期] 2023年报 [单位] %
