# Supplementary material for: Can systematic skewness factors predict future interest rates: Evidence from China
Source: PLoS One. 2026 Feb 5;21(2):e0334345. doi: 10.1371/journal.pone.0334345 (PMC12875505; doi:10.1371/journal.pone.0334345)
Supplement: S2 File — Data2.zip contains data including trading date, total owner’s equity, total asset growth rate, risk-free rate, return on equity and monthly stock data. (ZIP) [file pone.0334345.s002.zip › Risk-free rate/Risk-free rate.xlsx]

## Sheet: Sheet1
指标名称	定期存款利率:1年(整存整取)(月)
频率	月
1997-01-31	7.47
1997-02-28	7.47
1997-03-31	7.47
1997-04-30	7.47
1997-05-31	7.47
1997-06-30	7.47
1997-07-31	7.47
1997-08-31	7.47
1997-09-30	7.47
1997-10-31	5.67
1997-11-30	5.67
1997-12-31	5.67
1998-01-31	5.67
1998-02-28	5.67
1998-03-31	5.22
1998-04-30	5.22
1998-05-31	5.22
1998-06-30	5.22
1998-07-31	4.77
1998-08-31	4.77
1998-09-30	4.77
1998-10-31	4.77
1998-11-30	4.77
1998-12-31	3.78
1999-01-31	3.78
1999-02-28	3.78
1999-03-31	3.78
1999-04-30	3.78
1999-05-31	3.78
1999-06-30	2.25
1999-07-31	2.25
1999-08-31	2.25
1999-09-30	2.25
1999-10-31	2.25
1999-11-30	2.25
1999-12-31	2.25
2000-01-31	2.25
2000-02-29	2.25
2000-03-31	2.25
2000-04-30	2.25
2000-05-31	2.25
2000-06-30	2.25
2000-07-31	2.25
2000-08-31	2.25
2000-09-30	2.25
2000-10-31	2.25
2000-11-30	2.25
2000-12-31	2.25
2001-01-31	2.25
2001-02-28	2.25
2001-03-31	2.25
2001-04-30	2.25
2001-05-31	2.25
2001-06-30	2.25
2001-07-31	2.25
2001-08-31	2.25
2001-09-30	2.25
2001-10-31	2.25
2001-11-30	2.25
2001-12-31	2.25
2002-01-31	2.25
2002-02-28	1.98
2002-03-31	1.98
2002-04-30	1.98
2002-05-31	1.98
2002-06-30	1.98
2002-07-31	1.98
2002-08-31	1.98
2002-09-30	1.98
2002-10-31	1.98
2002-11-30	1.98
2002-12-31	1.98
2003-01-31	1.98
2003-02-28	1.98
2003-03-31	1.98
2003-04-30	1.98
2003-05-31	1.98
2003-06-30	1.98
2003-07-31	1.98
2003-08-31	1.98
2003-09-30	1.98
2003-10-31	1.98
2003-11-30	1.98
2003-12-31	1.98
2004-01-31	1.98
2004-02-29	1.98
2004-03-31	1.98
2004-04-30	1.98
2004-05-31	1.98
2004-06-30	1.98
2004-07-31	1.98
2004-08-31	1.98
2004-09-30	1.98
2004-10-31	2.25
2004-11-30	2.25
2004-12-31	2.25
2005-01-31	2.25
2005-02-28	2.25
2005-03-31	2.25
2005-04-30	2.25
2005-05-31	2.25
2005-06-30	2.25
2005-07-31	2.25
2005-08-31	2.25
2005-09-30	2.25
2005-10-31	2.25
2005-11-30	2.25
2005-12-31	2.25
2006-01-31	2.25
2006-02-28	2.25
2006-03-31	2.25
2006-04-30	2.25
2006-05-31	2.25
2006-06-30	2.25
2006-07-31	2.25
2006-08-31	2.52
2006-09-30	2.52
2006-10-31	2.52
2006-11-30	2.52
2006-12-31	2.52
2007-01-31	2.52
2007-02-28	2.52
2007-03-31	2.79
2007-04-30	2.79
2007-05-31	3.06
2007-06-30	3.06
2007-07-31	3.33
2007-08-31	3.6
2007-09-30	3.87
2007-10-31	3.87
2007-11-30	3.87
2007-12-31	4.14
2008-01-31	4.14
2008-02-29	4.14
2008-03-31	4.14
2008-04-30	4.14
2008-05-31	4.14
2008-06-30	4.14
2008-07-31	4.14
2008-08-31	4.14
2008-09-30	4.14
2008-10-31	3.6
2008-11-30	2.52
2008-12-31	2.25
2009-01-31	2.25
2009-02-28	2.25
2009-03-31	2.25
2009-04-30	2.25
2009-05-31	2.25
2009-06-30	2.25
2009-07-31	2.25
2009-08-31	2.25
2009-09-30	2.25
2009-10-31	2.25
2009-11-30	2.25
2009-12-31	2.25
2010-01-31	2.25
2010-02-28	2.25
2010-03-31	2.25
2010-04-30	2.25
2010-05-31	2.25
2010-06-30	2.25
2010-07-31	2.25
2010-08-31	2.25
2010-09-30	2.25
2010-10-31	2.5
2010-11-30	2.5
2010-12-31	2.75
2011-01-31	2.75
2011-02-28	3
2011-03-31	3
2011-04-30	3.25
2011-05-31	3.25
2011-06-30	3.25
2011-07-31	3.5
2011-08-31	3.5
2011-09-30	3.5
2011-10-31	3.5
2011-11-30	3.5
2011-12-31	3.5
2012-01-31	3.5
2012-02-29	3.5
2012-03-31	3.5
2012-04-30	3.5
2012-05-31	3.5
2012-06-30	3.25
2012-07-31	3
2012-08-31	3
2012-09-30	3
2012-10-31	3
2012-11-30	3
2012-12-31	3
2013-01-31	3
2013-02-28	3
2013-03-31	3
2013-04-30	3
2013-05-31	3
2013-06-30	3
2013-07-31	3
2013-08-31	3
2013-09-30	3
2013-10-31	3
2013-11-30	3
2013-12-31	3
2014-01-31	3
2014-02-28	3
2014-03-31	3
2014-04-30	3
2014-05-31	3
2014-06-30	3
2014-07-31	3
2014-08-31	3
2014-09-30	3
2014-10-31	3
2014-11-30	2.75
2014-12-31	2.75
2015-01-31	2.75
2015-02-28	2.75
2015-03-31	2.5
2015-04-30	2.5
2015-05-31	2.25
2015-06-30	2
2015-07-31	2
2015-08-31	1.75
2015-09-30	1.75
2015-10-31	1.5
2015-11-30	1.5
2015-12-31	1.5
2016-01-31	1.5
2016-02-29	1.5
2016-03-31	1.5
2016-04-30	1.5
2016-05-31	1.5
2016-06-30	1.5
2016-07-31	1.5
2016-08-31	1.5
2016-09-30	1.5
2016-10-31	1.5
2016-11-30	1.5
2016-12-31	1.5
2017-01-31	1.5
2017-02-28	1.5
2017-03-31	1.5
2017-04-30	1.5
2017-05-31	1.5
2017-06-30	1.5
2017-07-31	1.5
2017-08-31	1.5
2017-09-30	1.5
2017-10-31	1.5
2017-11-30	1.5
2017-12-31	1.5
2018-01-31	1.5
2018-02-28	1.5
2018-03-31	1.5
2018-04-30	1.5
2018-05-31	1.5
2018-06-30	1.5
2018-07-31	1.5
2018-08-31	1.5
2018-09-30	1.5
2018-10-31	1.5
2018-11-30	1.5
2018-12-31	1.5
2019-01-31	1.5
2019-02-28	1.5
2019-03-31	1.5
2019-04-30	1.5
2019-05-31	1.5
2019-06-30	1.5
2019-07-31	1.5
2019-08-31	1.5
2019-09-30	1.5
2019-10-31	1.5
2019-11-30	1.5
2019-12-31	1.5
2020-01-31	1.5
2020-02-29	1.5
2020-03-31	1.5
2020-04-30	1.5
2020-05-31	1.5
2020-06-30	1.5
2020-07-31	1.5
2020-08-31	1.5
2020-09-30	1.5
2020-10-31	1.5
2020-11-30	1.5
2020-12-31	1.5
2021-01-31	1.5
2021-02-28	1.5
2021-03-31	1.5
2021-04-30	1.5
2021-05-31	1.5
2021-06-30	1.5
2021-07-31	1.5
2021-08-31	1.5
2021-09-30	1.5
2021-10-31	1.5
2021-11-30	1.5
2021-12-31	1.5
2022-01-31	1.5
2022-02-28	1.5
2022-03-31	1.5
2022-04-30	1.5
2022-05-31	1.5
2022-06-30	1.5
2022-07-31	1.5
2022-08-31	1.5
2022-09-30	1.5
2022-10-31	1.5
2022-11-30	1.5
2022-12-31	1.5
2023-01-31	1.5
2023-02-28	1.5
2023-03-31	1.5
2023-04-30	1.5
2023-05-31	1.5
2023-06-30	1.5
2023-07-31	1.5
2023-08-31	1.5
2023-09-30	1.5
2023-10-31	1.5
2023-11-30	1.5
2023-12-31	1.5
