# Supplementary material for: Can systematic skewness factors predict future interest rates: Evidence from China
Source: PLoS One. 2026 Feb 5;21(2):e0334345. doi: 10.1371/journal.pone.0334345 (PMC12875505; doi:10.1371/journal.pone.0334345)
Supplement: S2 File — Data2.zip contains data including trading date, total owner’s equity, total asset growth rate, risk-free rate, return on equity and monthly stock data. (ZIP) [file pone.0334345.s002.zip › Total asset growth rate/Total asset growth rate:daily.xlsx]

## Sheet: Sheet1
证券代码	000048.SZ	000061.SZ	000505.SZ	000523.SZ	000529.SZ	000568.SZ	000596.SZ	000639.SZ	000702.SZ	000713.SZ	000716.SZ	000729.SZ	000735.SZ	000759.SZ	000798.SZ	000799.SZ	000848.SZ	000858.SZ	000860.SZ	000869.SZ	000876.SZ	000895.SZ	000911.SZ	000929.SZ	000972.SZ	000995.SZ	000998.SZ	001201.SZ	001206.SZ	001215.SZ	001219.SZ	001222.SZ	001313.SZ	001318.SZ	001328.SZ	001338.SZ	001366.SZ	002041.SZ	002053.SZ	002069.SZ	002094.SZ	002100.SZ	002124.SZ	002216.SZ	002234.SZ	002286.SZ	002299.SZ	002304.SZ	002311.SZ
证券简称	京基智农	农产品	京粮控股	红棉股份	广弘控股	泸州老窖	古井贡酒	西王食品	正虹科技	丰乐种业	黑芝麻	燕京啤酒	罗牛山	中百集团	中水渔业	酒鬼酒	承德露露	五粮液	顺鑫农业	张裕A	新希望	双汇发展	广农糖业	兰州黄河	中基健康	皇台酒业	隆平高科	东瑞股份	依依股份	千味央厨	青岛食品	源飞宠物	粤海饲料	阳光乳业	登康口腔	永顺泰	播恩集团	登海种业	云南能投	獐子岛	青岛金王	天康生物	天邦食品	三全食品	民和股份	保龄宝	圣农发展	洋河股份	海大集团
总资产(同比增长率) [报告期] 1995年报 [单位] %	21.6204	75.08	17.4369	18.4625	19.8432	24.8695	27.0081	8.50389	65.8679	53.7888	16.2362	137.041	14.6782	21.7032	79.0767	147.514	30.9752			22.6995	90.7738
总资产(同比增长率) [报告期] 1996年报 [单位] %	6.05439	38.007	-0.603209	7.06859	22.2217	24.0882	138.562	8.42772	27.0284	4.57346	13.5467	7.48293	38.8963	15.541	32.8891	41.2024	23.3173	15.4638	13.4073	27.3407	10.2933	35.8617
总资产(同比增长率) [报告期] 1997年报 [单位] %	32.4118	159.206	-12.2624	0.808267	19.3365	27.1265	4.2141	19.4515	175.474	327.162	101.21	99.2031	122.331	95.2535	45.3583	131.518	81.6605	31.943	1.44546	65.0824	5.14162	3.94673	0.931419	35.9622
总资产(同比增长率) [报告期] 1998年报 [单位] %	4.44641	42.2554	-24.5572	-2.57898	10.1849	31.6552	4.27317	11.4109	24.0473	37.4668	16.0772	52.6775	31.4317	9.12283	20.0012	32.0965	23.3842	137.457	68.4908	-3.20641	211.413	2.41978	2.28721	25.1833	140.786	27.3276	32.396
总资产(同比增长率) [报告期] 1999年报 [单位] %	7.18993	14.2993	3.28698	2.30894	-4.39858	6.88852	-0.682915	-25.9055	4.24063	8.90041	76.8105	2.31469	49.0214	77.5364	-1.78845	40.3715	8.05037	42.796	-10.7768	15.456	36.4328	11.8016	43.1659	97.1267	33.1156	7.71711	44.4784
总资产(同比增长率) [报告期] 2000年报 [单位] %	25.9481	46.5294	-10.626	-7.52799	-0.337208	11.4736	2.8876	33.1512	70.9637	32.6605	-4.30162	60.1253	24.7211	31.9541	-0.444525	7.28559	67.571	17.4033	-2.07628	99.1043	60.5768	19.5893	34.776	-7.06509	76.9555	96.0812	418.302
总资产(同比增长率) [报告期] 2001年报 [单位] %	-23.5133	22.2626	-7.30778	16.7043	-13.0942	6.23105	-4.15919	-2.27767	13.4395	-7.98144	-7.34253	8.99774	14.4013	22.3099	3.71858	20.8333	30.5673	45.3595	33.5568	3.26739	37.6053	4.16978	-9.73984	-15.106	20.4857	3.04755	6.36575
总资产(同比增长率) [报告期] 2002年报 [单位] %	-7.1348	22.2042	-7.2044	-26.2742	-35.1384	14.5338	2.9481	15.1502	-7.01815	-5.47955	-6.08624	25.379	49.9807	33.2516	35.5518	5.66005	-4.14227	8.58071	13.9781	10.0091	57.687	62.1253	21.9678	-5.39757	14.7844	-3.12433	4.81785
总资产(同比增长率) [报告期] 2003年报 [单位] %	9.99146	6.34676	5.42311	2.69574	-20.1632	7.29831	-0.381023	7.21959	14.3519	-4.83305	9.16295	9.021	1.20501	21.5293	-30.4722	-12.9686	2.9149	13.7852	20.1655	6.09663	40.1803	18.4514	12.1402	10.1327	36.0039	-16.7023	7.10709											45.8595
总资产(同比增长率) [报告期] 2004年报 [单位] %	-17.9998	16.9666	-5.08106	-0.00542564	-16.3655	-5.31154	-13.5492	17.7774	-8.09077	27.9774	21.2692	22.699	-7.79014	1.98496	0.17542	0.532813	-2.36631	6.62917	20.2834	10.9957	15.7428	5.30643	50.8721	18.1358	26.3241	-3.44127	6.63931											19.995	44.029	33.5184	21.0979	22.8847	69.2225
总资产(同比增长率) [报告期] 2005年报 [单位] %	-6.7063	7.86536	28.0886	9.57852	-26.093	5.74454	-1.01224	-11.1272	-2.86862	6.14875	10.7287	7.99914	7.35731	14.9091	15.2822	-6.50556	4.24593	9.12044	34.1179	8.41192	2.64149	7.04909	16.3723	21.7127	44.326	10.5459	58.2369											69.3767	102.771	48.0452	47.2219	37.7443	-9.09658	3.70287				27.0244
总资产(同比增长率) [报告期] 2006年报 [单位] %	-18.6239	-4.93503	-12.9229	5.80785	-30.2582	30.4781	2.16562	14.162	-13.141	-0.948806	3.39357	10.2911	1.01729	11.2551	-11.7013	-26.6918	-6.96019	7.55205	13.8777	19.7587	17.1719	5.81612	8.85179	7.96168	26.4146	12.7858	-7.31398											10.0901	32.3004	66.8207	81.8692	66.1817	11.5847	32.9568	20.1026	42.7616		42.97
总资产(同比增长率) [报告期] 2007年报 [单位] %	30.8557	26.2237	26.7585	7.23402	-12.4338	29.899	1.44258	1.78056	-10.1601	-0.632131	-10.2415	23.9274	9.13067	7.10424	47.2978	1.79398	-1.87769	11.9098	16.3728	15.6379	52.8318	8.63656	12.9896	7.77177	11.1757	-4.95513	12.458											15.2946	18.4866	26.9419	24.5136	9.96087	95.9737	27.7661	37.9666	18.499	11.4817	41.6865	74.2123
总资产(同比增长率) [报告期] 2008年报 [单位] %	-5.0282	16.0543	3.82846	-4.60495	109.649	13.3842	9.76565	-3.51116	-17.9595	7.90627	-5.96662	6.7228	-9.90532	24.8285	-2.498	-11.8013	-4.65109	16.6335	58.5003	24.9047	2.16333	10.7368	13.1379	-15.9387	15.7911	-13.5782	-2.28687											12.5665	-1.48273	15.4812	-10.2942	59.8234	30.0076	39.1518	54.7055	23.594	29.4691	48.5674	15.2287
总资产(同比增长率) [报告期] 2009年报 [单位] %	-19.3806	13.9147	108.558	12.9553	-8.36857	17.4675	-22.3693	-28.3828	0.0584057	16.3555	21.1173	2.05432	15.8564	11.9414	-43.6172	5.26501	10.1674	54.4787	22.1832	32.0918	20.3696	29.1069	-4.9339	5.0801	0.434679	-11.8728	16.0031											38.2796	-7.41815	25.4512	12.0517	65.8965	-4.98902	8.75783	1.48449	45.7319	48.923	197.368	148.9
总资产(同比增长率) [报告期] 2010年报 [单位] %	-9.09542	29.978	-28.756	22.7482	6.62187	34.1581	38.3035	-25.0669	12.7384	31.0859	-0.00380245	23.7414	18.4531	26.434	9.97849	5.55163	22.6213	37.5288	23.7089	11.5436	15.2327	16.6096	10.2465	15.2069	-3.22889	-10.7615	10.7741											24.7278	8.55265	44.7248	-1.06486	10.5936	17.7772	18.2578	6.85677	-4.75378	47.0404	76.869	11.4547
总资产(同比增长率) [报告期] 2011年报 [单位] %	63.943	3.90862	-9.45111	62.8658	11.5074	55.455	128.309	56.683	-10.7088	-2.24053	-0.768817	13.6898	24.5886	33.5576	17.6286	66.5283	9.31453	28.7106	4.06364	21.9369	13.6502	9.63585	9.24625	-9.8371	-19.6776	2.40322	21.9769											17.1564	19.7664	33.7594	14.0247	20.7168	18.1131	45.5636	90.8726	7.74914	57.3769	64.4865	28.4384
总资产(同比增长率) [报告期] 2012年报 [单位] %	-3.91696	11.9048	8.599	21.2438	8.86997	24.8112	25.138	1.50537	9.62583	0.183477	-12.7202	8.06472	20.2643	0.890798	-3.54493	18.3408	3.32588	22.6029	20.7757	11.3377	13.8744	0.660381	24.5325	10.6972	-16.2691	3.25414	20.5815								-1.19506			28.5995	18.048	11.3543	11.6607	9.84298	8.92623	12.6107	-2.48674	0.0160238	31.4617	25.2845	45.3008
总资产(同比增长率) [报告期] 2013年报 [单位] %	9.80674	15.1343	-13.1285	35.6039	8.21646	-11.8069	9.58543	0.384857	-20.103	8.39771	21.3144	3.74045	-1.39706	11.9702	-0.0254229	-15.3668	21.1982	-2.47114	10.4962	-1.49699	19.5812	18.2752	-1.48281	3.38321	-27.3932	4.59333	6.71349								-2.18784			18.8022	7.75915	8.00265	-0.891908	13.8237	58.5983	18.7061	-12.1057	50.0889	23.7047	19.2781	20.3987
总资产(同比增长率) [报告期] 2014年报 [单位] %	49.0298	12.9405	32.9416	20.6566	12.9093	-5.29145	10.256	29.4672	-2.39387	-5.47784	59.5952	0.133789	-1.19636	0.00426817	-0.65273	-3.23194	-1.31057	5.16518	12.7171	11.4317	10.8781	11.3252	-22.0284	6.15127	-27.1462	5.83801	7.10826											12.9993	6.43297	-8.22944	9.80462	4.68292	1.74744	-4.61212	19.1867	4.55756	22.4088	1.91109	3.70984
总资产(同比增长率) [报告期] 2015年报 [单位] %	-2.125	16.8511	4.19386	17.3196	-1.48735	0.082415	12.0001	-6.29846	-11.6374	-1.38194	1.34655	-3.63365	5.94339	-2.6985	-11.1331	8.26129	34.6145	13.2254	2.27913	16.0676	5.43661	4.10343	26.1355	4.29202	33.4251	8.16994	22.3748	7.91791	12.1685									8.81776	5.38092	-8.05323	56.2465	-0.159702	4.39027	8.58141	-17.3861	8.41939	9.18739	17.7434	6.76888
总资产(同比增长率) [报告期] 2016年报 [单位] %	0.975659	6.92873	-19.1884	18.1398	8.50968	3.55668	21.6208	283.917	2.80928	11.2729	10.2999	0.0680448	37.3574	5.43419	8.96035	3.49958	24.2794	18.3223	10.2635	11.4447	6.156	-6.69689	18.0894	-4.4812	-8.25898	-34.0749	58.1051	14.9644	1.59503		9.06112		2.55253					3.95351	-19.1075	-3.28048	50.3817	18.016	26.5739	8.08859	20.4322	0.941378	4.11748	14.6004	25.6971
总资产(同比增长率) [报告期] 2017年报 [单位] %	99.2501	9.24244	21.4693	15.4035	28.6526	41.4607	16.2159	-7.54935	9.26207	5.79125	61.9791	-0.862243	-0.0399537	-14.635	-8.52394	7.6643	-9.19438	14.0705	3.23785	8.74974	13.5525	8.13579	10.061	-3.67765	0.983784	-20.1079	63.3755	31.7017	13.1569		10.4878		22.0871					-0.481119	13.9124	-11.8504	61.574	30.7746	78.4335	5.06688	4.44284	9.07843	2.6457	11.4784	27.9218
总资产(同比增长率) [报告期] 2018年报 [单位] %	32.7222	0.829227	-19.1575	29.0695	3.19808	14.422	23.2158	33.3844	1.87524	11.3817	6.99311	-2.26016	2.15241	3.20928	1.88477	12.917	1.11004	21.3918	7.81442	4.63416	12.9374	-3.20997	-21.2836	-6.0324	-47.7382	2.58917	18.3469	1.56102	10.0214	54.2357	16.6202		9.59687					-15.4636	10.8623	-9.88018	26.9581	44.8827	40.1878	5.66696	15.3295	22.4182	11.0107	14.5767	31.9534
总资产(同比增长率) [报告期] 2019年报 [单位] %	24.8816	3.16271	6.38821	4.96898	21.7728	27.9366	10.8823	-20.8139	-5.63409	6.63065	-1.86431	2.67268	3.63531	15.0714	7.50823	12.4922	9.23893	23.5819	10.9352	4.04188	33.9437	25.2304	-8.15399	-0.398233	-39.6522	98.9461	0.224115	37.4727	40.9059	34.0039	6.89775	65.966	2.66469	11.6905		13.5883	-18.9377	-1.87104	21.472	-15.335	-6.18751	31.0942	20.9611	14.6113	24.2703	-2.3453	4.25096	7.85104	8.57238
总资产(同比增长率) [报告期] 2020年报 [单位] %	53.0248	-0.99695	8.87429	-52.8284	45.3093	21.0555	9.48237	-5.11304	36.338	2.00226	-1.60255	1.81893	28.7866	3.76776	1.44294	34.3318	-0.404708	7.04547	-1.58108	-4.81206	70.4258	21.201	9.03821	-5.41676	-21.313	0.456532	-10.0117	104.3	33.1535	13.9969	10.0445	52.3476	26.7383	3.95442	13.0649	1.95571	35.0813	1.96179	7.37558	-15.0594	-13.422	41.0134	105.75	13.496	1.89143	3.84973	-2.28917	0.769285	45.9982
总资产(同比增长率) [报告期] 2021年报 [单位] %	49.7671	6.51701	6.16443	-20.3613	21.557	23.4298	67.3715	-0.129156	-2.61675	2.14433	-2.24176	5.01876	29.6713	30.3855	-11.3073	38.604	13.4307	19.0772	-10.5239	2.82029	21.2811	-2.09348	25.9517	0.220535	16.0575	3.60111	1.10387	110.557	115.686	40.3229	71.0551	21.0913	-4.60725	-0.777417	-0.82292	18.4462	2.287	11.9589	2.91922	-3.35005	-4.92029	9.25309	19.2829	9.78539	15.5971	15.7994	14.1638	25.8649	29.5042
总资产(同比增长率) [报告期] 2022年报 [单位] %	18.2267	1.5372	0.968215	-13.5952	21.4459	18.9154	17.1993	-8.27297	-11.5927	7.7543	-8.14921	6.56351	14.1666	0.919153	33.2988	-2.94355	8.67658	12.6042	4.45024	-2.23058	2.97179	7.16541	-29.0292	-4.90932	22.0879	2.75853	4.29138	28.4796	2.60016	18.3512	8.98645	53.6113	23.7208	83.2958	5.62799	43.5919	30.6126	9.91531	35.9792	-1.44238	-29.1767	12.9648	5.73433	14.399	2.95809	-0.754717	11.0525	0.244168	23.9324
总资产(同比增长率) [报告期] 2023年报 [单位] %
[truncated: 217 more columns]
