# Supplementary material for: Can systematic skewness factors predict future interest rates: Evidence from China
Source: PLoS One. 2026 Feb 5;21(2):e0334345. doi: 10.1371/journal.pone.0334345 (PMC12875505; doi:10.1371/journal.pone.0334345)
Supplement: S2 File — Data2.zip contains data including trading date, total owner’s equity, total asset growth rate, risk-free rate, return on equity and monthly stock data. (ZIP) [file pone.0334345.s002.zip › Total asset growth rate/Total asset growth rate:energy.xlsx]

## Sheet: Sheet1
证券代码	000059.SZ	000096.SZ	000159.SZ	000552.SZ	000554.SZ	000571.SZ	000723.SZ	000852.SZ	000937.SZ	000968.SZ	000983.SZ	002207.SZ	002221.SZ	002267.SZ	002278.SZ	002353.SZ	002490.SZ	002554.SZ	002629.SZ	002778.SZ	002828.SZ	300084.SZ	300157.SZ	300164.SZ	300191.SZ	300483.SZ	300839.SZ	301158.SZ	600028.SH	600121.SH	600123.SH	600188.SH	600256.SH	600339.SH	600348.SH	600395.SH	600397.SH	600403.SH	600408.SH	600508.SH	600546.SH	600583.SH	600688.SH	600725.SH	600740.SH	600777.SH	600792.SH	600871.SH	600925.SH
证券简称	华锦股份	广聚能源	国际实业	甘肃能化	泰山石油	新大洲A	美锦能源	石化机械	冀中能源	蓝焰控股	山西焦煤	准油股份	东华能源	陕天然气	神开股份	杰瑞股份	山东墨龙	惠博普	仁智股份	中晟高科	贝肯能源	海默科技	新锦动力	通源石油	潜能恒信	首华燃气	博汇股份	德石股份	中国石化	郑州煤电	兰花科创	兖矿能源	广汇能源	中油工程	华阳股份	盘江股份	安源煤业	大有能源	安泰集团	上海能源	山煤国际	海油工程	上海石化	云维股份	山西焦化	新潮能源	云煤能源	石化油服	苏能股份
总资产(同比增长率) [报告期] 1995年报 [单位] %	0.739584			9.2119	23.4116	84.7434	24.4771																																				6.73493	46.6638	7.92752	10.4305	38.2244	39.4301
总资产(同比增长率) [报告期] 1996年报 [单位] %	191.466			10.4682	8.4472	46.536	182.075	0.237217																						-4.33326	7.63576	1.43322											12.5507	196.424	161.743	-2.80741	57.4627	-5.36569
总资产(同比增长率) [报告期] 1997年报 [单位] %	381.301			5.2339	6.08712	76.3474	63.7035	-10.2639	4.87213																					130.956	13.7897	65.1093											10.0471	-26.9354	15.3177	52.5106	67.7237	-4.93443
总资产(同比增长率) [报告期] 1998年报 [单位] %	4.89029	0.840059	48.1357	-6.6995	9.30754	-0.38542	13.7469	53.9257	-0.407795	6.30931	-0.972204																			9.96021	97.9793	51.2229	-4.04035	8.73609		2.61188							6.07464	-2.63428	39.6418	65.7067	-20.2116	-7.05489
总资产(同比增长率) [报告期] 1999年报 [单位] %	-2.06397	20.9073	58.8545	-35.881	0.183612	-2.42643	18.8666	12.769	192.293	53.2508	54.8662																			20.3452	24.6497	6.32024	11.9683	39.2188		20.0406				26.1772			-1.35411	-8.82575	29.2643	22.5762	4.4265	-3.98436
总资产(同比增长率) [报告期] 2000年报 [单位] %	-7.127	60.8811	37.3662	26.19	15.0921	6.02241	-4.95282	5.76217	15.7115	65.0086	116.79																			11.2752	37.2153	7.78445	245.692	170.772		20.4381	12.1801		-24.5183	13.3709			0.872732	7.53744	72.7066	35.6717	-16.3324	-1.22999
总资产(同比增长率) [报告期] 2001年报 [单位] %	0.847962	0.287691	69.7706	-0.176737	-9.85042	-18.7305	-20.8957	16.3784	14.3567	9.51025	8.94715																		5.68348	22.4447	-6.76581	36.4684	89.3299	13.872	17.9568	90.5336	15.1251	42.7911	20.2302	89.2019	7.86483	47.1168	12.084	30.8546	7.81104	20.1488	-3.13354	-1.40474
总资产(同比增长率) [报告期] 2002年报 [单位] %	2.50761	1.63508	5.53006	-14.2933	0.300684	-23.4211	-6.69723	-7.7737	1.14126	13.3492	8.79687																		2.24289	6.98214	9.66446	14.3902	35.102	17.5876	7.10659	3.59682	96.8053	35.0478	20.9991	14.6832	23.3124	35.4919	7.23492	10.9962	16.3226	11.3061	65.9617	8.72659
总资产(同比增长率) [报告期] 2003年报 [单位] %	7.32411	7.78673	-8.53528	-11.2684	-4.9694	-8.38643	10.1929	8.56781	4.92431	5.25463	19.5165																		5.9282	15.1688	1.0871	7.35585	55.9589	26.6721	116.651	5.68688	37.1762	214.492	118.871	24.8258	157.18	6.74542	3.83455	7.22076	8.06348	42.4094	40.0083	-0.82143
总资产(同比增长率) [报告期] 2004年报 [单位] %	12.5489	6.316	-2.51952	-11.3536	-12.2806	100.43	0.963676	23.7219	43.3256	18.941	43.5493																		17.9051	4.94161	35.3546	30.6725	-3.45491	14.2167	26.0789	20.702	4.85345	24.597	55.0972	26.283	-0.103966	27.0072	4.26478	10.1822	13.1663	57.3244	65.3847	-5.76561
总资产(同比增长率) [报告期] 2005年报 [单位] %	37.5624	-0.213407	-1.23404	52.5516	2.41937	1.65746	-0.532121	15.3703	9.76506	13.3873	20.8298	40.7547	21.6217																13.1479	-19.2317	24.9895	15.127	3.52176	43.3996	35.8697	7.80904	21.6953	3.62633	20.2174	45.5562	44.3627	31.0248	-5.7557	24.2095	16.0328	3.44942	-3.45455	-12.279
总资产(同比增长率) [报告期] 2006年报 [单位] %	8.37095	9.53476	-7.17162	-12.8386	9.82682	15.9268	-2.18546	11.2267	25.138	19.7363	12.0316	2.53203	-7.2644	-1.38825	31.8768		51.7419												15.7803	2.70709	107.946	6.88892	-12.6117	19.9867	3.79244	-0.106561	12.2081	-28.3144	4.37872	7.79997	9.93454	45.1179	3.51851	304.608	10.4963	5.86105	66.3333	0.4099
总资产(同比增长率) [报告期] 2007年报 [单位] %	99.5332	7.28439	2.65235	7.34066	4.61042	-27.5753	52.3647	-4.74117	25.0184	5.91957	11.9367	12.1321	24.8808	-3.01003	48.7063	49.8962	56.016												19.2215	45.1027	13.0284	12.3534	10.7093	23.7418	19.1012	4.95768	-0.472843	14.8392	31.1505	6.40799	-3.76987	59.4517	8.69288	56.3202	28.6151	7.3354	-2.61007	-1.482
总资产(同比增长率) [报告期] 2008年报 [单位] %	86.6745	-5.38163	38.2041	12.6638	-8.39277	17.9829	15.4039	0.901904	74.2312	24.2967	35.8615	73.6314	58.3733	57.0552	23.2883	72.0633	47.0113	69.1594				20.2291	327.028	28.6194	10.8745				3.06523	43.377	33.9159	23.8793	6.91984	7.42391	26.2649	24.2975	-11.1166	20.4923	9.07986	23.6155	-1.11193	109.938	-7.7335	40.5812	37.1125	22.7074	17.3626	-16.4356
总资产(同比增长率) [报告期] 2009年报 [单位] %	27.8795	9.26304	24.8687	17.047	-5.61646	11.0173	-19.0601	3.20087	14.8762	10.0682	40.5549	15.7018	16.4695	5.11056	101.23	19.5053	-2.36261	37.7334	-3.14684	35.5973		23.7212	86.4869	67.8521	22.3899	8.81231			13.5174	17.518	29.5424	88.9793	52.8855	3.81966	82.7407	180.598	2.92947	17.3309	26.0972	12.5116	43.7102	1.86586	8.36382	36.6424	8.48773	8.80034	-8.98362	8.65516
总资产(同比增长率) [报告期] 2010年报 [单位] %	20.3256	1.91919	40.9434	6.58282	6.17264	7.22831	-6.94655	4.07808	19.5031	27.8668	24.4205	-2.17654	39.8469	30.748	2.34107	355.546	40.834	31.7476	28.9398	30.0944		253.132	420.157	38.9922	30.7627	24.284			11.1054	8.1319	16.6828	16.9892	37.7096	-3.43593	28.0365	15.6045	15.3998	-25.4779	2.03381	7.78059	46.9922	9.32242	-4.26884	27.8561	15.7402	5.21466	-8.82088	15.1478
总资产(同比增长率) [报告期] 2011年报 [单位] %	7.5366	6.18792	-2.08183	17.5191	-1.71418	16.9436	0.622614	14.6548	50.8337	14.2083	33.4696	-1.45865	92.672	49.8706	16.5906	27.062	2.23531	185.179	112.919	57.3605		4.78401	5.24862	166.485	384.865	25.449			14.6809	19.2441	11.9851	33.8818	48.64	20.306	25.4028	47.3929	-2.27201	13.7901	7.25499	16.2868	47.1275	4.82796	6.69447	12.054	19.5011	12.7507	16.2473	8.72072
总资产(同比增长率) [报告期] 2012年报 [单位] %	14.7773	-0.142408	-5.98164	32.4482	6.873	10.2395	-15.7105	14.4911	5.39858	24.0791	16.7759	2.8534	4.11007	27.0485	4.29858	53.8262	12.7283	18.2689	-1.64093	-1.41509	13.2328	21.8403	36.4897	9.15495	5.66429	30.8914			10.3728	-13.7405	34.1547	23.6643	23.1329	-2.51471	12.8566	14.2343	-0.671219	6.46871	0.230735	8.10326	14.7377	8.41915	18.3083	9.81668	6.18635	8.66646	0.305413	-2.7197
总资产(同比增长率) [报告期] 2013年报 [单位] %	-13.1567	2.92781	-0.134154	12.8228	13.0321	18.1814	13.6864	7.62379	2.47935	23.8455	2.29648	26.8733	58.3255	13.7676	2.15831	47.121	9.60535	18.947	10.0019	-0.791839	49.275	9.87043	27.1106	2.24475	8.14073	20.8094	-7.80295	17.3191	11.6586	12.7194	0.535404	4.09822	24.76	-7.50404	-13.8598	-0.118565	7.19556	-6.8224	3.38712	16.1039	1.56573	37.9855	0.29923	-16.9649	-3.80665	5.92705	2.49741	-4.56896
总资产(同比增长率) [报告期] 2014年报 [单位] %	21.634	-0.747064	-0.494109	9.88669	-2.88938	33.9564	-6.06184	-1.89895	1.51238	31.7911	4.40791	18.8093	46.8095	12.6314	19.9925	62.2689	4.33306	46.9747	-9.86687	5.39764	2.76499	80.3835	5.90213	11.1515	-0.369465	10.2006	51.1675	6.61155	4.94983	3.22638	6.59035	4.32438	29.9609	1.01143	10.5527	-0.553331	-0.584216	4.84834	2.53183	6.99947	3.79981	10.8296	-15.63	-7.93131	24.9421	-28.7017	5.01226	-12.337
总资产(同比增长率) [报告期] 2015年报 [单位] %	-13.5192	9.04998	-0.648964	46.9011	-4.9511	8.96782	-13.2944	-1.94807	-2.43374	-18.9664	8.37002	-3.42819	31.8424	3.59206	-8.33831	-7.05576	-3.19828	17.2734	-17.4853	32.3644	5.40216	5.7244	27.7499	-13.9789	1.26747	32.4386	7.02351	-18.1281	-0.567671	-2.36806	1.31711	4.02591	8.59436	-17.5009	5.63939	-5.19916	18.0237	-3.7646	-14.7368	-2.6019	5.63307	0.947293	-10.0296	-37.4475	-1.14518	21.1668	-9.29953	4.93515
总资产(同比增长率) [报告期] 2016年报 [单位] %	4.84729	9.59933	5.67157	-2.33408	2.20437	2.23358	-15.2381	-11.6316	6.89933	-8.97101	3.1612	-7.41852	36.1495	2.40541	-7.05782	-3.21528	-1.35251	41.9418	-6.90154	-4.15646	21.7909	42.6468	48.2358	3.73454	1.58859	-7.99836	175.456	-2.18984	3.54744	-3.6744	1.56825	4.71764	6.02339	-13.3922	23.5675	11.0095	-32.8161	-6.46092	-2.19461	2.33418	-11.1505	-5.18921	21.7739	-97.2474	1.01359	17.4196	-12.3127	-12.6772
总资产(同比增长率) [报告期] 2017年报 [单位] %	-1.28292	5.07388	-2.51523	8.52127	7.34713	3.71826	9.69647	7.31373	5.19809	18.094	7.37573	-18.2854	10.4138	4.0368	-3.26456	3.17141	7.80937	2.75974	-0.0949209	4.11757	25.8405	32.5158	10.177	29.5234	-0.64903	15.4144	16.5786	4.18174	6.46566	0.123151	-2.23412	27.3387	3.3995	2.00297	0.418535	6.24153	-3.72294	12.858	-15.5333	2.05753	2.31357	-4.74735	16.0763	52.8452	3.88784	227.253	-17.8566	-16.8479
总资产(同比增长率) [报告期] 2018年报 [单位] %	4.81956	3.67307	-9.80306	3.24261	8.83029	-18.36	15.0201	12.0003	-0.0274727	8.51612	12.4446	-45.8181	19.6141	8.53266	4.53055	15.7314	6.18264	-17.2266	-57.553	5.41322	30.1394	-3.47038	-12.5386	7.16603	10.2183	1002.87	54.0736	23.9168	-0.200313	13.1014	-1.08365	4.51164	7.19647	2.74655	9.83645	7.37472	-5.85167	5.66089	-4.33641	4.16787	0.928299	6.17427	12.4476	3.31867	81.5291	24.3196	1.73318	-1.9079
总资产(同比增长率) [报告期] 2019年报 [单位] %	-14.1832	11.325	2.81068	6.38493	3.91935	-18.3407	5.11093	12.9814	-0.672512	10.3271	0.0874799	16.6609	4.83278	2.87955	-0.0973125	38.6211	-13.1938	7.20168	8.64566	4.27417	34.1579	2.13347	-17.7257	1.29587	26.3834	10.0388	91.5378	8.02815	10.2218	3.33965	9.66472	2.03332	0.83269	-1.45256	6.36782	9.18728	-0.686191	7.82513	8.64765	11.99	-10.539	5.66298	2.46109	17.1236	0.825547	14.9404	10.1934	1.91227	24.8405
总资产(同比增长率) [报告期] 2020年报 [单位] %	-4.97135	4.39456	-4.888	23.5836	12.7137	-15.11	28.8856	-7.33307	6.59949	18.7833	-1.217	-12.6406	0.151068	6.65094	4.90622	13.868	-9.76535	-2.65791	3.88598	95.9053	4.23344	-23.9784	-23.8597	-42.0112	-12.6942	0.371575	33.03	7.26703	-1.50436	6.84945	2.98671	9.60326	11.0356	14.1737	12.5668	4.72952	13.2381	-1.04329	-1.9997	0.50767	-7.23952	4.47429	-1.94354	7.90449	5.13238	-20.0941	-10.4903	-1.57595	-16.5686
总资产(同比增长率) [报告期] 2021年报 [单位] %	15.1121	0.253341	37.6822	6.42126	1.54988	-4.35718	8.47288	-0.987295	-0.344987	10.2209	-0.15967	-16.8237	27.8181	-2.44611	2.90257	3.81828	-13.8732	-5.79271	-4.64016	3.90284	5.21016	-15.9824	-38.3361	-3.24645	3.51788	15.3001	17.1545	9.97245	8.64681	-6.49017	9.12682	11.5042	10.3254	-1.66686	15.2096	13.4147	5.66664	-8.33747	-5.27727	5.75835	14.2683	4.12347	5.11618	13.3406	-3.8363	15.2518	18.5025	4.84726	11.3289
总资产(同比增长率) [报告期] 2022年报 [单位] %	-1.34756	-10.7716	-16.576	5.15668	29.7676	6.11882	24.4601	22.374	3.10275	-0.844285	2.39445	-10.6208	11.8079	0.0359619	2.36284	49.6569	-9.39978	30.8826	-34.2134	-10.5215	-26.8687	2.84694	4.58906	5.15366	24.4686	-6.50957	32.67	58.9457	3.1433	3.01182	5.59418	2.45933	3.12648	2.4103	5.49107	46.5459	12.3387	3.45528	-1.25309	9.23841	-1.52376	23.0402	-12.3215	-5.95228	13.9474	19.5515	50.0789	11.1597	3.29422
总资产(同比增长率) [报告期] 2023年报 [单位] %
[truncated: 30 more columns]
