# Supplementary material for: Can systematic skewness factors predict future interest rates: Evidence from China
Source: PLoS One. 2026 Feb 5;21(2):e0334345. doi: 10.1371/journal.pone.0334345 (PMC12875505; doi:10.1371/journal.pone.0334345)
Supplement: S2 File — Data2.zip contains data including trading date, total owner’s equity, total asset growth rate, risk-free rate, return on equity and monthly stock data. (ZIP) [file pone.0334345.s002.zip › Total asset growth rate/Total asset growth rate:estate.xlsx]

## Sheet: Sheet1
证券代码	000002.SZ	000006.SZ	000011.SZ	000014.SZ	000029.SZ	000031.SZ	000036.SZ	000042.SZ	000058.SZ	000069.SZ	000402.SZ	000514.SZ	000517.SZ	000560.SZ	000573.SZ	000608.SZ	000609.SZ	000631.SZ	000656.SZ	000718.SZ	000736.SZ	000797.SZ	000838.SZ	000861.SZ	000863.SZ	000882.SZ	000886.SZ	000897.SZ	000926.SZ	000961.SZ	000965.SZ	001914.SZ	001979.SZ	002016.SZ	002133.SZ	002146.SZ	002188.SZ	002208.SZ	002244.SZ	002285.SZ	002305.SZ	002314.SZ	002344.SZ	002377.SZ	002818.SZ	002968.SZ	300917.SZ	600007.SH	600048.SH
证券简称	万科A	深振业A	深物业A	沙河股份	深深房A	大悦城	华联控股	中洲控股	深赛格	华侨城A	金融街	渝开发	荣安地产	我爱我家	粤宏远A	阳光股份	中迪投资	顺发恒业	金科股份	苏宁环球	中交地产	中国武夷	财信发展	海印股份	三湘印象	华联股份	海南高速	津滨发展	福星股份	中南建设	天保基建	招商积余	招商蛇口	世荣兆业	广宇集团	荣盛发展	中天服务	合肥城建	滨江集团	世联行	南国置业	南山控股	海宁皮城	国创高新	富森美	新大正	特发服务	中国国贸	保利发展
总资产(同比增长率) [报告期] 1995年报 [单位] %	20.9028	37.8976	5.10766	40.374	25.3735	16.2909	13.7979	16.6627	3.05823	39.3988	31.3064	14.476	10.375	29.4147	13.2548	3.09663	30.3493	16.3685	-9.33713	23.8727	46.4061	8.27774	5.47813		12.2352		16.1222					17.9726
总资产(同比增长率) [报告期] 1996年报 [单位] %	7.16511	12.5865	-0.120421	-34.5976	-1.59032	19.7761	-2.39423	6.27638	41.9443	22.4103	84.2985	6.69421	0.0945453	72.8175	1.93685	53.4463	87.0546	80.1823	-10.4105	31.4214	13.0066	11.1462	13.6631	151.21	-23.7227	2.21175	13.3543	34.1671				22.5769
总资产(同比增长率) [报告期] 1997年报 [单位] %	14.2379	271.719	-24.2971	-8.29299	-3.6783	8.28863	-15.5473	186.266	10.8958	117.761	13.2837	0.774562	-2.06853	31.0092	2.09869	31.4587	20.6634	16.9757	-5.76961	47.7736	55.9295	114.1	6.63668	38.7857	108.081	12.911	27.3459	62.0088	16.8889	2.85608		13.9979																31.0376
总资产(同比增长率) [报告期] 1998年报 [单位] %	1.97875	16.7698	-9.55149	3.15965	-19.9994	-1.95748	475.039	5.92677	23.9914	27.5701	-3.53472	49.6313	16.4879	17.7334	17.3691	34.9	57.4542	40.8418	-3.09927	40.8256	50.3472	27.5674	18.2656	11.0363	10.1852	54.1661	16.7736	52.4212	34.4112	21.153	26.1131	9.7035																-1.18193
总资产(同比增长率) [报告期] 1999年报 [单位] %	12.118	8.561	2.88489	-17.3324	-12.5591	-6.59082	54.618	9.55318	33.3791	10.7496	-2.07146	12.8414	38.8938	0.50235	13.7401	217.975	-0.110763	-1.45695	-2.85682	17.5606	-5.96835	6.16682	6.7106	23.6022	65.4224	26.1792	13.7943	25.1227	42.4496	85.4218	18.8515	0.856606																31.1798
总资产(同比增长率) [报告期] 2000年报 [单位] %	25.0871	15.9874	11.2593	-5.5971	0.0247251	-5.70289	17.6503	13.6477	7.21166	18.1055	110.865	-0.896169	101.68	-8.6894	13.6878	41.1867	7.42049	87.1074	47.8292	32.3097	39.9021	13.4897	-2.61926	60.38	40.4511	11.8531	5.25439	22.9963	15.7197	47.2321	66.0666	6.96566																1.11128
总资产(同比增长率) [报告期] 2001年报 [单位] %	16.1133	0.364819	-9.97114	123.414	-15.574	15.7441	40.7698	19.4721	-8.2976	43.3185	89.7055	-24.4142	33.2535	-14.0897	2.49761	-7.56024	0.851452	15.5494	-5.91809	5.7633	42.7527	-0.0246513	-7.75381	5.49434	89.3611	3.72825	7.42982	47.0365	30.3883	13.059	7.67394	-20.8272																1.38425
总资产(同比增长率) [报告期] 2002年报 [单位] %	26.7304	4.76124	6.88072	-0.616432	-13.5962	-3.45462	-1.98557	7.07491	7.48554	17.6491	152.768	-50.2461	61.9941	-15.3745	-4.44097	22.0577	5.39068	88.2999	-0.355782	1.07772	26.3536	13.2796	-18.7182	-6.99185	10.9576	98.5436	-1.0401	8.56808	36.3005	25.0493	6.4831	-13.0862		78.3866														2.3538
总资产(同比增长率) [报告期] 2003年报 [单位] %	28.5451	-9.94156	-6.54727	23.8223	-8.06726	7.99133	13.8932	11.8923	4.74688	24.7508	26.0382	217.339	19.8749	-18.1401	3.2134	51.5639	10.502	28.5207	-26.9656	-11.3695	46.9679	9.14813	-25.4323	1.12876	11.4219	22.5296	1.68631	37.3942	51.1607	6.4247	-9.39012	-2.81748		19.06														15.5244
总资产(同比增长率) [报告期] 2004年报 [单位] %	47.0918	1.02979	-4.67571	35.7226	-8.69539	11.1214	-41.8822	-2.38582	-0.383117	22.7633	58.403	-33.6724	36.6238	36.7621	-2.32254	23.3914	0.36852	-20.3124	-2.21764	-15.2349	-75.0514	-8.81025	16.8779	2.06167	7.80863	9.35627	-2.65351	1.56466	32.8906	10.9902	9.51373	66.9923		177.604														2.35553	127.467
总资产(同比增长率) [报告期] 2005年报 [单位] %	41.572	-36.7838	-21.29	-14.1893	-9.47545	0.980149	75.7978	-34.9099	-10.4113	42.5651	27.5306	184.29	-44.7255	24.4391	-0.557936	7.69744	57.8849	-38.536	1.91554	-27.7837	-54.5149	-0.382931	0.558615	-1.53707	-44.7693	-16.6322	-3.08043	18.5651	12.4243	2.74662	-10.3852	9.9473		0.349736	15.3357	47.9127	18.8309	-0.64818										26.6883	90.009
总资产(同比增长率) [报告期] 2006年报 [单位] %	126.987	23.5283	-8.8502	3.04188	4.93976	65.2879	36.3815	40.1583	-9.26552	34.0258	56.5202	-5.81865	-19.1977	-0.401203	6.214	56.3478	-9.83461	-52.1094	-10.8306	60.0386	18.9562	7.563	364.515	1.31839	-60.2074	-9.92328	-1.93585	43.2647	35.536	0.781876	-16.0871	56.166		0.250413	9.2472	58.4817	25.4811	22.0577	45.2696	43.8782								6.35012	105.95
总资产(同比增长率) [报告期] 2007年报 [单位] %	100.51	76.5645	14.1046	7.26025	-3.68796	90.6558	11.6345	22.4631	-47.6268	77.5962	20.9878	175.88	-66.221	69.7303	-3.0098	36.2587	62.69	-58.469	2.23666	43.7477	951.218	14.5221	33.7282	28.0739	4.86893	-6.30703	1.61592	24.5596	24.9136	0.0277911	15.4796	72.983		-11.2137	87.6742	108.262	63.377	24.8114	59.3586	43.2166	23.0776	9.52584	4.65069	0.0936228				17.8059	147.728
总资产(同比增长率) [报告期] 2008年报 [单位] %	19.124	6.33951	11.9659	50.6148	-1.60976	50.5674	-77.1632	4.02669	-3.90791	11.8576	76.0072	15.7702	-99.3903	3.59235	8.94442	4.06566	-8.09012	36.1284	-5.4809	17.8486	11.7435	7.91884	-30.6515	-8.47519	-26.3646	-24.7513	1.72965	6.18249	23.0121	-2.23808	228.143	19.4812		-10.232	21.8485	34.915	-0.332865	40.726	70.3586	18.02	27.6583	36.6812	7.24292	-1.15494				13.9144	31.1471
总资产(同比增长率) [报告期] 2009年报 [单位] %	15.408	22.8084	34.2788	4.48104	48.3504	46.8594	1.59238	16.7949	-13.9207	4.76493	54.0216	13.2329	82.864	15.657	5.33616	36.4675	2.04826	50.7234	1.00154	43.2098	3.84794	11.6736	-1.67763	25.442	-6.25064	209.238	2.84464	17.074	30.8917	25.0083	18.0117	23.0968		28.7793	21.1202	109.052	5.50799	48.495	36.4336	231.607	30.5218	44.11	37.0306	24.4035				10.2902	67.4941
总资产(同比增长率) [报告期] 2010年报 [单位] %	56.7036	17.8255	2.78235	-8.73607	0.534938	41.0723	33.9044	4.77096	7.85458	57.8746	27.8936	31.9239	43.188	17.2746	-0.992453	-16.734	4.5755	32.0851	5.65439	66.4495	8.00858	1.37771	1.64526	46.4909	-7.95556	101.562	9.71394	-8.61181	64.3998	40.8102	20.8344	23.2052		2.33179	6.44461	55.6901	-6.98594	43.6226	56.2255	32.3359	62.0057	9.28396	126.174	122.771				4.93409	69.5722
总资产(同比增长率) [报告期] 2011年报 [单位] %	37.364	-2.87488	20.126	13.0557	-4.23082	56.6793	-7.49372	5.26831	14.1387	29.3039	10.2532	14.0795	43.8014	2.23327	-1.0179	-3.18001	30.3916	11.7644	29.9257	14.059	18.8619	8.14987	82.9469	36.0354	49.9874	-4.88334	0.860795	15.8067	41.1009	39.0789	-0.304708	39.5704		27.804	-3.63667	32.5432	-10.6718	9.22127	17.1669	10.0005	31.4925	27.2023	13.0289	1.73046				0.174253	28.0228
总资产(同比增长率) [报告期] 2012年报 [单位] %	27.8835	12.2742	11.224	12.4182	14.2187	7.35044	10.485	5.00777	4.01011	16.3099	17.2603	28.7953	3.90241	-5.28807	3.54457	9.16074	8.10874	3.9728	39.2535	10.3053	12.2947	19.2709	36.4626	17.1296	9.3946	23.5762	0.0517444	19.6546	16.3302	42.5115	-1.87858	30.139		6.38741	5.95703	43.7031	-11.057	17.1063	10.2446	33.131	34.0295	-4.73141	26.9369	19.4945	21.3467		22.365	-0.574699	28.7948
总资产(同比增长率) [报告期] 2013年报 [单位] %	26.5056	6.6863	-1.96049	-6.3245	13.5297	16.011	-1.67219	6.40521	22.6486	20.3848	8.62519	12.5754	-23.336	21.844	12.5035	25.3517	13.3613	16.2966	19.9554	8.14287	63.8642	5.92971	28.0473	21.7286	54.7986	80.1623	7.6365	-23.1777	6.32818	36.1091	14.5876	22.819	21.2425	36.4586	12.7754	46.7421	-3.04081	26.2816	3.13164	6.82363	23.3011	-3.21594	21.0327	8.2442	13.676			-0.533942	24.9917
总资产(同比增长率) [报告期] 2014年报 [单位] %	6.09414	16.7321	0.259096	18.1759	3.79585	14.06	8.89058	102.5	24.5804	7.96165	15.1397	1.71112	-27.016	-6.90107	13.562	8.62566	4.63292	-9.95275	31.5261	3.28219	31.0563	11.9844	32.2232	36.9081	42.6212	-0.289938	1.23579	-15.7647	6.15167	29.4388	-2.99361	13.2652	10.3477	27.0994	5.60396	27.5845	-5.97511	14.9856	-3.3339	64.7934	30.321	-20.7801	15.4224	37.348	26.5782			4.12821	16.5082
总资产(同比增长率) [报告期] 2015年报 [单位] %	20.237	8.08533	12.7849	-2.96054	-4.46073	19.4556	41.4718	51.8678	-1.69406	21.4922	20.6551	-5.53131	32.1772	36.0016	-4.07452	-8.77521	5.69004	-0.53198	16.4344	15.9409	33.4885	25.5241	93.8917	13.6083	17.0023	2.54199	-4.6105	-8.84427	16.8725	14.174	28.8882	14.0153	25.3386	11.3327	2.02474	35.7282	566.053	15.6167	10.418	79.7402	51.2993	8.01478	18.434	-21.2855	19.951	30.0664		5.29209	10.4076
总资产(同比增长率) [报告期] 2016年报 [单位] %	35.8875	3.67522	51.9341	-13.6696	-9.43403	7.46092	50.462	18.4401	-2.53892	26.9626	6.77226	-10.5479	39.977	9.68522	-13.3765	-4.40278	6.77694	39.9228	14.3338	-16.7861	113.19	8.94393	1.59172	31.5757	2.86005	-21.0104	0.0586227	6.49941	15.5915	21.7293	26.8934	-5.01653	18.887	42.6095	-6.31707	40.3549	5.45865	46.0364	17.3208	5.21934	8.94296	24.6292	27.6004	-17.488	14.9952	10.0174		9.68097	15.8886
总资产(同比增长率) [报告期] 2017年报 [单位] %	40.2893	-0.231233	-18.9504	-18.4403	5.37994	23.6215	-10.3523	49.5798	1.00122	48.5965	10.9718	-4.1763	18.8046	156.209	6.47357	-26.3811	-17.214	-17.7172	44.0414	-7.02395	36.6358	40.197	55.3412	17.5281	-5.71424	29.2261	2.29708	-9.2517	7.60887	49.4032	22.7195	-12.0608	30.0689	-0.952121	0.178849	31.554	-69.5201	18.2751	21.5956	75.1443	10.8239	12.3474	-19.2261	339.128	9.48638	48.7769	2.07187	4.08217	48.8155
总资产(同比增长率) [报告期] 2018年报 [单位] %	31.1695	3.01978	7.91478	25.4517	16.9612	20.3566	24.9394	5.5727	1.93661	34.9331	18.6169	4.18012	84.2781	7.21862	18.0205	-8.76011	69.235	-7.74897	46.6019	-4.14469	17.0084	3.31688	44.7914	-3.77039	-0.213082	-0.797465	3.47701	13.7752	-3.10869	33.2385	-6.07602	-30.7545	24.7868	2.75098	40.9769	18.7913	-75.2146	10.7658	45.3286	-3.03121	3.99465	21.9134	-6.81828	1.99026	8.74787	29.5348	29.4169	-4.9142	21.3377
总资产(同比增长率) [报告期] 2019年报 [单位] %	13.1724	16.3156	53.381	2.87478	5.22468	14.2191	11.4656	-1.97426	-13.1511	28.4555	9.06438	-1.05248	64.5538	6.11224	-15.4531	-12.168	41.7003	-33.8848	39.4048	-4.81545	18.0528	28.3128	41.8104	-4.26186	-1.64763	1.21732	-0.834384	-0.172389	7.57935	23.2829	-5.77799	24.6761	45.9491	19.038	13.1428	11.7808	-38.3795	23.5516	48.0548	-11.7505	11.8237	35.5875	-3.63425	-1.46411	3.67338	99.7256	32.5308	6.39785	22.0574
总资产(同比增长率) [报告期] 2020年报 [单位] %	8.04932	-1.9724	13.3197	23.3893	0.55497	8.51487	-10.6862	-1.54574	-5.80916	20.2751	4.45586	17.5435	69.3663	3.24305	6.01791	2.44843	-7.61959	-10.8115	18.5174	-11.161	108.509	15.196	2.72962	-5.81964	-24.678	-19.2001	-0.950641	0.452216	2.69626	23.6372	9.14851	-1.34646	19.3414	-10.9218	19.7024	13.3609	-46.514	-4.61127	32.7021	-6.6484	11.8595	20.8385	3.97581	-48.5719	11.3724	23.831	126.941	2.43763	21.1154
总资产(同比增长率) [报告期] 2021年报 [单位] %	3.71613	52.9083	19.4517	4.3218	25.2299	6.43199	-11.6039	-6.76289	-3.40601	5.13816	-2.61662	9.75391	23.084	63.8041	-19.3434	-5.09961	-24.8788	15.8685	-2.57009	-4.15844	42.6711	-9.02576	-18.6822	-3.6308	-26.6326	15.1634	-2.37609	0.0903108	-7.4475	2.42811	15.1319	2.92569	16.1493	-10.8074	26.3491	1.44297	81.7377	20.8776	23.0853	-17.7309	18.8136	33.9495	7.76606	-18.8076	8.11404	17.9431	23.7139	5.25885	11.8657
总资产(同比增长率) [报告期] 2022年报 [单位] %	-9.36295	11.8555	6.50075	17.795	-7.96973	0.801573	-3.65297	-11.4652	-5.56838	-18.1525	-7.12251	-12.1319	-12.0784	-0.984536	2.10565	-13.8418	-20.8526	1.10471	-19.3413	-0.32522	-3.27922	7.81606	-27.6303	-11.2622	-2.38603	-4.65033	7.12478	18.7092	-21.1609	-16.6462	-0.243828	6.2598	3.53514	-4.94453	1.43025	-14.7585	-13.4742	48.284	30.4404	-24.7052	-18.2565	-2.67641	15.8473	-36.2882	-2.05242	14.8678	13.0154	0.796528	5.03819
总资产(同比增长率) [报告期] 2023年报 [单位] %
[truncated: 53 more columns]
