# Supplementary material for: Can systematic skewness factors predict future interest rates: Evidence from China
Source: PLoS One. 2026 Feb 5;21(2):e0334345. doi: 10.1371/journal.pone.0334345 (PMC12875505; doi:10.1371/journal.pone.0334345)
Supplement: S2 File — Data2.zip contains data including trading date, total owner’s equity, total asset growth rate, risk-free rate, return on equity and monthly stock data. (ZIP) [file pone.0334345.s002.zip › Total asset growth rate/Total asset growth rate:finance.xlsx]

## Sheet: Sheet1
证券代码	000001.SZ	000166.SZ	000415.SZ	000563.SZ	000567.SZ	000617.SZ	000627.SZ	000686.SZ	000712.SZ	000728.SZ	000750.SZ	000776.SZ	000783.SZ	000987.SZ	001227.SZ	001236.SZ	002142.SZ	002423.SZ	002500.SZ	002670.SZ	002673.SZ	002736.SZ	002797.SZ	002807.SZ	002839.SZ	002926.SZ	002936.SZ	002939.SZ	002945.SZ	002948.SZ	002958.SZ	002961.SZ	002966.SZ	300033.SZ	300059.SZ	300803.SZ	600000.SH	600015.SH	600016.SH	600030.SH	600036.SH	600053.SH	600061.SH	600095.SH	600109.SH	600120.SH	600155.SH	600318.SH	600369.SH
证券简称	平安银行	申万宏源	渤海租赁	陕国投A	海德股份	中油资本	天茂集团	东北证券	锦龙股份	国元证券	国海证券	广发证券	长江证券	越秀资本	兰州银行	弘业期货	宁波银行	中粮资本	山西证券	国盛金控	西部证券	国信证券	第一创业	江阴银行	张家港行	华西证券	郑州银行	长城证券	华林证券	青岛银行	青农商行	瑞达期货	苏州银行	同花顺	东方财富	指南针	浦发银行	华夏银行	民生银行	中信证券	招商银行	九鼎投资	国投资本	湘财股份	国金证券	浙江东方	华创云信	新力金融	西南证券
总资产(同比增长率) [报告期] 1995年报 [单位] %	31.1463		31.9287	15.8124	14.9475	16.1878	71.9249	3.22431	15.2558	97.2807	62.065	16.2976	12.8347																													61.0357	-8.89508	16.6017	16.0618	-11.5434
总资产(同比增长率) [报告期] 1996年报 [单位] %	47.8009		75.6992	9.30127	-1.78404	51.6503	146.278	62.4089	62.3539	26.8174	50.5053	4.6819	-4.3963																													17.3335	27.4909	-6.1337	-15.536	-12.3571	42.4271
总资产(同比增长率) [报告期] 1997年报 [单位] %	5.91765		15.4222	11.2439	12.6666	6.82597	11.7321	34.2068	34.9033	67.6045	157.815	169.454	65.3422																								25.4709					105.986	52.0215	60.9049	5.99462	1.59569	14.9845
总资产(同比增长率) [报告期] 1998年报 [单位] %	23.9043		18.7431	3.45276	12.9813	-4.86515	84.547	38.3327	9.64515	0.493164	22.6505	58.2424	14.7674	-3.65747																							6.97925		36.8592			34.1145	15.0634	4.19623	-0.55312	37.2147	101.979	70.327	6.07503
总资产(同比增长率) [报告期] 1999年报 [单位] %	17.5885		60.1298	16.6797	166.654	32.3585	13.1975	-4.65851	8.67314	-6.3868	28.4196	83.3056	-1.79907	12.9522																							21.5287		44.3517			14.89	-6.63563	52.6672	-11.5196	24.2876	30.3711	19.4547	15.5281
总资产(同比增长率) [报告期] 2000年报 [单位] %	53.0946		51.5671	33.2228	-37.6057	0.584818	15.0069	10.2736	11.1594	4.88403	59.5908	1.51924	22.5218	36.8158																							28.6096		87.4457	99.736	40.1654	26.7184	22.9593	33.133	-7.48275	61.0733	27.8088	96.9226	114.903
总资产(同比增长率) [报告期] 2001年报 [单位] %	81.9936		20.4449	9.11796	-26.8482	1.1664	13.7227	10.1302	10.6804	-6.44541	5.21808	-7.69516	-5.36155	-4.13999																							33.8753	35.2753	99.237	-20.7895	21.3246	-12.6149	0.552595	-4.14136	0.854416	19.3431	19.1769	43.8633	29.8232
总资产(同比增长率) [报告期] 2002年报 [单位] %	38.3256	-16.2278	22.2741	-31.4553	-27.6494	29.2508	10.2434	0.444392	78.0686	-7.92487	-3.78371	-36.8734	-9.9356	7.0318					-35.9605		-25.9011	-27.1891	51.7187			-12.1972		-23.8243									60.8035	31.9118	77.31	-0.145287	39.5479	-13.2133	21.8845	-7.92592	16.2204	53.0753	11.1649	-3.56602	24.1184
总资产(同比增长率) [报告期] 2003年报 [单位] %	16.4215	-8.5152	26.3406	-19.1789	-2.84477	7.16187	0.0521672	-6.48727	24.064	-3.51971	16.2607	-8.6571	0.73484	22.7951					99.1976		-13.857	-5.39862	68.6391			-18.1007		-8.35955	69.2858								32.852	38.5538	48.1822	-12.5042	35.579	-42.4379	-7.99179	-36.3197	7.33145	5.8102	-3.70302	4.18666	4.38815
总资产(同比增长率) [报告期] 2004年报 [单位] %	5.5998	-29.1707	-30.8903	-17.5654	9.36737	35.9386	-0.884593	2.89126	5.62396	-16.4821	-5.4297	0.384067	17.2417	4.24404							-17.8928	-34.5457	-3.11729			-21.6445		-28.9802	-4.62937								22.7662	23.2943	23.3571	11.8783	19.6218	-71.9211	-6.3819	3.38185	57.3368	3.48943	14.3668	-5.59398	-16.1053
总资产(同比增长率) [报告期] 2005年报 [单位] %	8.74667	-28.7154	4.34549	-31.3356	39.1593	43.9873	0.610544	-1.17234	2.70574	-18.7634	3.5532	-0.52599	6.46441	15.2374			23.9247		4.11136		-4.31979	-2.53932	-32.9686			-29.6345		-36.9733	-1.5113							-10.9186	25.9017	16.9541	25.1699	53.7563	25.2378	-22.3555	-8.11453	34.0818	1.11391	-6.88595	55.7039	-23.021	-18.9819
总资产(同比增长率) [报告期] 2006年报 [单位] %	17.2053	142.387	15.6594	-13.4763	6.6422	32.4533	8.00898	994.117	-22.3259	723.916	-35.6776	4.03713	227.46	21.1133			33.2715		39.8543		122.54	156.767	86.2861	15.7527	13.3996	117.238		85.5963	73.4898							15.5281	20.1948	25.0426	25.6399	214.628	27.1557	1233.31	8.15484	18.1989	422.224	15.6967	-41.5066	-6.87855	-16.6453
总资产(同比增长率) [报告期] 2007年报 [单位] %	35.1965	110.911	-0.842309	34.6488	-18.8744	16.0556	12.7222	130.41	-4.95768	128.622	-22.8335	-6.75097	140.614	18.6886	9.62464		33.5381		136.21		141.886	344.833	171.836	19.3418	27.4548	167.626	22.8993	251.544	93.5842					199.841	3580.99	204.23	32.7293	33.1278	26.8532	196.701	40.3007	-0.343217	11.6178	-6.75925	198.747	3.82828	-0.180489	-14.2498	-7.41542
总资产(同比增长率) [报告期] 2008年报 [单位] %	34.5779	-39.2153	-8.0332	11.2924	-6.96061	8.69234	49.4487	-31.6191	-11.4569	-36.7282	-7.46862	-9.01342	-26.6729	14.7676	15.2688		36.7529	23.042	-28.7584		-39.8928	-29.3439	-10.444	14.1022	9.20783	-18.175	11.8797	-21.7491	-28.5109					54.5271	32.4689	7.56414	43.1097	23.5168	14.6286	-27.8221	19.8963	15.5902	-5.11435	-9.35847	-13.7656	6.26584	-57.3276	40.419	-48.7992
总资产(同比增长率) [报告期] 2009年报 [单位] %	23.8957	76.4031	5.71557	-29.0617	-9.76632	8.43893	8.03812	107.99	6.23505	146.656	-10.4721	-1.10896	94.4813	14.3222	30.1859	206.885	58.1898	6.21425	88.5553	44	94.369	65.7522	36.8507	29.6753	21.1636	88.9671	24.8099	44.0297	109.944	34.0156				718.798	35.4991	-30.9095	23.926	15.5568	35.2864	51.0775	31.5654	8.16808	-4.02435	2.32848	53.0847	23.7494	-21.8559	20.7466	86.4888
总资产(同比增长率) [报告期] 2010年报 [单位] %	23.783	-23.5195	11.0842	9.74835	22.2777	14.3407	-8.32288	4.23442	6.72908	-15.2622	-13.0597	-8.04066	1.11541	28.9148	33.6121	17.3936	61.1701	43.1639	18.4034	16.1028	-16.1174	-14.8301	14.0969	27.4413	62.1216	-2.42531	35.7934	-2.53111	15.0711	45.7392			65.4682	14.8331	423.769	10.8052	35.0457	23.0377	27.8566	-25.9322	16.1787	-0.877415	21.9305	-6.89521	0.109838	83.0359	11.0764	15.7494	52.1548
总资产(同比增长率) [报告期] 2011年报 [单位] %	73.0149	-16.5295	60.646	0.669018	-24.3104	27.8549	-4.69039	-35.974	5.05989	-9.25129	-16.4733	-19.9443	-19.8772	16.9367	28.1854	1.96635	-1.05468	2.77383	-25.706	28.5109	-20.5077	-13.5761	8.45166	6.58081	33.3184	-16.3894	25.5666	-19.1349	-37.9296	22.3846			50.4583	-0.694803	8.43511	-10.534	22.5098	19.6025	22.2251	-3.19713	16.3356	5.9769	41.8447	5.99437	-19.6322	10.7	-9.03231	18.7774	-21.997
总资产(同比增长率) [报告期] 2012年报 [单位] %	27.6877	5.74934	10.2154	193.781	-3.5627	-13.1082	9.61519	31.4665	102.287	1.27842	1.86668	17.1403	9.09683	4.69944	27.6905	2.74959	43.3935	5.64641	-2.31863	4.74599	6.53636	8.28715	10.734	30.3997	1.82514	5.09054	46.3117	16.5446	-18.5045	31.9797	18.4278		53.8438	-0.229782	-1.22498	-47.6628	17.1719	19.6697	44.0964	13.6412	21.9368	8.28654	27.6631	20.8031	42.3775	24.7517	-11.3049	0.268118	-2.87533
总资产(同比增长率) [报告期] 2013年报 [单位] %	17.7527	21.3231	19.3071	10.343	27.4942	-16.9123	4.46664	20.9652	279.143	33.2429	28.1318	30.4221	0.981253	1.34601	32.5338	10.9588	25.51	3.17374	28.9315	24.624	5.48275	23.2402	4.76245	3.6411	1.45743	17.6777	43.9588	15.249	-6.18849	33.476	23.698	15.1109	27.6743	5.87265	35.0517	198.249	16.9888	12.3307	0.442372	61.0339	17.8487	-5.30491	18.4492	-7.10819	8.34016	19.3434	163.057	1.64498	73.833
总资产(同比增长率) [报告期] 2014年报 [单位] %	15.5792	92.4747	18.5475	8.34922	14.7805	-5.54033	-2.2464	73.8653	46.256	57.076	81.129	104.603	115.108	-4.51608	23.5584	3.49823	19.889	19.2296	56.9925	-0.639736	153.128	112.44	86.7869	9.91819	-0.827021	79.792	36.7999	74.1273	100.936	15.0908	15.5964	34.8544	24.5733	19.891	154.144	6.31282	14.0158	10.7137	24.4536	76.7529	17.8127	-10.9362	-14.976	-16.5192	89.7234	-4.14696	5.3804	-7.72927	94.0223
总资产(同比增长率) [报告期] 2015年报 [单位] %	14.6671	64.8791	94.7719	105.388	-27.4494	0.463957	14.2621	113.545	30.6995	36.5188	98.7886	74.5512	46.6738	-3.67517	32.4887	64.1732	29.2995	-1.66456	75.2189	-23.0763	101.404	51.4405	57.5928	8.24532	14.4274	50.5883	30.0231	51.1032	136.745	19.8951	13.8122	111.339	13.0485	125.056	283.865	201.668	20.2203	9.12581	12.5912	28.4559	15.7053	82.3223	41.9023	-5.38391	114.423	0.826633	-64.3343	282.339	23.2754
总资产(同比增长率) [报告期] 2016年报 [单位] %	17.8005	-17.4117	64.2385	8.70107	459.146	5.77039	4792.75	1.55537	31.7284	-1.18758	29.4007	-14.1484	7.49806	1914.58	25.1928	-12.5933	23.526	8.30713	-0.255229	2381.67	-6.95881	-21.0038	-4.72813	15.0384	9.50114	-13.2459	37.8449	-11.7401	-20.0715	48.47	25.7229	-29.9349	12.7833	14.6423	13.7038	37.7724	16.1153	16.6104	30.4199	-3.03021	8.5358	-7.51697	-9.6228	-1.79314	-14.8902	-0.491564	4326.41	-14.926	-1.04495
总资产(同比增长率) [报告期] 2017年报 [单位] %	9.98973	8.87658	38.6657	-0.593971	180.119	11.6602	19.1217	-20.2485	27.4115	11.1451	-2.87246	-0.805087	5.65596	14.7896	5.23142	20.6213	16.6123	-9.20753	7.4768	5.60452	-5.42622	3.42357	4.47765	5.1092	14.4097	5.0422	19.0308	-0.272383	0.962334	10.176	20.9648	-3.29139	9.10065	3.23631	55.0617	24.0343	4.78	6.48034	0.105311	4.7094	5.97961	9.59314	3.35913	-2.21892	-12.2344	26.3287	28.3569	2.67737	-10.2893
总资产(同比增长率) [报告期] 2018年报 [单位] %	5.23686	15.9303	-4.8522	29.9648	40.8234	2.96971	26.9464	8.48203	-10.2774	-2.0578	-4.30557	9.02238	-12.0701	26.272	12.2124	-26.2872	8.17611	-5.59262	10.8299	18.1372	2.00922	6.09887	1.34215	4.98174	10.0044	-7.3953	6.95537	11.2846	-18.194	3.71639	17.1624	-16.4387	9.49181	-1.91047	-4.86033	14.9664	2.48265	6.84169	1.57124	4.40524	7.11522	24.6854	9.16763	-8.49283	10.8668	-3.93448	5.096	-11.0619	0.00144827
总资产(同比增长率) [报告期] 2019年报 [单位] %	15.2249	11.7369	-7.09586	19.4423	19.2047	4.69885	15.1581	4.91374	-8.71994	6.57312	4.97254	1.35827	9.89833	18.1962	10.7866	4.98099	18.0302	6.6505	-2.70565	3.38095	-7.0301	6.05754	5.98785	10.0042	8.46078	44.9895	7.36593	22.0488	39.0783	17.6176	16.1576	47.1195	10.4106	26.7564	55.3125	34.1117	11.389	12.6916	11.4602	21.2192	9.95461	-34.4784	14.5691	11.2246	7.4648	18.5381	10.575	-0.969091	3.38452
总资产(同比增长率) [报告期] 2020年报 [单位] %	13.4408	26.4034	-5.77135	12.6158	1.12969	0.7139	16.6259	0.685904	-13.1979	8.88371	9.41907	15.9924	22.9248	8.30526	7.61444	40.7556	23.4521	26.2494	12.1307	-7.55441	31.4092	34.7712	14.2306	12.9988	16.8825	13.8605	9.45802	22.1967	50.1911	23.0729	19.0664	77.4164	12.9841	36.6642	78.4348	8.88584	13.4784	12.5473	4.01674	32.9964	12.7299	-13.5965	22.8144	11.6465	34.8533	23.0287	8.7971	-3.35454	20.2538
总资产(同比增长率) [报告期] 2021年报 [单位] %	10.1346	22.3746	-0.79181	4.40071	9.27891	5.37083	10.2344	16.6643	-11.9347	26.5697	4.56787	17.1361	18.7902	23.6079	10.4939	27.3097	23.904	20.7803	22.1775	0.0635981	33.2823	19.6678	6.17869	7.25757	14.4357	24.0407	4.95903	28.3661	-16.7441	13.5751	5.80786	52.994	16.7396	18.8035	67.6991	24.7117	2.34634	8.13194	0.0367326	21.435	10.6151	-1.22181	12.6581	11.3651	30.5817	9.39501	6.6041	-19.8372	3.87647
总资产(同比增长率) [报告期] 2022年报 [单位] %	8.13052	2.0142	6.20924	32.2221	19.3557	3.35602	9.35747	-1.53858	8.1019	12.967	-2.67183	15.1908	-0.425943	13.0189	8.88889	29.7018	17.3922	14.509	8.65877	-1.77406	12.3909	8.84052	10.7995	10.2031	13.9471	2.03794	2.87557	8.13829	0.477902	1.41013	1.01135	-9.34023	15.787	6.19113	14.5176	108.602	6.97937	6.08984	4.35634	2.31683	9.62146	4.48794	8.18143	-1.35963	15.4719	26.0347	1.76679	-6.53595	-1.53618
总资产(同比增长率) [报告期] 2023年报 [单位] %
[truncated: 71 more columns]
