# Supplementary material for: Can systematic skewness factors predict future interest rates: Evidence from China
Source: PLoS One. 2026 Feb 5;21(2):e0334345. doi: 10.1371/journal.pone.0334345 (PMC12875505; doi:10.1371/journal.pone.0334345)
Supplement: S2 File — Data2.zip contains data including trading date, total owner’s equity, total asset growth rate, risk-free rate, return on equity and monthly stock data. (ZIP) [file pone.0334345.s002.zip › Total asset growth rate/Total asset growth rate:industry.xlsx]

## Sheet: Sheet1
证券代码	000008.SZ	000009.SZ	000010.SZ	000019.SZ	000032.SZ	000035.SZ	000039.SZ	000049.SZ	000055.SZ	000056.SZ	000065.SZ	000068.SZ	000088.SZ	000089.SZ	000090.SZ	000099.SZ	000151.SZ	000157.SZ	000338.SZ	000400.SZ	000404.SZ	000410.SZ	000425.SZ	000429.SZ	000498.SZ	000507.SZ	000519.SZ	000520.SZ	000528.SZ	000530.SZ	000547.SZ	000548.SZ	000551.SZ	000557.SZ	000570.SZ	000576.SZ	000582.SZ	000595.SZ	000619.SZ	000626.SZ	000628.SZ	000632.SZ	000638.SZ	000652.SZ	000680.SZ	000682.SZ	000695.SZ	000701.SZ	000720.SZ
证券简称	神州高铁	中国宝安	美丽生态	深粮控股	深桑达A	中国天楹	中集集团	德赛电池	方大集团	皇庭国际	北方国际	华控赛格	盐田港	深圳机场	天健集团	中信海直	中成股份	中联重科	潍柴动力	许继电气	长虹华意	沈阳机床	徐工机械	粤高速A	山东路桥	珠海港	中兵红箭	凤凰航运	柳工	冰山冷热	航天发展	湖南投资	创元科技	西部创业	苏常柴A	甘化科工	北部湾港	宝塔实业	海螺新材	远大控股	高新发展	三木集团	万方发展	泰达股份	山推股份	东方电子	滨海能源	厦门信达	新能泰山
总资产(同比增长率) [报告期] 1995年报 [单位] %	-3.43052	17.7816	73.1101	0.576527	12.6222	8.14373	55.1211	16.441	55.8229	29.8623		4.39193	32.3744							26.3036	43.63	27.1765	9.35304	3.24387	18.7629	-1.79671	5.39479	17.1884	18.561	8.09064	57.1279	20.6016	36.766	45.1621	59.4843	13.219	16.5803	38.7306	40.6872	44.834	6.15594	23.4558	16.0232		-0.316039	4.91668	0.218161	8.64364	26.9354
总资产(同比增长率) [报告期] 1996年报 [单位] %	-2.60915	-11.0484	29.9405	-2.46945	2.69639	-5.41551	57.1278	6.19423	81.2583	38.0697	7.32056	6.64962	50.3329							15.9995	56.1658	25.2936	10.2536	50.5663	1.14735	0.0953634	6.28244	13.5567	5.16599	15.0984	17.5389	-7.74746	9.68734	45.2976	158.58	37.8413	9.72794	58.2348	247.007	47.4643	40.8735	50.8227	50.991	-0.535226	0.96328	82.1559	5.58406	-0.314727	13.8462
总资产(同比增长率) [报告期] 1997年报 [单位] %	50.7505	2.7208	19.619	1.737	15.849	10.0144	27.8503	7.00855	86.0669	16.4369	71.3552	43.1387	27.2893	55.8875	3.65494					94.8527	22.3856	18.6682	8.11666	5.3526	49.5255	-11.4571	7.82398	35.6561	7.01611	35.2998	0.335953	5.24023	-8.13668	24.5354	13.5919	11.8176	10.4909	41.7395	3.78021	-16.8843	12.443	42.2793	191.363	162.138	47.0476	14.4858	8.71491	38.7363	53.5904
总资产(同比增长率) [报告期] 1998年报 [单位] %	-10.1104	-13.824	6.74656	5.03367	9.5569	11.3456	11.3356	-12.0319	11.4471	18.4388	44.6028	-0.826031	-2.78393	78.1999	8.6415	68.4725	4.73405	76.8134		20.1412	-0.447403	50.5674	-0.560257	35.3121	19.3634	-12.983	25.1528	39.2752	0.817241	40.3301	44.3017	-54.5685	-10.1948	54.3495	18.2173	24.9631	11.3542	18.0693	3.1254	-3.17121	19.773	84.5229	16.5651	-24.1178	8.87245	59.8396	14.746	17.4329	33.8976
总资产(同比增长率) [报告期] 1999年报 [单位] %	-21.8475	1.50761	7.93782	12.2418	9.73171	39.7567	1146.84	2.1164	17.2392	17.4457	43.3018	9.48072	6.69459	44.3664	77.4121	19.2707	-19.6674	30.2136		83.4701	-9.12846	19.0251	28.3411	18.1908	12.7746	8.76825	21.587	0.633796	-3.20968	5.54942	49.5216	27.3922	33.5461	45.7936	1.72354	2.29336	44.6082	12.4563	-1.70177	63.6975	15.2532	24.0478	-8.02398	15.9943	23.4865	134.969	-2.30565	16.4558	127.211
总资产(同比增长率) [报告期] 2000年报 [单位] %	23.1475	-4.68051	5.51919	-7.93158	15.6121	81.881	0.260942	11.0057	14.308	-6.8595	28.3815	7.15616	73.2976	56.9319	23.3198	145.741	153.999	216.331		14.1106	20.3315	-1.48808	-1.2572	24.938	26.8544	7.07659	8.39	2.10653	5.21248	9.37774	31.3735	30.2017	47.1859	9.57	4.70109	12.7765	1.78762	-1.34939	287.1	84.8492	12.0479	20.5173	-3.19808	73.0417	11.2039	42.9308	40.2578	7.42905	3.32349
总资产(同比增长率) [报告期] 2001年报 [单位] %	-62.7535	-11.4334	-7.41145	-2.25728	6.26651	69.0317	-9.64648	2.81701	-2.74074	-6.07974	196.527	-6.35483	-2.13131	-0.0371235	3.30753	-1.33854	10.6399	11.9042		27.546	30.1388	8.6321	43.99	-6.51899	15.0125	15.1221	25.7598	6.92876	4.6405	5.99026	10.6571	83.596	-11.6459	-2.73068	-17.1035	21.0979	-9.36489	-4.0714	40.0236	30.0794	11.7224	38.6895	-12.1342	99.9398	13.9331	-0.34485	-2.4343	7.34372	11.3676
总资产(同比增长率) [报告期] 2002年报 [单位] %	-34.3696	2.47943	120.894	14.4695	20.3293	13.921	30.327	-27.436	-19.2662	-6.0816	11.7936	-13.2443	3.17233	3.91043	-11.785	28.5176	-9.67705	38.8924		6.4065	45.3973	7.05495	20.013	6.3267	4.98946	-13.4575	-3.51304	-1.09642	18.1683	1.48583	6.69302	1.01402	-0.382341	-14.5759	-25.3576	-19.6109	-4.41947	-8.45746	49.8385	58.8287	8.64193	40.102	-18.6699	1.08405	8.87721	-15.664	-12.2322	9.81411	5.63517
总资产(同比增长率) [报告期] 2003年报 [单位] %	-14.389	3.66808	33.3624	-1.94067	2.29108	18.1541	26.8583	-18.1681	15.3381	-2.26342	24.8641	42.7488	14.7944	13.4956	-8.53235	15.3486	12.9575	76.4792	235.74	12.6642	-2.45257	2.20725	23.8653	8.51447	13.4048	2.02581	13.4481	-4.37474	20.3557	3.69502	3.44048	1.05396	32.2383	-6.56667	-10.9818	-5.48785	-2.36676	-6.97109	38.0434	29.8533	-4.59993	7.91956	-46.2621	117.563	9.19908	-5.92062	-5.57171	26.7772	-14.6392
总资产(同比增长率) [报告期] 2004年报 [单位] %	50.1902	16.6306	-0.53508	4.59248	12.7102	-73.5768	70.0997	80.7627	5.41189	-9.02631	0.362916	44.5021	3.2198	5.81009	8.05616	12.7521	123.678	37.836	107.54	18.7142	8.01676	11.2594	7.21868	2.1641	13.599	0.765603	-8.33308	4.70016	36.6729	0.212321	-10.6656	7.50601	16.5723	-17.115	-4.62572	-2.24205	-13.2665	-2.43924	16.7785	11.7063	0.0706599	0.800598	-6.04746	-25.6018	20.5011	5.26052	-10.5973	7.38938	55.1698
总资产(同比增长率) [报告期] 2005年报 [单位] %	-0.174403	-1.64487	-59.0031	-5.42566	6.31329	-1.11995	-2.09473	19.6638	-3.26911	-22.2728	10.2992	-14.3219	-1.67801	7.14351	13.5292	9.7208	7.79044	16.5396	7.89311	8.57896	2.7337	16.7675	-7.95716	-0.0960594	-2.70391	4.16908	15.9996	-5.86879	8.19366	10.1522	1.5776	-5.77139	-2.56802	-1.39685	-1.28373	-10.4171	2.84343	-1.53152	-0.574242	-23.3737	-1.85728	-2.45923	-23.9459	6.76809	8.28671	3.03396	20.7595	4.93644	6.88707
总资产(同比增长率) [报告期] 2006年报 [单位] %	-15.2266	14.4141	-36.9297	7.83663	8.4379	0.840873	40.8692	-1.2583	-1.30566	0.917542	20.056	-14.4313	2.70294	31.5856	31.0803	4.36929	-28.4285	28.6159	223.459	18.29	17.2073	5.68894	5.80793	-13.4657	-26.6879	71.2413	-7.17821	147.381	19.5669	3.25073	-4.09458	39.1739	14.0566	-24.1761	6.59546	-15.5956	19.3677	7.13439	7.78043	29.4447	-5.02913	-0.698095	-1.53467	17.604	26.3581	-0.61721	27.7161	35.2573	0.087269
总资产(同比增长率) [报告期] 2007年报 [单位] %	2.9274	4.40914	28.2728	-1.14952	28.3342	-0.25675	66.9669	11.0731	11.0757	40.7853	-16.823	-5.86035	0.706228	35.8804	69.35	10.8831	-52.3841	58.9558	30.7409	-1.34	14.8213	43.6214	-9.69395	-1.40877	-47.075	25.4573	-0.356152	41.9494	35.223	15.8717	111.369	-11.0547	7.52566	2.5243	18.3932	-9.4751	-28.1132	-5.28126	10.3045	41.8896	7.24581	13.9056	184.913	8.80011	31.2852	5.35703	-0.487593	10.215	15.2186
总资产(同比增长率) [报告期] 2008年报 [单位] %	-0.218748	4.18697	-29.3209	13.6448	-25.861	12.849	-15.8125	-6.87944	5.97364	8.77658	63.5279	-8.20955	11.1121	9.76828	-19.8242	0.795702	10.0219	169.929	30.5275	1.86096	-13.7332	16.5215	20.3416	25.6694	-9.50232	-32.9731	-9.52955	18.4165	38.5123	5.29379	-37.2312	1.38703	-0.865786	-10.8847	-17.8614	-3.34707	0.0726444	-0.194967	-3.18845	-27.0954	1.02578	-5.73971	48.5451	12.4697	30.8162	5.95008	-3.05747	5.42829	19.7795
总资产(同比增长率) [报告期] 2009年报 [单位] %	0.62543	23.3115	14.7192	17.185	5.73588	2.46044	8.10386	8.44902	6.25143	28.537	5.92073	-77.7789	6.37248	6.62706	9.24128	8.42099	-3.14789	46.6766	23.7477	-2.84937	29.6679	-3.98831	29.3772	22.7346	-26.4141	-1.07586	10.2878	10.1868	52.4942	-0.490428	21.745	1.67781	8.09993	-39.1316	54.9222	-19.3458	7.66313	-6.33429	0.991391	25.768	28.674	-4.46564	-0.240984	20.6747	22.6443	0.388631	-2.40839	-0.532336	2.62551
总资产(同比增长率) [报告期] 2010年报 [单位] %	-1.85845	33.6262	-8.47674	5.63274	3.55856	8.32324	44.8956	29.8868	34.2826	6.44172	-16.4779	-37.6432	2.30578	12.8706	72.5067	0.491429	-2.75965	85.747	44.0158	24.9681	21.5531	15.7158	64.5489	18.0735	-91.7137	-6.11457	-6.53955	22.814	94.4033	7.61529	10.415	4.37107	45.6473	-41.16	16.409	-9.2459	17.9	-14.5197	19.5593	52.9586	13.0785	12.7137	19.2614	20.142	68.7854	7.87048	6.56247	31.1227	-3.79287
总资产(同比增长率) [报告期] 2011年报 [单位] %	-0.892601	17.5665	12.2791	61.2778	-11.9322	6.93605	18.9007	66.9116	8.64643	0.00395459	19.3005	-10.2019	8.82176	40.2075	-26.1805	7.73015	8.90841	13.4749	17.1893	22.8813	17.3834	17.8636	36.9554	12.1215	-76.3469	70.0591	-1.7339	13.4565	22.3524	4.85103	16.3198	-5.92566	6.08088	-14.0809	-16.1412	29.952	14.5601	18.4433	21.5868	28.708	12.2639	11.0603	1.53991	47.0073	29.0809	4.39619	23.6203	38.5425	1.94758
总资产(同比增长率) [报告期] 2012年报 [单位] %	4.52026	11.7575	0.638776	15.1634	7.48254	-51.6252	-2.12756	31.141	7.60298	30.2239	36.8838	8.52383	-2.24498	13.5144	14.127	30.2513	40.5567	24.2977	7.75993	-2.06518	12.1546	6.20901	30.6665	11.4564	8.34915	3.58669	0.450794	-40.5458	-0.735807	-3.81412	18.5645	4.13927	2.16497	168.772	8.58512	0.879842	59.9068	-4.1808	10.585	1.76192	-7.48008	30.0012	24.8607	19.7509	-3.64593	23.2662	-6.34357	16.1353	-1.5579
总资产(同比增长率) [报告期] 2013年报 [单位] %	2.08467	3.34417	92.4069	9.29227	-11.2648	-96.6087	15.2615	81.1183	11.6743	288.904	24.8604	38.7888	5.56336	14.0234	14.1432	8.74998	49.4675	0.632421	18.3977	19.7146	34.6004	24.7682	7.78215	-3.49757	6.50542	11.1023	52.8877	-87.0067	-1.78899	1.02818	9.75919	-10.0867	5.93327	1.87894	-2.37895	60.5371	0.7551	25.3129	-3.16275	10.5048	17.0288	15.2844	17.0386	20.2114	-5.45352	11.5841	-2.94415	56.3289	-2.03006
总资产(同比增长率) [报告期] 2014年报 [单位] %	7.56466	8.18183	-21.7526	2.46542	-5.13762	60.8382	20.8939	38.697	40.8978	0.880089	23.4892	-28.8817	22.1738	6.78291	12.6208	14.8676	17.2587	4.71402	53.3482	3.90334	3.75654	23.0473	-5.06	-1.42558	6.43298	32.2512	-0.20955	-24.7488	-7.82906	2.91637	22.747	0.00594171	-4.14638	-5.7987	2.73959	-1.3923	0.332602	-0.91165	-6.5739	43.6998	10.0558	4.30083	109.521	15.3694	-11.1832	15.9464	-3.60014	24.4539	-0.82441
总资产(同比增长率) [报告期] 2015年报 [单位] %	432.523	23.0107	541.888	-8.15456	-23.1732	34.4328	21.6311	-27.2271	21.8807	1.57209	34.5582	80.132	15.4246	-5.84786	50.1168	11.3891	-17.2613	-0.0372617	-6.03832	15.7071	5.54113	10.64	-12.6303	-3.2424	3.88801	2.13042	5.0407	-0.13388	-2.007	33.6802	1088.87	5.97352	1.10241	-3.96904	2.07221	34.4632	18.0384	15.5935	-3.71349	7.44004	7.85865	20.6868	1.31278	21.6919	-16.1624	5.2314	0.276725	34.7993	-1.86242
总资产(同比增长率) [报告期] 2016年报 [单位] %	128.249	19.3718	-5.98381	11.1353	-8.01238	36.3597	16.4003	51.2323	52.0346	33.0776	37.2547	73.3424	4.80144	4.39026	16.5328	-1.38187	-14.3619	-4.88887	41.566	14.5227	16.2397	11.2552	2.84529	6.25067	44.4252	4.50388	28.9643	2.81483	0.979643	22.0701	0.707945	15.3803	20.8826	-7.71068	15.2348	-19.4894	-0.737199	-0.709608	-0.86758	43.1117	-12.2753	-5.54064	-41.125	12.2618	-1.45554	4.2354	1.66982	12.6177	-0.519318
总资产(同比增长率) [报告期] 2017年报 [单位] %	30.3401	25.3737	-36.0196	-9.17722	-1.43582	35.5384	4.80652	48.064	12.3525	32.3349	-5.62703	113.416	12.5816	5.10422	33.7057	14.8826	4.25687	-6.72188	15.961	7.04773	23.1497	-13.661	13.1727	2.80524	17.1747	3.39424	-5.18559	-1.29419	5.21738	10.2754	9.74375	-12.3641	5.14497	-0.107541	0.0482736	-23.268	4.69179	56.5403	-9.20803	-26.9852	-14.2782	4.30268	-38.3135	2.29074	3.22811	40.6244	52.2145	-3.10457	2.42732
总资产(同比增长率) [报告期] 2018年报 [单位] %	-1.98487	10.1084	5.41439	9.4387	-1.8714	8.34717	21.6529	15.7888	39.7805	-11.9812	-0.144981	22.8266	10.9047	2.56589	23.0626	0.749471	0.0377161	12.3965	8.24634	-4.78036	1.15992	-4.75604	23.0658	-1.37626	35.5411	12.5763	7.13253	20.7807	14.4661	-0.913621	19.2374	2.44595	3.84834	14.4624	-4.74967	37.6879	9.11964	-2.70113	7.68872	-22.7494	17.966	10.2902	-18.8258	5.46444	-2.98889	7.59241	-50.424	-4.11016	-42.072
总资产(同比增长率) [报告期] 2019年报 [单位] %	15.0786	1.20605	31.112	4.73207	8.77127	436.921	8.32278	-0.587959	6.67155	-6.01958	28.8097	9.94876	6.86257	4.22475	27.0066	3.49746	10.8887	-1.48585	15.3721	3.51737	1.53068	-64.6332	26.1907	8.46	29.3572	35.2733	5.64838	-1.06377	13.9226	-0.768212	16.4385	6.85463	5.91159	-8.50819	-1.50194	-4.79903	4.26163	-16.6276	6.89258	-1.48588	66.9593	9.87232	-29.3896	-1.09917	-4.70615	21.4666	14.1952	20.3819	-11.5762
总资产(同比增长率) [报告期] 2020年报 [单位] %	6.50724	5.45124	-17.4741	7.88652	10.3963	6.51411	-15.0464	3.06877	4.37022	-6.15006	22.6181	-1.91398	18.9978	7.81548	21.5444	-5.95557	-24.5594	26.2924	14.3218	4.91669	6.73197	-22.9724	18.7673	-4.44362	45.1273	45.794	10.4933	1.77596	13.8947	2.82445	14.4968	-0.645668	7.79708	3.59826	13.3035	22.5551	6.98066	3.83243	17.62	-3.48665	41.7828	7.52151	-3.94854	-1.81249	8.64299	10.1789	10.0812	-9.18001	14.2386
总资产(同比增长率) [报告期] 2021年报 [单位] %	-3.49877	16.3752	29.5268	4.92839	22.42	-51.3687	5.54744	19.2233	3.10904	-7.06597	6.9819	8.45081	6.41247	74.169	22.0932	20.0366	18.9943	4.93935	2.20715	5.1297	7.2599	-46.0999	19.8611	-4.41962	51.3898	31.5031	15.3212	27.1433	-1.40648	0.950482	12.2863	22.9168	8.8047	5.44469	22.9557	-4.57045	26.0974	-13.8935	15.4991	15.3429	29.8518	8.1615	10.7023	10.833	10.7563	16.0149	-5.79467	-12.3284	4.28842
总资产(同比增长率) [报告期] 2022年报 [单位] %	-9.17898	41.0542	-21.0314	-2.97647	15.0372	8.03431	-5.45776	16.1235	3.94612	-7.26229	14.1475	6.99048	17.5237	-4.56709	15.6821	-2.3179	23.8638	1.2579	0.00336739	7.28959	7.16746	20.417	4.78821	7.37152	23.5806	5.97601	6.93077	-4.05738	4.4586	32.5402	4.96287	20.5022	15.6161	6.26064	7.38577	8.20841	8.43712	-8.73105	-7.4585	2.14846	26.3163	-1.68023	1.0319	7.48125	1.69571	18.7052	-18.6995	1.96309	1.11076
总资产(同比增长率) [报告期] 2023年报 [单位] %
[truncated: 1,352 more columns]
