# Supplementary material for: Can systematic skewness factors predict future interest rates: Evidence from China
Source: PLoS One. 2026 Feb 5;21(2):e0334345. doi: 10.1371/journal.pone.0334345 (PMC12875505; doi:10.1371/journal.pone.0334345)
Supplement: S2 File — Data2.zip contains data including trading date, total owner’s equity, total asset growth rate, risk-free rate, return on equity and monthly stock data. (ZIP) [file pone.0334345.s002.zip › Total asset growth rate/Total asset growth rate:it.xlsx]

## Sheet: Sheet1
证券代码	000004.SZ	000021.SZ	000034.SZ	000045.SZ	000050.SZ	000062.SZ	000063.SZ	000066.SZ	000070.SZ	000100.SZ	000158.SZ	000409.SZ	000413.SZ	000503.SZ	000509.SZ	000532.SZ	000536.SZ	000555.SZ	000561.SZ	000586.SZ	000636.SZ	000670.SZ	000676.SZ	000725.SZ	000727.SZ	000733.SZ	000810.SZ	000823.SZ	000829.SZ	000836.SZ	000938.SZ	000948.SZ	000977.SZ	000988.SZ	000997.SZ	001229.SZ	001266.SZ	001287.SZ	001298.SZ	001308.SZ	001309.SZ	001339.SZ	001373.SZ	002008.SZ	002017.SZ	002025.SZ	002036.SZ	002049.SZ	002055.SZ
证券简称	国华网安	深科技	神州数码	深纺织A	深天马A	深圳华强	中兴通讯	中国长城	特发信息	TCL科技	常山北明	云鼎科技	东旭光电	国新健康	华塑控股	华金资本	华映科技	神州信息	烽火电子	汇源通信	风华高科	盈方微	智度股份	京东方A	冠捷科技	振华科技	创维数字	超声电子	天音控股	富通信息	紫光股份	南天信息	浪潮信息	华工科技	新大陆	魅视科技	宏英智能	中电港	好上好	康冠科技	德明利	智微智能	翔腾新材	大族激光	东信和平	航天电器	联创电子	紫光国微	得润电子
总资产(同比增长率) [报告期] 1995年报 [单位] %	47.2468	29.0559	5.84384	2.20566	22.8325	53.8339	62.508	9.6137				9.68829	14.0648	-12.2011	4.31984	10.5363	16.5388	19.4177	26.3614	1.95453	13.6151	19.024	92.3283	15.4023	6.22178	22.5146		15.4114	-1.1705	26.8972
总资产(同比增长率) [报告期] 1996年报 [单位] %	-49.8374	35.4964	4.5718	2.57763	5.20261	-9.25769	61.8715	5.63576				50.5263	310.794	34.4611	5.18043	-39.8025	3.51837	-11.701	39.4047	1.65488	143.998	23.6199	220.536	15.78	9.27432	34.6204	15.5189	23.3547	47.5214	94.8514
总资产(同比增长率) [报告期] 1997年报 [单位] %	-8.10185	17.2982	-2.67313	2.84024	7.38735	35.4821	254.7	92.9815				26.1873	-13.5076	-22.2268	-16.3055	0.923067	0.71325	7.07144	22.515	-20.3942	-12.9527	97.3077	21.8084	52.9091	75.6218	97.5884	6.53176	74.919	96.1424	366.045	84.4759	-5.36249
总资产(同比增长率) [报告期] 1998年报 [单位] %	-34.4099	102.212	-34.3326	-23.9954	13.2568	38.0306	62.4799	46.4961	6.42319		3.90515	-20.1529	-36.2466	18.8217	14.5305	-25.821	-23.0638	-6.34651	4.85387	-3.96981	53.2625	89.9164	50.3645	19.5011	24.3533	2.77335	1.18987	21.7198	13.0585	49.6161	40.7294	34.9529	-5.91689	13.7781	26.0898
总资产(同比增长率) [报告期] 1999年报 [单位] %	-13.8109	7.0641	-10.9144	5.71035	12.2616	9.0519	54.2427	22.7518	12.5105		-20.7216	-9.38064	-7.2107	6.02375	19.6217	-1.84901	-8.59214	-13.724	-34.1263	-5.65553	15.4106	27.9258	19.1411	31.8785	53.7231	21.0385	-6.42438	10.4778	25.1533	76.6922	228.032	26.7072	-21.9077	36.8953	34.7923
总资产(同比增长率) [报告期] 2000年报 [单位] %	52.3869	1.37156	61.1123	10.5178	16.3416	-8.23047	87.8538	30.3661	87.4864		41.6797	21.6285	-20.9549	22.1143	11.4004	-27.5405	-9.1466	-5.06506	-6.2402	-7.29264	160.357	5.31756	13.1715	78.2619	10.981	9.08432	-13.6952	41.4427	3.80523	29.9675	37.3785	-3.28952	208.146	328.596	211.932
总资产(同比增长率) [报告期] 2001年报 [单位] %	-56.3153	17.508	8.45242	1.37851	42.1875	1.71565	44.0239	2.03078	0.95942	-0.346539	9.14851	-13.2173	-4.85004	11.8117	79.3242	-3.78034	-1.81666	179.392	-18.405	-19.7569	15.6609	28.8378	74.1593	2.46362	21.2941	38.2075	29.6467	12.2686	2.62377	92.2915	-5.50292	3.64594	-4.79143	6.72365	-0.681138
总资产(同比增长率) [报告期] 2002年报 [单位] %	18.7406	8.6301	9.66661	1.62574	20.5146	14.2824	37.0115	-9.5348	-5.5903	57.2159	1.86978	-16.1107	-2.13919	9.52264	-26.594	31.4545	-31.5116	-23.7454	13.2554	52.5817	9.31837	-5.83424	38.3917	68.1748	38.0851	-1.11146	41.178	5.28331	-18.1355	28.972	47.7071	1.01021	43.5028	28.6154	4.97843									105.237	31.0976	77.1491	48.7291
总资产(同比增长率) [报告期] 2003年报 [单位] %	-9.76405	-13.0284	-1.21635	-5.3808	9.54105	-2.68667	29.0586	-3.90285	-0.532115	9.76226	21.7971	36.8687	-6.20026	50.0855	39.584	9.98384	-1.46709	-47.7121	-52.7074	21.8578	5.42665	10.9178	18.0191	80.7281	7.994	4.05599	21.1078	20.1829	382.486	-24.9591	8.84376	-17.5641	8.16895	10.5098	29.4309									14.5082	24.3861	-0.0763576	28.1202	14.441
总资产(同比增长率) [报告期] 2004年报 [单位] %	-9.92323	-8.68617	-31.7271	-5.09138	34.6731	90.0802	31.6838	9.89204	-0.6245	92.4725	20.7197	-47.8511	-4.78751	18.0714	-5.33123	22.3769	-10.1932	3.48994	-13.833	8.78646	6.22645	-5.41809	31.2211	46.2313	4.1365	-5.4833	18.298	13.9771	91.1907	-32.7147	5.53871	66.6418	24.3587	10.1536	7.33979									152.416	55.2688	132.982	81.7659	19.9079	17.1792
总资产(同比增长率) [报告期] 2005年报 [单位] %	-27.256	6.60138	-24.8864	-1.632	-11.8285	-1.48199	4.55645	10.2269	-21.4605	-2.25795	10.1794	17.2474	-37.6005	0.0895781	-15.9977	-4.16864	-2.41192	3.27505	-0.614015	-8.03721	-4.00482	-20.772	2.65635	16.7289	-5.53327	7.60983	-13.244	5.40694	2.84033	-20.781	-5.96083	2.36368	-5.02758	7.46811	-1.6526									26.2719	-11.0731	47.5732	6.36298	55.6772	50.4925
总资产(同比增长率) [报告期] 2006年报 [单位] %	28.1915	2.25529	-13.5711	0.182386	51.6373	0.724176	18.2815	-5.7648	0.387196	-26.5964	-0.996063	-23.7057	-49.9158	-2.65548	3.16702	9.07787	12.9766	-82.9728	1.6417	3.5608	0.320713	-0.628775	9.47611	-20.8771	-5.01244	11.3281	15.4217	11.5657	40.9319	50.2669	9.32815	-1.8656	-37.7713	13.3673	-2.31094									59.3988	11.0666	22.1683	9.6781	10.3562	39.7319
总资产(同比增长率) [报告期] 2007年报 [单位] %	-15.0082	17.7565	-53.0784	2.95138	131.726	3.24197	52.0654	41.027	-3.53968	-6.30999	7.30459	-60.2776	3.3865	-7.38727	-5.86561	12.912	-8.48498	51.1441	-41.5373	-12.455	8.64016	-85.8383	-0.0510214	-19.1684	-30.4456	2.98957	24.2444	23.2258	27.1076	-3.75501	9.52511	27.6399	16.226	50.2168	16.6217									97.395	3.9579	113.596	18.4678	38.5575	25.5128
总资产(同比增长率) [报告期] 2008年报 [单位] %	-1.18477	-15.7933	-40.8589	-16.8635	7.39259	-26.4057	29.6622	-21.2413	15.9054	12.26	20.7529	3.64211	-6.46053	-0.514156	-20.7457	3.67316	-2.69747	7.69602	-18.8864	-25.1132	-20.8138	20.9429	-3.95531	4.1838	-11.6445	5.87585	1.3475	-12.0435	3.31964	-9.50619	13.2747	39.2759	-9.19423	2.70512	-1.58296									49.2241	5.76363	21.0869	7.64824	2.36927	7.70073
总资产(同比增长率) [报告期] 2009年报 [单位] %	37.3644	10.1832	-18.2292	41.8479	28.9225	-24.4867	34.3578	760.906	8.93319	30.3621	-1.90813	-20.417	-10.3901	-0.505671	-10.2637	10.6021	-50.8808	-29.9222	-22.5301	1.22333	-7.16099	10.3555	-0.137859	119.595	-7.61149	6.60789	-1.4086	7.35501	40.8667	-0.268985	-10.4403	-0.299727	-18.1939	23.5685	18.8204									27.4106	34.2331	4.0936	3.64494	-0.145148	19.5199
总资产(同比增长率) [报告期] 2010年报 [单位] %	-20.0825	22.8109	25.2633	106.267	23.0918	39.1816	23.1336	21.6249	30.0179	76.8779	11.0175	-7.53155	2.94243	-4.25956	9.44854	21.8032	7.49126	155.732	13.0043	2.54082	22.5546	14.2034	-20.3573	77.1411	-5.12103	7.70184	9.88758	9.40959	0.306248	30.1722	2.4769	14.1418	0.928589	11.6822	37.0858									22.8852	13.2793	9.27899	4.82158	6.02822	40.8167
总资产(同比增长率) [报告期] 2011年报 [单位] %	6.56162	55.0543	9.91684	9.23055	1.01173	21.8897	25.2111	-1.73808	14.0313	38.4013	11.5741	-2.7166	-0.203448	-8.69009	-21.5796	-17.7503	-3.43933	-61.778	11.4613	-1.93089	-7.16054	-3.07763	-20.0777	26.8108	1.61901	7.10178	12.7174	0.286494	20.6448	-16.3906	4.96477	-8.46976	5.63932	9.87446	26.9818									11.5045	14.8164	3.27974	10.4263	-0.683234	48.0012
总资产(同比增长率) [报告期] 2012年报 [单位] %	-1.72874	-1.50329	-6.77547	4.00579	-6.19548	7.16484	1.97232	19.4612	9.41213	7.74239	8.04657	-1.12288	451.094	4.14204	-11.4542	-4.9478	27.1924	-16.6343	13.5285	-0.899387	-0.926627	1.37879	-12.0223	-2.41976	-5.37405	0.931029	-13.2069	5.65455	-10.0893	12.1308	26.3072	0.23154	26.0397	8.30471	21.7838									7.68391	11.5474	13.4849	-0.262496	104.954	14.0352
总资产(同比增长率) [报告期] 2013年报 [单位] %	25.5236	34.8204	95.4054	51.6361	2.22438	-2.49043	-6.85627	0.106948	13.1445	-2.08685	0.98607	48.271	338.131	-3.41034	59.8614	12.0989	7.93856	6.5805	2.67192	-4.80061	17.9954	35.6859	-11.3848	37.9002	-22.0486	1.87503	-3.38518	11.5131	24.3174	4.37483	19.6921	17.1352	46.2573	5.13767	23.8093									1.59634	7.52974	12.3718	5.2511	12.9483	24.179
总资产(同比增长率) [报告期] 2014年报 [单位] %	39.6984	5.19089	22.0662	-1.01608	32.9951	-16.9763	6.12983	1.24821	14.8166	18.95	-3.812	86.3875	38.0294	0.482567	-14.5384	1.76317	7.44837	6.14205	14.3624	9.82727	31.3842	302.432	-12.9337	47.2256	1144.33	18.5579	15.9974	19.9463	-5.22615	-8.63643	44.9482	1.518	68.3888	12.4127	0.488955									8.39499	11.0403	14.1611	17.8769	13.3844	15.1174
总资产(同比增长率) [报告期] 2015年报 [单位] %	17.8522	-0.78133	-2.95878	2.942	37.8282	52.7965	13.8208	-2.70187	52.0095	20.3258	97.0384	71.3943	55.7674	3.26705	-9.37676	10.9412	-14.026	15.1217	18.9137	-1.32402	29.6086	-9.27457	-50.3016	12.0028	5.81299	26.298	34.0852	-3.17853	2.2695	46.6866	34.553	0.0529225	31.4497	6.70061	29.2614									5.3679	-1.88569	14.1305	43.0844	18.3227	60.1583
总资产(同比增长率) [报告期] 2016年报 [单位] %	-43.8848	-18.2747	3702.87	38.7349	0.234152	11.9741	13.4655	3.56044	17.8517	31.6603	17.0202	9.19189	62.5992	0.705497	-39.8546	59.8738	111.125	28.848	1.85577	3.97556	0.823991	12.2269	1976.77	34.4329	5.71738	22.9318	8.43209	2.26136	5.35856	-22.3413	490.493	0.640878	16.1111	11.6238	29.2577									36.7569	2.82415	14.9256	35.101	8.16494	29.9765
总资产(同比增长率) [报告期] 2017年报 [单位] %	20.172	41.6656	42.459	1.84874	36.7766	23.7316	1.63887	-70.7063	15.5482	8.94215	-0.11697	-3.62885	34.5931	-2.92921	-10.7696	19.4344	10.9528	12.8609	20.2552	1.65648	-4.72132	-42.3363	8.25778	24.8489	-0.0463096	9.95194	15.1242	7.95941	20.0947	1.96159	14.7478	5.74492	96.9515	53.5345	36.6447									36.0047	-2.42258	18.2214	26.8634	16.5766	36.1964
总资产(同比增长率) [报告期] 2018年报 [单位] %	30.6249	-6.38637	7.05413	10.0925	9.65438	17.9845	-10.1495	5.26682	18.6011	20.2565	10.5834	-19.7409	5.77862	-11.612	-32.092	10.4586	-9.17554	-0.219106	4.76781	6.90431	11.2893	-44.4443	12.2714	18.7107	-4.68619	12.6755	10.1926	6.61943	-10.2449	15.443	13.9101	11.597	43.1606	2.25398	28.9009						69.9464			34.3335	6.25599	7.50649	39.2833	9.96725	6.00385
总资产(同比增长率) [报告期] 2019年报 [单位] %	325.566	15.3564	13.2207	-1.90084	9.0178	10.1785	9.16221	28.3906	-6.13395	-14.4835	0.0966634	-20.016	-6.63534	1.9416	-24.1988	-1.99848	-23.3956	0.553423	10.9878	4.30453	-0.593986	-77.0075	17.3532	11.9672	-33.3121	-15.2091	21.8477	5.11118	6.34906	-15.9619	12.6301	30.3324	14.8825	9.57787	10.7908	65.6762	57.6628	20.2977	19.3173	9.45881	90.0983	15.8873	9.35359	-5.55102	27.2468	18.4739	30.8734	11.7561	0.61032
总资产(同比增长率) [报告期] 2020年报 [单位] %	4.62182	17.2395	4.31224	9.66915	12.3861	7.84535	6.68033	27.039	42.2558	56.4551	5.22011	-77.3306	-4.32586	-22.8228	73.7072	-7.88986	-17.0184	12.053	9.70709	-21.4886	25.3863	2424.72	-34.9872	24.6303	-34.1188	2.1836	-2.81712	21.1418	5.59126	1.10066	7.55191	19.8235	30.3096	15.2393	-3.81109	50.9335	121.482	63.3014	6.30591	25.4982	58.6839	46.6569	55.2521	19.2919	-0.791534	15.3576	38.2103	19.1986	-7.31849
总资产(同比增长率) [报告期] 2021年报 [单位] %	-28.9718	25.026	26.927	12.1347	9.34575	28.804	12.0347	18.8174	-17.4684	19.7066	11.4293	20.3623	-3.61509	-8.05883	110.978	19.6777	-5.24726	3.06876	8.86039	4.96131	23.3361	3.12707	-15.5452	6.12266	14.879	24.1654	9.23982	20.4441	28.5654	2.29654	14.2065	48.155	20.576	25.3477	-4.44063	48.8053	37.3902	63.306	42.3911	12.1522	39.8975	50.0736	11.0871	27.3371	9.83445	42.7025	4.97706	51.9751	5.19307
总资产(同比增长率) [报告期] 2022年报 [单位] %	-48.1896	2.8246	3.10232	0.96338	7.01232	3.78397	7.22322	3.54862	-5.41589	16.5981	-0.248278	106.656	-6.22609	-7.34816	6.47965	-12.1021	-19.4593	0.145717	10.8101	8.35191	46.0787	30.58	-15.5685	-6.58876	-14.9746	21.9137	-3.45749	3.06124	16.7443	4.85935	11.4571	36.7827	-11.242	20.9514	2.90694	151.089	111.365	-2.8958	15.9511	83.9842	72.2569	72.2283	-17.0995	17.4075	26.0392	6.93064	15.8442	32.2328	-6.15347
总资产(同比增长率) [报告期] 2023年报 [单位] %
[truncated: 1,026 more columns]
