# Supplementary material for: Can systematic skewness factors predict future interest rates: Evidence from China
Source: PLoS One. 2026 Feb 5;21(2):e0334345. doi: 10.1371/journal.pone.0334345 (PMC12875505; doi:10.1371/journal.pone.0334345)
Supplement: S2 File — Data2.zip contains data including trading date, total owner’s equity, total asset growth rate, risk-free rate, return on equity and monthly stock data. (ZIP) [file pone.0334345.s002.zip › Total asset growth rate/Total asset growth rate:material.xlsx]

## Sheet: Sheet1
证券代码	000012.SZ	000060.SZ	000301.SZ	000401.SZ	000408.SZ	000420.SZ	000422.SZ	000426.SZ	000488.SZ	000506.SZ	000510.SZ	000545.SZ	000546.SZ	000553.SZ	000565.SZ	000592.SZ	000603.SZ	000612.SZ	000629.SZ	000630.SZ	000633.SZ	000635.SZ	000655.SZ	000657.SZ	000659.SZ	000672.SZ	000677.SZ	000683.SZ	000688.SZ	000691.SZ	000698.SZ	000703.SZ	000707.SZ	000708.SZ	000709.SZ	000717.SZ	000731.SZ	000737.SZ	000751.SZ	000758.SZ	000761.SZ	000762.SZ	000778.SZ	000782.SZ	000786.SZ	000789.SZ	000792.SZ	000795.SZ	000807.SZ
证券简称	南玻A	中金岭南	东方盛虹	冀东水泥	藏格矿业	吉林化纤	湖北宜化	兴业银锡	晨鸣纸业	中润资源	新金路	金浦钛业	金圆股份	安道麦A	渝三峡A	平潭发展	盛达资源	焦作万方	钒钛股份	铜陵有色	合金投资	英力特	金岭矿业	中钨高新	珠海中富	上峰水泥	恒天海龙	远兴能源	国城矿业	亚太实业	沈阳化工	恒逸石化	双环科技	中信特钢	河钢股份	中南股份	四川美丰	北方铜业	锌业股份	中色股份	本钢板材	西藏矿业	新兴铸管	美达股份	北新建材	万年青	盐湖股份	英洛华	云铝股份
总资产(同比增长率) [报告期] 1995年报 [单位] %	68.0821	-18.6793		21.4838	16.2385	-3.80982	1.89507	15.3727		0.699136	19.478	23.8434	14.0653	56.9682	10.7379	-30.3792	10.0221	9.39816	-2.38032	321.536	2.26288	40.9676	49.8473	10.0143	47.9188	20.3188	18.3021	61.6925	12.3999	133.363	44.8159	12.8098	6.17195	20.6855	2.61394	26.1517	28.7346	23.8209	8.57722	5.32256	12.3115	45.1971	2.16879	21.3786	1.77529	59.7863	5.21211	11.8203	19.5811
总资产(同比增长率) [报告期] 1996年报 [单位] %	25.8536	41.4147	0.918382	52.6384	66.346	43.0367	81.3492	79.6133		-1.80434	38.3508	3.65905	30.8867	26.5587	19.6532	44.7	63.9111	44.7599	3.36375	35.4862	0.307054	122.813	29.0298	77.958	3.43292	30.2751	12.5983	135.058	55.8105	2.39606	4.20262	16.6964	14.2622	9.41961	5.85727	37.7864	41.3481	114.646	11.7487	-10.2825	19.206	42.6582	7.08718	-4.4689	85.4469	15.4374	30.6938	18.2983	21.4181
总资产(同比增长率) [报告期] 1997年报 [单位] %	12.1477	11.1196	20.8489	20.3666	43.2582	-2.35961	29.2728	25.1818		7.70798	37.458	-4.01059	28.6562	59.3808	10.7866	24.6528	8.87308	-6.90374	-10.0102	5.44229	48.2485	23.6259	30.0167	16.5106	6.54792	17.1146	20.9768	235.791	67.249	11.4243	87.2231	26.8071	106.066	32.1065	19.0635	38.2311	98.5582	103.02	34.6713	180.452	60.4593	141.85	169.127	16.6434	179.226	95.3603	43.3747	123.195	44.8919
总资产(同比增长率) [报告期] 1998年报 [单位] %	3.17026	25.6663	50.4524	-6.65076	87.1329	13.3256	70.9591	162.747	37.3735	0.0591077	-9.07099	15.9309	4.93025	8.74908	6.00155	-5.23683	-18.9263	61.1478	395.563	151.926	295.42	53.2838	22.6091	22.9579	68.9274	23.8436	84.1703	10.2209	47.7426	16.8002	66.9799	-13.3571	43.7203	7.72569	16.7079	81.4678	-0.699333	36.4931	21.5753	100.715	12.2096	27.7206	23.2712	6.71768	41.7151	12.765	8.6931	11.8492	70.3842
总资产(同比增长率) [报告期] 1999年报 [单位] %	-12.8225	286.555	2.47856	-0.838905	5.14098	21.8208	31.3243	23.692	33.9375	-31.2562	-1.23999	-22.3863	-25.5503	14.4603	-3.07705	-22.4127	-3.38727	-2.5711	0.679895	37.9437	81.4841	17.6147	55.846	97.6981	15.2724	38.5279	43.1816	4.21658	29.72	13.7422	13.9232	55.6899	18.38	6.02477	10.4398	-2.2892	48.1019	23.414	-3.59073	4.1974	13.4123	22.396	13.3332	6.37012	5.73272	22.7833	14.4456	17.2162	26.2394
总资产(同比增长率) [报告期] 2000年报 [单位] %	-1.4218	7.44945	43.9367	9.61182	1.65938	48.3326	21.7416	8.85291	62.3338	25.0192	6.83544	1.65196	-26.1787	6.11758	24.7555	-1.85847	-2.62507	63.025	-12.3059	65.1706	3.68459	49.4883	33.7703	4.93154	39.3824	21.1624	41.2016	6.28003	55.5912	-0.182897	6.94508	47.1087	0.603276	15.9234	10.1564	23.7112	13.7139	22.1694	25.7345	-1.07006	7.9488	15.6449	12.0306	9.30732	61.8776	23.4242	4.64408	30.3291	6.54461
总资产(同比增长率) [报告期] 2001年报 [单位] %	-2.77459	3.86542	7.15597	27.9655	19.9956	-2.19467	62.0165	52.11	37.2915	-7.33047	81.0151	-0.636153	2.1771	-11.0254	2.35716	54.0103	-34.367	9.12135	2.34672	11.0843	2.95939	-11.0268	9.21761	11.745	19.0509	113.384	60.831	23.7783	37.9505	-2.73447	2.04727	36.5303	21.0311	-1.49873	8.94707	31.0543	3.65044	9.54216	6.49023	2.51111	12.1451	-2.77924	40.3646	-5.99169	9.41641	20.9283	15.9442	-7.95128	1.49367
总资产(同比增长率) [报告期] 2002年报 [单位] %	10.6102	-0.65238	36.0407	17.2974	9.4699	-3.28794	13.1465	29.0861	17.5563	0.682782	36.8314	12.8475	19.4073	-2.62741	1.45014	-25.7972	14.2119	21.6038	10.9421	15.8304	25.4759	-1.59375	27.3941	-2.06273	31.5366	-48.9061	41.5649	3.49216	23.5626	7.38992	-12.2113	24.915	5.82163	-25.4758	9.35653	35.652	65.487	-1.61542	-2.16522	-4.89065	16.9904	-9.77977	23.5113	27.466	9.91238	11.3657	39.6281	-1.18671	18.9494
总资产(同比增长率) [报告期] 2003年报 [单位] %	17.7782	3.94475	17.7003	32.6659	21.7363	4.70097	20.8522	57.4463	17.7325	27.1719	17.2706	7.29452	26.2275	-0.752867	7.70731	-22.5835	0.945833	33.2323	23.3428	45.5185	7.87423	22.2152	1.67794	8.33204	28.4385	1.91315	30.5195	-2.06054	30.5386	-2.28706	16.9952	-37.6213	10.3694	-10.9107	28.2674	52.6113	-1.41858	4.87684	15.0878	22.3764	0.857112	4.81389	29.6881	8.83545	11.456	38.2829	152.363	33.5336	26.1211
总资产(同比增长率) [报告期] 2004年报 [单位] %	34.8271	2.75569	4.98927	15.1363	-8.01793	1.52523	22.5464	-6.92775	54.9263	9.18259	11.559	13.1584	-10.2358	-1.99777	3.50589	-38.7629	-1.34003	5.82998	14.2386	25.4049	-40.2623	80.8064	-16.8015	22.2855	12.2335	4.11487	43.5818	-18.403	-10.3428	-10.7125	-5.02162	-11.2594	13.2186	24.1763	23.1973	36.7962	12.3605	6.58069	12.7747	48.4214	10.4955	27.5091	16.7588	7.67452	25.7406	17.8442	11.2659	14.2049	19.2924
总资产(同比增长率) [报告期] 2005年报 [单位] %	16.5108	-3.93503	7.37432	9.54354	7.51262	-0.0359091	33.5908	-18.7333	13.3696	-16.8606	3.98486	-19.4383	67.5213	6.13761	3.08935	-40.3342	-18.666	-4.79077	20.2563	31.7292	-42.012	67.7877	-6.90295	-1.98085	8.7442	-44.4381	23.5153	-2.99157	-68.2185	10.8855	11.6125	31.1802	-4.44515	-21.8973	28.4043	11.5566	11.6193	2.20205	17.5369	15.2657	-2.42564	5.69246	9.86004	-1.74069	46.2726	4.98158	15.3536	12.5996	10.8387
总资产(同比增长率) [报告期] 2006年报 [单位] %	22.6856	45.4342	-4.33653	2.99472	-16.5226	12.1562	67.8332	4.76713	14.4086	-99.9717	-15.203	-4.73004	-16.8173	-2.55987	3.57012	6.46831	19.6821	9.16943	49.3608	95.6645	58.6856	58.8194	-35.2267	-17.4812	10.3296	-20.6102	5.44087	26.2596	-59.9863	-29.1353	18.2274	-40.033	4.3244	-6.76521	17.5276	0.733868	40.4223	-0.366474	22.0668	62.3874	253.936	9.95326	17.6287	9.06013	8.0779	4.76276	23.9766	-14.2544	22.066
总资产(同比增长率) [报告期] 2007年报 [单位] %	24.7429	15.9626	-6.01907	32.4978	9.21072	14.4224	61.1332	-7.15146	7.06542	771.871	0.591099	0.00578754	-0.598212	7.11449	71.3265	-34.469	5.54435	11.6473	12.3136	20.931	-38.7315	17.0509	34.8177	-16.6344	-9.79496	-25.6016	14.036	47.3786	-99.5714	11.6812	13.8915	-1.30927	65.4619	16.2875	23.5261	36.0942	9.43557	4.63635	12.5041	83.7788	8.06835	5.55212	11.2615	10.2245	8.89663	26.3956	18.4385	13.8851	1.62755
总资产(同比增长率) [报告期] 2008年报 [单位] %	22.7503	-1.00278	21.2482	55.1331	-33.2439	-13.0427	29.0443	-5.84025	19.4828	8.25532	-2.70158	2.08252	-4.9512	17.7381	27.6477	445.093	-2.17062	17.709	11.0325	-2.39914	-21.6965	6.85135	23.0166	-49.831	-4.78271	8.40104	40.3457	25.6651	251.203	-5.13353	43.0398	-7.72248	26.2796	-1.21994	16.582	2.62965	55.7686	6.2356	-16.2411	5.09085	11.4661	-4.24914	24.3628	-29.9303	-6.19065	48.4269	18.4616	-15.6193	30.0896
总资产(同比增长率) [报告期] 2009年报 [单位] %	5.17816	46.783	1.59856	69.7228	-26.7778	13.2593	19.1788	-30.0335	7.27614	8.80718	5.09524	-32.4539	-28.1121	-0.507994	16.5367	11.4722	6.43128	-3.0461	2.32573	23.8651	-22.6202	-5.71973	39.4485	2.79226	5.99692	-17.5105	12.5985	41.5215	-31.3108	-5.8521	6.58378	-13.8129	2.46775	11.3335	14.8498	6.1319	-25.3457	-9.97318	11.8603	9.02483	6.41566	2.80024	25.3599	12.3267	19.7222	48.6617	17.3098	-0.883118	30.3449
总资产(同比增长率) [报告期] 2010年报 [单位] %	14.2602	25.104	-3.40476	39.5909	-14.1877	6.79197	38.6935	-2.40379	24.3293	56.8134	-13.8119	-6.3239	19.3931	-1.18745	-3.00084	79.6043	-10.2746	1.06807	6.59411	34.7305	-5.70175	-1.93786	27.173	-18.2544	11.5617	-23.4148	12.9442	-12.2404	-24.4283	-47.4491	-2.43544	-1.97565	29.6996	19.9167	2.1459	25.9435	25.9338	-6.99407	16.2037	7.37101	3.01552	15.5175	29.9678	21.6279	22.7477	13.6939	12.3373	1.24299	22.7042
总资产(同比增长率) [报告期] 2011年报 [单位] %	22.549	-3.62695	-6.94605	25.8589	-2.97064	4.10378	42.8552	93.1843	30.0871	9.03144	-2.69714	-12.5393	-12.6673	8.49098	-30.4883	-5.4127	44.2009	23.8701	-54.7402	-3.64382	-20.1935	1.94067	20.2595	4.95685	0.15631	1.71797	-22.1932	5.98067	910.134	16.9421	-0.534428	62.3359	14.4039	3.6221	4.48221	5.46398	5.55818	6.40077	-22.6433	23.0146	14.4617	116.506	22.5017	-2.50961	15.7356	6.69712	17.7046	9.78821	25.125
总资产(同比增长率) [报告期] 2012年报 [单位] %	-6.1878	0.219198	2.87759	9.00538	5.41263	12.298	10.04	5.88099	4.5903	-14.144	-2.2432	-0.900028	-0.295278	4.922	7.15504	0.144771	-0.00365056	24.9706	-0.867306	23.6349	0.517613	-9.4469	13.7163	-5.91125	-0.348214	0.148149	-38.2232	41.7866	-61.5013	-7.14771	2.64071	-5.2609	5.14572	-9.51237	9.74425	-15.8991	15.6705	-9.24532	-55.5536	22.8958	-6.65625	-4.71283	22.8864	-10.9919	10.6116	2.31948	44.4954	13.0813	23.3601
总资产(同比增长率) [报告期] 2013年报 [单位] %	5.18322	2.67519	2.34247	3.83141	27.877	15.8835	19.2468	28.0341	-0.426478	-34.257	-19.951	0.387466	-31.4089	12.5869	-8.54498	0.0910317	-25.6658	16.9759	15.0949	-0.364532	-6.81379	-2.04758	7.75862	12.6976	-23.3742	-7.49195	-8.62205	17.7622	5.92961	7.65298	0.0532776	12.076	6.22171	4.83639	7.82638	4.65186	8.29515	-3.04726	14.3622	8.43455	-0.102459	2.95931	27.2128	24.4386	12.4291	9.10682	26.7686	-13.4867	22.0391
总资产(同比增长率) [报告期] 2014年报 [单位] %	0.251621	-1.42093	8.73237	2.2278	-20.8606	-17.2563	5.71273	-16.5455	19.5702	-6.34855	-2.08303	80.1988	5.2979	8.34586	-1.94151	17.4313	44.0398	27.1497	46.4233	8.86101	-12.672	-12.7989	2.01332	-18.7186	-18.3046	16.2911	-9.47129	10.1382	40.184	24.806	7.40372	12.2953	12.0588	11.6792	2.07921	-14.213	-6.17841	-5.89798	-9.576	13.7756	14.2166	2.04966	4.04073	-2.8519	26.2882	12.6301	22.1034	19.004	6.26181
总资产(同比增长率) [报告期] 2015年报 [单位] %	2.46608	11.7268	10.2945	-6.2946	1.63219	-20.4676	6.96916	0.867841	37.2033	2.23561	-14.4834	19.4056	6.95818	1.46435	11.626	77.0287	25.1999	-5.66926	6.86574	-5.88081	-14.758	1.50697	-6.46668	-12.6392	-14.6522	21.4966	-72.5322	-0.759324	16.9999	-18.0093	12.4804	-5.69997	10.3198	2.18908	4.95594	-10.8241	12.3179	-1.38382	9.43921	19.5785	-9.57678	-9.79878	-4.5127	-9.67048	1.73344	1.94035	18.8719	-15.9518	6.88793
总资产(同比增长率) [报告期] 2016年报 [单位] %	10.6989	6.83927	12.7097	-0.0636054	39.3106	74.3574	-0.516097	49.2207	5.54587	-0.352975	-14.3156	6.77752	16.8544	0.255793	25.6263	9.81277	71.4467	-15.5976	-82.8232	0.965402	339.377	5.92514	-12.4582	-2.30365	-17.5682	-1.61674	2.0333	14.7133	1.83639	-0.18516	10.0437	9.22515	-4.35002	13.8115	4.01449	-9.56958	-6.69941	-7.18984	13.7815	4.67402	21.8032	21.6027	-3.14411	10.7528	5.47588	-5.85687	2.76619	13.2487	9.03579
总资产(同比增长率) [报告期] 2017年报 [单位] %	13.9279	11.1953	-11.1203	-1.07458	5.21555	33.7487	-18.1573	-4.41899	28.3644	-21.1072	13.5483	2.08765	56.0664	8.55356	17.887	4.17801	11.5627	2.50266	8.85675	7.17514	2.45476	3.42548	-11.4674	7.90412	1.13135	3.00542	0.0431505	-0.877255	21.4437	-25.9359	-6.9641	20.8236	-9.08936	12.5122	2.23561	-3.7406	-7.77116	-6.43791	0.369243	-6.46731	16.2375	6.34382	-0.485434	3.53889	12.2748	-1.25533	-0.635786	3.96153	12.2966
总资产(同比增长率) [报告期] 2018年报 [单位] %	-2.15392	3.37853	62.0161	7.55849	21.1868	15.5357	-26.4934	-4.26371	-0.290046	-0.573793	-1.08627	13.6028	5.31643	8.07439	-6.51257	-0.94487	-12.0953	-0.276576	13.2941	-1.89455	5.73659	-8.9485	2.15735	0.273572	-6.19199	16.9458	3.31014	7.14799	10.3931	-21.5477	-5.34691	66.532	-55.072	16.7078	9.78102	-4.2459	-5.13183	-39.9066	12.2516	11.3555	-5.34244	-9.81374	5.30646	-1.38731	11.1563	20.057	-9.00425	8.77555	4.58218
总资产(同比增长率) [报告期] 2019年报 [单位] %	-4.77654	4.17439	18.2624	-15.8903	8.28734	18.7413	-3.35267	3.75987	-6.98814	3.51884	8.4898	-1.13263	8.73998	2.61442	4.7711	-1.22574	17.2278	-5.78872	9.27542	2.03899	6.63378	-1.20065	6.3671	-1.62853	-4.30061	41.3718	-1.02399	-0.399874	1.58164	21.1194	-1.55427	42.9454	-16.02	3.45155	1.52785	4.53347	-7.89329	0.174351	-1.81343	0.789868	1.84282	2.19741	-4.3833	-7.94511	19.8545	17.4318	-69.9569	9.50031	5.4851
总资产(同比增长率) [报告期] 2020年报 [单位] %	-1.7489	19.8209	79.5935	-2.94104	-10.0162	2.47509	-4.79772	0.495754	-6.51646	-11.3946	12.7858	-6.58312	7.15726	3.33877	3.23325	16.1061	6.78531	1.76477	-10.1603	8.91588	-78.8837	1.15852	7.51193	17.3788	-7.4906	14.1853	0.399629	-1.12454	33.8718	202.589	14.0418	7.57547	-16.5968	6.69001	8.11558	3.40623	4.77748	-20.2616	16.4762	-12.6563	7.04091	-4.88714	7.31317	5.96903	6.7632	28.2307	-10.748	13.471	3.63608
总资产(同比增长率) [报告期] 2021年报 [单位] %	11.4995	13.3718	58.4049	2.3464	22.4356	0.969649	-5.22143	-2.80946	-9.53749	-27.3384	19.817	6.60388	10.12	7.33803	1.15853	-15.7777	14.6107	10.2931	-22.0307	-2.57318	1.28394	-2.50015	9.08126	6.68144	5.4512	33.8091	22.7534	12.8296	53.2453	0.713412	-6.73822	14.4034	-27.885	9.56284	0.907668	15.988	10.1808	-15.8167	13.4881	-14.0432	-15.168	5.74613	0.360978	11.7291	15.6965	15.1306	25.6469	13.4706	-7.75618
总资产(同比增长率) [报告期] 2022年报 [单位] %	29.9365	18.2873	26.0983	2.79873	27.4077	19.8535	-5.74882	6.29973	1.72724	1.75797	5.56502	0.186205	-26.98	15.4178	0.202835	-1.23375	1.1396	-0.396489	16.8687	20.8403	7.60917	-10.6181	4.17105	18.9583	-8.01024	7.33609	9.67687	14.5249	41.8578	-3.85877	-30.0824	6.11363	24.9153	7.17011	4.03073	-2.25192	17.2747	-6.65515	-0.340295	5.56611	-20.0055	160.89	4.75104	-0.181831	7.64102	4.52752	66.1544	10.6457	3.62315
总资产(同比增长率) [报告期] 2023年报 [单位] %
[truncated: 767 more columns]
