# Supplementary material for: Can systematic skewness factors predict future interest rates: Evidence from China
Source: PLoS One. 2026 Feb 5;21(2):e0334345. doi: 10.1371/journal.pone.0334345 (PMC12875505; doi:10.1371/journal.pone.0334345)
Supplement: S2 File — Data2.zip contains data including trading date, total owner’s equity, total asset growth rate, risk-free rate, return on equity and monthly stock data. (ZIP) [file pone.0334345.s002.zip › Total asset growth rate/Total asset growth rate:medical.xlsx]

## Sheet: Sheet1
证券代码	000028.SZ	000078.SZ	000153.SZ	000403.SZ	000411.SZ	000423.SZ	000504.SZ	000513.SZ	000516.SZ	000518.SZ	000534.SZ	000538.SZ	000566.SZ	000590.SZ	000597.SZ	000623.SZ	000650.SZ	000661.SZ	000668.SZ	000705.SZ	000710.SZ	000739.SZ	000756.SZ	000766.SZ	000788.SZ	000790.SZ	000813.SZ	000908.SZ	000915.SZ	000919.SZ	000931.SZ	000950.SZ	000952.SZ	000963.SZ	000989.SZ	000999.SZ	001367.SZ	002001.SZ	002007.SZ	002019.SZ	002020.SZ	002022.SZ	002030.SZ	002038.SZ	002044.SZ	002082.SZ	002099.SZ	002102.SZ	002107.SZ
证券简称	国药一致	海王生物	丰原药业	派林生物	英特集团	东阿阿胶	南华生物	丽珠集团	国际医学	四环生物	万泽股份	云南白药	海南海药	启迪药业	东北制药	吉林敖东	仁和药业	长春高新	荣丰控股	浙江震元	贝瑞基因	普洛药业	新华制药	通化金马	北大医药	华神科技	德展健康	景峰医药	华特达因	金陵药业	中关村	重药控股	广济药业	华东医药	九芝堂	华润三九	海森药业	新和成	华兰生物	亿帆医药	京新药业	科华生物	达安基因	双鹭药业	美年健康	万邦德	海翔药业	冠福股份	沃华医药
总资产(同比增长率) [报告期] 1995年报 [单位] %	0.116541			4.11495	32.9684	38.3881	3.60083	27.5464	8.6616	-7.6998	2.74149	22.5779	7.18566	38.6391	53.45	14.9674	-1.11245	43.9704	13.2432	14.4863	36.0515	3.37614	4.06964	24.4407	31.3352
总资产(同比增长率) [报告期] 1996年报 [单位] %	17.4631	49.0427		65.8543	27.4438	46.488	-10.9267	18.6436	19.0677	4.79222	6.51103	5.31406	12.9217	32.8951	26.3013	70.4165	57.9149	43.3502	9.15994	11.3618	45.8037	12.3592	44.4847	21.482	11.6463	16.9368	1.18738	98.3077
总资产(同比增长率) [报告期] 1997年报 [单位] %	11.0207	18.3936		20.1259	11.9703	9.16622	-3.00943	14.6885	7.23382	9.24524	0.621996	21.6708	-2.88521	99.0596	-30.0696	32.407	3.13745	18.9327	10.0176	224.195	45.6167	93.013	0.429715	120.474	46.699	29.5572	13.6704	0.509381	13.7825	23.7444	7.05514	89.3052	35.9977			12.1039
总资产(同比增长率) [报告期] 1998年报 [单位] %	13.4196	57.9152	51.1315	31.8579	-4.03288	34.9335	-15.1661	3.36388	5.86918	-39.7382	3.43794	11.5891	5.21103	8.3602	19.5881	52.0205	29.4251	56.8944	55.7956	-1.34569	6.16216	49.784	6.83621	18.6404	11.6182	30.6717	3.76866	257.867	7.88993	41.2633	-6.4335	21.8797	13.7234	10.0062	14.773	16.2757
总资产(同比增长率) [报告期] 1999年报 [单位] %	-1.32143	182.595	22.0309	86.7361	-7.59924	17.3825	-9.15662	8.20815	17.0717	21.3416	-0.986399	116.084	2.81997	52.1278	7.70071	43.6473	32.2584	3.40996	33.3147	2.62143	5.41475	14.7411	6.43396	53.09	1.3037	19.2974	5.27568	46.2063	62.1375	174.221	130.697	102.609	74.5983	50.1861	15.5101	109.727
总资产(同比增长率) [报告期] 2000年报 [单位] %	-2.21042	35.8123	371.497	22.6728	-32.079	62.7434	6.08942	1.95417	25.345	26.7436	2.17136	4.06823	-3.18656	6.6012	2.72638	23.2196	36.8321	-11.8882	37.0229	28.5233	11.2861	5.04644	-1.55612	69.3609	-1.57273	18.4515	19.7827	0.864442	7.89679	4.34782	111.455	27.7085	4.22849	13.7918	115.646	64.5392
总资产(同比增长率) [报告期] 2001年报 [单位] %	130.606	286.558	11.2856	17.9694	105.517	15.2202	5.05641	8.26132	35.9008	293.903	-2.46353	9.39754	-43.3671	14.6704	7.5536	8.842	9.61455	9.40459	14.9822	-6.27863	7.49197	29.9465	34.7827	-34.9317	-1.25476	35.7436	-8.31508	-9.47676	25.9976	18.1332	50.8656	20.7769	14.4721	8.63995	9.42364	16.1668
总资产(同比增长率) [报告期] 2002年报 [单位] %	-5.69218	13.1696	-3.53206	12.0336	15.8434	-0.368418	3.17633	11.0371	0.146593	5.82767	1.50068	9.08282	-11.6976	4.2891	-2.27608	11.209	5.97829	-1.86701	0.757174	9.75479	-32.2409	17.3485	3.74232	4.1962	-11.7718	0.522964	0.917239	39.5876	15.9392	9.17114	-23.6424	-9.14797	7.62312	10.454	16.8725	3.80564		-1.15356	23.8057	51.0409	19.588	35.184	30.9209	33.3269
总资产(同比增长率) [报告期] 2003年报 [单位] %	-6.47624	17.5008	7.67109	45.093	10.1479	3.78047	-3.92227	14.6464	7.03492	7.4442	3.10175	13.5803	-13.5136	-5.47713	-5.93985	3.70051	-10.5682	26.9973	-10.0719	7.78748	6.73833	25.2129	9.97274	-5.87057	-17.2158	4.17007	-13.7817	13.4243	27.3648	6.33999	0.784264	-21.4374	5.7362	4.67125	31.2336	21.1093		24.64	44.2777	50.8289	41.9101	6.97619	35.1504	47.6446	25.6733
总资产(同比增长率) [报告期] 2004年报 [单位] %	-14.0428	-7.48551	21.5758	-5.59557	16.7122	13.1217	1.36529	3.41153	1.86836	12.9267	-3.60137	21.5286	48.3247	-1.24528	-3.46582	29.2583	-11.5775	-10.1277	-18.442	-0.742636	3.11532	29.1298	10.2182	-24.2798	18.5933	13.8386	-31.044	-9.50774	5.64618	9.59058	-23.6288	-1.4866	5.19251	23.2413	0.159976	-13.4837		51.8829	84.7839	80.2193	79.7244	84.6073	77.393	156.75	14.9747	59.2886	6.8965	28.0029	13.297
总资产(同比增长率) [报告期] 2005年报 [单位] %	26.7389	6.92836	21.9599	-4.14942	13.1861	8.54333	7.30903	-1.73749	31.2959	-6.75139	0.838595	25.9444	2.40804	-1.78	-5.32318	-0.0448821	-24.092	1.4179	-11.7028	6.23224	-16.0408	2.72737	-3.97726	1.43926	-7.60967	4.45237	-17.9305	-5.55468	9.73238	2.84024	-15.2577	39.6529	-3.23635	16.1361	-2.70305	-1.87151		24.4892	8.69204	44.116	22.3116	2.62696	-5.14977	4.1255	37.1247	58.8185	48.8781	16.8796	27.4809
总资产(同比增长率) [报告期] 2006年报 [单位] %	146.435	-11.1387	-1.39717	-13.303	14.0887	14.0813	-0.763625	16.2463	18.1129	-5.10383	49.7645	36.7449	12.7448	-15.4271	-2.07512	30.099	-41.0791	3.20136	-0.791745	4.47001	7.79044	10.4694	-14.4665	-27.707	3.55022	-1.01377	-2.84479	-1.6555	-1.36479	10.9885	59.5807	7.44036	-9.51126	5.41025	4.54046	1.17676		21.1979	16.6541	14.5922	36.4681	6.23202	10.1658	13.9692	4.77679	28.7936	60.4526	105.418	22.9426
总资产(同比增长率) [报告期] 2007年报 [单位] %	9.9589	-12.3985	1.04135	-1.35246	13.1537	12.5315	5.94587	17.1193	5.59462	-28.1519	16.4674	38.8748	11.5497	-2.39732	35.6017	71.9231	12.8805	3.61404	0.292407	1.86446	-10.3242	27.626	20.2856	1.16351	3.08267	0.237693	2.06809	-1.43447	5.75684	15.6879	-39.1231	14.7553	22.6222	15.5735	5.81197	11.3883		4.94034	17.348	49.2993	30.835	26.1843	30.2266	26.8098	3.2487	8.84339	2.63626	18.8146	88.8188
总资产(同比增长率) [报告期] 2008年报 [单位] %	26.5496	-10.4871	7.06736	-26.7985	12.8196	17.8157	-21.1935	-0.743797	20.9248	-12.1362	45.1492	62.4311	15.4735	6.87796	34.5006	2.46617	41.9207	2.36487	-33.8327	1.16071	37.7075	7.86738	-4.483	0.267046	5.34563	11.2307	-8.73592	21.4704	4.69434	-6.90905	-14.7075	106.371	20.8559	23.5907	7.25004	-36.3613		46.9414	31.6619	-3.18303	-6.17272	20.3495	24.4264	34.4134	-0.315883	10.149	6.66702	42.6605	57.5078
总资产(同比增长率) [报告期] 2009年报 [单位] %	32.6625	8.96362	3.42479	3.04753	25.6129	64.6293	-23.1301	6.85966	38.5783	-3.01178	-5.39283	21.6355	15.0427	-11.9355	48.1224	23.966	36.1368	0.212717	-4.64151	6.25297	17.5952	0.492502	21.4852	7.10195	5.99867	-9.22592	-4.49382	-20.6654	6.71092	11.4727	-5.15553	49.6912	8.01782	15.3953	0.0861219	10.1786		13.3011	59.4551	33.1902	-3.7628	25.5703	10.4303	29.3323	9.46818	9.51314	-1.6588	5.94916	8.56958
总资产(同比增长率) [报告期] 2010年报 [单位] %	19.7112	31.062	5.83647	-26.0731	33.4094	14.757	-30.4541	17.2071	11.3952	27.8132	-8.88238	27.1043	27.5934	10.1468	-7.79921	10.276	32.8606	13.5934	-9.33458	15.8753	4.64255	5.42288	4.31719	3.8389	50.4136	8.13413	23.8294	-39.9376	2.58417	11.7388	5.30239	-1.79036	6.17997	21.1618	12.3408	8.1639		46.1657	28.0419	5.34577	3.48062	17.3973	15.1382	22.4324	-3.90934	17.6597	14.4589	28.337	-17.7972
总资产(同比增长率) [报告期] 2011年报 [单位] %	21.5477	16.5759	3.32322	3.82438	49.191	17.473	-3.60911	25.6941	16.1915	0.820566	8.99393	19.0993	83.2608	5.93034	4.75886	27.6333	8.42982	16.8542	-1.07774	10.5938	-7.31604	11.7739	9.65941	-2.52328	10.2668	12.0684	4.61606	-10.5916	1.86101	7.81786	8.02691	5.31479	8.8301	37.3178	3.44193	15.3044		16.2231	6.17626	-2.92798	25.6454	10.5654	16.5545	39.05	31.687	9.85168	25.8539	2.06551	-2.1674
总资产(同比增长率) [报告期] 2012年报 [单位] %	21.0504	21.2642	9.52832	11.1512	11.7193	26.0108	-72.4892	22.3955	15.5297	-5.88522	1.41555	17.3035	36.725	16.8584	2.05725	8.73691	16.378	12.4287	18.4876	35.3572	-3.99973	13.2495	20.7737	1.71273	32.5871	5.74221	-11.0775	-12.1758	15.7227	8.13337	-3.15008	19.8386	3.27286	11.8932	2.35302	13.3356		9.55981	8.32711	-8.97851	9.09131	6.96531	16.1711	27.6798	25.6735	8.31177	33.6473	0.74102	3.43014
总资产(同比增长率) [报告期] 2013年报 [单位] %	18.9553	36.7651	36.5764	11.1625	16.7243	12.2815	65.5205	16.5476	-0.602944	-9.88871	7.47459	19.2217	25.7252	-21.5131	26.0512	10.4448	11.1631	21.1833	36.3851	5.53618	20.253	13.5137	6.09334	23.7014	16.1621	10.9642	-0.883555	-9.01106	18.6205	3.29847	3.55802	26.3625	-0.266514	17.3532	2.7392	18.083		9.19964	22.9738	-0.0521679	1.8181	6.59249	26.6255	22.3484	-8.14426	-1.12	9.98522	3.26422	0.209772
总资产(同比增长率) [报告期] 2014年报 [单位] %	16.0161	20.1074	8.71515	0.560126	8.61912	24.7536	-15.3004	11.2184	-2.72419	-0.54723	-13.215	26.8647	5.80247	6.19998	13.4788	13.7378	11.5251	12.064	10.9129	3.37415	8.72243	8.57001	5.87569	16.1332	9.05696	5.0136	6.89201	55.1575	22.8005	9.61805	-42.1318	4.30195	1.97474	17.3819	13.6563	6.93163		6.63742	3.4672	395.39	55.8668	4.29554	36.3131	22.3801	-12.3623	0.13351	97.5525	121.608	3.65726
总资产(同比增长率) [报告期] 2015年报 [单位] %	3.03539	32.5026	3.0278	5.98952	17.5366	15.4035	15.1221	10.6117	51.2376	2.01022	-5.72962	18.0499	32.9078	0.10462	1.39703	44.0429	21.5304	21.1877	-14.5796	7.52441	11.8937	6.58118	5.81776	223.253	-32.2678	-12.8651	-2.92646	79.8856	6.45859	6.2956	9.63271	-10.8932	2.41719	26.7562	190.332	12.6745		6.58168	6.68118	36.3466	42.3911	44.9618	91.2808	13.3336	110.477	4.27096	15.9167	9.17161	-23.1485
总资产(同比增长率) [报告期] 2016年报 [单位] %	4.92001	30.5526	6.72917	-1.738	14.0763	15.5715	145.352	30.3524	4.55379	21.9082	-28.3799	27.4518	96.782	7.3616	12.6239	2.55363	22.4513	62.5873	40.6049	3.49391	9.85445	4.15238	5.13485	27.6207	-34.6392	17.8417	125.799	49.1296	19.2849	0.198026	14.1519	-10.2953	0.811986	26.62	7.31308	12.7503		17.3394	15.6402	53.5938	11.9302	12.1454	36.0953	8.49775	33.6686	2.54456	42.9505	46.1465	5.59667
总资产(同比增长率) [报告期] 2017年报 [单位] %	4.8183	85.2441	11.1365	3.20288	30.0015	24.3876	34.3934	50.9862	4.99189	-8.42668	2.3003	12.6731	9.78502	38.5389	8.20288	7.4437	7.82677	18.5042	11.5622	1.68495	47.6789	1.28434	11.6639	7.9819	1.67278	21.5414	30.865	-5.26191	11.7959	-0.0236264	15.9511	-20.3365	0.489774	10.5882	22.4256	19.5083		59.3532	12.2321	25.5491	49.0292	16.8908	12.1299	12.3439	38.4376	26.6299	8.1286	15.3239	21.2391
总资产(同比增长率) [报告期] 2018年报 [单位] %	29.4789	33.2498	8.68163	-0.228923	-1.0005	12.0712	-15.3345	9.6845	20.1526	-0.617452	7.9613	9.65637	-2.00009	-6.53942	10.6268	12.9487	10.7805	28.0436	24.7061	3.37259	20.5712	1.04799	12.1834	4.7187	3.213	-18.246	15.2299	7.00785	4.49379	0.725047	-3.32581	32.2922	3.13084	20.2053	-10.6541	11.3271		20.6353	24.4044	11.4871	1.78987	29.0244	-21.0795	8.79406	29.5872	35.4922	-5.77954	-6.60469	7.81764
总资产(同比增长率) [报告期] 2019年报 [单位] %	15.8668	0.101006	18.3383	-3.48483	19.7603	-15.979	-21.7022	3.09173	37.2934	-1.08546	-34.9063	-7.95282	4.26187	3.69161	7.00659	4.63273	7.96612	35.1459	-3.75071	22.0841	40.9037	13.4015	8.12292	-21.6609	14.8239	5.01712	0.103979	-16.9917	8.71645	7.03756	1.54285	26.6721	4.32415	11.6906	-6.53938	11.5008	17.6356	29.9369	16.7894	13.2065	12.1034	5.73821	-2.77629	4.74496	15.6779	33.5669	-4.09608	6.93614	9.28546
总资产(同比增长率) [报告期] 2020年报 [单位] %	16.3558	-3.51673	2.15172	29.9593	4.46457	-6.42986	107.259	14.5432	20.8683	-10.0585	3.08845	11.1994	-4.61819	5.36327	-2.98357	6.01743	26.495	32.4123	-3.47463	4.35475	5.70542	14.9052	10.207	5.93922	-6.26188	0.133209	7.95655	-38.407	17.2092	3.01154	-3.54434	66.5328	12.0537	12.7533	3.39998	2.84318	4.60284	7.56581	32.38	5.16402	0.731703	61.3335	88.1173	3.25098	-3.07833	10.82	6.39331	11.8474	35.9192
总资产(同比增长率) [报告期] 2021年报 [单位] %	8.05452	-5.32888	4.95358	321.961	8.84481	6.19183	18.5395	8.64997	9.86331	-2.96167	-0.391126	-5.30009	-18.6445	8.48147	8.33348	6.26591	8.46325	33.6674	46.8546	10.5549	8.50047	22.2627	3.37069	-6.75667	10.1942	14.6726	-9.71022	-33.3335	6.50746	3.8308	7.00758	17.1275	3.50896	11.5492	3.8258	10.4399	31.3507	12.2833	14.9283	4.53617	13.2207	16.3633	54.2746	6.77751	2.75926	-22.7988	11.7207	2.04834	-15.2546
总资产(同比增长率) [报告期] 2022年报 [单位] %	-0.39249	-3.59424	10.1052	12.6207	7.50076	8.62872	-16.1064	11.143	-0.420795	-7.66079	14.9873	1.88307	-11.9253	20.5541	4.78627	7.24241	10.4772	15.5962	-39.4842	8.11708	-9.05921	32.8583	12.7263	0.955086	3.75139	23.6731	-1.79381	-17.9763	19.1864	2.15141	-4.18228	15.0736	20.5065	15.5421	-0.515018	10.5162	18.4732	10.205	27.7686	3.11035	12.4555	26.7129	42.7674	2.00289	-3.4244	-3.56282	4.65286	-2.24501	-5.26236
总资产(同比增长率) [报告期] 2023年报 [单位] %
[truncated: 450 more columns]
