# Supplementary material for: Can systematic skewness factors predict future interest rates: Evidence from China
Source: PLoS One. 2026 Feb 5;21(2):e0334345. doi: 10.1371/journal.pone.0334345 (PMC12875505; doi:10.1371/journal.pone.0334345)
Supplement: S2 File — Data2.zip contains data including trading date, total owner’s equity, total asset growth rate, risk-free rate, return on equity and monthly stock data. (ZIP) [file pone.0334345.s002.zip › Total asset growth rate/Total asset growth rate:opt.xlsx]

## Sheet: Sheet1
证券代码	000016.SZ	000017.SZ	000020.SZ	000025.SZ	000026.SZ	000030.SZ	000156.SZ	000333.SZ	000417.SZ	000419.SZ	000428.SZ	000430.SZ	000501.SZ	000521.SZ	000524.SZ	000526.SZ	000533.SZ	000541.SZ	000550.SZ	000558.SZ	000559.SZ	000572.SZ	000581.SZ	000589.SZ	000599.SZ	000607.SZ	000610.SZ	000622.SZ	000625.SZ	000651.SZ	000663.SZ	000665.SZ	000678.SZ	000679.SZ	000681.SZ	000700.SZ	000715.SZ	000719.SZ	000721.SZ	000726.SZ	000753.SZ	000757.SZ	000785.SZ	000793.SZ	000800.SZ	000801.SZ	000802.SZ	000850.SZ	000851.SZ
证券简称	深康佳A	深中华A	深华发A	特力A	飞亚达	富奥股份	华数传媒	美的集团	合肥百货	通程控股	华天酒店	张家界	武商集团	长虹美菱	岭南控股	学大教育	顺钠股份	佛山照明	江铃汽车	莱茵体育	万向钱潮	海马汽车	威孚高科	贵州轮胎	青岛双星	华媒控股	西安旅游	恒立实业	长安汽车	格力电器	永安林业	湖北广电	襄阳轴承	大连友谊	视觉中国	模塑科技	中兴商业	中原传媒	西安饮食	鲁泰A	漳州发展	浩物股份	居然之家	华闻集团	一汽解放	四川九洲	北京文化	华茂股份	高鸿股份
总资产(同比增长率) [报告期] 1995年报 [单位] %	24.5906	-0.785137	19.3202	7.4768	18.4948	12.696			22.5938	46.6063	45.4115	18.2748	21.222	52.7713	0.790379	4.90713	12.9746	46.5908	14.5887	7.37733	22.765	18.767		102.737	83.5886	12.9711	9.23126	-4.68475	5.66411	29.5961	2.84133	4.9294	17.4901	66.1301	-9.58032	-11.5791	3.38969	14.3759	8.65657	13.8601	33.1779	23.6931	23.275	5.24703	24.2063		-79.3286
总资产(同比增长率) [报告期] 1996年报 [单位] %	64.6437	0.759184	8.43712	-15.5348	29.6856	8.51792			76.5232	72.0709	140.803	53.2668	36.3489	69.19	5.70575	7.76604	17.5239	9.48259	1.67487	2.88031	114.646	8.84702	19.2918	96.1429	66.2203	32.9372	55.7931	66.4467	56.3259	67.6381	50.904	10.8241	18.0181	28.8082	25.1232	-9.1341	42.5435	26.423	18.4647	-0.476496	38.5168	19.4637	76.7646	27.5616	24.9347	25.9792	22.8452	3.50695	7.14867
总资产(同比增长率) [报告期] 1997年报 [单位] %	29.6022	14.5705	-6.84908	-8.80497	36.6047	2.71246			60.1365	19.2549	4.95641	16.4069	13.895	5.87274	52.4242	12.694	-2.96229	-2.85618	-1.24846	-13.249	21.9348	5.27172	12.5658	37.7206	27.703	5.50267	5.03452	24.0359	53.5552	7.42549	73.1423	27.5287	9.4231	8.22032	75.6745	1.97423	73.5735	19.0857	67.1835	22.8609	77.8759	64.8423	39.063	90.2986	63.8818	38.6615	95.2583	9.97878	41.483
总资产(同比增长率) [报告期] 1998年报 [单位] %	33.3708	-19.2829	-16.0861	-1.30817	3.82306	-27.0143	31.7377		58.6374	164.649	28.1899	15.5541	19.7804	4.56579	-6.68829	-1.93424	17.1581	2.25437	6.42284	-39.4916	35.1369	1.50567	116.678	13.3515	6.17084	-4.04869	4.46861	34.561	5.5346	47.7962	11.8661	39.3715	6.64563	-8.89045	-12.3384	65.818	7.22612	19.0552	0.885611	-1.75897	4.46191	15.7299	15.7829	17.9124	19.0333	5.24565	12.2975	67.5743	18.0715
总资产(同比增长率) [报告期] 1999年报 [单位] %	36.1642	11.9532	11.3045	-7.97426	2.67226	12.1608	0.154916		14.8544	3.10927	-1.44292	10.2425	12.3477	6.98148	-2.28748	12.0605	3.52912	3.60589	-5.83023	44.9903	12.317	5.14207	11.032	36.0494	14.1736	1.98277	12.346	14.7142	33.8409	17.0185	67.9115	10.58	8.82471	2.71055	13.9	20.3061	33.7119	29.3901	10.1791	4.94625	23.9461	38.1325	14.9092	36.8538	1.80744	29.1997	55.9403	17.272	-1.5398
总资产(同比增长率) [报告期] 2000年报 [单位] %	3.00533	-9.0733	-1.50236	-11.3436	-4.86145	-10.0507	137.462		40.6719	23.9079	12.3239	1.85775	9.01626	0.0523302	3.99839	10.6635	13.2215	48.4698	-4.61025	-2.65275	15.544	-13.4394	18.5976	9.94602	76.1217	17.7764	27.527	14.0172	6.73473	68.9857	8.66813	23.7444	6.2836	11.8462	88.1099	3.24389	6.65476	19.9134	7.21554	132.549	6.36936	8.19202	7.97056	83.9968	16.9052	-1.73325	38.9563	25.8815	-5.32261
总资产(同比增长率) [报告期] 2001年报 [单位] %	-27.7411	-76.3132	-1.12902	80.9746	-6.63598	-67.4354	5.65155		8.43844	3.45487	47.445	-0.543923	4.9029	-10.6542	-16.8631	102.443	-22.3663	3.23688	-13.8737	-30.3147	29.8899	-12.4781	8.90767	1.89612	74.0764	15.6448	-1.08962	2.94571	-9.92588	19.7578	5.32887	5.265	-11.8971	-3.98315	-2.89116	16.9524	-0.863425	24.145	8.67129	4.9913	67.0011	55.1098	27.7055	7.33719	-5.97126	-13.7967	22.1562	41.2116	-9.61253
总资产(同比增长率) [报告期] 2002年报 [单位] %	-2.97723	-9.29995	6.90569	-9.95319	-21.9281	-54.272	12.6712		17.4758	3.64205	-0.335785	6.487	7.40127	1.8849	1.59146	-50.1335	8.98654	4.70828	-2.31096	36.9656	21.2253	0.975743	15.5079	-0.493079	-3.34035	-0.962802	9.14301	16.8846	31.1294	2.9377	-9.78414	6.52475	-6.78383	13.6497	-9.53538	61.1213	-0.490062	14.2126	36.9556	20.4879	2.98387	12.0889	4.25861	40.2212	9.10668	-9.09222	6.05204	7.50707	-32.1217
总资产(同比增长率) [报告期] 2003年报 [单位] %	37.5594	-10.5898	2.15935	3.44697	1.08811	86.1147	120.369		25.7658	17.0673	12.6451	12.3383	3.79553	-2.38453	16.5663	-9.28247	7.62657	2.7859	6.15397	59.9029	24.3142	0.164227	15.1553	13.82	31.4449	17.6632	-8.27488	7.34655	25.3408	16.0229	7.1289	12.4411	-9.23986	37.6299	5.88225	32.5567	0.8048	-2.30677	27.1107	44.3728	14.9828	24.8778	8.67029	44.4718	37.9206	-9.19188	-4.94919	45.1748	23.871
总资产(同比增长率) [报告期] 2004年报 [单位] %	-0.381359	-22.6835	-9.79724	-16.5722	9.54701	-21.1039	-27.9976	35.1133	13.1145	25.838	21.7815	30.3896	-8.63578	4.99817	-3.05156	-3.05429	1.39876	4.52395	8.68689	-5.73209	45.9939	-14.0392	45.223	14.9189	20.2415	51.1217	38.5385	-16.6047	34.6898	53.9392	3.7979	-19.1899	-0.22043	20.6048	-11.4956	6.87642	1.23291	-5.37047	-0.889904	53.9654	29.4175	24.0347	1.78595	23.8603	-23.437	15.1965	-46.6452	3.95941	47.3649
总资产(同比增长率) [报告期] 2005年报 [单位] %	-4.97397	-10.4231	-9.43037	-19.1921	-0.997829	-86.8673	-36.6794	27.7203	10.4634	-6.71094	-1.4219	2.70966	-0.363692	3.5008	4.42412	1.69546	-8.39037	1.63474	12.851	7.07386	13.0491	18.0748	6.68833	1.45215	7.23056	38.1118	-6.46405	-14.7741	26.9495	-0.62266	15.5999	-22.673	-2.15367	-18.436	-0.366146	15.3257	-0.762563	-15.5405	0.828103	10.7	-8.57848	-27.7075	14.4666	-1.95793	14.0278	16.9029	-0.303459	4.06166	22.4957
总资产(同比增长率) [报告期] 2006年报 [单位] %	9.85779	-7.34298	-3.37974	-1.77331	24.794	-23.9034	-0.833789	21.8681	12.6353	14.5153	28.1887	-27.0848	4.39589	-0.313545	2.28161	16.6654	-2.76804	5.24208	13.9111	125.84	3.77149	274.308	8.74653	2.99321	6.11025	16.9554	-6.74188	-14.6266	-22.4783	31.33	6.63254	6.03071	1.42022	19.1123	-10.6324	25.4808	6.79958	-29.6161	-0.313997	13.389	-25.3069	-20.6024	-5.14492	-16.3603	4.23925	21.9935	0.558448	21.6389	23.8631
总资产(同比增长率) [报告期] 2007年报 [单位] %	5.79292	-24.1426	-0.551763	-0.832553	34.8481	-8.95776	-18.6647	39.5407	6.45792	7.91922	53.7671	-9.2829	24.4943	20.8902	-2.70529	-16.3268	-9.08776	25.7552	15.2821	14.9643	6.21361	202.206	5.34663	7.56367	29.4136	-5.00159	19.1322	-14.516	-0.733434	53.5834	21.4372	31.1616	17.4962	96.6588	-38.1756	-2.04953	32.9272	-16.3209	-4.30146	17.2308	0.00797991	-16.7245	4.72082	-13.7482	15.3797	25.4533	-0.784208	38.2852	23.3898
总资产(同比增长率) [报告期] 2008年报 [单位] %	-0.469122	-10.9542	19.4444	-26.5858	37.847	-33.8563	-42.4692	30.9162	34.2073	20.3551	36.8295	-14.7731	21.677	2.85812	2.78476	-9.09073	6.75184	-16.5847	-2.62194	-0.387887	5.77743	-23.861	-10.8778	14.0942	7.4866	-9.34572	16.6802	-8.12733	7.07109	19.6367	-14.8655	2.20644	-3.45705	3.53402	-21.4628	-13.1469	-0.781748	-69.6889	0.676629	20.8228	-9.87627	-25.826	2.3461	1.96066	4.93923	54.6842	-7.687	4.33955	15.5643
总资产(同比增长率) [报告期] 2009年报 [单位] %	28.6047	-11.1061	69.4268	-0.497437	5.74175	142.131	-0.145725	45.0356	10.5692	24.0058	17.5967	-1.10504	12.9553	22.8514	-0.971191	5.39083	-7.62259	5.82388	39.0787	30.3588	0.0290776	26.4203	9.52544	7.90262	9.05854	-24.0588	26.8736	-3.88	59.238	68.5939	20.7978	21.6302	0.033872	-8.00748	-11.5922	2.46953	6.768	-100	-17.2141	-11.1224	9.00743	6.16313	4.85303	15.0065	42.3427	1.31233	5.32521	17.2263	63.47
总资产(同比增长率) [报告期] 2010年报 [单位] %	21.3649	-18.5852	-4.08118	-1.95117	59.8845	76.4563	-15.515	47.7925	21.1078	11.3663	16.5522	-18.698	27.5	48.6581	-8.82225	0.223562	-6.302	4.45552	35.4864	47.7648	39.0605	59.8769	34.2692	26.3715	9.11305	-23.4832	4.28845	2.14983	20.6225	27.3124	14.9286	4.63913	18.0705	69.4066	-5.85426	12.7173	27.3667		-1.53884	11.309	33.3834	-8.07348	5.66349	9.68894	22.2252	2.98327	-20.6782	85.0342	26.1187
总资产(同比增长率) [报告期] 2011年报 [单位] %	2.66934	-1.74543	-7.92246	-4.81401	18.8479	-10.4853	-3.70929	22.387	37.9584	11.9883	20.9878	0.561742	30.0045	6.83514	-2.80796	2.9562	-8.26177	0.863241	5.18023	22.9285	8.98594	2.83662	17.268	28.9081	4.38865	2.9684	-31.4834	-19.9402	17.8754	29.8871	-0.656564	-2.06457	13.8138	23.5982	7.12439	0.677766	9.76979	-3.59638	1.01732	10.4905	32.0601	-30.4448	3.38408	14.6124	-7.91386	-9.7107	102.604	-8.10332	0.661401
总资产(同比增长率) [报告期] 2012年报 [单位] %	-2.03198	19.8181	1.98381	13.0049	8.66095	-62.8134	9.65298	-5.2745	7.98554	3.86375	19.9279	14.5186	13.8582	3.73002	3.42246	2.49896	9.32357	9.27634	10.5021	27.1654	-8.0017	-3.12754	39.4334	-4.63488	-2.06611	10.3215	-5.60166	103.291	26.2385	26.2351	-3.41848	8.86296	26.0855	2.69486	37.6071	2.82415	8.36658	15.2231	1.15682	4.73436	30.7417	25.5346	6.37215	16.182	0.164583	34.436	0.646373	5.30126	50.2911
总资产(同比增长率) [报告期] 2013年报 [单位] %	-4.9486	-6.84765	7.29168	8.69683	6.9719	13.4041	46.4391	10.4968	12.8032	2.90108	19.7922	17.4979	14.4569	8.06518	2.74106	-2.55099	58.546	-2.16029	25.7212	6.56558	3.28178	8.9251	18.2549	12.4161	0.993139	-2.96535	2.27973	-0.320608	15.7144	24.2967	-7.20505	2.22761	63.2876	-1.57804	7.11004	-3.56044	1.3806	12.9931	23.5442	3.17258	18.4823	-13.0078	3.84705	15.1433	29.043	12.4258	15.2397	-7.74068	53.3873
总资产(同比增长率) [报告期] 2014年报 [单位] %	6.57554	-66.016	58.9859	14.8316	2.78413	2.26103	9.3154	24.0815	5.74662	-0.925881	13.301	13.5992	23.875	5.71266	-3.4569	1.4357	1.93769	10.7572	18.2704	-26.4419	22.1753	14.3546	10.8179	28.5129	3.06347	37.1558	-10.2937	-13.0413	27.6042	16.835	1.19012	63.72	4.09405	-5.95775	394.968	1.0479	-2.19696	19.4389	4.37139	2.56448	15.9094	78.2233	-4.22205	51.3848	-0.812824	-6.25326	37.0819	8.29857	11.6515
总资产(同比增长率) [报告期] 2015年报 [单位] %	-15.072	-10.9159	-0.658078	44.9376	16.0996	11.1986	128.042	7.10757	4.34236	1.67661	3.17048	27.4634	13.4335	0.635024	7.99081	67.0129	6.62701	61.8618	7.97167	-39.4886	7.08777	7.99453	8.38939	14.8539	16.8914	22.6246	100.652	-18.118	28.3073	3.49935	190.599	1.19678	4.82397	-5.3236	81.8019	16.0153	-2.886	8.42986	2.12906	5.37224	-4.8241	-2.88965	-8.55775	18.1382	-13.753	19.602	-5.57032	28.3633	5.03436
总资产(同比增长率) [报告期] 2016年报 [单位] %	21.0012	17.9188	-45.2397	1.73986	-5.69323	12.2148	10.7128	32.4109	11.2193	3.50239	-6.45358	134.208	0.209885	35.403	1.1265	926.18	-21.7615	0.857646	16.356	-10.098	-10.398	4.60533	9.93167	-6.68821	22.7559	23.7279	19.4348	52.3519	19.1206	12.7841	8.54161	6.76303	9.70637	-17.6399	27.1988	28.6137	-1.80664	9.13744	-3.39146	3.47516	41.5461	11.5773	8.71703	4.35196	5.60145	7.37511	270.876	-9.05635	19.5728
总资产(同比增长率) [报告期] 2017年报 [单位] %	36.6269	35.9998	-0.42892	18.0247	-10.6147	14.233	2.76105	45.4313	9.43867	4.49577	1.33287	14.2868	1.28922	27.6148	33.9191	4.17701	33.9684	-6.95649	7.71613	0.283184	0.100966	-13.2167	17.1876	-6.83568	15.6089	7.76968	1.52512	-15.2088	-0.361804	17.8721	-3.71604	16.4993	8.66088	-12.938	16.3442	11.5131	0.798073	8.04941	2.45617	7.45958	-8.10661	11.9859	-1.24993	18.3576	-2.68216	-2.21326	6.87983	0.981892	5.28908
总资产(同比增长率) [报告期] 2018年报 [单位] %	40.012	-0.430942	-2.01228	18.1699	0.555953	12.7145	2.4471	6.28531	4.1137	18.5518	-20.2837	6.83878	27.0075	-2.50416	3.27166	1.86374	-42.9603	-1.54419	-11.3222	7.87263	4.50171	-27.4465	3.26744	7.88304	6.98962	1.49971	-13.8539	-13.5393	-11.9069	16.8597	-32.574	17.9304	-1.63642	-7.53726	3.33821	-1.79124	1.15997	5.07731	18.3503	3.60977	1.71229	10.7216	-3.72765	-18.4822	0.749505	8.34367	14.7756	-3.72764	7.00493
总资产(同比增长率) [报告期] 2019年报 [单位] %	29.1098	-14.3486	-0.474202	-0.754593	4.47904	10.6014	6.66496	14.5067	2.93734	3.54004	-8.73759	6.89299	3.09562	-8.73662	4.04913	-1.52403	-4.8575	10.5049	3.85527	-12.0953	-0.167707	-6.36557	14.6769	0.378997	10.2133	1.99781	2.55711	-7.47543	4.41571	12.6328	-7.57946	6.35976	-2.19815	-14.811	-2.66773	6.0574	5.67139	6.89124	-13.3323	12.789	7.34697	-9.70447	20.5173	-0.929773	5.51315	0.968254	-29.2867	-0.344954	6.75802
总资产(同比增长率) [报告期] 2020年报 [单位] %	17.1163	46.2418	2.21695	3.80732	6.85442	11.9258	-3.93377	19.3496	2.82518	4.51616	-6.77677	4.78197	-3.36082	13.3861	-26.215	-2.25735	3.16838	31.5127	15.9954	-10.5019	28.7816	-14.1729	14.1594	9.45914	1.802	-9.51625	6.95872	25.2583	23.8675	-1.32671	-41.0664	-1.61023	-3.65413	-70.1754	-1.90457	6.13431	1.19567	8.35478	13.8533	2.05691	29.0477	-1.38806	11.252	-28.6921	-22.2137	-14.5948	-0.833035	-5.36498	7.15814
总资产(同比增长率) [报告期] 2021年报 [单位] %	-20.0531	6.12655	5.1218	8.85034	2.28599	2.76206	9.21469	7.6484	15.882	8.67137	-8.076	1.61857	23.6216	-5.66892	-10.8255	-1.47023	-2.8457	13.8538	-6.47894	-11.5721	8.59076	-10.8713	2.26745	11.8051	7.80212	18.5011	67.1666	-13.4889	14.4924	14.4619	-10.0939	1.34303	-5.49193	-22.6674	-2.09009	-0.301031	5.30701	9.21264	24.0959	7.0678	14.2965	-6.65797	41.1253	-29.433	8.60622	9.03961	-17.3845	7.2752	-1.89067
总资产(同比增长率) [报告期] 2022年报 [单位] %	-4.66	308.011	-7.74463	20.0244	0.159685	2.67893	5.8995	8.92113	1.30725	-9.72037	-5.90255	0.732854	9.06495	6.64819	-4.82159	-8.14622	7.43444	-7.90882	4.20818	-4.2888	14.0747	-23.254	1.99513	22.4131	-9.04367	3.50475	-8.37267	-4.65912	7.86083	11.0847	-17.3674	-0.696028	-2.22227	-6.78205	-1.48844	12.1027	-1.66884	5.99561	3.22541	2.8018	10.3087	-4.68374	-5.0566	-15.9829	-18.6238	7.15687	-8.09874	-4.93094	5.93279
总资产(同比增长率) [报告期] 2023年报 [单位] %
[truncated: 672 more columns]
