# Supplementary material for: Can systematic skewness factors predict future interest rates: Evidence from China
Source: PLoS One. 2026 Feb 5;21(2):e0334345. doi: 10.1371/journal.pone.0334345 (PMC12875505; doi:10.1371/journal.pone.0334345)
Supplement: S2 File — Data2.zip contains data including trading date, total owner’s equity, total asset growth rate, risk-free rate, return on equity and monthly stock data. (ZIP) [file pone.0334345.s002.zip › Total asset growth rate/Total asset growth rate:pub.xlsx]

## Sheet: Sheet1
证券代码	000027.SZ	000037.SZ	000040.SZ	000155.SZ	000407.SZ	000421.SZ	000531.SZ	000537.SZ	000539.SZ	000543.SZ	000544.SZ	000591.SZ	000593.SZ	000598.SZ	000600.SZ	000601.SZ	000605.SZ	000685.SZ	000690.SZ	000722.SZ	000767.SZ	000791.SZ	000809.SZ	000862.SZ	000875.SZ	000883.SZ	000899.SZ	000958.SZ	000966.SZ	000993.SZ	001210.SZ	001258.SZ	001286.SZ	001289.SZ	001299.SZ	001331.SZ	001376.SZ	001896.SZ	002015.SZ	002039.SZ	002256.SZ	002479.SZ	002608.SZ	002616.SZ	002893.SZ	002911.SZ	003035.SZ	003039.SZ	003816.SZ
证券简称	深圳能源	深南电A	东旭蓝天	川能动力	胜利股份	南京公用	穗恒运A	中绿电	粤电力A	皖能电力	中原环保	太阳能	德龙汇能	兴蓉环境	建投能源	韶能股份	渤海股份	中山公用	宝新能源	湖南发展	晋控电力	甘肃能源	铁岭新城	银星能源	吉电股份	湖北能源	赣能股份	电投产融	长源电力	闽东电力	金房能源	立新能源	陕西能源	龙源电力	美能能源	胜通能源	百通能源	豫能控股	协鑫能科	黔源电力	兆新股份	富春环保	江苏国信	长青集团	京能热力	佛燃能源	南网能源	顺控发展	中国广核
总资产(同比增长率) [报告期] 1995年报 [单位] %	0.121163	-11.0085	23.0983		41.8226	3.18712	211.495	19.9982	63.7112	5.25199	22.9373	9.56186	9.80463	189.969	19.9037	27.1039	11.9854	6.20565	76.3443	10.5537	-12.515	15.9013					-0.665367											3.59825
总资产(同比增长率) [报告期] 1996年报 [单位] %	1.03742	5.93093	0.370423		84.4944	58.0081	26.6791	-7.95126	23.3067	34.2954	14.6082	2.08154	12.601	200.467	66.3054	51.1572	67.7782	32.0899	107.448	24.5298	1.5546	38.4626	5.96087	24.2579		8.44609	-16.7622											43.7506
总资产(同比增长率) [报告期] 1997年报 [单位] %	2.81188	0.175272	19.9766		78.9954	37.9108	18.8476	-34.7391	24.1932	4.49972	17.004	9.48182	7.03858	56.5342	70.0881	60.5819	26.8503	25.9299	40.829	69.9408	-4.73197	233.141	15.539	11.6275		23.3436	103.826	9.95665										31.951
总资产(同比增长率) [报告期] 1998年报 [单位] %	-3.99944	-2.32235	13.21	21.842	39.7743	40.5714	20.0034	17.219	11.1906	15.2638	8.08617	9.49912	30.8876	3.98521	58.5674	5.90126	36.336	14.3337	3.01058	16.3495	-0.614451	11.1243	-26.94	164.987		78.1072	9.92737	15.8807	1.52977	29.5802								20.687
总资产(同比增长率) [报告期] 1999年报 [单位] %	-3.87685	1.60728	51.873	-3.04074	10.1063	21.0073	-1.9326	12.0508	10.4272	12.4528	-11.9427	3.76026	14.5126	52.7905	-3.54635	-1.89341	6.86314	-3.41766	39.4919	245.801	-2.86708	-7.3876	4.9466	25.0185		-4.40247	5.4754	101.877	-3.04187	15.8445								-0.97542
总资产(同比增长率) [报告期] 2000年报 [单位] %	48.6817	34.178	8.15934	36.3156	24.4052	18.4915	-3.36849	87.0949	31.5997	4.11998	-0.603138	4.96049	18.4744	10.15	-1.67388	32.4549	6.82002	-45.2537	18.5386	32.2291	304.317	25.9075	23.2893	59.1417	-11.3958	15.0964	9.9805	13.9567	18.4602	192.826								-4.16032
总资产(同比增长率) [报告期] 2001年报 [单位] %	2.7882	13.6656	-14.7396	9.84571	8.63104	15.5026	11.5418	30.2184	7.91173	-1.23431	-4.61471	43.7196	-0.128345	48.8191	-12.5138	20.0441	-28.18	4.31984	0.358659	6.13465	-4.2235	15.3859	-9.0654	26.6205	-0.140104	28.3269	-1.67529	15.7777	-2.57458	1.54016								4.22707
总资产(同比增长率) [报告期] 2002年报 [单位] %	2.99343	30.5855	13.862	-7.04532	4.47364	-9.93021	21.2706	-2.04813	-3.80432	-2.79963	-6.87942	85.9301	-6.10629	15.2767	-7.35441	16.6758	4.7054	4.40622	-5.37733	22.0147	-1.028	-2.52106	-14.3748	16.4421	58.3727	17.9945	3.62369	42.1692	1.20818	6.06337								-5.79071	59.5877	64.3592
总资产(同比增长率) [报告期] 2003年报 [单位] %	11.5817	26.7504	10.0482	2.71938	-1.90322	29.4973	20.2208	-30.1849	6.09876	60.414	-15.9556	24.9271	14.8217	49.7604	523.312	14.1489	66.5192	-3.11207	66.8519	11.214	0.661575	-2.16162	-51.1607	-9.57681	-3.46282	22.0856	4.09006	14.2429	10.1354	6.43585								-4.47807	39.7397	21.5364
总资产(同比增长率) [报告期] 2004年报 [单位] %	19.0477	47.8017	-18.2134	18.0408	6.6674	42.286	32.3355	122.236	6.90564	0.952007	1.29216	18.7601	2.16859	17.7228	-6.35985	26.3984	6.91938	-6.73496	69.5117	17.1133	0.443947	-5.76509	29.1561	-22.2676	1.35731	13.757	3.4305	21.87	48.8794	-18.2938								-14.8857	64.1442	65.5309
总资产(同比增长率) [报告期] 2005年报 [单位] %	3.87285	11.2871	5.98538	7.62662	18.5838	6.99847	6.818	11.2386	24.9841	-5.19292	1.40424	9.42968	8.97685	-14.8597	-7.76336	24.2247	-6.02618	-2.53923	53.1205	5.1396	-3.48518	-9.51939	-19.9852	-10.04	-5.91855	-11.811	7.26532	17.6484	89.6161	-5.97272								5.47132	13.7579	-15.9746
总资产(同比增长率) [报告期] 2006年报 [单位] %	96.279	12.7946	5.09912	14.4233	21.5814	2.62587	14.3644	-3.13776	20.3337	27.5276	-46.5746	-8.73956	-0.869054	2.70543	202.27	15.8818	-8.91492	-3.26181	45.4677	-16.2114	67.0487	10.7535	-2.87893	13.3639	3.0796	22.3075	17.7725	-8.70007	21.8325	7.96421								6.29446	25.5237	9.34166	-3.68059
总资产(同比增长率) [报告期] 2007年报 [单位] %	11.3066	16.3704	-1.5749	1.47976	34.5888	19.5162	20.7394	21.223	17.6285	101.997	15.4403	-9.43326	-10.8647	-5.07554	16.2099	10.8203	-10.3584	11.5201	59.8766	-7.86923	22.877	21.8722	18.7822	23.0743	27.3648	19.884	4.22303	-2.04417	28.285	14.5565				55.3708				-0.222497	15.8662	0.537887	22.4836
总资产(同比增长率) [报告期] 2008年报 [单位] %	19.8489	-10.2104	5.87509	6.31253	-9.43241	3.41019	14.451	-6.49887	2.39626	-11.6032	23.368	4.01112	2.70389	18.3513	-1.11877	1.61848	-57.5423	8.76029	4.17874	1.93133	12.7537	11.4299	7.80994	23.8059	20.5506	20.4732	-5.76058	-6.19409	9.98912	2.02741				43.1478				-10.6527	59.4095	356.892	125.702	-0.145778						16.7417
总资产(同比增长率) [报告期] 2009年报 [单位] %	2.94363	-1.19021	20.0884	8.72903	14.8919	-9.61064	19.0528	5.20601	8.33223	24.2539	1.15776	7.33218	-2.13306	0.796715	-0.332448	2.4647	5.26379	27.9843	31.0203	-37.4079	8.17778	-9.30827	-1.09232	43.4544	64.6378	16.5683	-5.10595	-40.8635	14.0998	-0.320274				87.4067				-4.83062	12.2476	21.2585	30.9502	3.92109	21.1167	-4.6849		-1.92812		326.308
总资产(同比增长率) [报告期] 2010年报 [单位] %	-3.90045	7.15216	-20.78	5.01521	29.2915	10.7165	1.15321	-5.79976	14.6958	12.4524	33.8117	8.2113	17.7244	12.1625	20.3739	-0.467395	-3.10819	7.06608	14.3822	42.874	7.46536	0.785027	1.47469	69.9696	36.4436	-18.8918	1.04573	-8.65313	2.02847	11.7493				16.0562				-4.87976	23.8163	7.66077	9.75826	173.345	-4.24554	24.5108		36.2333		-12.7423
总资产(同比增长率) [报告期] 2011年报 [单位] %	8.39053	3.29217	-17.3107	-7.93209	0.616627	-1.83172	2.39992	9.5578	12.6508	16.283	37.5715	17.5403	-3.72782	14.5033	28.6442	-2.78804	1.70746	25.9099	10.1464	4.51505	-0.273765	4.23764	9.34573	40.665	20.2671	10.3453	3.4681	-8.2753	-4.45169	0.515573				18.2333				-10.7378	29.2368	-2.72937	5.56625	7.01834	17.3257	51.5482			15.9914	-2.29674
总资产(同比增长率) [报告期] 2012年报 [单位] %	2.69804	-7.46153	51.9139	1.44261	1.31612	-11.3888	21.5965	10.3931	1.32527	16.6209	4.27187	8.40178	-3.98445	15.6429	9.03251	3.87613	4.05035	-4.35314	17.4127	8.45156	1.49083	4.74598	24.9335	-1.93989	-6.66932	2.51955	-7.51161	-2.69814	-14.5429	28.286				14.2348				-16.2687	20.3293	2.78297	15.7442	35.9913	36.1481	8.24307			14.0593	12.5719	7.59193
总资产(同比增长率) [报告期] 2013年报 [单位] %	3.19628	-1.73004	38.0785	-8.52643	9.94766	-6.85754	6.22658	26.4146	3.36342	9.1068	29.5223	8.43636	44.4161	24.6463	5.82015	2.38649	243.656	7.32373	3.05168	34.3273	103.418	0.379968	28.8395	-6.81156	14.4392	-1.29762	-0.722419	64.2594	-9.69223	16.5155				-2.12851				-7.73551	-6.46398	7.71546	-20.177	25.1854	15.1636	6.69491	34.2621		99.443	-3.23419	4.47928
总资产(同比增长率) [报告期] 2014年报 [单位] %	15.1164	-7.05616	7.19722	-54.6165	15.4223	-4.30853	-10.6671	15.9658	1.71692	5.2742	23.9376	4.83043	-15.153	16.8035	17.8645	-0.896735	1.38105	16.3092	-3.24719	6.54521	-0.582338	3.35407	9.89728	3.18373	1.43926	6.26859	-3.03929	-23.9552	-7.03586	-7.92895				12.1606			20.8058	90.2983	-82.0816	8.38368	89.6143	6.58042	27.5336	44.5392	35.3228	4.3888	103.403	6.09273	22.7711
总资产(同比增长率) [报告期] 2015年报 [单位] %	51.0545	-9.4249	58.5294	-46.874	1.19048	18.1108	11.7335	66.0599	4.10381	-0.881056	133.511	19.3231	2.80392	16.8329	2.29127	-1.20934	2.56454	38.0636	1.52739	-4.99349	7.22108	-1.67637	1.51458	-5.80849	12.5745	27.6594	0.389276	-0.855296	-7.79937	-11.315	12.9129			9.01828	-13.316		7.00609	8.18567	-24.2206	-2.03761	51.9075	30.6479	-66.7424	1.86131	20.9139	-0.427294	77.5134	-9.61035	22.8662
总资产(同比增长率) [报告期] 2016年报 [单位] %	4.81295	-4.71959	155.403	295.226	3.63504	5.38017	9.72347	129.613	-1.72821	18.905	16.2036	30.9239	100.042	19.1323	13.1348	3.82648	41.8544	6.95368	62.2972	5.4231	36.7523	-3.32044	1.21274	6.97728	31.4827	-2.85215	26.6752	0.00468506	-4.14211	12.9802	22.0352			3.26021	17.6658		-3.99718	9.87179	-13.2721	-4.07946	79.8395	3.25285	0.419411	12.1013	3.61515	0.867842	17.5366	14.1537	6.17257
总资产(同比增长率) [报告期] 2017年报 [单位] %	26.8948	-33.9138	67.1887	14.1944	17.2582	55.0642	0.133204	6.12228	0.467495	-1.98595	8.98802	5.97888	9.16228	10.8475	6.38715	3.775	63.1463	5.20568	10.4399	2.7167	-0.494634	0.43039	-6.77774	-8.34998	16.9839	11.0034	-3.27987	37.9458	1.86904	15.2406	11.4673			4.46899	54.4555		68.9399	14.1125	8.46519	-2.01485	14.8024	-0.964946	5.92563	26.6271	35.6182	19.8088	29.7658	-15.8207	25.2466
总资产(同比增长率) [报告期] 2018年报 [单位] %	10.1552	14.68	19.0963	6.54111	27.3913	4.70818	12.0157	-8.37566	3.27043	8.86045	34.4033	8.46675	-5.33558	11.5549	2.1951	9.2974	12.2457	7.25727	24.1764	1.9334	4.09131	-3.49408	-2.36591	-2.69728	12.9956	3.99268	3.55795	28.2744	0.061666	-13.9241	15.4769			0.618264	6.21207		35.8767	1.98368	91.6697	-2.47633	-20.0388	14.6067	17.1254	21.4817	8.72027	5.36825	31.5347	42.5402	3.15004
总资产(同比增长率) [报告期] 2019年报 [单位] %	12.9748	-2.65747	-9.98114	0.237132	1.28033	6.08624	10.0694	-7.95152	2.92155	13.8388	19.7732	9.44046	21.6061	21.1061	1.58917	11.8656	9.37856	11.6042	-12.0732	-0.14076	1.08647	-0.83659	-2.87396	-4.07725	6.25964	25.2182	-3.01215	5.97758	4.07036	-0.524424	1.87531	-7.56479	6.79918	6.81377	2.95873	11.4169	37.6308	-6.24694	18.3605	-7.29404	-12.3106	46.8395	30.8375	38.666	9.057	28.5364	32.7756	3.51	5.2691
总资产(同比增长率) [报告期] 2020年报 [单位] %	18.6763	-6.16386	-15.4453	27.4352	3.73581	-9.35833	16.9959	7.03731	13.9108	2.40956	48.7348	4.55157	5.81084	21.876	4.71802	13.0398	2.70218	9.17509	1.66134	4.04595	11.6184	0.299481	-19.0136	-4.4775	31.0799	-0.328233	8.66461	14.9075	-0.568952	10.597	3.70833	34.628	10.4166	11.8203	14.2027	58.734	11.6386	11.8156	17.1107	6.0785	2.06026	22.1775	6.23161	34.321	8.9513	22.7927	24.2324	-5.71557	1.01118
总资产(同比增长率) [报告期] 2021年报 [单位] %	15.2943	-7.64121	-0.184121	9.43442	4.22738	28.928	17.4833	9.90041	14.869	20.4329	31.4835	1.56736	2.8604	10.6088	7.76237	2.34417	-10.2197	7.66996	1.95039	0.596961	8.26916	-6.70464	-3.50445	-16.7652	19.008	21.4512	23.3151	-48.2548	13.2631	2.91284	62.6139	8.25995	5.8297	8.40474	12.6447	-7.49068	11.5657	4.94504	-7.95887	3.25757	-24.4297	-18.4789	7.89285	3.58357	-6.14034	58.3876	22.7287	8.66957	2.06549
总资产(同比增长率) [报告期] 2022年报 [单位] %	7.06231	-6.58732	-2.59769	5.34491	1.70565	9.07558	-6.20488	-66.9836	14.8578	11.3498	25.1683	16.9032	1.01663	11.0901	-5.15393	1.49248	3.6237	13.3567	2.0684	0.229574	1.36433	22.8255	-2.30694	1.54697	7.02384	8.74521	19.9575	-2.37005	32.0269	2.15724	8.1302	29.3677	1.3183	8.65187	58.4761	68.0562	4.36795	7.04264	8.34777	-1.4085	-6.39179	1.00054	2.93304	1.77686	0.539155	6.13292	13.3432	3.97696	2.24549
总资产(同比增长率) [报告期] 2023年报 [单位] %
[truncated: 88 more columns]
