# Supplementary material for: Can systematic skewness factors predict future interest rates: Evidence from China
Source: PLoS One. 2026 Feb 5;21(2):e0334345. doi: 10.1371/journal.pone.0334345 (PMC12875505; doi:10.1371/journal.pone.0334345)
Supplement: S2 File — Data2.zip contains data including trading date, total owner’s equity, total asset growth rate, risk-free rate, return on equity and monthly stock data. (ZIP) [file pone.0334345.s002.zip › Total asset growth rate/Total asset growth rate:tele.xlsx]

## Sheet: Sheet1
证券代码	002467.SZ	300578.SZ	300921.SZ	300959.SZ	600050.SH	600941.SH	601698.SH	601728.SH
证券简称	二六三	会畅通讯	南凌科技	线上线下	中国联通	中国移动	中国卫通	中国电信
总资产(同比增长率) [报告期] 1995年报 [单位] %
总资产(同比增长率) [报告期] 1996年报 [单位] %
总资产(同比增长率) [报告期] 1997年报 [单位] %
总资产(同比增长率) [报告期] 1998年报 [单位] %
总资产(同比增长率) [报告期] 1999年报 [单位] %
总资产(同比增长率) [报告期] 2000年报 [单位] %					150.197
总资产(同比增长率) [报告期] 2001年报 [单位] %					13.349
总资产(同比增长率) [报告期] 2002年报 [单位] %					17.1906
总资产(同比增长率) [报告期] 2003年报 [单位] %					-0.159411			48.0484
总资产(同比增长率) [报告期] 2004年报 [单位] %					-3.48609			34.0333
总资产(同比增长率) [报告期] 2005年报 [单位] %					-4.46917			0.569115
总资产(同比增长率) [报告期] 2006年报 [单位] %	-11.0383				2.60058			-0.128962
总资产(同比增长率) [报告期] 2007年报 [单位] %	-2.68959				1.8013			-2.79522
总资产(同比增长率) [报告期] 2008年报 [单位] %	30.2398				3.37239			6.24551
总资产(同比增长率) [报告期] 2009年报 [单位] %	4.66322				19.1518			-3.0898
总资产(同比增长率) [报告期] 2010年报 [单位] %	241.464				5.78056			-4.39152
总资产(同比增长率) [报告期] 2011年报 [单位] %	4.26413				3.36247			-0.308798
总资产(同比增长率) [报告期] 2012年报 [单位] %	32.2154	44.3132			13.0491			30.0687
总资产(同比增长率) [报告期] 2013年报 [单位] %	1.79737	26.2206			2.5093			-0.3716
总资产(同比增长率) [报告期] 2014年报 [单位] %	5.33988	7.56934			2.96597			3.32218
总资产(同比增长率) [报告期] 2015年报 [单位] %	55.8544	1.2223		118.154	12.4642		-5.16258	12.1664
总资产(同比增长率) [报告期] 2016年报 [单位] %	2.75892	-4.28405			0.0955552		13.1755	3.62256
总资产(同比增长率) [报告期] 2017年报 [单位] %	-11.9863	109.158	12.5685		-6.86629		0.529271	1.32346
总资产(同比增长率) [报告期] 2018年报 [单位] %	6.88721	4.30692	22.8904	27.3673	-5.55336		2.45825	0.33081
总资产(同比增长率) [报告期] 2019年报 [单位] %	6.65921	271.517	9.36263	48.4837	4.14727	6.21947	5.88439	5.99181
总资产(同比增长率) [报告期] 2020年报 [单位] %	8.80627	25.0511	211.707	40.415	3.23357	6.18856	0.726317	1.70169
总资产(同比增长率) [报告期] 2021年报 [单位] %	-7.44013	10.8925	5.70108	172.127	1.85571	6.70248	4.47813	6.59179
总资产(同比增长率) [报告期] 2022年报 [单位] %	2.27284	2.98809	3.73201	13.8056	8.66406	5.21648	17.3736	5.96288
总资产(同比增长率) [报告期] 2023年报 [单位] %
