# Supplementary material for: Can systematic skewness factors predict future interest rates: Evidence from China
Source: PLoS One. 2026 Feb 5;21(2):e0334345. doi: 10.1371/journal.pone.0334345 (PMC12875505; doi:10.1371/journal.pone.0334345)
Supplement: S2 File — Data2.zip contains data including trading date, total owner’s equity, total asset growth rate, risk-free rate, return on equity and monthly stock data. (ZIP) [file pone.0334345.s002.zip › Total owner's equity/Total owner's equity:daily.xlsx]

## Sheet: Sheet1
证券代码	000048.SZ	000061.SZ	000505.SZ	000523.SZ	000529.SZ	000568.SZ	000596.SZ	000639.SZ	000702.SZ	000713.SZ	000716.SZ	000729.SZ	000735.SZ	000759.SZ	000798.SZ	000799.SZ	000848.SZ	000858.SZ	000860.SZ	000869.SZ	000876.SZ	000895.SZ	000911.SZ	000929.SZ	000972.SZ	000995.SZ	000998.SZ	001201.SZ	001206.SZ	001215.SZ	001219.SZ	001222.SZ	001313.SZ	001318.SZ	001328.SZ	001338.SZ	001366.SZ	002041.SZ	002053.SZ	002069.SZ	002094.SZ	002100.SZ	002124.SZ	002216.SZ	002234.SZ	002286.SZ	002299.SZ	002304.SZ	002311.SZ
证券简称	京基智农	农产品	京粮控股	红棉股份	广弘控股	泸州老窖	古井贡酒	西王食品	正虹科技	丰乐种业	黑芝麻	燕京啤酒	罗牛山	中百集团	中水渔业	酒鬼酒	承德露露	五粮液	顺鑫农业	张裕A	新希望	双汇发展	广农糖业	兰州黄河	中基健康	皇台酒业	隆平高科	东瑞股份	依依股份	千味央厨	青岛食品	源飞宠物	粤海饲料	阳光乳业	登康口腔	永顺泰	播恩集团	登海种业	云南能投	獐子岛	青岛金王	天康生物	天邦食品	三全食品	民和股份	保龄宝	圣农发展	洋河股份	海大集团
所有者权益合计 [报告期] 1995年报 [报表类型] 合并报表 [单位] 元	2.91807e+08	9.49873e+07	7.70018e+08	3.69696e+08	1.17195e+09	5.02908e+08	315777347	8.63555e+07	89356305	6.0936e+07	78864217	1.39879e+08	141427000	1.04992e+08	256675135	8.84744e+07	54956667	2.25967e+08	254723435	91110000	6.2e+07	2.90506e+08
所有者权益合计 [报告期] 1996年报 [报表类型] 合并报表 [单位] 元	3.41566e+08	1.21631e+08	5.8578e+08	4.60197e+08	1.27334e+09	6.12061e+08	7.85491e+08	9.92142e+07	1.09097e+08	9.68986e+07	1.05371e+08	3.22582e+08	1.82124e+08	1.14464e+08	272300000	1.82819e+08	1.05851e+08	2.64958e+08	322842215	189260000	1.00022e+08	3.22698e+08	2.27341e+08	139268872
所有者权益合计 [报告期] 1997年报 [报表类型] 合并报表 [单位] 元	5.32482e+08	4.12525e+08	5.81642e+08	4.92165e+08	1.674e+09	8.18252e+08	8.93402e+08	1.10959e+08	5.24501e+08	4.37849e+08	2.41149e+08	1.10807e+09	4.18091e+08	3.54974e+08	807778751	7.6873e+08	2.9846e+08	3.92385e+08	3.73714e+08	503135117	1.29614e+08	3.47834e+08	2.31856e+08	182842653	2.88841e+07	7.86632e+07	3.09873e+07
所有者权益合计 [报告期] 1998年报 [报表类型] 合并报表 [单位] 元	513494312	5.89193e+08	3.82376e+08	5.18108e+08	2.0897e+09	1.3553e+09	9.70677e+08	6.56094e+07	5.36758e+08	4.26896e+08	2.80422e+08	2.20184e+09	4.86439e+08	3.75805e+08	921214979	9.61948e+08	3.12331e+08	1.76499e+09	8.05533e+08	514976290	4.58734e+08	7.8028e+08	2.31856e+08	255545529	1.62115e+08	1.31728e+08	4.0686e+07
所有者权益合计 [报告期] 1999年报 [报表类型] 合并报表 [单位] 元	582323711	6.39577e+08	3.9633e+08	5.70601e+08	1.70227e+09	1.17143e+09	1049089930	7.62462e+07	5.75578e+08	5.9643e+08	3.69387e+08	2.41391e+09	6.58225e+08	5.11476e+08	9.52502e+08	1.3059e+09	4.10046e+08	2.4205e+09	8.86699e+08	573097916	5.33749e+08	8.90254e+08	5.18278e+08	5.80764e+08	1.80971e+08	1.50018e+08	8.72445e+07
所有者权益合计 [报告期] 2000年报 [报表类型] 合并报表 [单位] 元	294765034	1.18029e+09	4.64077e+08	5.08269e+08	1.65738e+09	1.33124e+09	1.14389e+09	7.99101e+07	8.62651e+08	6.38691e+08	3.5506e+08	3.60508e+09	7.19894e+08	5.68492e+08	9.69467e+08	1.32397e+09	7.35927e+08	3.19122e+09	8.56513e+08	1251777085	9.25601e+08	9.06596e+08	5.40084e+08	5.13492e+08	4.25349e+08	4.76783e+08	7.77969e+08
所有者权益合计 [报告期] 2001年报 [报表类型] 合并报表 [单位] 元	82083913	1.19457e+09	3.9964e+08	5.04899e+08	1.27253e+09	1.293e+09	1163702281	8.21436e+07	8.49725e+08	6.54502e+08	3.27744e+08	3.83855e+09	7.93189e+08	5.47205e+08	7.77717e+08	1.30938e+09	6.62649e+08	4.70224e+09	1.09023e+09	1358433546	1.13198e+09	8.01035e+08	6.70222e+08	3.5446e+08	4.56115e+08	4.65312e+08	8.31498e+08
所有者权益合计 [报告期] 2002年报 [报表类型] 合并报表 [单位] 元	7.75437e+07	1.34406e+09	2.54161e+08	3.88654e+08	3.96794e+08	1.52353e+09	1187246466	9.28928e+07	8.45699e+08	4.23571e+08	2.70422e+08	4.04935e+09	1.31724e+09	8.77325e+08	7.48021e+08	1.14252e+09	7.42054e+08	5.3221e+09	1.19956e+09	1443332048	1.35286e+09	1.69632e+09	7.58348e+08	3.56395e+08	4.96497e+08	4.54427e+08	858442905											1.34067e+08
所有者权益合计 [报告期] 2003年报 [报表类型] 合并报表 [单位] 元	8.78476e+07	1.68339e+09	2.57148e+08	3.90929e+08	1.0928e+08	1.51103e+09	1099393468	1.0643e+08	8.81399e+08	4.33165e+08	2.72615e+08	4.40759e+09	1.34067e+09	9.06855e+08	7.82933e+08	1.04315e+09	7.7257e+08	6.02589e+09	1.34958e+09	1594966802	1.83877e+09	2.18632e+09	8.26434e+08	3.43581e+08	5.78359e+08	3.37074e+08	9.03814e+08											2.22942e+08	2.73679e+08	1.56643e+08	8.22262e+07	9.90585e+07	6.96123e+07
所有者权益合计 [报告期] 2004年报 [报表类型] 合并报表 [单位] 元	9.56291e+07	1.76069e+09	1.64547e+08	3.95018e+08	-1.67967e+08	1.54673e+09	805333379	1.21621e+08	5.72514e+08	4.95125e+08	2.81303e+08	5.25184e+09	1.3399e+09	8.97142e+08	7.91597e+08	1.05574e+09	7.62303e+08	6.58696e+09	1.54033e+09	1776898183	2.15616e+09	2.33147e+09	1.17836e+09	4.38562e+08	6.28092e+08	3.46163e+08	9.69416e+08											2.7921e+08	3.517e+08	2.00911e+08	1.17725e+08	1.21491e+08	1.01798e+08	1.0068e+08				1.28216e+08
所有者权益合计 [报告期] 2005年报 [报表类型] 合并报表 [单位] 元	-1.89178e+07	1.84528e+09	7.80227e+07	4.18035e+08	-4.72982e+08	1.55711e+09	8.10338e+08	1.26916e+08	5.57841e+08	4.90234e+08	1.99492e+08	5.44741e+09	1.27169e+09	8.84363e+08	8.1132e+08	8.12748e+08	7.54442e+08	7.38597e+09	1.63666e+09	1887483426	2.42197e+09	2.3599e+09	1.1442e+09	5.43799e+08	8.70506e+08	3.51641e+08	1.02278e+09											6.91035e+08	4.59298e+08	3.12558e+08	1.45724e+08	1.4808e+08	1.11422e+08	1.59087e+08	1.74703e+08	9.25223e+07		1.70193e+08
所有者权益合计 [报告期] 2006年报 [报表类型] 合并报表 [单位] 元	-2.25738e+08	1.99262e+09	2.40546e+08	4.40819e+08	-4.65383e+08	2.24477e+09	8.14937e+08	1.34789e+08	5.36149e+08	4.90481e+08	1.95529e+08	6.26855e+09	1.17358e+09	9.4072e+08	7.90755e+08	5.14547e+08	5.13047e+08	8.30114e+09	1.61935e+09	2068819796	2.74341e+09	2.58823e+09	1.26578e+09	6.25476e+08	1.42355e+09	3.66815e+08	1.02523e+09											6.97063e+08	1.00362e+09	1.07212e+09	4.23089e+08	3.49698e+08	1.03554e+08	2.28445e+08	2.19678e+08	1.1253e+08	4.46798e+08	3.78758e+08	2.60325e+08
所有者权益合计 [报告期] 2007年报 [报表类型] 合并报表 [单位] 元	-1.78391e+08	2.32415e+09	2.10183e+08	4.49639e+08	-4.55393e+08	2.71077e+09	8.48738e+08	1.38944e+08	4.0826e+08	5.28336e+08	1.98368e+08	6.56669e+09	1.50309e+09	1.02612e+09	7.81908e+08	5.77008e+08	5.83658e+08	9.62624e+09	2.22412e+09	2314379070	3.44854e+09	2.73422e+09	1.49047e+09	6.7948e+08	1.49945e+09	3.15185e+08	1.04992e+09											7.35892e+08	1.14757e+09	1.1591e+09	4.55938e+08	3.90862e+08	3.34371e+08	3.04376e+08	3.06384e+08	1.93276e+08	5.65964e+08	7.20805e+08	3.89811e+08
所有者权益合计 [报告期] 2008年报 [报表类型] 合并报表 [单位] 元	-9.87662e+07	3.40866e+09	1.30406e+08	4.55639e+08	5.97743e+08	3.49282e+09	8.83039e+08	1.40329e+08	4.23883e+08	5.41015e+08	1.46065e+08	8.08906e+09	1.56829e+09	1.57989e+09	7.15315e+08	6.18173e+08	6.02541e+08	1.14559e+10	2.39257e+09	2629027530	3.51586e+09	3.02745e+09	1.4118e+09	7.34067e+08	1.70835e+09	2.28976e+08	1.09593e+09											7.97471e+08	1.01766e+09	1.26687e+09	4.59677e+08	6.46726e+08	4.2479e+08	867050615	6.26176e+08	2.38053e+08	6.66126e+08	1.38286e+09	4.88569e+08
所有者权益合计 [报告期] 2009年报 [报表类型] 合并报表 [单位] 元	-382249	3.46799e+09	6.65876e+08	4.64783e+08	6.56203e+08	4.26445e+09	8.07998e+08	1.37185e+08	4.31485e+08	5.74871e+08	1.3853e+08	8.64232e+09	1.64442e+09	1.73598e+09	6.55174e+08	6.78495e+08	6.64328e+08	1.45805e+10	2.54573e+09	3174681061	4.62452e+09	3.71704e+09	1.52403e+09	7.8302e+08	1.32564e+09	2.35405e+08	1.16011e+09											9.51857e+08	1.03092e+09	1.38344e+09	4.34492e+08	7.39047e+08	4.4076e+08	9.36903e+08	5.83324e+08	6.62613e+08	1.57981e+09	5.0788e+09	2.09182e+09
所有者权益合计 [报告期] 2010年报 [报表类型] 合并报表 [单位] 元	-2.41566e+07	3.77784e+09	5.18516e+08	4.76214e+08	7.16324e+08	5.56235e+09	1.04948e+09	8.03866e+08	4.40201e+08	1.11059e+09	2.72263e+08	9.50898e+09	1.66725e+09	2.50919e+09	6.87235e+08	7.56075e+08	7.64242e+08	1.83661e+10	2.79601e+09	3996145295	5.2264e+09	4.30871e+09	1.60787e+09	9.32922e+08	1.36936e+09	1.75467e+08	1.2293e+09											1.30118e+09	1.04446e+09	1.691e+09	4.61542e+08	1.04623e+09	4.53167e+08	1.02244e+09	6.32714e+08	7.03113e+08	1.78409e+09	7.38717e+09	2.27744e+09
所有者权益合计 [报告期] 2011年报 [报表类型] 合并报表 [单位] 元	467805579	4.12115e+09	3.99679e+08	9.93235e+08	7.83987e+08	7.22484e+09	2.76112e+09	9.19263e+08	4.57986e+08	1.14463e+09	2.8534e+08	1.01388e+10	1.82465e+09	2.7733e+09	7.27644e+08	1.37185e+09	7.76297e+08	2.34467e+10	2.99385e+09	5149960148	1.23682e+10	4.33584e+09	1.55278e+09	9.20536e+08	7.18685e+07	177154478	1.3859e+09											1.69344e+09	1.06979e+09	2.71846e+09	5.00913e+08	1.13013e+09	4.84262e+08	1.60405e+09	1.60586e+09	7.60531e+08	3.72298e+09	9.90863e+09	2.58484e+09
所有者权益合计 [报告期] 2012年报 [报表类型] 合并报表 [单位] 元	4.9388e+08	4.32047e+09	2.51602e+08	1.01412e+09	8.45706e+08	9.77086e+09	3.37549e+09	1.0244e+09	4.59188e+08	1.2047e+09	3.46856e+08	1.10274e+10	1.82104e+09	2.91279e+09	7.71607e+08	1.89101e+09	8.21467e+08	3.15211e+10	2.98588e+09	6059485187	1.44873e+10	1.25541e+10	1.19268e+09	9.71111e+08	2.17629e+08	1.86203e+08	1.6409e+09											2.0967e+09	8.92888e+08	2.55743e+09	5.52568e+08	1.23862e+09	5.16917e+08	1.71979e+09	1.37249e+09	8.17453e+08	3.47329e+09	1.47105e+10	3.03893e+09
所有者权益合计 [报告期] 2013年报 [报表类型] 合并报表 [单位] 元	4.8371e+08	6.09281e+09	1.27968e+08	1.0435e+09	9.21225e+08	1.06374e+10	3.74276e+09	1.15827e+09	4.41403e+08	1.2911e+09	8.37564e+08	1.29408e+10	1.81352e+09	2.94477e+09	8.3881e+08	1.78723e+09	1.03874e+09	3.70193e+10	3.17642e+09	6371020484	1.67658e+10	1.50034e+10	1.47796e+09	1.01709e+09	-2.54885e+08	1.56898e+08	1.73798e+09											2.59292e+09	9.35355e+08	2.44124e+09	6.03437e+08	1.72053e+09	6.15518e+08	1.79772e+09	1.12934e+09	1.43534e+09	3.3782e+09	1.73967e+10	4.08298e+09
所有者权益合计 [报告期] 2014年报 [报表类型] 合并报表 [单位] 元	6.04671e+08	6.1562e+09	1.90551e+07	1.07616e+09	1.07472e+09	9.79333e+09	4.18105e+09	1.21926e+09	4.92191e+08	1.33664e+09	1.81043e+09	1.33786e+10	1.81186e+09	3.04711e+09	8.42594e+08	1.68357e+09	1.33963e+09	4.03331e+10	5.18531e+09	7003192924	2.1889e+10	1.63608e+10	1.19598e+09	1.10311e+09	7.67556e+08	1.17609e+08	2.02053e+09	1.40851e+08	9.26743e+07									2.90332e+09	9.86746e+08	1.15656e+09	6.32761e+08	1.87007e+09	6.20062e+08	1.86118e+09	1.19219e+09	1.44826e+09	3.64158e+09	1.97291e+10	4.40157e+09
所有者权益合计 [报告期] 2015年报 [报表类型] 合并报表 [单位] 元	8.02346e+08	6.08475e+09	-2.33194e+08	1.10149e+09	1149115973	1.03623e+10	4.83372e+09	1.35989e+09	4.60772e+08	1.36207e+09	1.73774e+09	1.36935e+10	1.83072e+09	2.97895e+09	5.21749e+08	1.7578e+09	1.70132e+09	4.43452e+10	5.50395e+09	7756558026	2.4136e+10	1.76866e+10	1.65489e+09	1.18043e+09	1.03044e+09	1.23471e+08	2.45402e+09	1.60114e+08	1.07237e+08		2.73581e+08		1.4367e+09					3.185e+09	1.98292e+09	9.08186e+08	8.03991e+08	2.38522e+09	1.12547e+09	1.8851e+09	8.76664e+08	1.47811e+09	5.57954e+09	2.29415e+10	5.0972e+09
所有者权益合计 [报告期] 2016年报 [报表类型] 合并报表 [单位] 元	8.2606e+08	6.24831e+09	6.09914e+07	1.78508e+09	1.24705e+09	1.11246e+10	5.94073e+09	2.78434e+09	4.61025e+08	1.39007e+09	1.82216e+09	1.36804e+10	3.5425e+09	3.01003e+09	585931875	1.85482e+09	2.0065e+09	4.82059e+10	6.82153e+09	8399484686	2.55491e+10	1.50687e+10	1.6146e+09	1.1548e+09	7.60279e+08	5.99025e+06	5.77515e+09	2.68032e+08	1.40112e+08		3.02277e+08		1.58279e+09					3.66124e+09	2.35999e+09	8.1307e+08	1.92383e+09	2.70425e+09	1.42442e+09	1.91533e+09	1.03045e+09	1.50813e+09	6.26205e+09	2.6037e+10	5.80811e+09
所有者权益合计 [报告期] 2017年报 [报表类型] 合并报表 [单位] 元	7.08748e+08	6.40896e+09	2.60042e+09	1.84e+09	1.4469e+09	1.53126e+10	6.84118e+09	2.76992e+09	4.73863e+08	1.37851e+09	2.71891e+09	1.36758e+10	3.67352e+09	3.24593e+09	6.85884e+08	2.00568e+09	2.03321e+09	5.46743e+10	7.12717e+09	9177978678	2.62347e+10	1.54673e+10	1.41568e+09	1.15518e+09	8.80706e+08	-1.12451e+08	6.4352e+09	3.22803e+08	2.38517e+08	2.74267e+08	3.3703e+08		1.7261e+09					3.7594e+09	2.48608e+09	4.03189e+08	2.86635e+09	3.05518e+09	3.04781e+09	2.00359e+09	7.39902e+08	1.52513e+09	6.54175e+09	2.94949e+10	6.83693e+09
所有者权益合计 [报告期] 2018年报 [报表类型] 合并报表 [单位] 元	1.22538e+09	6.59034e+09	2.83907e+09	1.66334e+09	1.5683e+09	1.71242e+10	8.02975e+09	5.02639e+09	5.22633e+08	1.62363e+09	2.8279e+09	1.37542e+10	4.09093e+09	3.62717e+09	7.90458e+08	2.17963e+09	1.95657e+09	6.51194e+10	7.72874e+09	9890487377	2.73357e+10	1.39992e+10	3.33083e+07	1.08947e+09	4.42872e+08	-2.06939e+08	7.485e+09	3.26812e+08	2.73915e+08	3.32946e+08	3.83983e+08	1.64934e+08	1.93655e+09	585624954		1.7485e+09	2.47147e+08	3.26468e+09	2.55765e+09	4.41384e+08	3.37439e+09	3.27881e+09	2.39691e+09	2.06237e+09	1.12125e+09	1.54198e+09	8.09243e+09	3.36245e+10	8.22393e+09
所有者权益合计 [报告期] 2019年报 [报表类型] 合并报表 [单位] 元	2.37773e+09	6.86973e+09	2.9911e+09	1.50239e+09	1.79269e+09	1.95547e+10	9.43215e+09	4.10068e+09	5.58794e+08	1.74975e+09	2.83954e+09	1.38151e+10	4.2079e+09	3.5739e+09	8.12308e+08	2.43045e+09	2.031e+09	7.6096e+10	7.46027e+09	10578837930	3.26499e+10	1.71154e+10	1.46529e+08	1.09202e+09	4.47936e+08	9.18701e+07	6.81652e+09	569610480	5.17792e+08	4.05765e+08	4.1984e+08	3.1547e+08	2.06668e+09	5.55066e+08	4.30406e+08	2.0823e+09	2.97792e+08	3.14326e+09	5.18877e+09	5.99727e+07	3.39209e+09	5.16482e+09	2.89823e+09	2.22868e+09	2.74514e+09	1.567e+09	1.05575e+10	3.64916e+10	9.74199e+09
所有者权益合计 [报告期] 2020年报 [报表类型] 合并报表 [单位] 元	2.78123e+09	7.09355e+09	3.09917e+09	-3.25174e+09	2.04429e+09	2.31819e+10	1.04489e+10	4.29324e+09	6.2175e+08	1.7743e+09	2.77356e+09	1.38803e+10	4.29085e+09	3464183150	6.50562e+08	2.85713e+09	2.2381e+09	8.77582e+10	7.77246e+09	10504430634	5.1371e+10	2.41327e+10	2.53727e+08	1.04033e+09	1.81211e+08	1.33778e+08	6.28826e+09	1.2021e+09	7.12254e+08	5.82338e+08	4.6566e+08	4.72156e+08	2.09755e+09	5.81463e+08	5.07666e+08	2.12725e+09	3.65495e+08	3.13505e+09	5.37247e+09	7.19671e+07	2.76856e+09	6.86769e+09	8.79798e+09	2.99297e+09	2.62887e+09	1.59936e+09	9.52134e+09	3.84697e+10	1.49587e+10
所有者权益合计 [报告期] 2021年报 [报表类型] 合并报表 [单位] 元	2.55915e+09	7.4764e+09	3.31215e+09	1.02303e+09	2.4191e+09	2.81373e+10	1.72529e+10	4.45755e+09	2.78359e+08	1.94201e+09	2.66436e+09	1.39724e+10	4.22571e+09	3.14123e+09	5.59259e+08	3.5242e+09	2.39206e+09	1.01392e+11	7.79278e+09	10692676604	4.64796e+10	2.31497e+10	6.47613e+08	1.06406e+09	7.43365e+07	1.2306e+08	6.26518e+09	3.09748e+09	1.72543e+09	9.53194e+08	8.57748e+08	6.39357e+08	2.23305e+09	5.65475e+08	5.08711e+08	2.27868e+09	4.43863e+08	3.35059e+09	5.62945e+09	9.12623e+07	2.44813e+09	7.7833e+09	3.7107e+09	3.23324e+09	3.12774e+09	1.81323e+09	9.92326e+09	4.24813e+10	1.59334e+10
所有者权益合计 [报告期] 2022年报 [报表类型] 合并报表 [单位] 元	2.66241e+09	7.51688e+09	3.46271e+09	9.70686e+08	3.04572e+09	3.43288e+10	1.93329e+10	3.91753e+09	1.17254e+08	2.02424e+09	2.52592e+09	1.42659e+10	4.82267e+09	2.81651e+09	9.58114e+08	4.15223e+09	2.79371e+09	1.16684e+11	7.08509e+09	10825580294	4.37152e+10	2.21825e+10	1.90896e+08	1.02137e+09	1.00421e+08	1.34796e+08	5.75435e+09	3.10591e+09	1.80994e+09	1.06091e+09	9.23105e+08	1.25458e+09	2.78997e+09	1.2746e+09	5.4228e+08	3.22965e+09	5.21424e+08	3.58688e+09	7.73409e+09	1.25677e+08	1.46673e+09	9.66497e+09	3.98559e+09	3.88053e+09	2.66933e+09	2.00434e+09	9.94294e+09	4.75244e+10	1.93501e+10
所有者权益合计 [报告期] 2023年报 [报表类型] 合并报表 [单位] 元
[truncated: 217 more columns]
