# Supplementary material for: Can systematic skewness factors predict future interest rates: Evidence from China
Source: PLoS One. 2026 Feb 5;21(2):e0334345. doi: 10.1371/journal.pone.0334345 (PMC12875505; doi:10.1371/journal.pone.0334345)
Supplement: S2 File — Data2.zip contains data including trading date, total owner’s equity, total asset growth rate, risk-free rate, return on equity and monthly stock data. (ZIP) [file pone.0334345.s002.zip › Total owner's equity/Total owner's equity:energy.xlsx]

## Sheet: Sheet1
证券代码	000059.SZ	000096.SZ	000159.SZ	000552.SZ	000554.SZ	000571.SZ	000723.SZ	000852.SZ	000937.SZ	000968.SZ	000983.SZ	002207.SZ	002221.SZ	002267.SZ	002278.SZ	002353.SZ	002490.SZ	002554.SZ	002629.SZ	002778.SZ	002828.SZ	300084.SZ	300157.SZ	300164.SZ	300191.SZ	300483.SZ	300839.SZ	301158.SZ	600028.SH	600121.SH	600123.SH	600188.SH	600256.SH	600339.SH	600348.SH	600395.SH	600397.SH	600403.SH	600408.SH	600508.SH	600546.SH	600583.SH	600688.SH	600725.SH	600740.SH	600777.SH	600792.SH	600871.SH	600925.SH
证券简称	华锦股份	广聚能源	国际实业	甘肃能化	泰山石油	新大洲A	美锦能源	石化机械	冀中能源	蓝焰控股	山西焦煤	准油股份	东华能源	陕天然气	神开股份	杰瑞股份	山东墨龙	惠博普	仁智股份	中晟高科	贝肯能源	海默科技	新锦动力	通源石油	潜能恒信	首华燃气	博汇股份	德石股份	中国石化	郑州煤电	兰花科创	兖矿能源	广汇能源	中油工程	华阳股份	盘江股份	安源煤业	大有能源	安泰集团	上海能源	山煤国际	海油工程	上海石化	云维股份	山西焦化	新潮能源	云煤能源	石化油服	苏能股份
所有者权益合计 [报告期] 1995年报 [报表类型] 合并报表 [单位] 元	1.19719e+08			2.71392e+08	6.7335e+08	4.8697e+08	5.69153e+07	2.07182e+08																						173579622	1.35746e+08	481424040											10558958000	1.04771e+08	79511934	1.07529e+08	3.32278e+07	8364829000
所有者权益合计 [报告期] 1996年报 [报表类型] 合并报表 [单位] 元	4.85009e+08			2.73992e+08	7.43315e+08	6.56473e+08	1.89917e+08	2.25645e+08	2.93374e+08																					195811934	1.42789e+08	605250624											12039369000	3.32031e+08	235728465	1.30064e+08	5.78853e+07	8295808000
所有者权益合计 [报告期] 1997年报 [报表类型] 合并报表 [单位] 元	1.33572e+09	3.51442e+08	9.21316e+07	2.92314e+08	7.81508e+08	1.14797e+09	3.96388e+08	2.35505e+08	2.96152e+08	2.58361e+08	5.11287e+08																			8.50705e+08	1.5022e+08	2774252543	126235493	1.00861e+08		2.62323e+08							12701334000	3.55093e+08	241490498	1.66999e+08	1.32836e+08	8297185000
所有者权益合计 [报告期] 1998年报 [报表类型] 合并报表 [单位] 元	1.75223e+09	3.59144e+08	1.27115e+08	2.1442e+08	8.00146e+08	1.36125e+09	4.35479e+08	4.99727e+08	2.97097e+08	2.62918e+08	5.14995e+08																			1.00365e+09	5.67795e+08	5573121117	131811184	1.05373e+08		2.68379e+08				2.67367e+08			12834486000	3.36032e+08	3.85905e+08	3.11108e+08	1.07768e+08	8075304000
所有者权益合计 [报告期] 1999年报 [报表类型] 合并报表 [单位] 元	1.58379e+09	3.93876e+08	1.76065e+08	1.79338e+08	6.68804e+08	1.35624e+09	4.89201e+08	5.22767e+08	1.38132e+09	4.22563e+08	7.80131e+08																			1.15792e+09	6.28135e+08	6284356142	168043377	1.73337e+08		3.64481e+08	1.92897e+08		1.51978e+08	4.53628e+08			13225694000	3.23077e+08	4.30424e+08	5.59119e+08	1.12642e+08	8396622000
所有者权益合计 [报告期] 2000年报 [报表类型] 合并报表 [单位] 元	1.49698e+09	9.16387e+08	5.74183e+08	2.39888e+08	8.02905e+08	1.11285e+09	4.44179e+08	5.96088e+08	1.52785e+09	1.10922e+09	2.79555e+09																		144092000000	1.25553e+09	8.27396e+08	6827138113	642006172	6.08709e+08	5.40084e+08	3.89031e+08	2.20358e+08	3.09571e+07	2.00827e+08	4.84486e+08	9.05335e+07	3.32337e+08	14097291000	3.45978e+08	6.33586e+08	7.91303e+08	9.73119e+07	8877331000
所有者权益合计 [报告期] 2001年报 [报表类型] 合并报表 [单位] 元	1.36846e+09	1.00376e+09	5.89149e+08	2.24789e+08	7.82697e+08	8.51391e+08	1.99284e+08	6.25317e+08	1.62276e+09	1.13875e+09	2.96318e+09																		162447000000	1.22278e+09	8.16478e+08	8725791262	954042769	6.29714e+08	5.62143e+08	1.18551e+09	2.31036e+08	4.45801e+07	2.31016e+08	1.43899e+09	1.20988e+08	4.3789e+08	13930293000	3.71979e+08	6.80441e+08	7.72791e+08	7.07306e+07	8855788000
所有者权益合计 [报告期] 2002年报 [报表类型] 合并报表 [单位] 元	1.2943e+09	1.05155e+09	5.98818e+08	1.90494e+08	8.17321e+08	8.48575e+08	2.23355e+08	6.67058e+08	1.67024e+09	1.18343e+09	3.01464e+09																		170624000000	1.30308e+09	8.80391e+08	9663509472	1.16959e+09	6.30788e+08	6.01802e+08	1.21616e+09	7.58685e+08	4.62593e+07	2.78976e+08	1.46789e+09	1.35385e+08	1.285e+09	14488231000	3.80036e+08	7.28867e+08	8.47308e+08	1.25421e+08	8939179000
所有者权益合计 [报告期] 2003年报 [报表类型] 合并报表 [单位] 元	1.3019e+09	1.20589e+09	5.54631e+08	1.10318e+08	8.26913e+08	8.6497e+08	2.50991e+08	7.2838e+08	1.68622e+09	1.26139e+09	3.46631e+09																		189023000000	1.3882e+09	1.06759e+09	11027350537	1.48934e+09	7.13961e+08	1.92853e+09	1.25316e+09	8.21841e+08	2.49825e+08	6.91867e+08	1.69075e+09	5.66828e+08	1.45653e+09	15848256000	3.913e+08	8.24656e+08	1.42187e+09	1.64713e+08	9179287000
所有者权益合计 [报告期] 2004年报 [报表类型] 合并报表 [单位] 元	1.45201e+09	1.29111e+09	6.13328e+08	6.24791e+07	8.56301e+08	8.74382e+08	2.74304e+08	7.793e+08	1.99964e+09	1.26849e+09	4.04502e+09	1.22133e+08	1.50004e+08																217566000000	1.54647e+09	1.29252e+09	15280143732	1.66971e+09	7.45318e+08	2.22833e+09	1.29375e+09	8.39706e+08	2.59917e+08	1.00516e+09	1.97812e+09	5.9934e+08	1.7951e+09	19275365000	4.0869e+08	9.59502e+08	1.49701e+09	2.39697e+08	9320684000
所有者权益合计 [报告期] 2005年报 [报表类型] 合并报表 [单位] 元	1.66357e+09	1.28889e+09	6.30917e+08	9.52968e+07	8.31492e+08	8.83711e+08	2.77596e+08	8.26907e+08	2.96594e+09	1.52682e+09	4.88322e+09	1.44727e+08	1.71533e+08	4.40801e+08	1.22927e+08		414287000												245006000000	1.19697e+09	1.65106e+09	17195539694	1.8705e+09	7.39161e+08	2.65606e+09	1.35092e+09	8.87212e+08	2.74133e+08	1.13727e+09	2.13685e+09	6.15861e+08	2.34807e+09	19514361000	4.5683e+08	1.02401e+09	1.56471e+09	2.34599e+08	8275679000
所有者权益合计 [报告期] 2006年报 [报表类型] 合并报表 [单位] 元	1.76353e+09	1383446015	5.48388e+08	2.28075e+08	9.21928e+08	1.00217e+09	3.07112e+08	1.01012e+09	3.35444e+09	1.87381e+09	5.49975e+09	1.55941e+08	1.66397e+08	4.79015e+08	1.66636e+08	6.27586e+07	536765000												281799000000	1.35383e+09	3.01652e+09	17734262122	2.35742e+09	6.93238e+08	3.18989e+09	1.39876e+09	8.41074e+08	2.78898e+08	1.39827e+09	2.54717e+09	6.34348e+08	2.98845e+09	19705732000	1.21889e+09	1.05773e+09	1.64287e+09	1.90765e+08	8338512000
所有者权益合计 [报告期] 2007年报 [报表类型] 合并报表 [单位] 元	5.67415e+09	1531226104	6.58515e+08	3.12846e+08	9.50154e+08	1.05314e+09	4.14912e+08	9.43908e+08	3.79608e+09	2.06804e+09	6.40157e+09	1.78378e+08	2.1975e+08	7.43364e+08	2.08399e+08	1.1576e+08	8.39777e+08	7.43966e+07				7.94248e+07	3.11958e+07	8.80493e+07	1.218e+08				326347000000	1.4944e+09	3.14621e+09	19665232928	2.49181e+09	1.27125e+09	3.55968e+09	1.45079e+09	8.43774e+08	3.01068e+08	2.64577e+09	2.94751e+09	6.25852e+08	3.99335e+09	21303435000	1.72636e+09	2.10444e+09	1.5213e+09	5.45786e+07	8308677000
所有者权益合计 [报告期] 2008年报 [报表类型] 合并报表 [单位] 元	6.02133e+09	1.59606e+09	1.00954e+09	3.99659e+08	9.02384e+08	1.1358e+09	5.09044e+08	9.25329e+08	6.25969e+09	2.94545e+09	9.80803e+09	3.64105e+08	5.51774e+08	2.05299e+09	2.80553e+08	1.98277e+08	1110023770	1.56946e+08	1.38803e+08	7.10358e+07		9.64341e+07	1.33627e+08	1.18507e+08	1.0414e+08	5.48596e+07			350946000000	1.76388e+09	4.82749e+09	26417952024	2.96997e+09	1.27661e+09	4.99616e+09	2.1147e+09	6.31236e+08	3.47098e+08	2.43118e+09	4.1988e+09	6.28147e+08	8.23151e+09	14105724000	1.89463e+09	1.87016e+09	2.08993e+09	8.42222e+07	6663392000
所有者权益合计 [报告期] 2009年报 [报表类型] 合并报表 [单位] 元	6.21744e+09	1.64991e+09	1.16557e+09	4.08681e+08	8.76451e+08	1.65632e+09	5.04735e+08	1.00697e+09	1.02336e+10	3.54168e+09	11316398306	3.55496e+08	5.77875e+08	2.2203e+09	1.05821e+09	3.46831e+08	1.31364e+09	2.09107e+08	1.93864e+08	9.60247e+07		1.21439e+08	2.85965e+08	2.42421e+08	1.53302e+08	6.95155e+07			400585000000	1.72342e+09	5.88787e+09	28459496396	4.37856e+09	1.20001e+09	6.39637e+09	5.35936e+09	6.67269e+08	3.79935e+08	2.94805e+09	4.90079e+09	3.56802e+09	9.02674e+09	15640358000	2.82356e+09	1.127e+09	2.10327e+09	-2.06711e+08	7045410000
所有者权益合计 [报告期] 2010年报 [报表类型] 合并报表 [单位] 元	6.61729e+09	1.72523e+09	1.7271e+09	4.34615e+08	8.72065e+08	1.7745e+09	5.00928e+08	1.11913e+09	1.24704e+10	3.73715e+09	1.40921e+10	3.53666e+08	6.18945e+08	2.47991e+09	1.1092e+09	2.25021e+09	2.7432e+09	2.76583e+08	2.37144e+08	1.33578e+08		6.19924e+08	1.54102e+09	2.96597e+08	2.13633e+08	8.52258e+07			452682000000	1.8451e+09	7.11755e+09	36807611553	5.05511e+09	1.44143e+09	1.00205e+10	6.387e+09	6.96147e+08	3.19719e+08	2.93584e+09	6.30298e+09	4.73319e+09	9.08823e+09	18172893000	3.20072e+09	1.21914e+09	1.96547e+09	-3.60668e+08	8312337000
所有者权益合计 [报告期] 2011年报 [报表类型] 合并报表 [单位] 元	7.5464e+09	1.81327e+09	2.02653e+09	5.00514e+08	8.81272e+08	1.39847e+09	5.25811e+08	1.16116e+09	1.62693e+10	4.02528e+09	1.65335e+10	3.64286e+08	8.67486e+08	2.78873e+09	1.17952e+09	2.58908e+09	2.85298e+09	1.16164e+09	6.98407e+08	2.55015e+08	1.92265e+08	6.21553e+08	1.6178e+09	1.14036e+09	1.06765e+09	1.02434e+08			509525000000	1.95746e+09	8.71523e+09	42865333703	8.19773e+09	1.5378e+09	1.29357e+10	7.47805e+09	7.28056e+08	5.31389e+09	3.1748e+09	7.59177e+09	1.10068e+10	9.50328e+09	18382584000	3.192e+09	1.26141e+09	1.96864e+09	2.26762e+09	9030625000
所有者权益合计 [报告期] 2012年报 [报表类型] 合并报表 [单位] 元	7.38845e+09	1.80478e+09	2.08345e+09	2.16616e+09	8.98157e+08	2.20501e+09	4.77443e+08	1.20731e+09	1.82259e+10	3.48577e+09	1.76033e+10	3.70643e+08	1.63351e+09	3.0046e+09	1.17946e+09	3.16125e+09	2.95329e+09	1.23335e+09	7.44501e+08	3.00695e+08	2.77857e+08	6.43911e+08	2.06523e+09	1.17624e+09	1.11946e+09	1.90517e+08	2.68559e+07		550601000000	4.04705e+09	1.03238e+10	47989424532	8.75231e+09	1.27313e+09	1.45793e+10	8.23622e+09	3.69098e+09	1.03114e+10	3.20087e+09	8.37342e+09	1.07962e+10	1.03095e+10	16457202000	1.75919e+09	1.29547e+09	1.80849e+09	2.22942e+09	8549338000
所有者权益合计 [报告期] 2013年报 [报表类型] 合并报表 [单位] 元	7231246868	1.87273e+09	2.07536e+09	2.60641e+09	9.1276e+08	2.31694e+09	4.92877e+08	1.2256e+09	1.80786e+10	3.54643e+09	1.88168e+10	5.86519e+08	1.99361e+09	3.22049e+09	1.20292e+09	4.03711e+09	2.73612e+09	1.36302e+09	7.56357e+08	3.31844e+08	3.68938e+08	6.6329e+08	2.27949e+09	1.18155e+09	1.20145e+09	2.13279e+08	2.09617e+07		623260000000	4.76826e+09	1.04791e+10	42557047000	1.01681e+10	1.26159e+09	1.4068e+10	7.71698e+09	3.9367e+09	1.06958e+10	2.83854e+09	8.36508e+09	1.08201e+10	1.6593e+10	18090679000	1.79678e+09	2.82436e+09	1.84898e+09	3.17516e+09	7096488000
所有者权益合计 [报告期] 2014年报 [报表类型] 合并报表 [单位] 元	9.4802e+09	1.89002e+09	2.18322e+09	2.70895e+09	9.18448e+08	2.88131e+09	5.0091e+08	1.22733e+09	2.07625e+10	2.87152e+09	1.87079e+10	5.88701e+08	3.33093e+09	4.60173e+09	1.24237e+09	8.14293e+09	2.75025e+09	1.51026e+09	7.54864e+08	3.66875e+08	4.23555e+08	1.07114e+09	2.4066e+09	1.3106e+09	1.2169e+09	2.31284e+08	5.79538e+07		647095000000	5.27119e+09	1.02138e+10	43639451000	1.25871e+10	1.06512e+09	1.34429e+10	6.36232e+09	3.5209e+09	1.01449e+10	1.98595e+09	8.53715e+09	9.26479e+09	2.05718e+10	16842018000	6.02717e+08	3.40563e+09	1.79216e+09	3.42121e+09	18696138000
所有者权益合计 [报告期] 2015年报 [报表类型] 合并报表 [单位] 元	9.21737e+09	2.01925e+09	2.18141e+09	6.12302e+09	9.13991e+08	2.87858e+09	6.65839e+09	2.67663e+09	1.9964e+10	7.35964e+08	1.89848e+10	4.35873e+08	3.24027e+09	5.10595e+09	1.22859e+09	8.02498e+09	2.53808e+09	2.1205e+09	6.6155e+08	5.68287e+08	4.74684e+08	1.09551e+09	2.56336e+09	1.6027e+09	1.16686e+09	3.89414e+08	9.31865e+07	4.76669e+08	785623000000	4.44158e+09	1.01815e+10	43000533000	1.26993e+10	7.12696e+07	1.33499e+10	5972840900	3.49127e+09	8.62274e+09	1.6016e+09	8.45998e+09	6.79456e+09	2.29915e+10	20135900000	-2.72467e+09	2.5752e+09	3.46979e+09	2.75441e+09	24636953000
所有者权益合计 [报告期] 2016年报 [报表类型] 合并报表 [单位] 元	1.10841e+10	2.30451e+09	2.20402e+09	6.28298e+09	9.1865e+08	2.89555e+09	7.39908e+09	1.83615e+09	2.00927e+10	1.48602e+09	1.93815e+10	3.42528e+08	6.63705e+09	5.45193e+09	1129937195	8.06491e+09	1.88567e+09	2181427290	6.85228e+08	5.95181e+08	8.40343e+08	1.83513e+09	4.01277e+09	1.64127e+09	1.17794e+09	3.97259e+08	2.35668e+08	4.57854e+08	832525000000	3.71109e+09	9.41866e+09	51051050000	1.30045e+10	1.6577e+10	1.40298e+10	6460458700	1.39443e+09	6.64098e+09	1.001e+09	8.94191e+09	7.4384e+09	2.31684e+10	25031318000	9.58992e+07	2.6209e+09	5.45864e+09	3.03782e+09	8441592000
所有者权益合计 [报告期] 2017年报 [报表类型] 合并报表 [单位] 元	1.26643e+10	2.40176e+09	2.09473e+09	6.87033e+09	9.21496e+08	2.88968e+09	8.40276e+09	1.89866e+09	2.08202e+10	3.26082e+09	2.11931e+10	3.50771e+08	7.65608e+09	5.72029e+09	1.13765e+09	8.18655e+09	1.93133e+09	2.2027e+09	6.55132e+08	6.18722e+08	9.07766e+08	1.92216e+09	3.53916e+09	2.01457e+09	1.19173e+09	3.98882e+08	3.07472e+08	4.69805e+08	854070000000	4.40465e+09	1.00462e+10	77281366000	1.43116e+10	2.27655e+10	1.56236e+10	6744486300	6.93304e+08	6.99941e+09	7.30028e+08	9.18616e+09	8.91816e+09	2.31284e+10	28541613000	2.75477e+08	2.71366e+09	1.35635e+10	2.9826e+09	-2104000000
所有者权益合计 [报告期] 2018年报 [报表类型] 合并报表 [单位] 元	1.3733e+10	2.49928e+09	2.14145e+09	7.30107e+09	9.03559e+08	1.88535e+09	8.09768e+09	1.91935e+09	2.15784e+10	3.92947e+09	2.34129e+10	1.90112e+07	8.42162e+09	5.77823e+09	1.17526e+09	8.66607e+09	2.01416e+09	1.74405e+09	2.50908e+07	6.30616e+08	9.89419e+08	1.88335e+09	3.59662e+09	1.83019e+09	1.26147e+09	3.38381e+09	3.73525e+08	5.08336e+08	857659000000	4.37844e+09	1.06237e+10	84953491000	1.72866e+10	2.35114e+10	2.19151e+10	6.89761e+09	7.53632e+08	8.55778e+09	1.49469e+09	9.66756e+09	9.96993e+09	2.29044e+10	30486504000	2.88484e+08	9.7873e+09	1.48209e+10	3.1762e+09	5778410000	1.1045e+10
所有者权益合计 [报告期] 2019年报 [报表类型] 合并报表 [单位] 元	14146134947	2.73623e+09	2.18431e+09	7.78331e+09	9.09621e+08	1.24497e+09	9.27901e+09	1.94982e+09	2.29269e+10	4.4205e+09	2.31303e+10	7.19721e+07	9.34037e+09	6.17228e+09	1.19714e+09	1.004e+10	1.78896e+09	1.84551e+09	5.11899e+07	6.42831e+08	1.02099e+09	1.92614e+09	2.58652e+09	1.87292e+09	1.20668e+09	4.19504e+09	4.25857e+08	5.59363e+08	876905000000	3.82146e+09	1.08642e+10	83524122000	1.66185e+10	2.38059e+10	2.4163e+10	7.66779e+09	7.43654e+08	7.21445e+09	1.9508e+09	9.93476e+09	1.0401e+10	2.26728e+10	30015901000	3.01083e+08	1.07514e+10	1.61194e+10	3.42935e+09	6763872000	1.20864e+10
所有者权益合计 [报告期] 2020年报 [报表类型] 合并报表 [单位] 元	1.41119e+10	2.86016e+09	2.194e+09	8.53402e+09	9.17034e+08	9.43251e+08	1.12569e+10	1.96338e+09	2.30591e+10	4.45209e+09	2.17396e+10	1.4706e+08	1.02076e+10	6.40257e+09	1.20996e+09	11373893822	1.80157e+09	2.26109e+09	3.2774e+07	6.12696e+08	9.89235e+08	1.28422e+09	1.28375e+09	9.62676e+08	1.20553e+09	4.30514e+09	8.34547e+08	6.05959e+08	883876000000	2.56655e+09	1.09278e+10	79782380000	1.72428e+10	2.46815e+10	2.60048e+10	7.79168e+09	5.07339e+08	6.05636e+09	2.54651e+09	1.03012e+10	1.08589e+10	2.26652e+10	29355018000	3.17117e+08	1.16174e+10	1.24281e+10	3.49279e+09	6722866000	8.62145e+09
所有者权益合计 [报告期] 2021年报 [报表类型] 合并报表 [单位] 元	1.48841e+10	2.9143e+09	2.26383e+09	8.82839e+09	9.24551e+08	8.79602e+08	1.42848e+10	2.0075e+09	2.44856e+10	4.69596e+09	2.599e+10	1.56675e+08	1.25461e+10	6.63709e+09	1.17857e+09	1.28158e+10	1.35975e+09	2.37872e+09	6.83921e+06	6.4837e+08	1.01717e+09	1.02575e+09	2.69259e+08	9.57697e+08	1.23264e+09	4.46757e+09	8.66327e+08	6.54802e+08	916041000000	2.5262e+09	1.28978e+10	96487092000	2.07801e+10	2.48856e+10	2.44174e+10	7.94959e+09	5.64404e+08	7.68091e+09	2.81631e+09	1.05267e+10	1.43607e+10	22758294600	30395431000	3.33165e+08	1.23975e+10	1.22069e+10	3.44716e+09	6861517000	9.51583e+09
所有者权益合计 [报告期] 2022年报 [报表类型] 合并报表 [单位] 元	1.51028e+10	2.60111e+09	2.61169e+09	1.33243e+10	9.37556e+08	1.01147e+09	1.65414e+10	3.05382e+09	2.49318e+10	5.21096e+09	4.3087e+10	1.06883e+08	1.20626e+10	6.5892e+09	1.14872e+09	1.81218e+10	9.10353e+08	2.54959e+09	3.67398e+07	6.67909e+08	6.17641e+08	1039820525	3.41059e+08	1.1114e+09	1.26623e+09	4.50729e+09	1.0019e+09	1.26187e+09	937153000000	2.69313e+09	1.53e+10	128085271000	2.86109e+10	2.55252e+10	2.96122e+10	1.25833e+10	4.71797e+08	8.65521e+09	2.52647e+09	1.21375e+10	1.87183e+10	25682580100	26371386000	3.55142e+08	1.46707e+10	1.68929e+10	3.24998e+09	7427319000	1.25474e+10
所有者权益合计 [报告期] 2023年报 [报表类型] 合并报表 [单位] 元
[truncated: 30 more columns]
