# Supplementary material for: Can systematic skewness factors predict future interest rates: Evidence from China
Source: PLoS One. 2026 Feb 5;21(2):e0334345. doi: 10.1371/journal.pone.0334345 (PMC12875505; doi:10.1371/journal.pone.0334345)
Supplement: S2 File — Data2.zip contains data including trading date, total owner’s equity, total asset growth rate, risk-free rate, return on equity and monthly stock data. (ZIP) [file pone.0334345.s002.zip › Total owner's equity/Total owner's equity:estate.xlsx]

## Sheet: 万得
证券代码	证券简称	所有者权益合计 [报告期] 1995年报 [报表类型] 合并报表 [单位] 元	所有者权益合计 [报告期] 1996年报 [报表类型] 合并报表 [单位] 元	所有者权益合计 [报告期] 1997年报 [报表类型] 合并报表 [单位] 元	所有者权益合计 [报告期] 1998年报 [报表类型] 合并报表 [单位] 元	所有者权益合计 [报告期] 1999年报 [报表类型] 合并报表 [单位] 元	所有者权益合计 [报告期] 2000年报 [报表类型] 合并报表 [单位] 元	所有者权益合计 [报告期] 2001年报 [报表类型] 合并报表 [单位] 元	所有者权益合计 [报告期] 2002年报 [报表类型] 合并报表 [单位] 元	所有者权益合计 [报告期] 2003年报 [报表类型] 合并报表 [单位] 元	所有者权益合计 [报告期] 2004年报 [报表类型] 合并报表 [单位] 元	所有者权益合计 [报告期] 2005年报 [报表类型] 合并报表 [单位] 元	所有者权益合计 [报告期] 2006年报 [报表类型] 合并报表 [单位] 元	所有者权益合计 [报告期] 2007年报 [报表类型] 合并报表 [单位] 元	所有者权益合计 [报告期] 2008年报 [报表类型] 合并报表 [单位] 元	所有者权益合计 [报告期] 2009年报 [报表类型] 合并报表 [单位] 元	所有者权益合计 [报告期] 2010年报 [报表类型] 合并报表 [单位] 元	所有者权益合计 [报告期] 2011年报 [报表类型] 合并报表 [单位] 元	所有者权益合计 [报告期] 2012年报 [报表类型] 合并报表 [单位] 元	所有者权益合计 [报告期] 2013年报 [报表类型] 合并报表 [单位] 元	所有者权益合计 [报告期] 2014年报 [报表类型] 合并报表 [单位] 元	所有者权益合计 [报告期] 2015年报 [报表类型] 合并报表 [单位] 元	所有者权益合计 [报告期] 2016年报 [报表类型] 合并报表 [单位] 元	所有者权益合计 [报告期] 2017年报 [报表类型] 合并报表 [单位] 元	所有者权益合计 [报告期] 2018年报 [报表类型] 合并报表 [单位] 元	所有者权益合计 [报告期] 2019年报 [报表类型] 合并报表 [单位] 元	所有者权益合计 [报告期] 2020年报 [报表类型] 合并报表 [单位] 元	所有者权益合计 [报告期] 2021年报 [报表类型] 合并报表 [单位] 元	所有者权益合计 [报告期] 2022年报 [报表类型] 合并报表 [单位] 元	所有者权益合计 [报告期] 2023年报 [报表类型] 合并报表 [单位] 元
000002.SZ	万科A	1.36226e+09	1.50513e+09	1.98758e+09	2.10185e+09	2.14631e+09	2.96564e+09	3.12608e+09	3.42646e+09	4.76046e+09	6.30445e+09	8.58122e+09	1.74535e+10	3.39195e+10	3.88185e+10	4.54085e+10	5.45862e+10	6.78325e+10	8.21382e+10	1.05439e+11	1.15894e+11	1.3631e+11	161676571281	1.86674e+11	2.35621e+11	2.70579e+11	3.49844e+11	3.92773e+11	4.04992e+11
000006.SZ	深振业A	4.29544e+08	4.57672e+08	1.14466e+09	1.23837e+09	1.18676e+09	1.26394e+09	1.31546e+09	1.25342e+09	1.05493e+09	1.11755e+09	1.11809e+09	1.53359e+09	1.79627e+09	1.67769e+09	2.19196e+09	2.55832e+09	2.88893e+09	3.54896e+09	4.18691e+09	4.21447e+09	4.49513e+09	5.12988e+09	5.70736e+09	6.38614e+09	7.17023e+09	7.838e+09	8.18438e+09	8.46946e+09
000011.SZ	深物业A	1.44957e+09	1.4161e+09	8.99551e+08	5.82284e+08	2.04838e+08	2.99953e+08	3.09443e+08	3.37904e+08	4.74223e+08	5.51389e+08	6.29911e+08	5.91202e+08	5.66753e+08	5.71477e+08	6.62305e+08	8.75048e+08	1.13111e+09	1.50402e+09	1.80364e+09	2.0751e+09	2.10077e+09	2.4113e+09	2.92256e+09	3.3412e+09	3.26657e+09	3.78112e+09	4.53109e+09	4.46881e+09
000014.SZ	沙河股份	3.48511e+08	2.40393e+08	2.41699e+08	1.78255e+08	3.6633e+07	3.9091e+07	1.91935e+08	2.30456e+08	2.60309e+08	2.91462e+08	3.51642e+08	3.81414e+08	3.73807e+08	4.27595e+08	4.88228e+08	5.59793e+08	6.04234e+08	6.33375e+08	663539748	7.23357e+08	7.72937e+08	7.94587e+08	8.0015e+08	9.50255e+08	9.55923e+08	9.53773e+08	9.93599e+08	1.21935e+09
000029.SZ	深深房A	2.46328e+09	2.44851e+09	2.49835e+09	1420919067	1.50182e+09	1.54925e+09	1.01348e+09	1.02691e+09	1.13663e+09	9.87387e+08	1.03884e+09	1.11743e+09	1.15942e+09	1.19713e+09	1.21563e+09	1.29979e+09	1.40031e+09	1.50711e+09	1.735e+09	2.0331e+09	2.20345e+09	2.51597e+09	2.70002e+09	3.20074e+09	3.52498e+09	3.65709e+09	4.22733e+09	4.28654e+09
000031.SZ	大悦城	9.12518e+08	1.08512e+09	1.27694e+09	1.24675e+09	1.02984e+09	950836856	1.0453e+09	1.08229e+09	1.18263e+09	1.18509e+09	1.29473e+09	1.9188e+09	3.65607e+09	3.27669e+09	6.46301e+09	6.13123e+09	7.11783e+09	7.71338e+09	8.9704e+09	1.0665e+10	1.10859e+10	1.12875e+10	1.17446e+10	1.37598e+10	4.2541e+10	4.56463e+10	5.20912e+10	4.75043e+10
000036.SZ	华联控股	2.31356e+08	2.28785e+08	1.89544e+08	8.51414e+08	1.01674e+09	1.0968e+09	1.40391e+09	1.6454e+09	2.25196e+09	1.90049e+09	2.61448e+09	2.91184e+09	2.66548e+09	1.42238e+09	1.74285e+09	2174923395	2.29895e+09	2.43106e+09	2.53648e+09	2.49334e+09	2.683e+09	4.02471e+09	5.08266e+09	5.43999e+09	5.6461e+09	5.82545e+09	6.01167e+09	6.25961e+09
000042.SZ	中洲控股	4.69932e+08	6.33079e+08	1.2128e+09	1.29933e+09	1.24372e+09	1.38605e+09	1.44905e+09	1.50267e+09	1.54819e+09	1.55073e+09	1.55808e+09	1.77265e+09	1.90758e+09	1.74123e+09	2.07174e+09	2.38498e+09	2.5286e+09	2.90209e+09	3.06696e+09	3.3008e+09	5.61619e+09	5.86114e+09	6.88381e+09	7.66629e+09	8.01277e+09	8.19683e+09	8.22843e+09	8.21608e+09
000058.SZ	深赛格	5.29787e+08	1.12775e+09	1.41045e+09	1.99669e+09	1.95205e+09	2.22895e+09	1.51516e+09	1.70493e+09	1.85736e+09	1.90044e+09	1.6583e+09	1.50356e+09	1.30377e+09	1.32681e+09	1.10648e+09	1.17359e+09	1.32236e+09	1.37238e+09	1.43581e+09	1.49537e+09	1.68034e+09	1.75851e+09	2580923897	2.44985e+09	2.51059e+09	2.48139e+09	2.5732e+09	2.45223e+09
000069.SZ	华侨城A	1.74196e+08	2.18228e+08	5.79168e+08	6.79973e+08	6.4595e+08	9.61696e+08	1.07455e+09	1.3186e+09	1.81662e+09	2.10667e+09	2.93928e+09	3.65581e+09	5.70573e+09	6.91124e+09	1.14497e+10	1.47103e+10	1.80943e+10	2.19339e+10	2.76557e+10	3.22477e+10	42176085509	4.8116e+10	6.54759e+10	7.71623e+10	9.49934e+10	1.10376e+11	1.20786e+11	1.0063e+11
000402.SZ	金融街	5.03328e+07	1.60016e+08	1.7327e+08	1.67239e+08	1.74152e+08	2.11128e+08	3.566e+08	8.97017e+08	1.10442e+09	2.02453e+09	2.47905e+09	4.17113e+09	4.90436e+09	14819307873	1.59436e+10	1.72431e+10	1.84954e+10	2.10456e+10	2.44557e+10	2.68029e+10	2.90035e+10	3.11315e+10	3.37063e+10	3.71985e+10	3.89811e+10	3.98051e+10	4.25957e+10	4.24209e+10
000514.SZ	渝开发	1.3862e+08	1.54504e+08	1.71996e+08	2.25667e+08	1.81317e+08	1.82123e+08	2.83144e+07	1.20334e+08	1.43236e+08	1.74083e+08	2.77417e+08	2.80846e+08	1.88648e+09	2.10843e+09	2.21976e+09	2.45452e+09	2.8557e+09	3.03511e+09	3.11112e+09	3.38332e+09	3.32847e+09	3.36288e+09	3.45674e+09	3.46426e+09	3.73502e+09	3.83529e+09	4.01729e+09	4.15746e+09
000517.SZ	荣安地产	1.77468e+08	1.92701e+08	1.97723e+08	1.85433e+08	2.04029e+08	2.65215e+08	3.09711e+08	8.01585e+08	8.08797e+08	1.35362e+08	-1.53467e+08	-1.32886e+08	-1.08188e+08	-1.69237e+07	1.65906e+09	1.90562e+09	2.31037e+09	2.8016e+09	3.255e+09	3.67916e+09	3.62322e+09	3.67664e+09	4.23776e+09	4.7686e+09	6.7489e+09	1.05319e+10	1.48013e+10	1.07879e+10
000560.SZ	我爱我家	2.66122e+08	2.68193e+08	2.90889e+08	3.05324e+08	2.62037e+08	1.77796e+08	1.64807e+07	-1.8419e+08	-8.06842e+07	3.28423e+06	9.15785e+07	1.29658e+08	2.06779e+08	5.83549e+08	6.05194e+08	6.18293e+08	1.02534e+09	1.11832e+09	1.22548e+09	1.27157e+09	3.76591e+09	3.79909e+09	8.04034e+09	9.49265e+09	1.03493e+10	1.03838e+10	1.07109e+10	1.03966e+10
000573.SZ	粤宏远A	8.28802e+08	1.09604e+09	1.22823e+09	1.49295e+09	1.4333e+09	1.42076e+09	1.3497e+09	1.3534e+09	1.36288e+09	1.38624e+09	1.41175e+09	1.44065e+09	1.47322e+09	1.35819e+09	1.41251e+09	1.42623e+09	1.4813e+09	1.49965e+09	1.60833e+09	1.61466e+09	1.52593e+09	1.71891e+09	1.71728e+09	1.70665e+09	1.73042e+09	1.57526e+09	1.67436e+09	1.64479e+09
000608.SZ	阳光股份	57663223	1.25152e+08	1.69188e+08	2.1591e+08	4.2329e+08	5.4201e+08	558984000	571184000	615602000	779170000	939119000	1103731000	1996005000	2081135000	2318506000	2869769000	3057082000	3363246000	3458987000	4356621000	4130975000	3692207000	3679146000	3732032000	3514324000	3.62397e+09	3.66211e+09	3.18482e+09
000609.SZ	中迪投资	59289725	1.69455e+08	2.16431e+08	3.64628e+08	3.97067e+08	4.13387e+08	3.85355e+08	4.06054e+08	4.28762e+08	4.45586e+08	4.81692e+08	5.21404e+08	6.69219e+08	8.16525e+08	8.31533e+08	8.36313e+08	1.00164e+09	1.07487e+09	1.16778e+09	1.28679e+09	1.30418e+09	1.44063e+09	1.57684e+09	1.51532e+09	1.54095e+09	1.23824e+09	8.6282e+08	5.71797e+08
000620.SZ	*ST新联	2.93045e+08	4.71103e+08	5.24381e+08	7.08977e+08	8.01815e+08	8.01592e+08	6.82055e+08	2.558e+08	7.34891e+07	-1.07877e+08	-4.83119e+08	1.84397e+06	2.4122e+06	2.88707e+06	3.36714e+06	3.96216e+06	2.5064e+09	3.04149e+09	3.53044e+09	3.75045e+09	6.78323e+09	6.96672e+09	8.19242e+09	9.9804e+09	9.71853e+09	8.33932e+09	4.33763e+09	8.44524e+08
000631.SZ	顺发恒业	1.2155e+08	2.58557e+08	2.92803e+08	4.36125e+08	4.77879e+08	7.72273e+08	7.69685e+08	9.36295e+08	8.57827e+08	1.79863e+08	-1.07099e+08	-6.25107e+08	-1.65652e+08	3.40964e+07	1.30852e+09	1.75e+09	2.26946e+09	2.81302e+09	3.00707e+09	3.52884e+09	3.7627e+09	5.61103e+09	6.11248e+09	6.4779e+09	6.54733e+09	6.34531e+09	6.30241e+09	6.2069e+09
000656.SZ	金科股份	239323799	2.69075e+08	3.03649e+08	3.01652e+08	2.94441e+08	2.91093e+08	2.89507e+08	2.91084e+08	3.75931e+08	4.21991e+08	4.13084e+08	3.9639e+08	4.15783e+08	4.22292e+08	4.3892e+08	4.62768e+08	5.41315e+09	7.95916e+09	9.92751e+09	1.31662e+10	1.53381e+10	2.25322e+10	2.23663e+10	3.77666e+10	5.21512e+10	7.34983e+10	7.77323e+10	3.88863e+10
000718.SZ	苏宁环球	3.06369e+08	3.9693e+08	8.58946e+08	9.93346e+08	1.11771e+09	1.33579e+09	1.22022e+09	9.5239e+08	4.44919e+08	-2.3331e+08	4.10873e+08	5.44959e+08	8.09904e+08	1.98314e+09	3.04154e+09	3.7556e+09	4.37785e+09	5.15651e+09	4.32855e+09	4.87457e+09	9.56365e+09	8.23157e+09	9.05623e+09	8.88727e+09	8.51035e+09	8.6994e+09	9.08193e+09	9.77944e+09
000736.SZ	中交地产	6.92414e+07	8.40783e+07	1.30775e+08	1.33961e+08	1.4827e+08	2.11929e+08	2.38821e+08	2.89246e+08	4.34103e+08	-6.20485e+08	-6.82299e+08	-1.11319e+08	1.1267e+09	1.13861e+09	1.20665e+09	1.47929e+09	1.55043e+09	1.69347e+09	2.80841e+09	2.94966e+09	2.9715e+09	2.47091e+09	3.74192e+09	4.23045e+09	6.26105e+09	1.28924e+10	1.7946e+10	1.90412e+10
000797.SZ	中国武夷	2.48432e+08	3.44145e+08	9.91605e+08	1.12458e+09	1.13166e+09	1.32342e+09	1.30124e+09	1.37869e+09	1.38466e+09	1.02473e+09	1.07499e+09	1.05533e+09	1.16826e+09	1.19093e+09	1.41574e+09	1.52158e+09	1.52198e+09	1.60436e+09	1.69163e+09	1.72253e+09	1.38236e+09	2.32586e+09	5.5049e+09	5.83208e+09	5.93645e+09	5.89376e+09	5.60959e+09	5.69922e+09
000838.SZ	财信发展	7.70456e+07	8.62837e+07	9.73572e+07	1.05903e+08	6.85511e+07	2.68143e+07	3.44906e+07	4.34445e+07	7.75053e+07	8.36249e+07	8.815e+07	3.7112e+08	3.40032e+08	3.50579e+08	3.53057e+08	3.2889e+08	3.01326e+08	3.3257e+08	3.83246e+08	4.68442e+08	1.58397e+09	1.67049e+09	1.87997e+09	1.97768e+09	2.81457e+09	2.91151e+09	1.92566e+09	1.41128e+09
000861.SZ	海印股份	36331037	61844020	7.53249e+07	1.43662e+08	1.49793e+08	2.43995e+08	2.27277e+08	2.02092e+08	2.10418e+08	2.25942e+08	2.4184e+08	2.62204e+08	2.83994e+08	7.09794e+08	8.40188e+08	9.40064e+08	1.31053e+09	1.68993e+09	1.8733e+09	2.9432e+09	2.90164e+09	3.25596e+09	3.68486e+09	3.64243e+09	3.91481e+09	4.11412e+09	3.11192e+09	3.36694e+09
000863.SZ	三湘印象	3.07617e+07	3.55924e+07	1.32441e+08	1.52981e+08	2.59837e+08	2.9223e+08	3.0746e+08	3.24207e+08	3.21804e+08	1.42606e+08	-3.01003e+08	-1.07141e+09	-1.04044e+09	-1.03722e+09	-1.02979e+09	-1.02483e+09	9.77504e+08	1.39159e+09	1.943e+09	3.07111e+09	3.01377e+09	6.62217e+09	6.35238e+09	5.57402e+09	5.69979e+09	4.67506e+09	4.23022e+09	4.11882e+09
000882.SZ	华联股份	1.40549e+08	1.61264e+08	1.89965e+08	3.51789e+08	3.75187e+08	3.90358e+08	4.69117e+08	5.24128e+08	4.77032e+08	4.90078e+08	5.02852e+08	5.61633e+08	5.8722e+08	6.3942e+08	1.79438e+09	3.33947e+09	3.07317e+09	3.48918e+09	6.78047e+09	6.70297e+09	6.66093e+09	6.25538e+09	7.90815e+09	7.98439e+09	8.23408e+09	8001368554	7139745315	6.94838e+09
000886.SZ	海南高速	1.55752e+09	1.76994e+09	2.32224e+09	2.55195e+09	2.67968e+09	2.59866e+09	2.51921e+09	2.35568e+09	2258805655	2.23494e+09	2.22186e+09	2.20422e+09	2.23398e+09	2.26004e+09	2.31632e+09	2.43548e+09	2.51561e+09	2.60997e+09	2.74522e+09	2.7363e+09	2.50196e+09	2.57256e+09	2.66428e+09	2.78065e+09	2.79344e+09	2.83373e+09	2.82794e+09	3.03022e+09
000897.SZ	津滨发展	1.53222e+08	1.61196e+08	2.31272e+08	6.80954e+08	6.6082e+08	6.716e+08	9.70885e+08	9.70207e+08	9.89403e+08	9.66585e+08	1.11462e+09	2.31147e+09	2.81726e+09	2.77676e+09	2.66364e+09	2.41545e+09	2.30241e+09	2.76603e+09	2.23944e+09	1.8816e+09	1.56503e+09	1.57343e+09	1.34807e+09	1.19868e+09	1.29601e+09	1.52511e+09	1.96998e+09	2.23188e+09
000926.SZ	福星股份		1.85237e+08	2.30952e+08	2.97394e+08	5.66891e+08	6.05976e+08	6.55654e+08	6.99737e+08	7.89348e+08	9.24672e+08	1.13595e+09	1.81775e+09	2.16246e+09	3.58588e+09	4.00123e+09	5.3652e+09	7.48021e+09	7.4191e+09	8.90148e+09	8040398514	1.07921e+10	1.20486e+10	1.18941e+10	1.2079e+10	1.23688e+10	1.2283e+10	1.24179e+10	1.23635e+10
000961.SZ	中南建设		2.0458e+08	2.10817e+08	2.7023e+08	6.71664e+08	7.3754e+08	1.00297e+09	1.03782e+09	1.06171e+09	1.08238e+09	1.09767e+09	1.13416e+09	1.1604e+09	1.18731e+09	3.99178e+09	5274370725	6.8912e+09	8.19833e+09	9.84071e+09	1.28709e+10	1.32147e+10	1.61353e+10	1.65983e+10	1.95934e+10	2.68226e+10	4.83632e+10	4.27943e+10	3.1253e+10
000965.SZ	天保基建			1.61995e+08	2.21051e+08	2.25825e+08	5.78488e+08	5.98006e+08	6.11538e+08	6.29216e+08	6.39956e+08	5.62234e+08	4.99102e+08	6.34523e+08	1.73866e+09	1.89586e+09	2.11187e+09	2.33933e+09	2.45228e+09	2.605e+09	4.25213e+09	4.40773e+09	4.68424e+09	5.12171e+09	5.21878e+09	5.31697e+09	5.39013e+09	5.43479e+09	5.45821e+09
001914.SZ	招商积余	4.12589e+08	4.24773e+08	4.97333e+08	5.01163e+08	4.71747e+08	4.7672e+08	2.80516e+08	3.01976e+08	3.37748e+08	4.26204e+08	4.87537e+08	6.14987e+08	1.75321e+09	1.74383e+09	2.07727e+09	2.36229e+09	3.39982e+09	4.03556e+09	4.11276e+09	4.15476e+09	4.69534e+09	4.72783e+09	4.59856e+09	4.88529e+09	8.00215e+09	8.28869e+09	8.57542e+09	9.31115e+09
001979.SZ	招商蛇口																		3.0414e+10	4.00714e+10	4.53995e+10	6.21633e+10	7.78257e+10	9.27827e+10	1.08863e+11	2.2737e+11	2.53357e+11	2.76755e+11	2.8444e+11
002016.SZ	世荣兆业							3.72116e+07	5.01061e+07	6.30163e+07	2.53168e+08	2.39341e+08	2.3758e+08	2.08276e+08	8.52834e+08	9.59918e+08	1.08952e+09	1.21057e+09	1.30921e+09	1.98019e+09	1.73571e+09	1.71082e+09	1.79847e+09	2.48178e+09	2.6853e+09	3.16214e+09	4.05006e+09	4.67665e+09	4.62866e+09
002133.SZ	广宇集团										2.55982e+08	4.22494e+08	4.70508e+08	1.38663e+09	1.54258e+09	1.7891e+09	1.93738e+09	2.14385e+09	2.30836e+09	2.46723e+09	3340618086	3.19506e+09	3.18103e+09	3.32852e+09	3.54418e+09	3.79899e+09	4.17492e+09	4.73866e+09	4.53236e+09
002146.SZ	荣盛发展										3.16995e+08	4.35913e+08	5.94245e+08	1.75873e+09	2.09114e+09	3.86501e+09	5.31712e+09	7.08053e+09	9.48848e+09	1.2484e+10	1.54756e+10	2.20155e+10	2.52085e+10	2.938e+10	3.63605e+10	4.46724e+10	5.17614e+10	4.5418e+10	2.50475e+10
002188.SZ	中天服务										6.74871e+07	8.30602e+07	1.13916e+08	3.22204e+08	3.27738e+08	3.4928e+08	3.39605e+08	3.36046e+08	3.20548e+08	3.239e+08	3.02611e+08	1.99848e+09	2.09187e+09	1.15286e+07	-6.30042e+08	1.24807e+07	-1.13223e+08	5.26053e+07	1.12364e+08
002208.SZ	合肥城建										257719677	3.07424e+08	3.736e+08	2.96106e+08	7.61044e+08	8.39858e+08	9.72221e+08	1.10075e+09	1.22277e+09	1.3645e+09	1.50465e+09	1.64923e+09	1.73376e+09	1.86812e+09	1.99685e+09	2.48326e+09	6.00095e+09	7.11006e+09	9.40623e+09
002244.SZ	滨江集团											3.29263e+08	5.06948e+08	1.31346e+09	3.45466e+09	4.19594e+09	5.9842e+09	6.7525e+09	7.68611e+09	8.48815e+09	9.21033e+09	1.09354e+10	1.57329e+10	1.63605e+10	1.93144e+10	2.24121e+10	2.8045e+10	3.73869e+10	5.27167e+10
002285.SZ	世联行											6.52959e+07	1.06512e+08	1.74139e+08	2.38737e+08	9.89273e+08	1.21656e+09	1.39034e+09	1.51081e+09	1.7731e+09	2.08754e+09	3.64414e+09	4.2679e+09	5.18866e+09	5.41703e+09	5.4228e+09	5.26363e+09	3.77629e+09	3.43849e+09
002305.SZ	南国置业												3.69837e+08	5.00983e+08	6.40129e+08	1.33967e+09	1.48405e+09	1.73407e+09	2.12009e+09	2.6273e+09	3.01397e+09	3.19378e+09	4.9892e+09	4.97787e+09	5.12127e+09	4.94732e+09	5.82907e+09	4.67509e+09	4.10267e+09
002314.SZ	南山控股												4.376e+08	5.76298e+08	7.10566e+08	1.94817e+09	2.04294e+09	2.11431e+09	1.95334e+09	1.98983e+09	1.42012e+09	5.97316e+09	6.49143e+09	6.70878e+09	1.07955e+10	1.14339e+10	1.18922e+10	1.75962e+10	1.82255e+10
002344.SZ	海宁皮城												1.43296e+08	3.65897e+08	4.6335e+08	5.73067e+08	1.97968e+09	2.41895e+09	3.02372e+09	3.93662e+09	4.8022e+09	4.98426e+09	7.18691e+09	7.40522e+09	7.50488e+09	7.57522e+09	7.73626e+09	8.15051e+09	8.47136e+09
002377.SZ	国创高新												1.81346e+08	1.2422e+08	1.54171e+08	1.68307e+08	6.77055e+08	7.14185e+08	7.3636e+08	7.53411e+08	8.92123e+08	9.08134e+08	8.95704e+08	4.91967e+09	5.23294e+09	5.38905e+09	2.26633e+09	1.13271e+09	6.17789e+08
002818.SZ	富森美																	9.02549e+08	1.23489e+09	1.53946e+09	1.87005e+09	2.28312e+09	3.81112e+09	4.24232e+09	4.50309e+09	4.98292e+09	5.73986e+09	6.22696e+09	6.13365e+09
002968.SZ	新大正																				7.56229e+07	1.15437e+08	1.07006e+08	2.20039e+08	2.69333e+08	7.54943e+08	8.53241e+08	9.87389e+08	1.13085e+09
200011.SZ	深物业B	1.44957e+09	1.4161e+09	8.99551e+08	5.82284e+08	2.04838e+08	2.99953e+08	3.09443e+08	3.37904e+08	4.74223e+08	5.51389e+08	6.29911e+08	5.91202e+08	5.66753e+08	5.71477e+08	6.62305e+08	8.75048e+08	1.13111e+09	1.50402e+09	1.80364e+09	2.0751e+09	2.10077e+09	2.4113e+09	2.92256e+09	3.3412e+09	3.26657e+09	3.78112e+09	4.53109e+09	4.46881e+09
200029.SZ	深深房B	2.46328e+09	2.44851e+09	2.49835e+09	1420919067	1.50182e+09	1.54925e+09	1.01348e+09	1.02691e+09	1.13663e+09	9.87387e+08	1.03884e+09	1.11743e+09	1.15942e+09	1.19713e+09	1.21563e+09	1.29979e+09	1.40031e+09	1.50711e+09	1.735e+09	2.0331e+09	2.20345e+09	2.51597e+09	2.70002e+09	3.20074e+09	3.52498e+09	3.65709e+09	4.22733e+09	4.28654e+09
200058.SZ	深赛格B	5.29787e+08	1.12775e+09	1.41045e+09	1.99669e+09	1.95205e+09	2.22895e+09	1.51516e+09	1.70493e+09	1.85736e+09	1.90044e+09	1.6583e+09	1.50356e+09	1.30377e+09	1.32681e+09	1.10648e+09	1.17359e+09	1.32236e+09	1.37238e+09	1.43581e+09	1.49537e+09	1.68034e+09	1.75851e+09	2580923897	2.44985e+09	2.51059e+09	2.48139e+09	2.5732e+09	2.45223e+09
300917.SZ	特发服务																						1.049e+08	1.30395e+08	1.909e+08	2.67355e+08	8.08374e+08	8.78282e+08	9.67358e+08
600007.SH	中国国贸		546644000	876656000	1133740000	1987616000	2048399000	2143301000	2238897000	2448749000	2536128000	2562345000	3850491558	4018954061	4222496786	4360934806	4340777623	4444334083	4696044795	4860028395	5225389834	5651796449	6136754819	6469671997	6922316334	7573059434	8015792917	8636995082	9148978365
600048.SH	保利发展									5.38584e+08	7.84687e+08	1.20307e+09	4.01837e+09	1.28345e+10	1.56731e+10	2.69615e+10	3.20203e+10	4.20644e+10	5.47795e+10	6.91532e+10	8.08723e+10	9.71404e+10	1.18102e+11	1.5824e+11	1.86494e+11	2.29522e+11	2.66638e+11	3.02914e+11	3.22192e+11
600064.SH	南京高科	1.32932e+08	1.69766e+08	6.0255e+08	1.08321e+09	9.88202e+08	1.10125e+09	1.1736e+09	1.21115e+09	1.2507e+09	1.29258e+09	1.29624e+09	2.48615e+09	7.30335e+09	3.60634e+09	6.66605e+09	5.27804e+09	5.05233e+09	5.58457e+09	5.38742e+09	8.70451e+09	9.47476e+09	1.04345e+10	1.07605e+10	1.00813e+10	1.25979e+10	1.41093e+10	1.59766e+10	1.76561e+10
600067.SH	冠城大通	1.26232e+08	1.42203e+08	1.60462e+08	1.63216e+08	1.80126e+08	3.01035e+08	3.14069e+08	317686420	4.41819e+08	5.37373e+08	6.9745e+08	9.88763e+08	1.17321e+09	1.70736e+09	2.04233e+09	2.52668e+09	3.53537e+09	5.0311e+09	6.08675e+09	7.05609e+09	8.72963e+09	7.7339e+09	8.31707e+09	9.0558e+09	9.00695e+09	9.3095e+09	8.20907e+09	8.34649e+09
600094.SH	大名城	128545000	4.10441e+08	8.93018e+08	9.27244e+08	1.05841e+09	1.72665e+09	1.73324e+09	1.78384e+09	1.89697e+09	1.96538e+09	1.26162e+09	4.1007e+08	-1.27822e+09		1.18613e+07	1.34342e+07	3.20438e+09	3.53174e+09	4.457e+09	7.11651e+09	9.83665e+09	1.13165e+10	1.26644e+10	1.32529e+10	1.42739e+10	1.41199e+10	1.31236e+10	1.27105e+10
600159.SH	大龙地产	8.2822e+07	9.34934e+07	1.2944e+08	5.59716e+08	6.00069e+08	6.41329e+08	7.11877e+08	-2.66733e+06	9.45561e+07	6.77672e+07	2.88507e+08	3.20099e+08	1.22817e+09	1.22901e+09	1.5684e+09	1.59721e+09	1.87221e+09	1.77211e+09	2.00115e+09	2.13484e+09	2.15311e+09	2.23266e+09	2.27052e+09	2.34483e+09	2.39793e+09	2.4595e+09	2.60147e+09	2.33207e+09
600162.SH	香江控股	1.13989e+08	1.69288e+08	2.0196e+08	3.63219e+08	4.2157e+08	6.20252e+08	6.11022e+08	6.35908e+08	6.74222e+08	7.85895e+08	8.00859e+08	1.03009e+09	6.39631e+08	1.53672e+09	1.77102e+09	1.77482e+09	1.81714e+09	1.86195e+09	2.18524e+09	2.33633e+09	4.86394e+09	5.2939e+09	8.08515e+09	5410378323	5.67419e+09	5.67357e+09	7.6044e+09	6.76096e+09
600173.SH	卧龙地产		2.0295e+08	2.40368e+08	2.65173e+08	6.14664e+08	6.2997e+08	6.12556e+08	6.1569e+08	6.28168e+08	5.50691e+08	4.19432e+08	9.47751e+08	5.41014e+08	7.34241e+08	1.37326e+09	1.70602e+09	1.71142e+09	1.54238e+09	1.56901e+09	1.60685e+09	1.63111e+09	1.67586e+09	2.04195e+09	2.3196e+09	2.7635e+09	3.15794e+09	3519753719	3.70039e+09
600185.SH	格力地产		1.26963e+08	1.43368e+08	1.60977e+08	5.04064e+08	5.1317e+08	5.30886e+08	5.31438e+08	5.69133e+08	5.57859e+08	5.59318e+08	5.89124e+08	5.26029e+08	8.68264e+07	1.65914e+09	1.78437e+09	2.0091e+09	2.58152e+09	3.00217e+09	3.32286e+09	3.96176e+09	7.35766e+09	7.82941e+09	7.76321e+09	7.41885e+09	7.82335e+09	8.39693e+09	6.33362e+09
600208.SH	新湖中宝		5.24919e+07	1.71386e+08	2.20531e+08	5.8189e+08	9.67589e+08	1.05059e+09	1.04774e+09	8.19961e+08	7.76762e+08	7.4195e+08	2.43075e+09	4.18252e+09	5.08011e+09	6.6894e+09	8.97932e+09	1.13515e+10	1.39131e+10	1.4166e+10	2.05064e+10	2.54007e+10	2.98984e+10	3.28996e+10	3.43865e+10	3.51635e+10	3.85282e+10	4.07623e+10	4.19697e+10
600223.SH	福瑞达		3.17075e+08	3.63488e+08	7.38108e+08	1.60299e+09	1.65808e+09	1.80794e+09	1.76234e+09	1.9006e+09	1.85876e+09	1.72386e+09	6.71897e+08	6.81962e+08	4.58343e+08	6.92954e+08	1.15053e+09	1.40324e+09	1.73158e+09	2.0243e+09	2.2523e+09	2.41078e+09	2.54938e+09	2.62065e+09	2.88886e+09	4.69565e+09	6.51741e+09	6.49979e+09	5.56689e+09
600239.SH	云南城投		4.81111e+07	5.58288e+07	5.81623e+07	1.68881e+08	1.84893e+08	3.34699e+08	3.45462e+08	3.2585e+08	3.28022e+08	3.08473e+08	3.1097e+08	7.48657e+08	8.52263e+08	3.55422e+09	3.76779e+09	3.9293e+09	4.08014e+09	4.87941e+09	4.94692e+09	5.58555e+09	6.91546e+09	8.81362e+09	9.02034e+09	5.55602e+09	1.86235e+09	2.49192e+09	2.54851e+09
600246.SH	万通发展			6.04805e+07	8.02882e+07	8.60923e+07	2.92607e+08	3.31136e+08	3.36965e+08	3.99846e+08	4.48794e+08	5.16717e+08	1.00121e+09	2.64406e+09	3.32613e+09	3341708645	3625922910	3776582702	4025351737	4206269694	3812462702	3194344876	6.85328e+09	7.1976e+09	7.68012e+09	8.20085e+09	7.60456e+09	7.40849e+09	6.38862e+09
600266.SH	城建发展	2.97586e+08	342317468	4.04265e+08	1.42226e+09	1.55634e+09	1.76656e+09	1.55977e+09	1746317456	1.86141e+09	1.86631e+09	2.02063e+09	2.07969e+09	3.53953e+09	3.60997e+09	4.89812e+09	5.53546e+09	6.52051e+09	8.4336e+09	9.43719e+09	1.66873e+10	2.04053e+10	2.10559e+10	2.21731e+10	2.59626e+10	2.79757e+10	2.79785e+10	2.86174e+10	2.7479e+10
600322.SH	津投城开				9.83068e+08	1.06223e+09	1.12523e+09	1.70016e+09	1.68573e+09	1.69219e+09	1.79892e+09	1.78384e+09	1.91383e+09	3.912e+09	3.98529e+09	4.11777e+09	4.37904e+09	4.80915e+09	4.98855e+09	5.58383e+09	5.9423e+09	5.6027e+09	5.25426e+09	5.15938e+09	5.26235e+09	5.44354e+09	2.59589e+09	1.05317e+09	7.46694e+08
600325.SH	华发股份							3.33761e+08	3.90868e+08	4.47262e+08	1.05132e+09	1.09842e+09	1.19723e+09	2.26739e+09	4.80413e+09	5.52863e+09	6.54896e+09	6.95192e+09	8.74766e+09	1.00628e+10	1.29859e+10	1.89697e+10	2.32155e+10	2.3916e+10	3.21839e+10	4.32947e+10	6.33454e+10	9.58913e+10	1.09449e+11
600340.SH	华夏幸福						60000000	8.1576e+07	1.03489e+08	3.99398e+08	3.97555e+08	3.55382e+08	3.40426e+08	3.07349e+08	2.65759e+08	2.72488e+08	2.74702e+08	4.00883e+09	4.95859e+09	9.95524e+09	1.73963e+10	2.563e+10	3.80317e+10	7.10326e+10	5.47159e+10	7.36862e+10	9.143e+10	2.38266e+10	2.43364e+10
600376.SH	首开股份			1.60148e+08	1.77117e+08	1.95738e+08	2.20715e+08	6.49678e+08	6.81524e+08	7.23575e+08	7.6138e+08	7.87451e+08	2.97479e+09	3.93357e+09	3.99063e+09	9.70084e+09	1.08009e+10	1.27514e+10	1.39487e+10	1.5463e+10	1.61311e+10	2.43053e+10	3.64477e+10	4.66759e+10	5.36678e+10	5.78936e+10	6.41761e+10	6.6568e+10	6.70319e+10
600383.SH	金地集团			1.71789e+08	3.26615e+08	3.54401e+08	3.71332e+08	1.37801e+09	1.4474e+09	1.59195e+09	2.72702e+09	3.05841e+09	3.61378e+09	9.20182e+09	1.04099e+10	1.68506e+10	2.10056e+10	2.61418e+10	3.45554e+10	3.80355e+10	4.05195e+10	4.76161e+10	5.31039e+10	5.7956e+10	6.64776e+10	8.23694e+10	9.40378e+10	1.10207e+11	1.16257e+11
600463.SH	空港股份							1.42757e+08	1.7432e+08	2.08554e+08	4.69025e+08	4.79635e+08	5.09226e+08	5.45786e+08	6.16196e+08	6.22468e+08	6.58334e+08	7.1196e+08	7.76798e+08	8.28309e+08	8.48804e+08	1.44661e+09	1.48292e+09	1.46906e+09	1.46134e+09	1.30351e+09	1.29327e+09	1.24166e+09	1.1883e+09
600503.SH	华丽家族					7.19296e+07	8.99983e+07	1.20509e+08	4.87422e+08	2.8769e+08	1.04069e+08	1.06747e+08	1.10252e+08	8.3636e+07	1.04814e+09	1.54227e+09	2.46714e+09	2.40209e+09	2.45344e+09	1.97016e+09	3.59359e+09	3.65399e+09	3.7642e+09	3.69739e+09	3.86668e+09	3.96909e+09	3.77817e+09	3.6865e+09	3.68397e+09
600510.SH	黑牡丹					2.24541e+08	2.7024e+08	2.29194e+08	8.16615e+08	9.73354e+08	9.97288e+08	1.04772e+09	1.04909e+09	1.08297e+09	1.0434e+09	3.66871e+09	3.97327e+09	4.1555e+09	4.47292e+09	4.79596e+09	4.99705e+09	6.97897e+09	8.02672e+09	8.1694e+09	8.6375e+09	9.50901e+09	1.02555e+10	1.07344e+10	1.09011e+10
600515.SH	海南机场					2.1378e+08	2.36669e+08	1.95914e+08	4.60924e+08	4.73224e+08	1.08684e+08	-8.04361e+07	1.11604e+07	1.45483e+08	6.94231e+07	-1.39056e+07	5.17581e+07	1.24033e+08	1.1982e+09	7.89167e+08	8.1858e+08	8.80453e+08	4.37384e+10	4.23635e+10	3.67699e+10	2.80326e+10	8.1542e+09	2.03597e+10	2.38089e+10
600533.SH	栖霞建设					1.43694e+08	1.54201e+08	1.68246e+08	5.00555e+08	5.70273e+08	8.37095e+08	1.00946e+09	1.8012e+09	2.06801e+09	3.07885e+09	3.1737e+09	4.27562e+09	3.81956e+09	3.933e+09	3.86967e+09	3.74535e+09	4.11598e+09	3.9711e+09	3.84844e+09	3.669e+09	4.03739e+09	4.24834e+09	4.51513e+09	4.63849e+09
600565.SH	迪马股份					5.4678e+07	6.59196e+07	7.23698e+07	3.79904e+08	4.21185e+08	4.02986e+08	4.15314e+08	7.08044e+08	1.18434e+09	1.24074e+09	1.23423e+09	1.51746e+09	1.64696e+09	2.06579e+09	1.91026e+09	6.09862e+09	6.24032e+09	7.56314e+09	7.76562e+09	1.15123e+10	1.50498e+10	1.82891e+10	1.74073e+10	1.24409e+10
600603.SH	广汇物流	2.44333e+08	2.80916e+08	3.17905e+08	3.55504e+08	3.75339e+08	3.79235e+08	1.76496e+07	-6.26272e+08	-6.196e+08	-6.03999e+08	-4.31387e+08	-3.84194e+08	-3.04367e+08	-2.73242e+08	-2.70084e+08	-2.75323e+08	-2.96632e+08	-2.78988e+08	5.75303e+07	9.05853e+07	-1.41661e+08	4.20166e+09	5.84588e+09	6.49161e+09	6.76118e+09	7.11558e+09	6.03695e+09	6.41039e+09
600606.SH	绿地控股	1.64436e+08	1.50744e+08	1.40958e+08	1.75507e+08	2.52884e+08	2.92598e+08	3.43312e+08	1.01622e+09	1.10633e+09	1.19268e+09	1.23442e+09	1.28392e+09	1.75832e+09	1.58129e+09	1.85839e+09	1.9783e+09	2.11219e+09	2.20068e+09	2.20146e+09	1.87535e+09	7.18329e+10	7.74761e+10	9.34518e+10	1.08926e+11	1.31392e+11	1.55274e+11	1.63883e+11	1.6427e+11
600622.SH	光大嘉宝	5.74412e+08	6.40348e+08	7.11437e+08	1.0096e+09	8.34777e+08	6.75442e+08	4.76239e+08	4.91964e+08	5.2378e+08	5.80936e+08	6.29809e+08	7.22921e+08	1.46143e+09	1561194203	1.82908e+09	2.10893e+09	2.30668e+09	2557307168	3.13906e+09	3.45207e+09	3.49015e+09	5.88805e+09	6.06433e+09	8.14739e+09	9.4776e+09	9.94469e+09	9.50995e+09	9.10796e+09
600638.SH	新黄浦	6.72082e+08	8.43143e+08	1.67153e+09	1.83364e+09	1.72744e+09	1.8025e+09	2.11539e+09	2.17264e+09	2.23663e+09	2.264e+09	2286425169	2.4636e+09	2.48912e+09	2.60534e+09	2.93902e+09	3.22447e+09	3.34286e+09	3.56642e+09	3.68787e+09	3.77823e+09	3.93444e+09	4155948909	4.32971e+09	4.71845e+09	4.26923e+09	4.5076e+09	4.52332e+09	4.58643e+09
600639.SH	浦东金桥	1.77594e+09	1.84647e+09	1.80215e+09	1.85075e+09	1.62766e+09	1.71849e+09	1.66058e+09	1.77036e+09	1.96084e+09	2.55835e+09	2.71625e+09	2.95203e+09	3.26315e+09	3.41136e+09	3.70275e+09	4.05891e+09	4.4655e+09	4.76406e+09	4.98346e+09	6.26629e+09	9.09843e+09	8.76522e+09	9.17542e+09	9.07097e+09	1.01541e+10	1.09815e+10	12512892541	1.52571e+10
600641.SH	万业企业	3.33992e+08	3.34926e+08	4.39411e+08	5.79594e+08	8.00391e+08	1.00822e+09	1.16845e+09	1.98837e+09	2.02287e+09	2.03487e+09	1.97039e+09	2.37141e+09	3.09837e+09	2.71568e+09	2.68284e+09	3.10648e+09	2.60487e+09	2.66555e+09	2.77775e+09	3.79531e+09	3.94161e+09	4.36283e+09	5.87195e+09	6.1807e+09	6.27591e+09	6.67127e+09	7.63086e+09	8.38473e+09
600649.SH	城投控股	1.58134e+09	2.1343e+09	3.97852e+09	4.16783e+09	4.40118e+09	4.49893e+09	4.7501e+09	5.02591e+09	5447192213	5.86392e+09	6.06662e+09	6.55749e+09	7.15887e+09	1.06494e+10	1.13179e+10	1.29547e+10	1.34518e+10	1.45951e+10	1.53875e+10	1.70714e+10	2.06591e+10	2.35258e+10	2.03527e+10	2.0002e+10	2.04941e+10	2.13494e+10	2.22635e+10	2.15815e+10
600657.SH	信达地产	1.92862e+08	1.94253e+08	2.1545e+08	2.53292e+08	2.89293e+08	1.33011e+09	1.3631e+09	8.79908e+08	9.11862e+08	9.28945e+08	5.73431e+08	5.31742e+08	1.77126e+08	4.71382e+09	5.47617e+09	6.25964e+09	6.72521e+09	7.12489e+09	7.61051e+09	8.23086e+09	8.74464e+09	9.31781e+09	1.00671e+10	2.0875e+10	2.276e+10	2.42106e+10	2.46468e+10	2.50968e+10
600658.SH	电子城	3.02475e+08	3.2358e+08	3.55034e+08	3.09907e+08	1.8833e+08	2.07252e+08	3.03095e+08	3.38259e+08	2.54827e+08	2.55925e+08	2.60267e+08	2.03469e+08	2.01442e+08	1.33901e+08	1.34601e+09	1.7155e+09	1.94969e+09	2.2995e+09	2.68604e+09	3.02348e+09	3.48895e+09	6.05818e+09	6.49895e+09	6.8785e+09	6.83659e+09	7.26548e+09	7.24926e+09	7.87074e+09
600663.SH	陆家嘴	2.52183e+09	4.34489e+09	4.74585e+09	4.63288e+09	4.64641e+09	4.73998e+09	4.81499e+09	5.23793e+09	6.00178e+09	6.54857e+09	6.99055e+09	8.10429e+09	9.24912e+09	9.37633e+09	1.12074e+10	1.19469e+10	1.25203e+10	1.31924e+10	1.51864e+10	1.52437e+10	1.62398e+10	2.02866e+10	2.02043e+10	2.27903e+10	2.90567e+10	3.37776e+10	3.84226e+10	3.7659e+10
600665.SH	天地源	7.71354e+08	8.50683e+08	1.30075e+09	1.35403e+09	1.33113e+09	1.3433e+09	1.24716e+09	1.25709e+09	1.30955e+09	1.34324e+09	1.3932e+09	1.41506e+09	1.43716e+09	1.52416e+09	1.65378e+09	1.91054e+09	2.18357e+09	2.27687e+09	2388185113	2.61516e+09	2.73772e+09	2.8953e+09	3.07649e+09	3.42016e+09	4.01823e+09	4.23206e+09	4.54456e+09	5.12806e+09
600675.SH	中华企业	4.67531e+08	5.47977e+08	8.30861e+08	1.19059e+09	1.20202e+09	1.5238e+09	1.46695e+09	1.57909e+09	1.80675e+09	1.99148e+09	2.42115e+09	2.62881e+09	3.39384e+09	3.66351e+09	4192397638	4.95905e+09	5.88416e+09	6551474902	7.97809e+09	7.34904e+09	4.26502e+09	4.74987e+09	5.10317e+09	1.56352e+10	1.68749e+10	1.74641e+10	1.70191e+10	1.64496e+10
600683.SH	京投发展	5.3963e+08	6.09026e+08	5.98301e+08	5.30505e+08	1.98158e+08	2.32625e+08	2.36594e+08	2.75755e+08	2.94467e+08	3.829e+08	4.13962e+08	4.52598e+08	9.03577e+08	6.09405e+08	1.5771e+09	2.12302e+09	2.45851e+09	2.35955e+09	2.26172e+09	2.17149e+09	2.80681e+09	3.47113e+09	4.25158e+09	4.61538e+09	4.13603e+09	8.41027e+09	1.11598e+10	1.08752e+10
600684.SH	珠江股份	5.31591e+08	5.29778e+08	6.82084e+08	7.17925e+08	7.25393e+08	6.19595e+08	6.30174e+08	6.45058e+08	6.53238e+08	6.69851e+08	6.87713e+08	6.67559e+08	6.98794e+08	7.2554e+08	7.87825e+08	8.821e+08	1.10402e+09	1.44845e+09	1.93701e+09	2.50137e+09	3.4754e+09	3.79304e+09	3.86923e+09	4.03309e+09	4.28909e+09	3.14847e+09	3.85224e+09	1.80364e+09
600692.SH	亚通股份	1.27186e+08	1.64709e+08	2.74195e+08	305846663	3.13422e+08	3.39054e+08	3.24156e+08	3.41441e+08	3.75302e+08	4.04249e+08	4.22612e+08	4.70586e+08	5.03316e+08	5.81422e+08	5.852e+08	5.14458e+08	5.27293e+08	5.07753e+08	528500693	5.70856e+08	6.55075e+08	7.02351e+08	7.74155e+08	8.25911e+08	8.76099e+08	9.47631e+08	9.8025e+08	9.8871e+08
600708.SH	光明地产	2.1718e+08	4.31687e+08	4.52442e+08	4.5543e+08	2.52702e+08	2.80839e+08	4.06988e+08	453812794	5.71393e+08	7.83465e+08	9.36297e+08	1.01874e+09	1.182e+09	1.03667e+09	1.30954e+09	1.42601e+09	1.49022e+09	1.59412e+09	1.74509e+09	1.94251e+09	8.41121e+09	9.42925e+09	1.08769e+10	1.31174e+10	1.51939e+10	1.46202e+10	1.37712e+10	1.1752e+10
600716.SH	凤凰股份	215663989	5.11857e+08	5.13071e+08	5.41114e+08	5.40421e+08	5.44597e+08	5.25603e+08	6.99271e+08	7.42129e+08	8.2915e+08	8.62441e+08	4.63272e+08	4.74096e+08	1.68542e+08	1.21876e+09	1.53293e+09	1.85752e+09	1.93548e+09	2.15936e+09	2.40773e+09	2.08598e+09	3.6161e+09	3.36574e+09	5.11294e+09	6.07845e+09	6.07072e+09	5.76914e+09	5.11899e+09
600736.SH	苏州高新	3.66439e+08	2.81631e+08	4.23187e+08	8.94982e+08	1.00354e+09	1.05096e+09	1.47534e+09	1.62647e+09	1.76701e+09	1.91868e+09	1.9223e+09	2.02728e+09	2.69123e+09	2.961e+09	3.29613e+09	3.51538e+09	3.79018e+09	3.98369e+09	4.18662e+09	4.43922e+09	5.91312e+09	6.34323e+09	9.48399e+09	1.34646e+10	1.52356e+10	1.54682e+10	1.55673e+10	1.66964e+10
600743.SH	华远地产	9.25613e+07	2.56949e+08	3.23278e+08	5.61221e+08	4.56952e+08	1.49132e+08	1.02402e+08	-4.28619e+06	8.68697e+06	8.29936e+06	4.83693e+06	4.86444e+06	6.74976e+06	1.65909e+09	1.83835e+09	2.16802e+09	2.60853e+09	3.07516e+09	3.66867e+09	4.27885e+09	4.7075e+09	7.07785e+09	7.74175e+09	8.57151e+09	9.24728e+09	9.55071e+09	1.04294e+10	6.28368e+09
600748.SH	上实发展	2.52052e+08	6.08992e+08	7.07446e+08	1.07519e+09	1.04945e+09	1.06416e+09	1.05164e+09	1.0565e+09	1.41109e+09	1.49907e+09	1.78193e+09	1.64883e+09	1.92672e+09	2.79664e+09	2.71718e+09	3.01616e+09	6.46625e+09	7.19413e+09	7.12271e+09	5.52803e+09	5.51256e+09	1.00569e+10	1.10231e+10	1.07206e+10	1.136e+10	1.25656e+10	1.1123e+10	1.10102e+10
600773.SH	西藏城投	54005486	148391431	166497727	2.05267e+08	2.21052e+08	3.24067e+08	3.34725e+08	351796663	3.60118e+08	2.44476e+08	2.20025e+07	7.3739e+07	2.45427e+07	-6.2383e+06	8.14177e+08	9.34301e+08	1.23438e+09	1.17766e+09	1.25184e+09	2.43882e+09	2.58217e+09	2.72478e+09	3.21273e+09	3.30169e+09	3.48091e+09	3.58168e+09	3.67051e+09	3.69307e+09
600790.SH	轻纺城	106091600	1.3405e+08	3.82578e+08	6.66031e+08	6.97348e+08	1.16477e+09	1.13199e+09	1.14529e+09	1.16552e+09	1.20723e+09	1.25017e+09	1.1849e+09	1.20566e+09	1.2346e+09	1.35409e+09	1.29623e+09	1.42342e+09	3.03423e+09	3.21828e+09	3.40567e+09	3.71366e+09	4.74324e+09	5.07406e+09	5.53017e+09	5.97583e+09	5.81436e+09	5.92126e+09	6.35809e+09
600791.SH	京能置业	6.67938e+07	7.70138e+07	1.33885e+08	1.49311e+08	1.63245e+08	1.15322e+08	1.27356e+08	1.82029e+08	2.30408e+08	2.87764e+08	3.1272e+08	4.23429e+08	8.02293e+08	1.12855e+09	9.63971e+08	1.18751e+09	1.47094e+09	1.72048e+09	1.89734e+09	2.02107e+09	2.07166e+09	2.02585e+09	2.85329e+09	3.12387e+09	4.03442e+09	3.81758e+09	4.22798e+09	5.73542e+09
600807.SH	济南高新	1.54838e+08	1.65845e+08	1.84361e+08	2.12221e+08	2.38246e+08	2.39305e+08	1.44284e+08	8.64463e+07	7.61081e+07	3.39627e+07	7.13583e+06	3.11315e+08	3.76652e+08	3.86733e+08	3.29087e+08	4.29497e+08	5.44411e+08	6.17905e+08	6.29768e+08	7.2117e+08	1.63786e+09	1.92685e+09	1.25766e+09	1.24092e+09	1.31277e+09	6.48981e+08	6.40842e+08	8.34075e+08
600823.SH	ST世茂	2.19083e+08	3.6666e+08	4.76744e+08	6.07161e+08	6.16338e+08	5.80141e+08	5.03261e+08	4.73576e+08	7.05183e+08	1.168e+09	1.1443e+09	1.30636e+09	1.56229e+09	1.5171e+09	6.99541e+09	1.01802e+10	1.29203e+10	1.39525e+10	1.62257e+10	2.0035e+10	2.46552e+10	2.98152e+10	3.46269e+10	4.47944e+10	4.82041e+10	4.9912e+10	4.89852e+10	4.08083e+10
600846.SH	同济科技	2.00469e+08	218664035	2.88424e+08	3.23271e+08	3.60416e+08	376558466	4.58322e+08	4.98815e+08	5.20907e+08	5.79002e+08	6.32887e+08	6.28401e+08	7.08821e+08	7.1633e+08	1.29407e+09	1.51576e+09	2.00857e+09	2.15211e+09	2.26913e+09	2.40842e+09	3.12109e+09	2.79064e+09	2.89691e+09	3.01402e+09	3.57265e+09	3.32701e+09	3.43254e+09	3.59943e+09
600848.SH	上海临港	6.17191e+08	7.12917e+08	7.94157e+08	7.68366e+08	4.21151e+08	2.00206e+08	132903519	135776220	117643676	1.2623e+08	1.33356e+08	1.3958e+08	1.50309e+08	1.56198e+08	1.61518e+08	1.66098e+08	1.71743e+08	1.82377e+08	1.94265e+08	1.34798e+08	3.51479e+09	5.25497e+09	7.47568e+09	8.04693e+09	1.62859e+10	1.76698e+10	1.99781e+10	2.74173e+10
600895.SH	张江高科	1.19983e+08	3.15019e+08	3.68777e+08	6.8217e+08	7.56604e+08	8.7343e+08	2.12359e+09	2.39903e+09	2.46847e+09	2.56431e+09	2.66628e+09	2.87137e+09	3.11527e+09	5.42799e+09	6.05106e+09	6.56034e+09	6.62231e+09	6.81495e+09	7.28732e+09	7.47778e+09	7.92216e+09	8.47692e+09	8635074347	8.93668e+09	1.31015e+10	1.45116e+10	1.45076e+10	1.52905e+10
601155.SH	新城控股																		6748294974	10558109212	12250100082	13871529430	16367954325	25981774302	50956874087	61935310192	82138468965	97123981482	89460911070
601588.SH	北辰实业									4477395125	4428775461	4366020001	8222827198	8486478608	8806799723	9331492902	9349167208	9687598122	10196151571	10650390142	11073520372	11868887343	12249424397	13362012266	16843983717	20067953728	19729083689	19309370819	15959704510
603506.SH	南都物业																			7.62208e+07	1.07717e+08	6.95769e+07	2.36542e+08	2.84564e+08	6.4637e+08	7.33613e+08	8.39842e+08	9.62987e+08	1.05147e+09
900911.SH	金桥B股	1.77594e+09	1.84647e+09	1.80215e+09	1.85075e+09	1.62766e+09	1.71849e+09	1.66058e+09	1.77036e+09	1.96084e+09	2.55835e+09	2.71625e+09	2.95203e+09	3.26315e+09	3.41136e+09	3.70275e+09	4.05891e+09	4.4655e+09	4.76406e+09	4.98346e+09	6.26629e+09	9.09843e+09	8.76522e+09	9.17542e+09	9.07097e+09	1.01541e+10	1.09815e+10	12512892541	1.52571e+10
900928.SH	临港B股	6.17191e+08	7.12917e+08	7.94157e+08	7.68366e+08	4.21151e+08	2.00206e+08	132903519	135776220	117643676	1.2623e+08	1.33356e+08	1.3958e+08	1.50309e+08	1.56198e+08	1.61518e+08	1.66098e+08	1.71743e+08	1.82377e+08	1.94265e+08	1.34798e+08	3.51479e+09	5.25497e+09	7.47568e+09	8.04693e+09	1.62859e+10	1.76698e+10	1.99781e+10	2.74173e+10
900932.SH	陆家B股	2.52183e+09	4.34489e+09	4.74585e+09	4.63288e+09	4.64641e+09	4.73998e+09	4.81499e+09	5.23793e+09	6.00178e+09	6.54857e+09	6.99055e+09	8.10429e+09	9.24912e+09	9.37633e+09	1.12074e+10	1.19469e+10	1.25203e+10	1.31924e+10	1.51864e+10	1.52437e+10	1.62398e+10	2.02866e+10	2.02043e+10	2.27903e+10	2.90567e+10	3.37776e+10	3.84226e+10	3.7659e+10
900939.SH	汇丽B	230601000	2.75773e+08	2.86873e+08	3.22382e+08	3.87319e+08	4.09471e+08	3.92612e+08	4.20178e+08	4.27122e+08	3.77136e+08	2.43105e+08	7.58229e+07	7.67869e+07	5.34776e+07	3.82125e+07	4.85927e+07	5.52748e+07	6.15101e+07	5.35667e+07	5.46638e+07	5.88792e+07	7.04023e+07	7.46855e+07	7.60889e+07	8.36938e+07	1.00952e+08	1.12627e+08	1.20937e+08
900940.SH	大名城B	128545000	4.10441e+08	8.93018e+08	9.27244e+08	1.05841e+09	1.72665e+09	1.73324e+09	1.78384e+09	1.89697e+09	1.96538e+09	1.26162e+09	4.1007e+08	-1.27822e+09		1.18613e+07	1.34342e+07	3.20438e+09	3.53174e+09	4.457e+09	7.11651e+09	9.83665e+09	1.13165e+10	1.26644e+10	1.32529e+10	1.42739e+10	1.41199e+10	1.31236e+10	1.27105e+10

## Sheet: Sheet1
证券代码	000002.SZ	000006.SZ	000011.SZ	000014.SZ	000029.SZ	000031.SZ	000036.SZ	000042.SZ	000058.SZ	000069.SZ	000402.SZ	000514.SZ	000517.SZ	000560.SZ	000573.SZ	000608.SZ	000609.SZ	000631.SZ	000656.SZ	000718.SZ	000736.SZ	000797.SZ	000838.SZ	000861.SZ	000863.SZ	000882.SZ	000886.SZ	000897.SZ	000926.SZ	000961.SZ	000965.SZ	001914.SZ	001979.SZ	002016.SZ	002133.SZ	002146.SZ	002188.SZ	002208.SZ	002244.SZ	002285.SZ	002305.SZ	002314.SZ	002344.SZ	002377.SZ	002818.SZ	002968.SZ	300917.SZ	600007.SH	600048.SH
证券简称	万科A	深振业A	深物业A	沙河股份	深深房A	大悦城	华联控股	中洲控股	深赛格	华侨城A	金融街	渝开发	荣安地产	我爱我家	粤宏远A	阳光股份	中迪投资	顺发恒业	金科股份	苏宁环球	中交地产	中国武夷	财信发展	海印股份	三湘印象	华联股份	海南高速	津滨发展	福星股份	中南建设	天保基建	招商积余	招商蛇口	世荣兆业	广宇集团	荣盛发展	中天服务	合肥城建	滨江集团	世联行	南国置业	南山控股	海宁皮城	国创高新	富森美	新大正	特发服务	中国国贸	保利发展
所有者权益合计 [报告期] 1995年报 [报表类型] 合并报表 [单位] 元	1.36226e+09	4.29544e+08	1.44957e+09	3.48511e+08	2.46328e+09	9.12518e+08	2.31356e+08	4.69932e+08	5.29787e+08	1.74196e+08	5.03328e+07	1.3862e+08	1.77468e+08	2.66122e+08	8.28802e+08	57663223	59289725	1.2155e+08	239323799	3.06369e+08	6.92414e+07	2.48432e+08	7.70456e+07	36331037	3.07617e+07	1.40549e+08	1.55752e+09	1.53222e+08				4.12589e+08
所有者权益合计 [报告期] 1996年报 [报表类型] 合并报表 [单位] 元	1.50513e+09	4.57672e+08	1.4161e+09	2.40393e+08	2.44851e+09	1.08512e+09	2.28785e+08	6.33079e+08	1.12775e+09	2.18228e+08	1.60016e+08	1.54504e+08	1.92701e+08	2.68193e+08	1.09604e+09	1.25152e+08	1.69455e+08	2.58557e+08	2.69075e+08	3.9693e+08	8.40783e+07	3.44145e+08	8.62837e+07	61844020	3.55924e+07	1.61264e+08	1.76994e+09	1.61196e+08	1.85237e+08	2.0458e+08		4.24773e+08																546644000
所有者权益合计 [报告期] 1997年报 [报表类型] 合并报表 [单位] 元	1.98758e+09	1.14466e+09	8.99551e+08	2.41699e+08	2.49835e+09	1.27694e+09	1.89544e+08	1.2128e+09	1.41045e+09	5.79168e+08	1.7327e+08	1.71996e+08	1.97723e+08	2.90889e+08	1.22823e+09	1.69188e+08	2.16431e+08	2.92803e+08	3.03649e+08	8.58946e+08	1.30775e+08	9.91605e+08	9.73572e+07	7.53249e+07	1.32441e+08	1.89965e+08	2.32224e+09	2.31272e+08	2.30952e+08	2.10817e+08	1.61995e+08	4.97333e+08																876656000
所有者权益合计 [报告期] 1998年报 [报表类型] 合并报表 [单位] 元	2.10185e+09	1.23837e+09	5.82284e+08	1.78255e+08	1420919067	1.24675e+09	8.51414e+08	1.29933e+09	1.99669e+09	6.79973e+08	1.67239e+08	2.25667e+08	1.85433e+08	3.05324e+08	1.49295e+09	2.1591e+08	3.64628e+08	4.36125e+08	3.01652e+08	9.93346e+08	1.33961e+08	1.12458e+09	1.05903e+08	1.43662e+08	1.52981e+08	3.51789e+08	2.55195e+09	6.80954e+08	2.97394e+08	2.7023e+08	2.21051e+08	5.01163e+08																1133740000
所有者权益合计 [报告期] 1999年报 [报表类型] 合并报表 [单位] 元	2.14631e+09	1.18676e+09	2.04838e+08	3.6633e+07	1.50182e+09	1.02984e+09	1.01674e+09	1.24372e+09	1.95205e+09	6.4595e+08	1.74152e+08	1.81317e+08	2.04029e+08	2.62037e+08	1.4333e+09	4.2329e+08	3.97067e+08	4.77879e+08	2.94441e+08	1.11771e+09	1.4827e+08	1.13166e+09	6.85511e+07	1.49793e+08	2.59837e+08	3.75187e+08	2.67968e+09	6.6082e+08	5.66891e+08	6.71664e+08	2.25825e+08	4.71747e+08																1987616000
所有者权益合计 [报告期] 2000年报 [报表类型] 合并报表 [单位] 元	2.96564e+09	1.26394e+09	2.99953e+08	3.9091e+07	1.54925e+09	950836856	1.0968e+09	1.38605e+09	2.22895e+09	9.61696e+08	2.11128e+08	1.82123e+08	2.65215e+08	1.77796e+08	1.42076e+09	5.4201e+08	4.13387e+08	7.72273e+08	2.91093e+08	1.33579e+09	2.11929e+08	1.32342e+09	2.68143e+07	2.43995e+08	2.9223e+08	3.90358e+08	2.59866e+09	6.716e+08	6.05976e+08	7.3754e+08	5.78488e+08	4.7672e+08																2048399000
所有者权益合计 [报告期] 2001年报 [报表类型] 合并报表 [单位] 元	3.12608e+09	1.31546e+09	3.09443e+08	1.91935e+08	1.01348e+09	1.0453e+09	1.40391e+09	1.44905e+09	1.51516e+09	1.07455e+09	3.566e+08	2.83144e+07	3.09711e+08	1.64807e+07	1.3497e+09	558984000	3.85355e+08	7.69685e+08	2.89507e+08	1.22022e+09	2.38821e+08	1.30124e+09	3.44906e+07	2.27277e+08	3.0746e+08	4.69117e+08	2.51921e+09	9.70885e+08	6.55654e+08	1.00297e+09	5.98006e+08	2.80516e+08		3.72116e+07														2143301000
所有者权益合计 [报告期] 2002年报 [报表类型] 合并报表 [单位] 元	3.42646e+09	1.25342e+09	3.37904e+08	2.30456e+08	1.02691e+09	1.08229e+09	1.6454e+09	1.50267e+09	1.70493e+09	1.3186e+09	8.97017e+08	1.20334e+08	8.01585e+08	-1.8419e+08	1.3534e+09	571184000	4.06054e+08	9.36295e+08	2.91084e+08	9.5239e+08	2.89246e+08	1.37869e+09	4.34445e+07	2.02092e+08	3.24207e+08	5.24128e+08	2.35568e+09	9.70207e+08	6.99737e+08	1.03782e+09	6.11538e+08	3.01976e+08		5.01061e+07														2238897000
所有者权益合计 [报告期] 2003年报 [报表类型] 合并报表 [单位] 元	4.76046e+09	1.05493e+09	4.74223e+08	2.60309e+08	1.13663e+09	1.18263e+09	2.25196e+09	1.54819e+09	1.85736e+09	1.81662e+09	1.10442e+09	1.43236e+08	8.08797e+08	-8.06842e+07	1.36288e+09	615602000	4.28762e+08	8.57827e+08	3.75931e+08	4.44919e+08	4.34103e+08	1.38466e+09	7.75053e+07	2.10418e+08	3.21804e+08	4.77032e+08	2258805655	9.89403e+08	7.89348e+08	1.06171e+09	6.29216e+08	3.37748e+08		6.30163e+07														2448749000	5.38584e+08
所有者权益合计 [报告期] 2004年报 [报表类型] 合并报表 [单位] 元	6.30445e+09	1.11755e+09	5.51389e+08	2.91462e+08	9.87387e+08	1.18509e+09	1.90049e+09	1.55073e+09	1.90044e+09	2.10667e+09	2.02453e+09	1.74083e+08	1.35362e+08	3.28423e+06	1.38624e+09	779170000	4.45586e+08	1.79863e+08	4.21991e+08	-2.3331e+08	-6.20485e+08	1.02473e+09	8.36249e+07	2.25942e+08	1.42606e+08	4.90078e+08	2.23494e+09	9.66585e+08	9.24672e+08	1.08238e+09	6.39956e+08	4.26204e+08		2.53168e+08	2.55982e+08	3.16995e+08	6.74871e+07	257719677										2536128000	7.84687e+08
所有者权益合计 [报告期] 2005年报 [报表类型] 合并报表 [单位] 元	8.58122e+09	1.11809e+09	6.29911e+08	3.51642e+08	1.03884e+09	1.29473e+09	2.61448e+09	1.55808e+09	1.6583e+09	2.93928e+09	2.47905e+09	2.77417e+08	-1.53467e+08	9.15785e+07	1.41175e+09	939119000	4.81692e+08	-1.07099e+08	4.13084e+08	4.10873e+08	-6.82299e+08	1.07499e+09	8.815e+07	2.4184e+08	-3.01003e+08	5.02852e+08	2.22186e+09	1.11462e+09	1.13595e+09	1.09767e+09	5.62234e+08	4.87537e+08		2.39341e+08	4.22494e+08	4.35913e+08	8.30602e+07	3.07424e+08	3.29263e+08	6.52959e+07								2562345000	1.20307e+09
所有者权益合计 [报告期] 2006年报 [报表类型] 合并报表 [单位] 元	1.74535e+10	1.53359e+09	5.91202e+08	3.81414e+08	1.11743e+09	1.9188e+09	2.91184e+09	1.77265e+09	1.50356e+09	3.65581e+09	4.17113e+09	2.80846e+08	-1.32886e+08	1.29658e+08	1.44065e+09	1103731000	5.21404e+08	-6.25107e+08	3.9639e+08	5.44959e+08	-1.11319e+08	1.05533e+09	3.7112e+08	2.62204e+08	-1.07141e+09	5.61633e+08	2.20422e+09	2.31147e+09	1.81775e+09	1.13416e+09	4.99102e+08	6.14987e+08		2.3758e+08	4.70508e+08	5.94245e+08	1.13916e+08	3.736e+08	5.06948e+08	1.06512e+08	3.69837e+08	4.376e+08	1.43296e+08	1.81346e+08				3850491558	4.01837e+09
所有者权益合计 [报告期] 2007年报 [报表类型] 合并报表 [单位] 元	3.39195e+10	1.79627e+09	5.66753e+08	3.73807e+08	1.15942e+09	3.65607e+09	2.66548e+09	1.90758e+09	1.30377e+09	5.70573e+09	4.90436e+09	1.88648e+09	-1.08188e+08	2.06779e+08	1.47322e+09	1996005000	6.69219e+08	-1.65652e+08	4.15783e+08	8.09904e+08	1.1267e+09	1.16826e+09	3.40032e+08	2.83994e+08	-1.04044e+09	5.8722e+08	2.23398e+09	2.81726e+09	2.16246e+09	1.1604e+09	6.34523e+08	1.75321e+09		2.08276e+08	1.38663e+09	1.75873e+09	3.22204e+08	2.96106e+08	1.31346e+09	1.74139e+08	5.00983e+08	5.76298e+08	3.65897e+08	1.2422e+08				4018954061	1.28345e+10
所有者权益合计 [报告期] 2008年报 [报表类型] 合并报表 [单位] 元	3.88185e+10	1.67769e+09	5.71477e+08	4.27595e+08	1.19713e+09	3.27669e+09	1.42238e+09	1.74123e+09	1.32681e+09	6.91124e+09	14819307873	2.10843e+09	-1.69237e+07	5.83549e+08	1.35819e+09	2081135000	8.16525e+08	3.40964e+07	4.22292e+08	1.98314e+09	1.13861e+09	1.19093e+09	3.50579e+08	7.09794e+08	-1.03722e+09	6.3942e+08	2.26004e+09	2.77676e+09	3.58588e+09	1.18731e+09	1.73866e+09	1.74383e+09		8.52834e+08	1.54258e+09	2.09114e+09	3.27738e+08	7.61044e+08	3.45466e+09	2.38737e+08	6.40129e+08	7.10566e+08	4.6335e+08	1.54171e+08				4222496786	1.56731e+10
所有者权益合计 [报告期] 2009年报 [报表类型] 合并报表 [单位] 元	4.54085e+10	2.19196e+09	6.62305e+08	4.88228e+08	1.21563e+09	6.46301e+09	1.74285e+09	2.07174e+09	1.10648e+09	1.14497e+10	1.59436e+10	2.21976e+09	1.65906e+09	6.05194e+08	1.41251e+09	2318506000	8.31533e+08	1.30852e+09	4.3892e+08	3.04154e+09	1.20665e+09	1.41574e+09	3.53057e+08	8.40188e+08	-1.02979e+09	1.79438e+09	2.31632e+09	2.66364e+09	4.00123e+09	3.99178e+09	1.89586e+09	2.07727e+09		9.59918e+08	1.7891e+09	3.86501e+09	3.4928e+08	8.39858e+08	4.19594e+09	9.89273e+08	1.33967e+09	1.94817e+09	5.73067e+08	1.68307e+08				4360934806	2.69615e+10
所有者权益合计 [报告期] 2010年报 [报表类型] 合并报表 [单位] 元	5.45862e+10	2.55832e+09	8.75048e+08	5.59793e+08	1.29979e+09	6.13123e+09	2174923395	2.38498e+09	1.17359e+09	1.47103e+10	1.72431e+10	2.45452e+09	1.90562e+09	6.18293e+08	1.42623e+09	2869769000	8.36313e+08	1.75e+09	4.62768e+08	3.7556e+09	1.47929e+09	1.52158e+09	3.2889e+08	9.40064e+08	-1.02483e+09	3.33947e+09	2.43548e+09	2.41545e+09	5.3652e+09	5274370725	2.11187e+09	2.36229e+09		1.08952e+09	1.93738e+09	5.31712e+09	3.39605e+08	9.72221e+08	5.9842e+09	1.21656e+09	1.48405e+09	2.04294e+09	1.97968e+09	6.77055e+08				4340777623	3.20203e+10
所有者权益合计 [报告期] 2011年报 [报表类型] 合并报表 [单位] 元	6.78325e+10	2.88893e+09	1.13111e+09	6.04234e+08	1.40031e+09	7.11783e+09	2.29895e+09	2.5286e+09	1.32236e+09	1.80943e+10	1.84954e+10	2.8557e+09	2.31037e+09	1.02534e+09	1.4813e+09	3057082000	1.00164e+09	2.26946e+09	5.41315e+09	4.37785e+09	1.55043e+09	1.52198e+09	3.01326e+08	1.31053e+09	9.77504e+08	3.07317e+09	2.51561e+09	2.30241e+09	7.48021e+09	6.8912e+09	2.33933e+09	3.39982e+09		1.21057e+09	2.14385e+09	7.08053e+09	3.36046e+08	1.10075e+09	6.7525e+09	1.39034e+09	1.73407e+09	2.11431e+09	2.41895e+09	7.14185e+08	9.02549e+08			4444334083	4.20644e+10
所有者权益合计 [报告期] 2012年报 [报表类型] 合并报表 [单位] 元	8.21382e+10	3.54896e+09	1.50402e+09	6.33375e+08	1.50711e+09	7.71338e+09	2.43106e+09	2.90209e+09	1.37238e+09	2.19339e+10	2.10456e+10	3.03511e+09	2.8016e+09	1.11832e+09	1.49965e+09	3363246000	1.07487e+09	2.81302e+09	7.95916e+09	5.15651e+09	1.69347e+09	1.60436e+09	3.3257e+08	1.68993e+09	1.39159e+09	3.48918e+09	2.60997e+09	2.76603e+09	7.4191e+09	8.19833e+09	2.45228e+09	4.03556e+09	3.0414e+10	1.30921e+09	2.30836e+09	9.48848e+09	3.20548e+08	1.22277e+09	7.68611e+09	1.51081e+09	2.12009e+09	1.95334e+09	3.02372e+09	7.3636e+08	1.23489e+09			4696044795	5.47795e+10
所有者权益合计 [报告期] 2013年报 [报表类型] 合并报表 [单位] 元	1.05439e+11	4.18691e+09	1.80364e+09	663539748	1.735e+09	8.9704e+09	2.53648e+09	3.06696e+09	1.43581e+09	2.76557e+10	2.44557e+10	3.11112e+09	3.255e+09	1.22548e+09	1.60833e+09	3458987000	1.16778e+09	3.00707e+09	9.92751e+09	4.32855e+09	2.80841e+09	1.69163e+09	3.83246e+08	1.8733e+09	1.943e+09	6.78047e+09	2.74522e+09	2.23944e+09	8.90148e+09	9.84071e+09	2.605e+09	4.11276e+09	4.00714e+10	1.98019e+09	2.46723e+09	1.2484e+10	3.239e+08	1.3645e+09	8.48815e+09	1.7731e+09	2.6273e+09	1.98983e+09	3.93662e+09	7.53411e+08	1.53946e+09			4860028395	6.91532e+10
所有者权益合计 [报告期] 2014年报 [报表类型] 合并报表 [单位] 元	1.15894e+11	4.21447e+09	2.0751e+09	7.23357e+08	2.0331e+09	1.0665e+10	2.49334e+09	3.3008e+09	1.49537e+09	3.22477e+10	2.68029e+10	3.38332e+09	3.67916e+09	1.27157e+09	1.61466e+09	4356621000	1.28679e+09	3.52884e+09	1.31662e+10	4.87457e+09	2.94966e+09	1.72253e+09	4.68442e+08	2.9432e+09	3.07111e+09	6.70297e+09	2.7363e+09	1.8816e+09	8040398514	1.28709e+10	4.25213e+09	4.15476e+09	4.53995e+10	1.73571e+09	3340618086	1.54756e+10	3.02611e+08	1.50465e+09	9.21033e+09	2.08754e+09	3.01397e+09	1.42012e+09	4.8022e+09	8.92123e+08	1.87005e+09	7.56229e+07		5225389834	8.08723e+10
所有者权益合计 [报告期] 2015年报 [报表类型] 合并报表 [单位] 元	1.3631e+11	4.49513e+09	2.10077e+09	7.72937e+08	2.20345e+09	1.10859e+10	2.683e+09	5.61619e+09	1.68034e+09	42176085509	2.90035e+10	3.32847e+09	3.62322e+09	3.76591e+09	1.52593e+09	4130975000	1.30418e+09	3.7627e+09	1.53381e+10	9.56365e+09	2.9715e+09	1.38236e+09	1.58397e+09	2.90164e+09	3.01377e+09	6.66093e+09	2.50196e+09	1.56503e+09	1.07921e+10	1.32147e+10	4.40773e+09	4.69534e+09	6.21633e+10	1.71082e+09	3.19506e+09	2.20155e+10	1.99848e+09	1.64923e+09	1.09354e+10	3.64414e+09	3.19378e+09	5.97316e+09	4.98426e+09	9.08134e+08	2.28312e+09	1.15437e+08		5651796449	9.71404e+10
所有者权益合计 [报告期] 2016年报 [报表类型] 合并报表 [单位] 元	161676571281	5.12988e+09	2.4113e+09	7.94587e+08	2.51597e+09	1.12875e+10	4.02471e+09	5.86114e+09	1.75851e+09	4.8116e+10	3.11315e+10	3.36288e+09	3.67664e+09	3.79909e+09	1.71891e+09	3692207000	1.44063e+09	5.61103e+09	2.25322e+10	8.23157e+09	2.47091e+09	2.32586e+09	1.67049e+09	3.25596e+09	6.62217e+09	6.25538e+09	2.57256e+09	1.57343e+09	1.20486e+10	1.61353e+10	4.68424e+09	4.72783e+09	7.78257e+10	1.79847e+09	3.18103e+09	2.52085e+10	2.09187e+09	1.73376e+09	1.57329e+10	4.2679e+09	4.9892e+09	6.49143e+09	7.18691e+09	8.95704e+08	3.81112e+09	1.07006e+08	1.049e+08	6136754819	1.18102e+11
所有者权益合计 [报告期] 2017年报 [报表类型] 合并报表 [单位] 元	1.86674e+11	5.70736e+09	2.92256e+09	8.0015e+08	2.70002e+09	1.17446e+10	5.08266e+09	6.88381e+09	2580923897	6.54759e+10	3.37063e+10	3.45674e+09	4.23776e+09	8.04034e+09	1.71728e+09	3679146000	1.57684e+09	6.11248e+09	2.23663e+10	9.05623e+09	3.74192e+09	5.5049e+09	1.87997e+09	3.68486e+09	6.35238e+09	7.90815e+09	2.66428e+09	1.34807e+09	1.18941e+10	1.65983e+10	5.12171e+09	4.59856e+09	9.27827e+10	2.48178e+09	3.32852e+09	2.938e+10	1.15286e+07	1.86812e+09	1.63605e+10	5.18866e+09	4.97787e+09	6.70878e+09	7.40522e+09	4.91967e+09	4.24232e+09	2.20039e+08	1.30395e+08	6469671997	1.5824e+11
所有者权益合计 [报告期] 2018年报 [报表类型] 合并报表 [单位] 元	2.35621e+11	6.38614e+09	3.3412e+09	9.50255e+08	3.20074e+09	1.37598e+10	5.43999e+09	7.66629e+09	2.44985e+09	7.71623e+10	3.71985e+10	3.46426e+09	4.7686e+09	9.49265e+09	1.70665e+09	3732032000	1.51532e+09	6.4779e+09	3.77666e+10	8.88727e+09	4.23045e+09	5.83208e+09	1.97768e+09	3.64243e+09	5.57402e+09	7.98439e+09	2.78065e+09	1.19868e+09	1.2079e+10	1.95934e+10	5.21878e+09	4.88529e+09	1.08863e+11	2.6853e+09	3.54418e+09	3.63605e+10	-6.30042e+08	1.99685e+09	1.93144e+10	5.41703e+09	5.12127e+09	1.07955e+10	7.50488e+09	5.23294e+09	4.50309e+09	2.69333e+08	1.909e+08	6922316334	1.86494e+11
所有者权益合计 [报告期] 2019年报 [报表类型] 合并报表 [单位] 元	2.70579e+11	7.17023e+09	3.26657e+09	9.55923e+08	3.52498e+09	4.2541e+10	5.6461e+09	8.01277e+09	2.51059e+09	9.49934e+10	3.89811e+10	3.73502e+09	6.7489e+09	1.03493e+10	1.73042e+09	3514324000	1.54095e+09	6.54733e+09	5.21512e+10	8.51035e+09	6.26105e+09	5.93645e+09	2.81457e+09	3.91481e+09	5.69979e+09	8.23408e+09	2.79344e+09	1.29601e+09	1.23688e+10	2.68226e+10	5.31697e+09	8.00215e+09	2.2737e+11	3.16214e+09	3.79899e+09	4.46724e+10	1.24807e+07	2.48326e+09	2.24121e+10	5.4228e+09	4.94732e+09	1.14339e+10	7.57522e+09	5.38905e+09	4.98292e+09	7.54943e+08	2.67355e+08	7573059434	2.29522e+11
所有者权益合计 [报告期] 2020年报 [报表类型] 合并报表 [单位] 元	3.49844e+11	7.838e+09	3.78112e+09	9.53773e+08	3.65709e+09	4.56463e+10	5.82545e+09	8.19683e+09	2.48139e+09	1.10376e+11	3.98051e+10	3.83529e+09	1.05319e+10	1.03838e+10	1.57526e+09	3.62397e+09	1.23824e+09	6.34531e+09	7.34983e+10	8.6994e+09	1.28924e+10	5.89376e+09	2.91151e+09	4.11412e+09	4.67506e+09	8001368554	2.83373e+09	1.52511e+09	1.2283e+10	4.83632e+10	5.39013e+09	8.28869e+09	2.53357e+11	4.05006e+09	4.17492e+09	5.17614e+10	-1.13223e+08	6.00095e+09	2.8045e+10	5.26363e+09	5.82907e+09	1.18922e+10	7.73626e+09	2.26633e+09	5.73986e+09	8.53241e+08	8.08374e+08	8015792917	2.66638e+11
所有者权益合计 [报告期] 2021年报 [报表类型] 合并报表 [单位] 元	3.92773e+11	8.18438e+09	4.53109e+09	9.93599e+08	4.22733e+09	5.20912e+10	6.01167e+09	8.22843e+09	2.5732e+09	1.20786e+11	4.25957e+10	4.01729e+09	1.48013e+10	1.07109e+10	1.67436e+09	3.66211e+09	8.6282e+08	6.30241e+09	7.77323e+10	9.08193e+09	1.7946e+10	5.60959e+09	1.92566e+09	3.11192e+09	4.23022e+09	7139745315	2.82794e+09	1.96998e+09	1.24179e+10	4.27943e+10	5.43479e+09	8.57542e+09	2.76755e+11	4.67665e+09	4.73866e+09	4.5418e+10	5.26053e+07	7.11006e+09	3.73869e+10	3.77629e+09	4.67509e+09	1.75962e+10	8.15051e+09	1.13271e+09	6.22696e+09	9.87389e+08	8.78282e+08	8636995082	3.02914e+11
所有者权益合计 [报告期] 2022年报 [报表类型] 合并报表 [单位] 元	4.04992e+11	8.46946e+09	4.46881e+09	1.21935e+09	4.28654e+09	4.75043e+10	6.25961e+09	8.21608e+09	2.45223e+09	1.0063e+11	4.24209e+10	4.15746e+09	1.07879e+10	1.03966e+10	1.64479e+09	3.18482e+09	5.71797e+08	6.2069e+09	3.88863e+10	9.77944e+09	1.90412e+10	5.69922e+09	1.41128e+09	3.36694e+09	4.11882e+09	6.94838e+09	3.03022e+09	2.23188e+09	1.23635e+10	3.1253e+10	5.45821e+09	9.31115e+09	2.8444e+11	4.62866e+09	4.53236e+09	2.50475e+10	1.12364e+08	9.40623e+09	5.27167e+10	3.43849e+09	4.10267e+09	1.82255e+10	8.47136e+09	6.17789e+08	6.13365e+09	1.13085e+09	9.67358e+08	9148978365	3.22192e+11
所有者权益合计 [报告期] 2023年报 [报表类型] 合并报表 [单位] 元
[truncated: 53 more columns]
