# Supplementary material for: Can systematic skewness factors predict future interest rates: Evidence from China
Source: PLoS One. 2026 Feb 5;21(2):e0334345. doi: 10.1371/journal.pone.0334345 (PMC12875505; doi:10.1371/journal.pone.0334345)
Supplement: S2 File — Data2.zip contains data including trading date, total owner’s equity, total asset growth rate, risk-free rate, return on equity and monthly stock data. (ZIP) [file pone.0334345.s002.zip › Total owner's equity/Total owner's equity:finance.xlsx]

## Sheet: Sheet1
证券代码	000001.SZ	000166.SZ	000415.SZ	000563.SZ	000567.SZ	000617.SZ	000627.SZ	000686.SZ	000712.SZ	000728.SZ	000750.SZ	000776.SZ	000783.SZ	000987.SZ	001227.SZ	001236.SZ	002142.SZ	002423.SZ	002500.SZ	002670.SZ	002673.SZ	002736.SZ	002797.SZ	002807.SZ	002839.SZ	002926.SZ	002936.SZ	002939.SZ	002945.SZ	002948.SZ	002958.SZ	002961.SZ	002966.SZ	300033.SZ	300059.SZ	300803.SZ	600000.SH	600015.SH	600016.SH	600030.SH	600036.SH	600053.SH	600061.SH	600095.SH	600109.SH	600120.SH	600155.SH	600318.SH	600369.SH
证券简称	平安银行	申万宏源	渤海租赁	陕国投A	海德股份	中油资本	天茂集团	东北证券	锦龙股份	国元证券	国海证券	广发证券	长江证券	越秀资本	兰州银行	弘业期货	宁波银行	中粮资本	山西证券	国盛金控	西部证券	国信证券	第一创业	江阴银行	张家港行	华西证券	郑州银行	长城证券	华林证券	青岛银行	青农商行	瑞达期货	苏州银行	同花顺	东方财富	指南针	浦发银行	华夏银行	民生银行	中信证券	招商银行	九鼎投资	国投资本	湘财股份	国金证券	浙江东方	华创云信	新力金融	西南证券
所有者权益合计 [报告期] 1995年报 [报表类型] 合并报表 [单位] 元	1.96054e+09		5.89152e+07	2.32961e+08	2.35502e+08	7.42528e+07	5.24214e+07	7.82601e+07	1.03387e+08	247791000	5.05223e+07	5.47469e+07	781896902																													72899274	1.22551e+08	1.45697e+08	1.01439e+08	1.63811e+08	1.25609e+08
所有者权益合计 [报告期] 1996年报 [报表类型] 合并报表 [单位] 元	2.53969e+09		1.59923e+08	2.36298e+08	2.07631e+08	2.03263e+08	2.00121e+08	1.01624e+08	1.58461e+08	336465000	5.40431e+07	6.68596e+07	889768530																								1579908000					91488602	1.25678e+08	1.7881e+08	1.03403e+08	1.73217e+08	1.56195e+08
所有者权益合计 [报告期] 1997年报 [报表类型] 合并报表 [单位] 元	3.40068e+09		1.84925e+08	2.41874e+08	2.31959e+08	2.03655e+08	1.93208e+08	2.00329e+08	3.07582e+08	990057000	3.94529e+08	1.75399e+08	1881617435	2.88669e+08																							3171718000		1558012403			3.64416e+08	3.34143e+08	4.6215e+08	1.11284e+08	2.74597e+08	2.20697e+08	7.29691e+07	1.3407e+08
所有者权益合计 [报告期] 1998年报 [报表类型] 合并报表 [单位] 元	3.67636e+09		2.21494e+08	4.77764e+08	2.59939e+08	1.89327e+08	4.92958e+08	3.51325e+08	3.44379e+08	1082591039	3.9678e+08	2.22429e+08	2.18258e+09	3.15685e+08																							3333506000		1619908818			4.07575e+08	3.4733e+08	5.18154e+08	1.23934e+08	3.40987e+08	6.21141e+08	1.21357e+08	1.47712e+08
所有者权益合计 [报告期] 1999年报 [报表类型] 合并报表 [单位] 元	2900830706		3.87357e+08	4.96118e+08	2.68952e+08	1.72765e+08	5.71639e+08	3.68166e+08	359738750	1021819487	4.19361e+08	4.0339e+08	2.31761e+09	3.32804e+08																							7.77605e+09		1532735634	3.1927e+09	2881504000	4.54378e+08	3.66152e+08	7.38909e+08	7.22701e+07	3.81346e+08	7.48659e+08	2.01195e+08	1.57547e+08
所有者权益合计 [报告期] 2000年报 [报表类型] 合并报表 [单位] 元	4738883655		4.34892e+08	5.18052e+08	1.57111e+08	1.77969e+08	5.94521e+08	3.82087e+08	4.13874e+08	1087147045	8.12517e+08	4.05336e+08	1.86662e+09	5.84243e+08																							7.44477e+09	1.45558e+09	5995737651	4.0175e+09	3685316000	6.70535e+08	4.9576e+08	7.75915e+08	4.00216e+07	6.86352e+08	1.01781e+09	5.97998e+08	5.63741e+08
所有者权益合计 [报告期] 2001年报 [报表类型] 合并报表 [单位] 元	3627668792		4.86572e+08	5.12131e+08	3.9397e+07	1.72762e+08	7.62993e+08	5.0372e+08	4.48607e+08	920091518	7.18208e+08	4.12646e+08	1.8746e+09	5.99528e+08																							7066667000	2.09584e+09	5424903000	3.32652e+09	5116436000	3.48147e+08	4.89565e+08	6.38845e+08	1.4454e+07	8.29816e+08	1.02678e+09	6.20556e+08	5.63927e+08
所有者权益合计 [报告期] 2002年报 [报表类型] 合并报表 [单位] 元	3768021373		5.49777e+08	4.04396e+08	6.49714e+07	1.93616e+08	7.68015e+08	4.46622e+08	4.53067e+08	918656997	7.10162e+08	1.91657e+08	1.58062e+09	6.14522e+08																							7.96048e+09	3.60137e+09	6003810000	5.11573e+09	16031821000	1.56682e+07	4.89602e+08	6.29169e+08	1.80831e+08	1.02575e+09	1.03227e+09	6.24201e+08	5.81141e+08
所有者权益合计 [报告期] 2003年报 [报表类型] 合并报表 [单位] 元	4394888985		4.98548e+08	3.04871e+08	7.28052e+07	2.42338e+08	7.18755e+08	4.47433e+08	5.09154e+08	966187118	6.73204e+08	1.65516e+08	1635414217	6.60293e+08																							1.20109e+10	8.62708e+09	9650204000	5.48121e+09	18261438000	-4.39124e+08	4.92391e+08	6.26992e+08	1.99277e+08	1.12028e+09	9.7711e+08	6.34246e+08	5.47376e+08
所有者权益合计 [报告期] 2004年报 [报表类型] 合并报表 [单位] 元	4684662288		4.64597e+08	3.17177e+08	8.46802e+07	3.48444e+08	7.23915e+08	4.57764e+08	5.09108e+08	1.07343e+09	5.18141e+08	2.09031e+08	1679296372	6.84771e+08			1.74363e+09																			3.80206e+07	1.35103e+10	9.60899e+09	12907158000	5.55905e+09	20880950000	-1.20916e+08	4.96433e+08	6.3101e+08	2.31668e+08	1.1761e+09	1.01521e+09	6.49687e+08	4.41146e+08
所有者权益合计 [报告期] 2005年报 [报表类型] 合并报表 [单位] 元	5054410625		4.67819e+08	3.0186e+08	8.23973e+07	4.66241e+08	7.31227e+08	4.70683e+08	5.13863e+08	8.67685e+08	4.27276e+08	2.24949e+08	948562398	7.51616e+08			2.18717e+09							7.53966e+08	8.22028e+08											3.57314e+07	1.59695e+10	1.05308e+10	15385793000	6.84258e+09	25997468000	-1.0327e+08	5.02903e+08	6.81279e+08	2.364e+08	1.29968e+09	1.21388e+08	4.23746e+08	1.98359e+08
所有者权益合计 [报告期] 2006年报 [报表类型] 合并报表 [单位] 元	6474463247		5.28257e+08	3.7951e+08	1.04604e+08	5.84404e+08	7.31385e+08	5.95351e+08	452629489	2.54728e+09	3.2304e+08	2.49483e+08	2.70622e+09	8.55556e+08	1.28932e+09		3.19618e+09							1.12544e+09	9.96391e+08		9.43437e+08							2.00216e+07	3.65284e+06	4.41516e+07	2.47061e+10	1.16428e+10	19305060000	1.38659e+10	55160524000	3.91718e+08	5.15485e+08	7.17895e+08	8.57439e+08	1.32648e+09	-1.55687e+09	4.91767e+08	7.50652e+07
所有者权益合计 [报告期] 2007年报 [报表类型] 合并报表 [单位] 元	13006063000	1.1948e+10	5.07212e+08	5.36647e+08	1.29413e+08	6.77653e+08	8.66033e+08	2.14213e+09	6.90774e+08	5.10266e+09	2.88288e+08	2.65437e+08	5.90371e+09	9.82042e+08	1.36641e+09		8.02232e+09	7.78104e+08	2230973606		2.7864e+09	1.1458e+10	1.28953e+09	1.55752e+09	2.45666e+09	1.94387e+09	1.26067e+09	6.4227e+09	9.90472e+08					6.62367e+07	1.3834e+08	1.57323e+08	2.82979e+10	1.30556e+10	50186175000	5.40234e+10	67984000000	5.67087e+08	5.32839e+08	7.44013e+08	2.97833e+09	1.42515e+09	-1.54907e+09	5.14081e+08	-456975
所有者权益合计 [报告期] 2008年报 [报表类型] 合并报表 [单位] 元	16400790000	1.18667e+10	3.7692e+08	4.92456e+08	1.58495e+08	7.8907e+08	1.51277e+09	2.26146e+09	5.8415e+08	4.76859e+09	2.31721e+08	2.66752e+08	4.60336e+09	1.1511e+09	1.63371e+09		8.805e+09	8.1741e+08	2427608137	2.94423e+08	1.99964e+09	1.12472e+10	2.50815e+09	2.16941e+09	2.87158e+09	2.38865e+09	1.85093e+09	6.13812e+09	9.47441e+08	3902615000				9.61822e+07	1.94073e+08	1.65009e+08	4.17018e+10	2.74214e+10	54672000000	5.75263e+10	79781000000	7.60612e+08	5.35885e+08	7.56692e+08	2.16925e+09	1.36444e+09	-2.34313e+09	4.2435e+08	7.01535e+07
所有者权益合计 [报告期] 2009年报 [报表类型] 合并报表 [单位] 元	20469609000	1.50276e+10	2.93378e+08	5.96079e+08	1.72687e+08	8.35829e+08	1.55735e+09	3.06086e+09	7.23838e+08	1.51833e+10	2.36877e+08	2.59035e+08	9.12435e+09	1.31779e+09	2.4996e+09		9741983000	1.00842e+09	3441610168	2.91085e+08	2.83859e+09	1.58553e+10	2.82163e+09	2.71747e+09	3.24903e+09	3.41795e+09	2.07359e+09	6.61789e+09	1.17506e+09	4.11897e+09			2.10629e+09	1.01347e+09	2.72735e+08	1.1567e+08	6.80874e+10	3.02342e+10	88894000000	6.48144e+10	92783000000	7.58449e+08	5.49071e+08	6.59346e+08	2.59519e+09	1.44782e+09	-2.64207e+09	4.29611e+08	4.67769e+09
所有者权益合计 [报告期] 2010年报 [报表类型] 合并报表 [单位] 元	33512876000	1.60692e+10	2.78501e+08	7.42852e+08	1.98596e+08	8.46906e+08	1.60206e+09	3.46904e+09	8.79627e+08	1.498e+10	2.17533e+08	1.94311e+10	9.5286e+09	1.53727e+09	3.56119e+09	2379176300	15876639000	1.83212e+09	6533377989	3.35233e+08	3.12386e+09	1.7375e+10	3.10287e+09	3.55628e+09	3.75617e+09	4.22622e+09	2.7732e+09	6.41974e+09	1.27968e+09	4145460000		1051508600	1.27424e+10	1.08457e+09	1.61307e+09	6.53296e+07	1.2328e+11	3.54959e+10	105257000000	7.08477e+10	134006000000	7.64863e+08	5.70349e+08	6.65844e+08	3.02287e+09	3.15911e+09	-2.63735e+09	5.28044e+08	1.11233e+10
所有者权益合计 [报告期] 2011年报 [报表类型] 合并报表 [单位] 元	75380584000	1.67718e+10	8.52957e+09	8.4956e+08	1.99926e+08	7.4229e+08	1.41414e+09	3.09318e+09	8.92704e+08	1.47992e+10	2.93156e+09	3.16675e+10	1.15028e+10	1.76077e+09	4.2414e+09	1707294900	18714067000	1.83268e+09	6296785002	3.92219e+08	3.17756e+09	1.77708e+10	4.48137e+09	4415889000	4521415600	6.12051e+09	6.28175e+09	6.26258e+09	1.04992e+09	6958205000	3.2138e+09	1332398200	1.37327e+10	1.11805e+09	1.70035e+09	66918242	149542780000	6.39301e+10	134110000000	8.69902e+10	165010000000	7.80374e+08	5.87165e+08	6.76402e+08	3.25054e+09	3.39304e+09	-4.74673e+08	8.17412e+08	9.89935e+09
所有者权益合计 [报告期] 2012年报 [报表类型] 合并报表 [单位] 元	84798775000	1.81351e+10	9.57332e+09	3.26283e+09	1.86216e+08	6.95349e+08	1.53736e+09	7.21315e+09	2.247e+09	1.49449e+10	3.00758e+09	3.30608e+10	1.21161e+10	1.96282e+09	4.44168e+09	1721761900	22116960000	1.80224e+09	6380945372	7.5244e+08	4.45607e+09	1.92015e+10	4.70259e+09	5059248000	5.07242e+09	6.32691e+09	7671349000	6.433e+09	1.10061e+09	7436635000	8.96779e+09	5.36764e+08	14910574130	1.12517e+09	1.71955e+09	35352673	179659000000	7.47226e+10	168544000000	8.66843e+10	200401000000	7.93022e+08	5.91568e+08	7.03901e+08	6.34908e+09	4.393e+09	-6.13239e+08	8.62408e+08	1.04048e+10
所有者权益合计 [报告期] 2013年报 [报表类型] 合并报表 [单位] 元	112081000000	1.93803e+10	8385603000	3.50943e+09	2.32628e+08	7.09838e+08	1.43624e+09	7.54155e+09	3.62489e+09	1.56388e+10	6475776284	3.47884e+10	1.26923e+10	2.09213e+09	8193746000	2077518000	25521888000	1.79059e+09	7325883215	7.93066e+08	4.64648e+09	2.05975e+10	4.81866e+09	5710251000	5.59383e+09	7.04551e+09	9536466000	6.25131e+09	1.16827e+09	8205152000	1.05354e+10	6.10718e+08	15643726000	1.1391e+09	1.68917e+09	32432176	207227000000	86019000000	204287000000	8.94021e+10	265956000000	8.09921e+08	5.97779e+08	7.36262e+08	6.76501e+09	5.11017e+09	1.05151e+08	9.96091e+08	1.09236e+10
所有者权益合计 [报告期] 2014年报 [报表类型] 合并报表 [单位] 元	130949000000	2.26594e+10	12598107000	3.81387e+09	237584265	5.98995e+08	1.48974e+09	8.8241e+09	3.98388e+09	1.74598e+10	7.16166e+09	4.13775e+10	1.3957e+10	2.17537e+09	9417739000	1.16497e+09	34164212000	2.03592e+09	7878901556	8.26425e+08	5.41253e+09	3.27832e+10	5.46854e+09	6547479000	6.45277e+09	7.78197e+09	11405578000	7.29122e+09	1.6786e+09	9784650000	12074237000	6.71617e+08	17382375000	1.19149e+09	1.87971e+09	59685942	263285000000	102099000000	247756000000	1.01131e+11	315060000000	8.76798e+08	6.1942e+08	7.39944e+08	9.88537e+09	4.88575e+09	1.48531e+08	1.08448e+09	1.722e+10
所有者权益合计 [报告期] 2015年报 [报表类型] 合并报表 [单位] 元	161500000000	5.18658e+10	32538502000	7.65414e+09	2.1838e+08	5.27079e+08	1.78372e+09	1.18278e+10	5.00513e+09	2.00634e+10	1.38188e+10	7.98208e+10	1.70236e+10	2.22495e+09	1.42581e+10	1.57829e+09	45097319000	1.82314e+09	13221259137	7.7847e+08	1.21937e+10	4.98875e+10	6.575e+09	7514171000	7.14338e+09	1.05528e+10	17824019000	1.38289e+10	2.80446e+09	16613652000	13489241000	9.30322e+08	19623757000	2.12717e+09	8.17679e+09	243081699	318600000000	118388000000	309783000000	1.41737e+11	361758000000	1.20171e+09	2.64827e+10	7.48748e+08	1.65153e+10	5.77635e+09	3.65609e+08	2.21246e+09	1.95901e+10
所有者权益合计 [报告期] 2016年报 [报表类型] 合并报表 [单位] 元	202171000000	5.40732e+10	37736876000	7.72836e+09	2.18901e+08	1.20577e+11	2.03975e+10	1.66005e+10	5.36734e+09	2.08855e+10	1.43338e+10	8.13533e+10	2.57418e+10	1.75321e+10	1.64533e+10	1.60887e+09	50386113000	1829329984	13029909304	1.15729e+10	1.24762e+10	4.84447e+10	9.12055e+09	9012908000	7.44881e+09	1.19908e+10	21861375000	1.38603e+10	3.38691e+09	17635973000	15748468000	1.14233e+09	20905371815	2.95318e+09	1.28312e+10	386658151	372934000000	152973000000	352027000000	1.45789e+11	403362000000	1.73892e+09	2.75944e+10	7.56639e+08	1.75537e+10	6.6627e+09	1.51685e+10	2.5228e+09	1.96678e+10
所有者权益合计 [报告期] 2017年报 [报表类型] 合并报表 [单位] 元	222054000000	5.70058e+10	35413862000	7.93113e+09	2.94781e+08	1.31618e+11	2.67049e+10	1.68057e+10	5.5278e+09	2.5385e+10	1.42159e+10	8.86256e+10	2.67676e+10	1.83426e+10	1.88335e+10	1.64217e+09	57205972000	1.57211e+09	13263602710	1.23072e+10	17656619383	5.21432e+10	9.1899e+09	9353903000	8.38888e+09	1.282e+10	33439365000	1.44707e+10	3.7422e+09	26123209000	17918584000	1.30032e+09	22279373191	3.16915e+09	1.46804e+10	540804366	430985000000	169498000000	389812000000	1.53143e+11	483392000000	2.07224e+09	3.93884e+10	7.63746e+08	1.88875e+10	1.07195e+10	1.52342e+10	2.31463e+09	2.00487e+10
所有者权益合计 [报告期] 2018年报 [报表类型] 合并报表 [单位] 元	240042000000	7.11959e+10	55092735000	1.04149e+10	4.14114e+09	1.42299e+11	2.60145e+10	1.61238e+10	5.28289e+09	2.46477e+10	1.40419e+10	8.86292e+10	2.67986e+10	1.97429e+10	2.12503e+10	1647492200	81229868000	1.45492e+09	12996860400	1.16583e+10	1.743e+10	5.25265e+10	9.16402e+09	10638891000	1.00107e+10	1.84001e+10	37863499000	1.66833e+10	4.08636e+09	27496724000	21342761000	1.37125e+09	24586344796	3.33989e+09	1.56952e+10	669384449	478380000000	218715000000	431001000000	1.56831e+11	543605000000	3.05115e+09	3.98001e+10	7.75118e+08	1.95609e+10	9.81936e+09	1.5203e+10	2.28157e+09	1.8977e+10
所有者权益合计 [报告期] 2019年报 [报表类型] 合并报表 [单位] 元	312983000000	8.48314e+10	54576615000	1.09774e+10	4.23026e+09	1.53584e+11	3.43535e+10	1.61498e+10	5.23531e+09	2.48464e+10	1.45108e+10	9.41366e+10	2.81523e+10	2.33255e+10	2.17186e+10	1.59897e+09	100736111000	2.15037e+10	13215740606	1.17269e+10	1.77367e+10	5.62553e+10	9.51423e+09	11873053000	1.07374e+10	1.96936e+10	39891622000	1.73522e+10	5.33836e+09	30477918000	25261699000	1.70835e+09	28953201375	3.99005e+09	2.12125e+10	1089261125	561051000000	269337000000	530829000000	1.6545e+11	617707000000	2.68125e+09	4.30411e+10	8.89719e+08	2.07884e+10	1.20821e+10	1.50188e+10	2.59169e+09	1.95578e+10
所有者权益合计 [报告期] 2020年报 [报表类型] 合并报表 [单位] 元	364131000000	9.00906e+10	41553206000	1.1795e+10	4.35807e+09	1.62169e+11	3.45879e+10	1.74132e+10	5.36574e+09	3.0872e+10	1.90355e+10	1.02274e+11	2.92534e+10	3.13254e+10	2.7432e+10	1.64667e+09	118993000000	2.29607e+10	17451443471	1.12971e+10	2.6108e+10	8.09245e+10	14435437374	12260193000	1.13095e+10	2.13671e+10	45971921000	1.85266e+10	6.02049e+09	30906858000	29702392000	1.98167e+09	31230945759	5.22421e+09	3.31565e+10	1120704472	645817000000	282655000000	541248000000	1.85883e+11	730354000000	2.73207e+09	5.03031e+10	1.06375e+10	2.25402e+10	1.44479e+10	1.52449e+10	2.55889e+09	2.50794e+10
所有者权益合计 [报告期] 2021年报 [报表类型] 合并报表 [单位] 元	395448000000	1.07055e+11	39879065000	1.22521e+10	4.74143e+09	1.68479e+11	3.74747e+10	1.8688e+10	5.24697e+09	3.23118e+10	1.92186e+10	1.10801e+11	3.09747e+10	3.5519e+10	2.90082e+10	1.68217e+09	150000000000	2.48127e+10	17706181076	1.13727e+10	2.72089e+10	9.69269e+10	1.49892e+10	13165657000	1.45659e+10	2.24043e+10	59411540000	2.0113e+10	6.26372e+09	33327728000	35050082000	2.40368e+09	34288827767	6.47671e+09	4.40402e+10	1282080185	678218000000	300702000000	586539000000	2.13808e+11	865681000000	2.78214e+09	5.45432e+10	1.25909e+10	2.45044e+10	1.39896e+10	1.62823e+10	2.12543e+09	2.52825e+10
所有者权益合计 [报告期] 2022年报 [报表类型] 合并报表 [单位] 元	434680000000	1.1668e+11	43272676000	1.62177e+10	5.18908e+09	1.75686e+11	3.46029e+10	1.86574e+10	5.04028e+09	3.29573e+10	1.93362e+10	1.24793e+11	3.08606e+10	3.91427e+10	3.19196e+10	1.83732e+09	168526000000	2.48291e+10	17843040144	1.09518e+10	2.71591e+10	1.06885e+11	1.52607e+10	14415527000	1.57258e+10	2.24404e+10	52625236000	2.80769e+10	6.36776e+09	36593295000	36482641000	2.55721e+09	40462015907	7.24518e+09	6.51647e+10	1681268576	706775000000	323322000000	612814000000	2.58372e+11	954238000000	2.9763e+09	5.66121e+10	1.18831e+10	3.13324e+10	1.76385e+10	1.96032e+10	2.04851e+09	2.49358e+10
所有者权益合计 [报告期] 2023年报 [报表类型] 合并报表 [单位] 元
[truncated: 71 more columns]
