# Supplementary material for: Can systematic skewness factors predict future interest rates: Evidence from China
Source: PLoS One. 2026 Feb 5;21(2):e0334345. doi: 10.1371/journal.pone.0334345 (PMC12875505; doi:10.1371/journal.pone.0334345)
Supplement: S2 File — Data2.zip contains data including trading date, total owner’s equity, total asset growth rate, risk-free rate, return on equity and monthly stock data. (ZIP) [file pone.0334345.s002.zip › Total owner's equity/Total owner's equity:industry.xlsx]

## Sheet: Sheet1
证券代码	000008.SZ	000009.SZ	000010.SZ	000019.SZ	000032.SZ	000035.SZ	000039.SZ	000049.SZ	000055.SZ	000056.SZ	000065.SZ	000068.SZ	000088.SZ	000089.SZ	000090.SZ	000099.SZ	000151.SZ	000157.SZ	000338.SZ	000400.SZ	000404.SZ	000410.SZ	000425.SZ	000429.SZ	000498.SZ	000507.SZ	000519.SZ	000520.SZ	000528.SZ	000530.SZ	000547.SZ	000548.SZ	000551.SZ	000557.SZ	000570.SZ	000576.SZ	000582.SZ	000595.SZ	000619.SZ	000626.SZ	000628.SZ	000632.SZ	000638.SZ	000652.SZ	000680.SZ	000682.SZ	000695.SZ	000701.SZ	000720.SZ
证券简称	神州高铁	中国宝安	美丽生态	深粮控股	深桑达A	中国天楹	中集集团	德赛电池	方大集团	皇庭国际	北方国际	华控赛格	盐田港	深圳机场	天健集团	中信海直	中成股份	中联重科	潍柴动力	许继电气	长虹华意	沈阳机床	徐工机械	粤高速A	山东路桥	珠海港	中兵红箭	凤凰航运	柳工	冰山冷热	航天发展	湖南投资	创元科技	西部创业	苏常柴A	甘化科工	北部湾港	宝塔实业	海螺新材	远大控股	高新发展	三木集团	万方发展	泰达股份	山推股份	东方电子	滨海能源	厦门信达	新能泰山
所有者权益合计 [报告期] 1995年报 [报表类型] 合并报表 [单位] 元	1.61759e+08	2.01617e+09	1.18858e+08	2.45094e+08	2.73686e+08	2.7169e+08	6.25629e+08	2.0223e+08	2.21505e+08	227604862	2.48316e+07	373089000	3.23233e+08							141283435	163504274	3.83899e+08	3.38099e+08	1074912663	2.05895e+08	1.18742e+09	1.35726e+08	5.10104e+08	686020743	3.3456e+08	1.60905e+08	5.05258e+08	3.34807e+08	3.08299e+08	3.76025e+08	4.77564e+08	1.92021e+08	1.205e+08	2.48387e+07	6.8677e+07	2.57833e+08	96290390	1.48485e+08	1.60245e+08	2.71873e+08	8.66773e+07	2.22173e+08	2.31121e+08	1.9412e+08
所有者权益合计 [报告期] 1996年报 [报表类型] 合并报表 [单位] 元	1.44581e+08	2377794254	1.27206e+08	2.68617e+08	2.75366e+08	2.17151e+08	1.06402e+09	2.03294e+08	3.93383e+08	3.68177e+08	2.90464e+07	574214377	7.07922e+08	2.17326e+08	3.27091e+08					169937221	336671995	6.65414e+08	3.76773e+08	1696231340	2.42617e+08	1.18166e+09	1.37291e+08	6.08262e+08	7.14126e+08	4.24721e+08	2.12454e+08	4.36875e+08	5.04657e+08	3.55951e+08	1.3073e+09	7.01019e+08	2.2257e+08	2.67616e+08	1.55178e+08	1.25842e+08	4.69296e+08	1.94693e+08	3.3583e+08	1.73889e+08	3.06755e+08	2.07222e+08	2.29024e+08	2.46667e+08	2.52431e+08
所有者权益合计 [报告期] 1997年报 [报表类型] 合并报表 [单位] 元	1.52512e+08	2.3855e+09	1.41817e+08	2.80565e+08	2.8039e+08	2.3634e+08	1.53166e+09	1.99241e+08	7.27612e+08	4.09147e+08	6.40804e+07	1.54247e+09	1.38e+09	2.85708e+08	4.04643e+08	1.37819e+08	1.39211e+08	8.37973e+07		706718508	4.14605e+08	7.09497e+08	3.80097e+08	1.74416e+09	6.31088e+08	9.99018e+08	1.52705e+08	8.29547e+08	7.40115e+08	6.57044e+08	2.22954e+08	2.94048e+08	5.14153e+08	5.22917e+08	1.41738e+09	7.59547e+08	2.48794e+08	4.45689e+08	1.71315e+08	1.30909e+08	5.26176e+08	2.30076e+08	4.29268e+08	2.67201e+08	7.18783e+08	2.75304e+08	2.33435e+08	4.80006e+08	5.57499e+08
所有者权益合计 [报告期] 1998年报 [报表类型] 合并报表 [单位] 元	89888013	1295111644	221863045	2.96798e+08	3.01268e+08	2.56765e+08	1.74006e+09	2.175e+08	822521604	4.25322e+08	1.19645e+08	1.44473e+09	1.40488e+09	1.03167e+09	4.40207e+08	1.39178e+08	1.50277e+08	1.10811e+08		789619628	4.54414e+08	1.014e+09	4.32436e+08	2.34607e+09	6.85686e+08	8.48268e+08	1.78048e+08	1.19044e+09	7.4746e+08	1.06357e+09	3.43464e+08	4.09335e+08	5.0009e+08	7.40896e+08	1.55014e+09	1.01038e+09	2.78105e+08	4.53308e+08	1.66796e+08	131402120	5.94945e+08	4.7256e+08	4.59102e+08	3.99867e+08	6.90231e+08	4.11236e+08	2.61646e+08	5.00183e+08	6.92151e+08
所有者权益合计 [报告期] 1999年报 [报表类型] 合并报表 [单位] 元	98543544	1.33807e+09	131896141	2.89384e+08	2.48641e+08	2.45047e+08	2.15403e+09	2.27184e+08	1002267263	4.3987e+08	1.32251e+08	1.41962e+09	1.43472e+09	1.28732e+09	931398262	2.25093e+08	2.07736e+08	1.48781e+08		1.29945e+09	4.62013e+08	9.682e+08	5.90124e+08	2.54819e+09	7.16381e+08	8.79393e+08	1.93671e+08	1.1993e+09	7.08581e+08	1.0857e+09	3.9163e+08	4.88915e+08	4.69486e+08	9.15507e+08	1.58553e+09	9.65795e+08	5.48414e+08	4.29753e+08	1.65609e+08	1.66142e+08	5.4949e+08	5.24094e+08	2.24268e+08	5.71944e+08	6.67763e+08	1.11315e+09	2.50992e+08	5.28326e+08	1.3121e+09
所有者权益合计 [报告期] 2000年报 [报表类型] 合并报表 [单位] 元	124197388	1.39664e+09	1.66947e+08	2.89645e+08	2.72952e+08	2.18752e+08	2.64017e+09	2.02997e+08	1033084937	4.35593e+08	1.47435e+08	1.50316e+09	1.52714e+09	1.99192e+09	9.94692e+08	8.25772e+08	7.84847e+08	8.14194e+08		1.43531e+09	4.67202e+08	9.48514e+08	6.42218e+08	3.36783e+09	7.24526e+08	9.32641e+08	2.09379e+08	1.25918e+09	7.19846e+08	1.12961e+09	4.27256e+08	5.46943e+08	5.43871e+08	5.73292e+08	1814481395	9.7668e+08	5.37305e+08	4.36151e+08	2.69382e+08	1.80833e+08	5.63452e+08	5.34028e+08	2.29943e+08	6.69631e+08	5.65767e+08	1.40271e+09	4.01761e+08	5.427e+08	1.35475e+09
所有者权益合计 [报告期] 2001年报 [报表类型] 合并报表 [单位] 元	-3.45823e+07	1.30036e+09	1.65659e+08	3.27806e+08	2.978e+08	2.02058e+08	2.96209e+09	1.48564e+08	7.68593e+08	4.35641e+08	3.31572e+08	1.47751e+09	1.61001e+09	2.17745e+09	1.04001e+09	8.75657e+08	7.91981e+08	8.79268e+08		1.49044e+09	6.4827e+08	9.37495e+08	9.8502e+08	3.92797e+09	5.18354e+08	9.63352e+08	3.19512e+08	1.26473e+09	7.37845e+08	1.16361e+09	4.51001e+08	1.16572e+09	5.59795e+08	-8.28519e+08	1285433978	9.76917e+08	5.15174e+08	4.34809e+08	4.03279e+08	2.55295e+08	5.90135e+08	7.67935e+08	1.03544e+08	1.31421e+09	6.00073e+08	5.55622e+08	3.72216e+08	4.94204e+08	1.42178e+09
所有者权益合计 [报告期] 2002年报 [报表类型] 合并报表 [单位] 元	-3.26859e+07	1.26972e+09	3.10188e+08	2.88718e+08	5.56871e+08	2.3807e+08	3.46362e+09	1.40177e+08	5.89614e+08	3.83144e+08	3.56936e+08	1.59716e+09	2.13874e+09	2.48718e+09	1.07508e+09	9.24269e+08	8.07095e+08	1.03941e+09	2.17471e+08	1.61843e+09	7.62744e+08	8.21904e+08	1.08258e+09	4.11101e+09	4.33836e+08	9.81171e+08	3.13503e+08	1.27336e+09	7.95727e+08	1.21974e+09	4.5904e+08	1.19673e+09	5.82219e+08	-5.21928e+08	7.31516e+08	7.28117e+08	4.74593e+08	3.56471e+08	1.24832e+09	3.11511e+08	6.16399e+08	8.57223e+08	-1.96765e+06	1.41599e+09	7.57874e+08	2.18909e+08	2.97716e+08	5.04508e+08	1.46836e+09
所有者权益合计 [报告期] 2003年报 [报表类型] 合并报表 [单位] 元	3.056e+07	1.31033e+09	3.44874e+08	2.39497e+08	6.20614e+08	2.74212e+08	5.97553e+09	1.1273e+08	4.82563e+08	3.75163e+08	3.79788e+08	1.79158e+09	2.91941e+09	2.65638e+09	1.14048e+09	1.15513e+09	8.47473e+08	1.27084e+09	4.51925e+08	1.85841e+09	6.48966e+08	8.3282e+08	1.22143e+09	4.25199e+09	4.83646e+08	9.99451e+08	3.4065e+08	1.30831e+09	1.0365e+09	1.31716e+09	4.67757e+08	1.22826e+09	6.57084e+08	-5.57225e+08	7.66595e+08	7.2801e+08	4.80321e+08	3.52333e+08	1.30835e+09	3.8365e+08	441445306	9.63727e+08	-3.9222e+08	1.54538e+09	9.70373e+08	1.24639e+09	2.73759e+08	5.24113e+08	1.53212e+09
所有者权益合计 [报告期] 2004年报 [报表类型] 合并报表 [单位] 元	7.28532e+07	1.54159e+09	3.46051e+08	2.38659e+08	6.25865e+08	-1.28176e+09	8.33173e+09	1.86828e+08	4.79698e+08	1.70497e+08	4.31137e+08	2.07163e+09	3.71674e+09	2.87501e+09	1.16231e+09	1.20354e+09	1.1517e+09	1.65908e+09	2.15672e+09	1.96674e+09	6.63754e+08	8.8996e+08	1.20454e+09	4.36408e+09	5.33548e+08	1.03212e+09	3.30474e+08	1.32638e+09	1.53003e+09	1.38867e+09	4.83405e+08	1.27233e+09	7.18964e+08	-9.25762e+08	8.50154e+08	7.2738e+08	4.34396e+08	3.57433e+08	1.38036e+09	4.3553e+08	4.47095e+08	8.67629e+08	-3.59638e+08	1.61238e+09	1.38662e+09	1.26873e+09	3.31372e+08	5.59371e+08	1.53823e+09
所有者权益合计 [报告期] 2005年报 [报表类型] 合并报表 [单位] 元	6.80369e+07	1.7117e+09	7.37836e+07	2.5851e+08	6.59516e+08	-1.41544e+09	1.03495e+10	2.13278e+08	4.22215e+08	2.14451e+08	4.40261e+08	2.03789e+09	3.70691e+09	3.1209e+09	1.22691e+09	1.26799e+09	1.16328e+09	1.76992e+09	2.42177e+09	2.05926e+09	5.27258e+08	1.0879e+09	1.07416e+09	4.24887e+09	4.00512e+08	1.04938e+09	3.4896e+08	1.31665e+09	1.63247e+09	1.49439e+09	4.59319e+08	9.62297e+08	7.69957e+08	-9.32124e+08	8.97654e+08	5.58312e+08	4.38573e+08	3.65686e+08	1.54775e+09	2.58086e+08	4.52589e+08	579585838	-3.46691e+08	1.67094e+09	1.4898e+09	1.31398e+09	3.65379e+08	5.65355e+08	1.52359e+09
所有者权益合计 [报告期] 2006年报 [报表类型] 合并报表 [单位] 元	7.15298e+07	2.00641e+09	7.0055e+07	2.93923e+08	724826917	-1.38139e+09	13068312000	2.27331e+08	4.89891e+08	1.51142e+08	5.29072e+08	2.08829e+09	3.81973e+09	4.24787e+09	1.83797e+09	1.30822e+09	9.0145e+08	2.35257e+09	6.47108e+09	2.20358e+09	5.66878e+08	1.29488e+09	1.16466e+09	3.49121e+09	5.86727e+07	1.01249e+09	3.75739e+08	1.22289e+09	1.92549e+09	1.57161e+09	5.04296e+08	1.14713e+09	8.8052e+08	-4.65128e+08	1.09761e+09	4.58237e+08	3.65355e+08	3.77739e+08	1.69837e+09	298911880	4.19239e+08	7.39625e+08	-3.21681e+08	1.96834e+09	1.66631e+09	1.33518e+09	3.91675e+08	7.1864e+08	1.4918e+09
所有者权益合计 [报告期] 2007年报 [报表类型] 合并报表 [单位] 元	7.3212e+07	2.38664e+09	1.33691e+08	3.67108e+08	8.23365e+08	-1.22089e+09	17542301000	2.13663e+08	6.53562e+08	1.98476e+08	4.17072e+08	1.88056e+09	3.95493e+09	4.64155e+09	3.16051e+09	1.36851e+09	8.89104e+08	3.75076e+09	9.40759e+09	2.32833e+09	6.16795e+08	1.51064e+09	1.1886e+09	3.77854e+09	-6.68251e+08	1.15065e+09	3.64474e+08	1.60204e+09	2.35172e+09	1.6686e+09	1.77418e+09	1.43922e+09	9.11469e+08	-4.47498e+08	1.49115e+09	4.08772e+08	2.26103e+08	4.06274e+08	1.78844e+09	3.93344e+08	1.21912e+08	7.80467e+08	5.68511e+07	2.45229e+09	2.10603e+09	1.35078e+09	3.75856e+08	7.96348e+08	1.41377e+09
所有者权益合计 [报告期] 2008年报 [报表类型] 合并报表 [单位] 元	7.30127e+07	2.49436e+09	7.14824e+07	3.83121e+08	7.98272e+08	-1.23085e+09	14934448000	2.11816e+08	6.2732e+08	1.48629e+08	4.48745e+08	1.90129e+09	4.20302e+09	4.67402e+09	2.08347e+09	1.43506e+09	8.95794e+08	5.25233e+09	1.13265e+10	2.35919e+09	6.78247e+08	1.38508e+09	1.31767e+09	3.80885e+09	-6.59228e+08	1.17113e+09	3.48582e+08	1.55735e+09	2.65175e+09	1.73894e+09	9.41359e+08	1.38744e+09	9.30908e+08	-7.16596e+08	1.15522e+09	3.86025e+08	2.43459e+08	4.87084e+08	1.86855e+09	3.72984e+08	1.24963e+08	6.25007e+08	7.2286e+07	2.49036e+09	3.04495e+09	1.37519e+09	3.72776e+08	8.4622e+08	1.0395e+09
所有者权益合计 [报告期] 2009年报 [报表类型] 合并报表 [单位] 元	7.33262e+07	2.98511e+09	8.37799e+07	3.6534e+08	7.93718e+08	-1.24881e+09	15826631000	1.73912e+08	7.1441e+08	130916417	5.36546e+08	1.76319e+08	4.47657e+09	5.19284e+09	2.6366e+09	1.52269e+09	8.97687e+08	7.59176e+09	1.56613e+10	2.53474e+09	8.4063e+08	1.41824e+09	4408298787	4.01342e+09	9.21487e+06	1.25951e+09	3.51553e+08	1.13152e+09	4.10781e+09	1.77711e+09	1.18662e+09	1.41224e+09	9.93575e+08	-1.98962e+08	1.80844e+09	3.9913e+08	2.88179e+08	3.69609e+08	2.10154e+09	4.56791e+08	1.38378e+08	6.50288e+08	2.10546e+08	2.85281e+09	3.41301e+09	1414186510	3.23183e+08	9.2035e+08	1.07761e+09
所有者权益合计 [报告期] 2010年报 [报表类型] 合并报表 [单位] 元	7.44004e+07	3.71383e+09	8.5428e+07	3.72942e+08	8.01661e+08	-1.20202e+09	19206700000	2.7827e+08	1.09433e+09	-1.50048e+08	5.73271e+08	2.6771e+08	4.58393e+09	5.85492e+09	4.67693e+09	1.62016e+09	8.81467e+08	2.74744e+10	2.33701e+10	2.75789e+09	8.89334e+08	1.54925e+09	1.20558e+10	4.79998e+09	9.81279e+06	1.42096e+09	3.62406e+08	1.13672e+09	8.46505e+09	1.81848e+09	1.34856e+09	1.47859e+09	1.59438e+09	-2.79996e+08	2.09094e+09	3.21941e+08	3.35403e+08	2.06336e+08	2.14833e+09	6.09027e+08	1.4129e+08	6.76141e+08	3.29357e+08	3.06708e+09	4.3679e+09	1.46923e+09	3.31391e+08	1.01052e+09	1.05195e+09
所有者权益合计 [报告期] 2011年报 [报表类型] 合并报表 [单位] 元	7.38609e+07	4.12023e+09	9.37687e+07	8.89877e+08	8.69501e+08	-1.22384e+09	21613672000	4.27393e+08	1.15206e+09	-3.87813e+08	6.43815e+08	2.26845e+08	4.99689e+09	6.86119e+09	3.06982e+09	1.73418e+09	8.61745e+08	3.56348e+10	2.89028e+10	2.9666e+09	9.42724e+08	1.62827e+09	1.51548e+10	4.75575e+09	1.028e+07	1.78703e+09	3.51125e+08	2.3137e+08	9.3425e+09	1846232274	1.64811e+09	1.4993e+09	1.64866e+09	-5.11194e+08	1.75641e+09	1.273e+08	3.74724e+08	2.15847e+08	2.22521e+09	8.38639e+08	1.37878e+08	6.98105e+08	3.44216e+08	2.73866e+09	4.85652e+09	1.50654e+09	3.3883e+08	1.12962e+09	8.54781e+08
所有者权益合计 [报告期] 2012年报 [报表类型] 合并报表 [单位] 元	5.40826e+08	4.69335e+09	9.53751e+07	1.00617e+09	1.04848e+09	-1.85799e+09	22117157000	4.64209e+08	1.15832e+09	-4.05031e+08	7.77233e+08	2.33007e+08	4.89606e+09	7.34944e+09	3.2213e+09	1.99322e+09	9.07475e+08	4.1189e+10	3.13992e+10	3.18734e+09	1.11704e+09	1.63535e+09	1.7523e+10	5.11246e+09	2.02448e+09	1.99029e+09	3.54621e+08	-5.7106e+08	9.32869e+09	1.90985e+09	1.76155e+09	1.52896e+09	1.65294e+09	1.36471e+08	1.86134e+09	1.82417e+08	4.16299e+08	2.23958e+08	2.43521e+09	8.99697e+08	1.98311e+08	1.36338e+09	2.91599e+08	2.7869e+09	4.91091e+09	1.56797e+09	3.45132e+08	1.17703e+09	8.81959e+08
所有者权益合计 [报告期] 2013年报 [报表类型] 合并报表 [单位] 元	5.63584e+08	5.05273e+09	6.59685e+08	1.01168e+09	1.01503e+09	1.2475e+07	24496128000	6.52372e+08	1.21607e+09	3.46831e+09	9.64061e+08	1.95806e+08	5.10685e+09	7.81309e+09	3.37105e+09	2.45706e+09	9.7934e+08	4.20516e+10	3.43273e+10	3.81698e+09	2.48745e+09	2.72329e+09	1.97122e+10	5.05274e+09	2.30602e+09	2.53641e+09	3.60704e+09	-5.19941e+09	9.36863e+09	2.00911e+09	1.7781e+09	1.49828e+09	1.7194e+09	1.40005e+08	1.82606e+09	1.01804e+09	3.85633e+09	2.7596e+08	2546655273	9.35337e+08	1.97621e+08	1.45392e+09	3.23718e+08	2.98732e+09	4.76395e+09	1.64935e+09	3.15276e+08	1.44953e+09	9.67321e+08
所有者权益合计 [报告期] 2014年报 [报表类型] 合并报表 [单位] 元	5.98351e+08	5.46413e+09	5.51591e+08	9.93638e+08	1.03381e+09	1.62218e+09	27282115000	9.18483e+08	1.30053e+09	2.92551e+09	1.18115e+09	1.16437e+08	5.54119e+09	7.92279e+09	3.6967e+09	2.72317e+09	1.00266e+09	4.12479e+10	4.08544e+10	6.23416e+09	2.69747e+09	2.74225e+09	2.0439e+10	5.87102e+09	2.65577e+09	2.64411e+09	3.98693e+09	1.26925e+08	9.12605e+09	2.06366e+09	2.43542e+09	1.51694e+09	1.76229e+09	1.41063e+08	1.95315e+09	1.0281e+09	3.56686e+09	2.92458e+08	2.62346e+09	1.45106e+09	1.49781e+08	1.43361e+09	3.39747e+08	3.45422e+09	4.50928e+09	1.75368e+09	3.19592e+08	2.211e+09	1.12555e+09
所有者权益合计 [报告期] 2015年报 [报表类型] 合并报表 [单位] 元	2.90806e+09	6.55358e+09	2.1703e+09	9.57138e+08	1.5085e+09	1.85038e+09	35494876000	1.1978e+09	1.33404e+09	4.99971e+09	2.16404e+09	6.62395e+08	6.07171e+09	1.02549e+10	6.19813e+09	2.81413e+09	1.0153e+09	4.06091e+10	4.17265e+10	6.87164e+09	2.96458e+09	2.25929e+09	2.06041e+10	6.12841e+09	3.03981e+09	2.79813e+09	4.16568e+09	2.56152e+08	8.90646e+09	2.71387e+09	5.50169e+09	1.49623e+09	1.71851e+09	1.23992e+08	2.0205e+09	1.20541e+09	6.956e+09	7.46318e+08	2.65316e+09	2.0078e+09	6.86524e+08	1.36148e+09	3.10701e+08	3.90059e+09	3.49215e+09	1.89598e+09	3.23837e+08	4.18294e+09	1.26236e+09
所有者权益合计 [报告期] 2016年报 [报表类型] 合并报表 [单位] 元	6.17249e+09	8.13474e+09	2.2096e+09	1.04974e+09	1.54963e+09	2.06246e+09	39134792000	1.50011e+09	2.30231e+09	5.50819e+09	3.6609e+09	8.00907e+08	6.47902e+09	1.07201e+10	6.33563e+09	2.87613e+09	9.98091e+08	3.7795e+10	4.45617e+10	7.55054e+09	3.25012e+09	8.24029e+08	2.04816e+10	8.84352e+09	3.47062e+09	2.9175e+09	7.36415e+09	2.65827e+08	8.84739e+09	3.31738e+09	5.39418e+09	1.54625e+09	2.05872e+09	3.93671e+09	2.34248e+09	1.3078e+09	7.38926e+09	6.62523e+08	2.66589e+09	3.19635e+09	7.21303e+08	1.40627e+09	3.06901e+08	4.33415e+09	3.51248e+09	2.02581e+09	3.27921e+08	5.47419e+09	1.20133e+09
所有者权益合计 [报告期] 2017年报 [报表类型] 合并报表 [单位] 元	7.18705e+09	9.94591e+09	1.1796e+09	9.63153e+08	1.56876e+09	3.04838e+09	43237434000	1.81522e+09	3.23894e+09	5.78675e+09	4.12449e+09	1.0926e+09	7.07542e+09	1.12201e+10	6.58874e+09	3.06347e+09	9.90465e+08	3.82273e+10	5.6355e+10	8.12475e+09	3.96266e+09	1.02102e+09	2.40558e+10	9.45411e+09	4.06523e+09	3.09003e+09	7.5274e+09	3.17137e+08	9.11701e+09	3.49481e+09	5.67746e+09	1.6342e+09	2.1227e+09	4.02375e+09	2.2676e+09	1.02494e+09	7.88826e+09	7.70324e+08	2.63122e+09	2.66091e+09	7.79502e+08	1.46577e+09	3.35575e+08	4.83837e+09	3.61537e+09	3.15301e+09	4.87446e+08	5.4735e+09	1.42395e+09
所有者权益合计 [报告期] 2018年报 [报表类型] 合并报表 [单位] 元	7.40485e+09	1.04505e+10	5.90811e+08	4.3376e+09	1.51612e+09	3.29451e+09	52402988000	2.26464e+09	5.19519e+09	5.80663e+09	4.60881e+09	9.36356e+08	7.74406e+09	1.16573e+10	8.73782e+09	3.20284e+09	1.00039e+09	3.87685e+10	6.22593e+10	8.35302e+09	4.21459e+09	1.50158e+08	3.03405e+10	1.00463e+10	6.36008e+09	3.26269e+09	7.86186e+09	3.77898e+08	1.00975e+10	3.45843e+09	7.22745e+09	1.63757e+09	2.15484e+09	4.92886e+09	2.06455e+09	1.14614e+09	1.04431e+10	7.00419e+08	2.63772e+09	2.69585e+09	8.72171e+08	1.57592e+09	1.94985e+08	5.15805e+09	3.67296e+09	3.28112e+09	5.33587e+08	5.064e+09	2.26588e+09
所有者权益合计 [报告期] 2019年报 [报表类型] 合并报表 [单位] 元	7.57648e+09	1.07076e+10	7.5373e+08	4.62344e+09	1.65826e+09	1.17035e+10	55037978000	2.86125e+09	5.23121e+09	5.55492e+09	5.45404e+09	9.57442e+08	8.18045e+09	1.2079e+10	9.66053e+09	3.39107e+09	9.48071e+08	3.95332e+10	6.97747e+10	8.67683e+09	4.26157e+09	1.09616e+09	33646188272	1.02506e+10	8.25171e+09	5.6549e+09	8188102341	4.08941e+08	1.08305e+10	3.45413e+09	8.18929e+09	1.67329e+09	2.39508e+09	4.97469e+09	2.13053e+09	1.14586e+09	1.07163e+10	3.81491e+08	2.682e+09	2.86283e+09	1.10522e+09	1.71281e+09	2.25128e+08	5.9754e+09	3715014024	3.55696e+09	5.83597e+08	3.07256e+09	2.60263e+09
所有者权益合计 [报告期] 2020年报 [报表类型] 合并报表 [单位] 元	6668578058	1.32454e+10	8.16274e+08	4.79525e+09	1.80756e+09	1.24945e+10	53853844000	2.82233e+09	5.4474e+09	4.83353e+09	6.22729e+09	7.78265e+08	9.84317e+09	1.19394e+10	1.10373e+10	3.59588e+09	6.37564e+08	4.78869e+10	8.04333e+10	9.1992e+09	4.41616e+09	3.47224e+08	3.41707e+10	1.02323e+10	1.28945e+10	5.86656e+09	8.51752e+09	4.20888e+08	1.19128e+10	3.44921e+09	9.34482e+09	1.79391e+09	2.65178e+09	5.14725e+09	2.29285e+09	1.73662e+09	1.20335e+10	9.98671e+08	2.88008e+09	2.81793e+09	1.69019e+09	1.88857e+09	1.68392e+08	6.03418e+09	3.82281e+09	3.80192e+09	5.85503e+08	3.03913e+09	2.87718e+09
所有者权益合计 [报告期] 2021年报 [报表类型] 合并报表 [单位] 元	5.33613e+09	1.56588e+10	8.58398e+08	4.69691e+09	9.48558e+09	1.11519e+10	56980090000	3.42934e+09	5.59121e+09	3.38453e+09	6.84191e+09	6.57986e+08	1.02057e+10	1.19027e+10	1.28265e+10	4.9519e+09	1.43747e+09	5.82972e+10	1.02962e+11	1.01566e+10	4.61895e+09	-5.76961e+08	3.71692e+10	1.1321e+10	2.00132e+10	7.39534e+09	9.01094e+09	5.18305e+08	1.61423e+10	3.0495e+09	9.99198e+09	1.83581e+09	2.78202e+09	5.37669e+09	3.09697e+09	1.63071e+09	1.3201e+10	8.13103e+08	2.64837e+09	3.09947e+09	1.66454e+09	1.94142e+09	2.40879e+08	6.41004e+09	4.6994e+09	4.20657e+09	5.17025e+08	3.48914e+09	2.78484e+09
所有者权益合计 [报告期] 2022年报 [报表类型] 合并报表 [单位] 元	4.48016e+09	1.88425e+10	8.96425e+08	4.83249e+09	1.0126e+10	1.04381e+10	62656084000	4.22438e+09	5.82039e+09	2.0993e+09	8.55837e+09	4.23676e+08	1.08544e+10	1.06954e+10	1.40882e+10	5.12123e+09	1.21519e+09	5.69752e+10	1.04111e+11	1.09062e+10	4.88504e+09	9.73745e+08	5.46546e+10	1.13689e+10	2.29523e+10	9.15464e+09	9.75174e+09	5.537e+08	1.71748e+10	3.06027e+09	1.01913e+10	1.86079e+09	3.24121e+09	5.60274e+09	3.35717e+09	1.78898e+09	1.50293e+10	7.27896e+08	2.5662e+09	3.2773e+09	1.97583e+09	1.94631e+09	2.28359e+08	6.57736e+09	5.17939e+09	4.56229e+09	3.29664e+08	3.64779e+09	2.6494e+09
所有者权益合计 [报告期] 2023年报 [报表类型] 合并报表 [单位] 元
[truncated: 1,352 more columns]
