# Supplementary material for: Can systematic skewness factors predict future interest rates: Evidence from China
Source: PLoS One. 2026 Feb 5;21(2):e0334345. doi: 10.1371/journal.pone.0334345 (PMC12875505; doi:10.1371/journal.pone.0334345)
Supplement: S2 File — Data2.zip contains data including trading date, total owner’s equity, total asset growth rate, risk-free rate, return on equity and monthly stock data. (ZIP) [file pone.0334345.s002.zip › Total owner's equity/Total owner's equity:it.xlsx]

## Sheet: Sheet1
证券代码	000004.SZ	000021.SZ	000034.SZ	000045.SZ	000050.SZ	000062.SZ	000063.SZ	000066.SZ	000070.SZ	000100.SZ	000158.SZ	000409.SZ	000413.SZ	000503.SZ	000509.SZ	000532.SZ	000536.SZ	000555.SZ	000561.SZ	000586.SZ	000636.SZ	000670.SZ	000676.SZ	000725.SZ	000727.SZ	000733.SZ	000810.SZ	000823.SZ	000829.SZ	000836.SZ	000938.SZ	000948.SZ	000977.SZ	000988.SZ	000997.SZ	001229.SZ	001266.SZ	001287.SZ	001298.SZ	001308.SZ	001309.SZ	001339.SZ	001373.SZ	002008.SZ	002017.SZ	002025.SZ	002036.SZ	002049.SZ	002055.SZ
证券简称	国华网安	深科技	神州数码	深纺织A	深天马A	深圳华强	中兴通讯	中国长城	特发信息	TCL科技	常山北明	云鼎科技	东旭光电	国新健康	华塑控股	华金资本	华映科技	神州信息	烽火电子	汇源通信	风华高科	盈方微	智度股份	京东方A	冠捷科技	振华科技	创维数字	超声电子	天音控股	富通信息	紫光股份	南天信息	浪潮信息	华工科技	新大陆	魅视科技	宏英智能	中电港	好上好	康冠科技	德明利	智微智能	翔腾新材	大族激光	东信和平	航天电器	联创电子	紫光国微	得润电子
所有者权益合计 [报告期] 1995年报 [报表类型] 合并报表 [单位] 元	3.91534e+08	4.78621e+08	6.17925e+08	4.0313e+08	1.47991e+08	241838436	7.83906e+07	1.88033e+08				1.44621e+08	5.4471e+08	3.77231e+08	3.35212e+08	7.87495e+08	2.069e+08	136953107	523253780	2.7458e+08	8.15089e+07	174728467	3.23609e+07	466652000	1.34533e+08	1.45666e+08	1.40557e+08	189057461	5.68775e+07	2.20631e+07
所有者权益合计 [报告期] 1996年报 [报表类型] 合并报表 [单位] 元	1.91694e+08	7.91153e+08	6.83548e+08	4.02331e+08	1.66498e+08	2.10466e+08	1.29875e+08	1.53836e+08				2.8946e+08	1.04223e+09	4.18776e+08	3.46959e+08	7.59746e+08	1.96063e+08	1.37689e+08	683350444	3.83556e+08	2.51467e+08	218979135	1.15384e+08	574953000	1.58986e+08	3.91898e+08	1.52084e+08	210230287	7.50493e+07	4.50926e+07	2.82521e+07	1.06007e+08
所有者权益合计 [报告期] 1997年报 [报表类型] 合并报表 [单位] 元	2.01214e+08	1.04634e+09	5.95929e+08	4.18829e+08	1.94442e+08	4.71355e+08	7.01397e+08	6.01871e+08	168979267		4.81905e+08	3.75173e+08	695781875	2.58037e+08	2.97832e+08	7.65525e+08	1.97266e+08	1.39311e+08	782934007	4.09174e+08	3.22141e+08	3.11414e+08	1.35756e+08	958009000	4.48738e+08	8.649e+08	1.64285e+08	5.98415e+08	2.15792e+08	2.82314e+08	6.55837e+07	1.17492e+08	2.27297e+08	9.64809e+07	5.02148e+07
所有者权益合计 [报告期] 1998年报 [报表类型] 合并报表 [单位] 元	1.0847e+08	1.92726e+09	4.16057e+07	2.42622e+08	3.32968e+08	1.06332e+09	9.70685e+08	7.75218e+08	204520458		5.71991e+08	2.88139e+08	437622785	3.08502e+08	3.71872e+08	6.0023e+08	6.49833e+07	1.25574e+08	1.06039e+09	4.48244e+08	5.73976e+08	6.83101e+08	1.95628e+08	1092432000	5.07972e+08	9.72954e+08	1.61318e+08	6.66578e+08	2.45451e+08	3.23238e+08	9.1746e+07	1.79573e+08	2.6355e+08	1.06716e+08	8.45557e+07
所有者权益合计 [报告期] 1999年报 [报表类型] 合并报表 [单位] 元	1.05513e+08	2.21485e+09	6.19306e+07	2.69355e+08	3.36158e+08	1.09586e+09	1.57936e+09	8.86652e+08	270173272		5.35076e+08	2.43916e+08	494508961	3.82067e+08	3.81715e+08	5.37945e+08	9.06833e+06	1.00671e+08	9.47956e+08	3.66541e+08	7.21124e+08	7.55136e+08	2.13117e+08	1254162142	752904912	1.21853e+09	1.41424e+08	6.89976e+08	2.5979e+08	5.49793e+08	6.21784e+08	495299461	2.47244e+08	1.4193e+08	1.0489e+08
所有者权益合计 [报告期] 2000年报 [报表类型] 合并报表 [单位] 元	1.20902e+08	2.329e+09	3.96498e+08	3.27668e+08	3.45813e+08	1.1472e+09	1.94985e+09	1.21357e+09	787945232	2661310000	1.18752e+09	2.54471e+08	625007394	5.06554e+08	3.76804e+08	3.82024e+08	-3.49117e+07	1.02686e+08	8.34105e+08	3.10262e+08	2.14797e+09	8.48439e+08	2.441e+08	2317377112	8.37399e+08	1.29647e+09	1.69296e+08	9.65534e+08	3.2409e+08	6.69344e+08	7.06732e+08	4.99567e+08	9.30949e+08	5.8633e+08	5.86217e+08
所有者权益合计 [报告期] 2001年报 [报表类型] 合并报表 [单位] 元	1.19724e+08	2321121088	4.16226e+08	3.55629e+08	6.98859e+08	1185604121	3.96245e+09	1.18756e+09	7.96896e+08	3300060000	1.24872e+09	2.2037e+08	635045488	4.63891e+08	7.35292e+08	4.11372e+08	-1.88909e+07	9.80583e+07	4.91448e+08	2.6391e+08	2.23018e+09	1.15461e+09	3.69266e+08	2335783347	8.77125e+08	1.89802e+09	1.69282e+08	1006842546	3.23342e+08	1.11317e+09	6.29661e+08	5.04203e+08	9.00931e+08	6.35522e+08	6.07207e+08									6.24832e+07	7.82272e+07	65160000	6.76523e+07
所有者权益合计 [报告期] 2002年报 [报表类型] 合并报表 [单位] 元	1.2402e+08	2.28494e+09	2.8826e+08	3.69768e+08	6.5428e+08	1.2543e+09	4.49321e+09	1.16432e+09	7.97006e+08	4408640000	1.28693e+09	1.67765e+08	669640038	5.68218e+08	4.5622e+08	4.68461e+08	3.22497e+06	5.44646e+07	1.98104e+08	2.82303e+08	2.22656e+09	8.95436e+08	4.16351e+08	2640890514	1.14331e+09	1.87312e+09	2.36052e+08	1.01747e+09	2.77266e+08	1.15568e+09	7.13798e+08	5.12057e+08	1.18013e+09	6.84658e+08	6.17774e+08									9.61629e+07	1.09625e+08	7.60753e+07	9.40223e+07	7.49308e+07
所有者权益合计 [报告期] 2003年报 [报表类型] 合并报表 [单位] 元	1.28419e+08	2.50828e+09	3.49173e+08	4.22283e+08	6.59963e+08	1.25962e+09	5.27657e+09	1.27123e+09	7.77813e+08	5195347065	1.46353e+09	9.82605e+07	695453950	1.09117e+09	4.03615e+08	5.1098e+08	-2.72619e+07	-4.03815e+07	-5.8167e+08	3.10658e+08	2.22091e+09	9.19618e+08	4.56083e+08	3080180848	1.17155e+09	1.87768e+09	2.57847e+08	9.63847e+08	3.863e+08	7.46527e+08	7.17807e+08	5.16764e+08	1.30326e+09	7.28661e+08	6.54331e+08									1.30182e+08	1.4692e+08	1.03549e+08	1.21444e+08	8.74547e+07	8.55517e+07
所有者权益合计 [报告期] 2004年报 [报表类型] 合并报表 [单位] 元	1.22628e+08	2.66274e+09	-1.7429e+08	4.30715e+08	7.53356e+08	1.42039e+09	9639118000	1.54942e+09	7.76808e+08	9649169525	1.47609e+09	1.045e+08	729052510	1.4459e+09	2.88948e+08	514604019	-1.3942e+07	-3.79698e+07	-5.94731e+08	3.5047e+08	2.13166e+09	7.80508e+08	4.86398e+08	5481194703	1.20499e+09	1.88001e+09	3.01129e+08	1.01295e+09	5.00118e+08	6.92032e+08	7.21359e+08	544173463	1.51076e+09	7.52451e+08	7.09225e+08									4.14269e+08	4.10335e+08	3.04423e+08	3.13678e+08	1.00679e+08	1.16177e+08
所有者权益合计 [报告期] 2005年报 [报表类型] 合并报表 [单位] 元	9.99362e+07	2.86745e+09	-4.01187e+08	4.4396e+08	7.88341e+08	1.39936e+09	10595824000	1.74079e+09	6.14681e+08	7722739737	1.53007e+09	1.18435e+08	286056964	1.43395e+09	1.40179e+08	5.46262e+08	-1.39442e+07	-5.04737e+07	-6.40692e+08	316251057	2.12741e+09	4.02085e+08	5.13246e+08	3611521594	9.99581e+08	1.89922e+09	3.40749e+08	1.09245e+09	6.20891e+08	2.27213e+08	6.85608e+08	5.52051e+08	1.51428e+09	7.73017e+08	7.4038e+08									4.68815e+08	3.97482e+08	4.51838e+08	3.42179e+08	2.10672e+08	1.43332e+08
所有者权益合计 [报告期] 2006年报 [报表类型] 合并报表 [单位] 元	1.07789e+08	3.44064e+09	-5.3989e+08	4.39546e+08	1.31418e+09	1.61846e+09	11325837000	1.70161e+09	6.3014e+08	4676647923	1.56659e+09	8.09089e+07	2.48991e+08	1.41365e+09	1.67245e+08	5.87063e+08	1.78808e+07	-1.29102e+08	-6.87583e+08	3.2314e+08	2.08851e+09	1.84111e+08	5.45832e+08	4647067551	9.98036e+08	2.06192e+09	4.07993e+08	1.15657e+09	7.49123e+08	3.54755e+08	7.21928e+08	5.5372e+08	9.31347e+08	8.24561e+08	7.70935e+08									5.73278e+08	4.24339e+08	5.51561e+08	4.10598e+08	2.32543e+08	2.98761e+08
所有者权益合计 [报告期] 2007年报 [报表类型] 合并报表 [单位] 元	9.77866e+07	3.48698e+09	-8.61184e+08	4.45614e+08	2.27658e+09	1.81774e+09	12888408000	1.70019e+09	6.47884e+08	5650840935	1.62169e+09	5.46359e+07	2.60135e+08	1.3657e+09	1.85233e+08	6.68276e+08	3.7485e+07	-1.25757e+08	-8.45082e+08	2.71228e+08	2.27709e+09	2.00018e+08	5.65577e+08	5521339174	5.55601e+08	2.06135e+09	4.60439e+08	1.59109e+09	1.95381e+09	3.98168e+08	8.14206e+08	5.81963e+08	9.59563e+08	1.21635e+09	8.26636e+08									1.09999e+09	4.30523e+08	1.24792e+09	5.0173e+08	3.87053e+08	3.36112e+08
所有者权益合计 [报告期] 2008年报 [报表类型] 合并报表 [单位] 元	8.52824e+07	3.46451e+09	-1.133e+09	4.17227e+08	1.99661e+09	1.36736e+09	15183547000	1.17526e+09	6.92006e+08	6211480000	2.24634e+09	5.30617e+07	2.65033e+08	1.31857e+09	2.8162e+07	7.26853e+08	4.40117e+07	-1.25569e+08	-7.15778e+07	1.17397e+08	1.81159e+09	2.25572e+08	5.41689e+08	6718801623	5.43584e+08	2.12635e+09	4.75601e+08	1.6962e+09	2.12604e+09	6.25677e+08	1.00169e+09	1.14559e+09	9.73799e+08	1.17838e+09	8.07247e+08									2.29637e+09	4.72793e+08	1.38365e+09	5.38992e+08	4.04478e+08	3.44034e+08
所有者权益合计 [报告期] 2009年报 [报表类型] 合并报表 [单位] 元	8.9815e+07	3.9528e+09	-8.06394e+08	4.93246e+08	2.09868e+09	1.69385e+09	17948866000	8.23084e+09	7.34814e+08	8428434403	2.326e+09	4.13236e+07	2.3225e+08	1.31087e+09	-1.44688e+07	8.23065e+08	5.10397e+07	-1.33522e+08	-9.35572e+07	1.18949e+08	1.86731e+09	2.32323e+08	4.30077e+08	21936151954	5.43465e+08	2.19352e+09	5.10198e+08	1.81664e+09	2.48967e+09	9.74803e+08	8.7371e+08	1.19565e+09	9.75791e+08	1.72331e+09	9.01398e+08									2.249e+09	7.04349e+08	1.48066e+09	5.26296e+08	4.25094e+08	3.53088e+08
所有者权益合计 [报告期] 2010年报 [报表类型] 合并报表 [单位] 元	1.29216e+08	4.47834e+09	6.60571e+07	1.34597e+09	2490679730	1.79322e+09	24961998000	1.08782e+10	8.70987e+08	18092440811	2.37382e+09	3.61067e+07	2.38505e+08	1.29527e+09	-6.77944e+06	9.82508e+08	3.1717e+09	-1.29855e+08	7.85338e+08	1.84085e+08	2.41045e+09	2.05373e+08	4.78119e+08	34259808253	5.18485e+08	2.27914e+09	5.9906e+08	1.93951e+09	2.92975e+09	9.64111e+08	8.82136e+08	1.30427e+09	1.0422e+09	1.84585e+09	1.34428e+09									2.73679e+09	6.79819e+08	1.57707e+09	5.18273e+08	4.47051e+08	4.12934e+08
所有者权益合计 [报告期] 2011年报 [报表类型] 合并报表 [单位] 元	1.38409e+08	4.32062e+09	8.53052e+07	1.36963e+09	2918909893	1.76981e+09	26288775000	1.02225e+10	9.18104e+08	19283148000	2.41485e+09	4.17125e+07	259820548	1.26082e+09	-1.1872e+08	8.30599e+08	3.32447e+09	-1.29237e+08	8.99868e+08	2.06041e+08	2.29885e+09	2.07521e+08	3.60079e+08	35045483906	5.13741e+08	2.374e+09	644689812	2.0797e+09	3.01027e+09	9.60096e+08	8.91135e+08	1.30877e+09	1.1192e+09	2.55077e+09	1.41221e+09									3.20074e+09	6.46559e+08	1.69286e+09	5.28794e+08	4.63998e+08	1.09334e+09
所有者权益合计 [报告期] 2012年报 [报表类型] 合并报表 [单位] 元	1.48056e+08	4.15623e+09	8.93199e+07	1.30301e+09	3056111991	1.59997e+09	22638730000	1.02456e+10	9.77437e+08	20232880000	2.42765e+09	9.41976e+08	5.03344e+08	1.28891e+09	-2.1172e+08	8.33863e+08	3.2552e+09	-1.37533e+08	9.28076e+08	2.14903e+08	2.19821e+09	2.33968e+08	2.00745e+08	35264814452	4.17347e+08	2.42833e+09	6.36457e+08	2.21201e+09	2.94846e+09	1.00154e+09	1.17812e+09	1.30229e+09	1.16112e+09	2.62815e+09	1.50963e+09									3.70026e+09	6.83404e+08	1.82304e+09	5.23721e+08	2.03198e+09	1.22274e+09
所有者权益合计 [报告期] 2013年报 [报表类型] 合并报表 [单位] 元	1.44507e+08	4.96115e+09	1.06087e+08	2.29785e+09	3285724462	2.00314e+09	23625689000	8.68805e+09	1.16556e+09	19958093000	2.44242e+09	1.09514e+09	5.8742e+09	1.27232e+09	7.09811e+07	8.80903e+08	3.699e+09	1.9237e+09	9.91072e+08	2.26631e+08	2.31294e+09	2.62426e+08	2.3217e+08	38154263404	4.04181e+08	2.48956e+09	6.48861e+08	2.25941e+09	2.95554e+09	1.04637e+09	1.29562e+09	1.40717e+09	1.06523e+09	2.71832e+09	1.70106e+09									3.88833e+09	7.12818e+08	1.98418e+09	5.17287e+08	2.35177e+09	1.36926e+09
所有者权益合计 [报告期] 2014年报 [报表类型] 合并报表 [单位] 元	1.57384e+08	5.04932e+09	1.65637e+08	2.19625e+09	8561115637	2.37942e+09	26292504000	8.50488e+09	1.26145e+09	26860495000	2.47378e+09	1.26723e+09	6.4758e+09	1.3282e+09	1.23252e+07	8.67882e+08	3.99296e+09	2.96151e+09	1.0384e+09	2.35603e+08	3.76695e+09	5.40312e+08	1.50011e+08	76959406219	4.19082e+08	3.57023e+09	2.01378e+09	3.14647e+09	2.66226e+09	8.59779e+08	2.0983e+09	1.41664e+09	2.3354e+09	2.88763e+09	1.93115e+09									4.31996e+09	7.56869e+08	2.13447e+09	7.87693e+08	2.62482e+09	1.4307e+09
所有者权益合计 [报告期] 2015年报 [报表类型] 合并报表 [单位] 元	1.63296e+08	5.20568e+09	1.87e+08	2.17457e+09	13248334175	3.67894e+09	43348605000	8.70315e+09	1.40946e+09	37629441000	5.43269e+09	1.54458e+09	1.45614e+10	1.37995e+09	3.31971e+07	7.76008e+08	3.02364e+09	3.30051e+09	1.1258e+09	2.55868e+08	4.78417e+09	5.37882e+08	1.45592e+08	78350829819	1.82471e+10	3.81681e+09	2.35359e+09	3.17028e+09	2.30597e+09	1.86836e+09	2.68803e+09	1.43223e+09	2.84186e+09	3.01353e+09	2312807435									4.91193e+09	8.24679e+08	2.33285e+09	1.56672e+09	2.93426e+09	1.76403e+09
所有者权益合计 [报告期] 2016年报 [报表类型] 合并报表 [单位] 元	1.782e+08	5.29733e+09	2.65067e+09	3.44012e+09	1.3759e+10	4.08209e+09	40885090000	9.50515e+09	1.56149e+09	45746781000	5.74382e+09	1.35215e+09	2.30692e+10	1413177169	2.25309e+07	8.17484e+08	1.30896e+10	4.67718e+09	1.25133e+09	2.60799e+08	4.51928e+09	6.83161e+08	4.60977e+09	92016055160	1.83057e+10	4.0486e+09	2.72061e+09	3.33947e+09	2.61081e+09	1.93365e+09	2.70896e+10	1.45239e+09	3.95004e+09	3.2552e+09	2.52639e+09									5.54825e+09	9.19194e+08	2.58704e+09	1.78477e+09	3.27583e+09	1.74515e+09
所有者权益合计 [报告期] 2017年报 [报表类型] 合并报表 [单位] 元	1.84092e+08	5.92876e+09	3.35783e+09	3.52302e+09	1.44748e+10	4.47474e+09	45380147000	7.55858e+09	1.82513e+09	54142936000	6.01259e+09	1.08432e+09	3.20573e+10	1.39291e+09	3.40964e+07	8.67096e+08	1.28371e+10	4.9557e+09	1.40108e+09	2.62651e+08	4.58094e+09	3.64807e+08	5.05516e+09	104284262833	1.8359e+10	4.29685e+09	2.76144e+09	3.50128e+09	2.89362e+09	2.05568e+09	2.88909e+10	1.45913e+09	7.28165e+09	5.3198e+09	4.95685e+09						2.87788e+07			7.28372e+09	9.44976e+08	2.82992e+09	2.08047e+09	3.53452e+09	2.82259e+09
所有者权益合计 [报告期] 2018年报 [报表类型] 合并报表 [单位] 元	1.83327e+08	6.38666e+09	3.84649e+09	3.45948e+09	2.60047e+10	5.14532e+09	32960675000	6.65043e+09	2.20276e+09	60871673000	6.09243e+09	2.15076e+09	3.34233e+10	1.21762e+09	1.51557e+07	9.3769e+08	7.53934e+09	5.02369e+09	1.50226e+09	2.61121e+08	5.52805e+09	1.97284e+08	5.86504e+09	120357297561	1.67334e+10	4.96929e+09	3.10455e+09	3.71811e+09	2.48328e+09	1.68515e+09	3.04892e+10	1.77401e+09	9.30973e+09	5.80168e+09	5.46504e+09	6.46764e+07	57840100	1.76885e+09	79784200	1.44806e+09	1.00065e+08	3.25735e+08	1.78883e+08	8.59617e+09	9.76647e+08	3.18602e+09	2.26805e+09	3.80092e+09	3.08606e+09
所有者权益合计 [报告期] 2019年报 [报表类型] 合并报表 [单位] 元	1.40446e+09	7.10211e+09	4.37487e+09	3.85462e+09	2.67072e+10	5.71128e+09	37954298000	8.65074e+09	2.88483e+09	63883144000	5.92056e+09	1277045459	3.15156e+10	1.22748e+09	-9.70117e+07	1.01431e+09	4.94386e+09	5.32232e+09	1.62373e+09	2.68416e+08	5.63883e+09	-3.17189e+07	6.65539e+09	141057696974	7.04635e+09	5.38235e+09	3.9081e+09	3.9607e+09	2.53242e+09	1.29708e+09	3.23589e+10	1.84904e+09	1.03082e+10	6.2501e+09	6.31464e+09	1.47196e+08	1.17149e+08	1.84231e+09	3.39882e+08	1.79553e+09	3.45094e+08	4.21922e+08	2.18229e+08	9.07813e+09	1.39937e+09	3.67736e+09	2.50361e+09	4.19276e+09	2.50232e+09
所有者权益合计 [报告期] 2020年报 [报表类型] 合并报表 [单位] 元	1.45683e+09	8.00998e+09	4.70279e+09	3.89932e+09	3.35683e+10	6.10101e+09	46122506000	9.34704e+09	2.97489e+09	90057067000	6.03762e+09	5.70486e+08	2.86136e+10	9.64217e+08	1.49735e+08	1.18035e+09	5.5697e+09	5.68587e+09	1.70723e+09	2.73078e+08	6.06237e+09	1.69209e+08	3.68149e+09	173397734714	6.02412e+09	5.97232e+09	4.30782e+09	4.31198e+09	2.51188e+09	1.31762e+09	3.41802e+10	2.36221e+09	1.48277e+10	6.69025e+09	6.42633e+09	2.29572e+08	2.68157e+08	2.11526e+09	4.48803e+08	2.01383e+09	4.48417e+08	5.72116e+08	3.04684e+08	1.00991e+10	1.41803e+09	4.11946e+09	4.16318e+09	4.96832e+09	2.50547e+09
所有者权益合计 [报告期] 2021年报 [报表类型] 合并报表 [单位] 元	9.48245e+08	1.14739e+10	6.61641e+09	3.96383e+09	3.48726e+10	6.79689e+09	53287660000	1.07633e+10	2.52053e+09	119645292000	6.17177e+09	6.00125e+08	2.5868e+10	7.87227e+08	2.18354e+08	1.35487e+09	5.35919e+09	6.02615e+09	1.83875e+09	3.0115e+08	7.08039e+09	2.34625e+08	3.81265e+09	217378766517	7.30449e+09	7.43723e+09	4.55852e+09	4.7074e+09	2.65007e+09	1.37576e+09	3.56678e+10	2.38507e+09	1.55656e+10	7.42868e+09	6.46214e+09	3.32603e+08	398470568	2.4122e+09	6.27836e+08	2.68837e+09	5.53723e+08	7.74579e+08	3.96965e+08	1.20564e+10	1.44829e+09	6.02837e+09	4.0781e+09	7.29188e+09	3.52285e+09
所有者权益合计 [报告期] 2022年报 [报表类型] 合并报表 [单位] 元	3.5252e+08	1.19624e+10	8.21998e+09	4.03104e+09	3.02624e+10	7.82353e+09	59543223000	1.48482e+10	2.36589e+09	132138753000	5.94316e+09	1.63667e+09	2.36324e+10	7.12989e+08	2.20435e+08	1.37885e+09	4.05928e+09	6.134e+09	1.93559e+09	3.20364e+08	1.20109e+10	3.47739e+08	3.53728e+09	202040567025	8.59723e+09	9.75275e+09	6.01389e+09	5.06327e+09	2.62368e+09	1.34184e+09	3.78278e+10	2.48531e+09	1.76188e+10	8.26321e+09	5.75995e+09	9.19271e+08	1.03182e+09	2.76778e+09	1.50309e+09	5.93011e+09	1.09176e+09	1.85321e+09	4.66783e+08	1.5416e+10	1.53074e+09	6.57757e+09	4.60215e+09	9.77515e+09	3.20278e+09
所有者权益合计 [报告期] 2023年报 [报表类型] 合并报表 [单位] 元
[truncated: 1,026 more columns]
