# Supplementary material for: Can systematic skewness factors predict future interest rates: Evidence from China
Source: PLoS One. 2026 Feb 5;21(2):e0334345. doi: 10.1371/journal.pone.0334345 (PMC12875505; doi:10.1371/journal.pone.0334345)
Supplement: S2 File — Data2.zip contains data including trading date, total owner’s equity, total asset growth rate, risk-free rate, return on equity and monthly stock data. (ZIP) [file pone.0334345.s002.zip › Total owner's equity/Total owner's equity:material.xlsx]

## Sheet: Sheet1
证券代码	000012.SZ	000060.SZ	000301.SZ	000401.SZ	000408.SZ	000420.SZ	000422.SZ	000426.SZ	000488.SZ	000506.SZ	000510.SZ	000545.SZ	000546.SZ	000553.SZ	000565.SZ	000592.SZ	000603.SZ	000612.SZ	000629.SZ	000630.SZ	000633.SZ	000635.SZ	000655.SZ	000657.SZ	000659.SZ	000672.SZ	000677.SZ	000683.SZ	000688.SZ	000691.SZ	000698.SZ	000703.SZ	000707.SZ	000708.SZ	000709.SZ	000717.SZ	000731.SZ	000737.SZ	000751.SZ	000758.SZ	000761.SZ	000762.SZ	000778.SZ	000782.SZ	000786.SZ	000789.SZ	000792.SZ	000795.SZ	000807.SZ
证券简称	南玻A	中金岭南	东方盛虹	冀东水泥	藏格矿业	吉林化纤	湖北宜化	兴业银锡	晨鸣纸业	中润资源	新金路	金浦钛业	金圆股份	安道麦A	渝三峡A	平潭发展	盛达资源	焦作万方	钒钛股份	铜陵有色	合金投资	英力特	金岭矿业	中钨高新	珠海中富	上峰水泥	恒天海龙	远兴能源	国城矿业	亚太实业	沈阳化工	恒逸石化	双环科技	中信特钢	河钢股份	中南股份	四川美丰	北方铜业	锌业股份	中色股份	本钢板材	西藏矿业	新兴铸管	美达股份	北新建材	万年青	盐湖股份	英洛华	云铝股份
所有者权益合计 [报告期] 1995年报 [报表类型] 合并报表 [单位] 元	1.03778e+09	1.98776e+08	2.46654e+08	5.79355e+08	5.43377e+07	325043490	93019080	77382760	1.73012e+08	3.56663e+08	3.41381e+08	3.08012e+08	2.93219e+08	310273254	1.3012e+08	2.29358e+08	80710040	1.72669e+08	7.15193e+08	1.1712e+08	61841928	3.15327e+07	1.17597e+08	9.95764e+07	3.02241e+08	7.22075e+07	6.35272e+07	9.48072e+07	8.87434e+07	218347380	2.63855e+08	1.31467e+08	1.72291e+08	640600200	2896882000	327085230	70102346	134552427	6.88504e+08	114716692	752796015	4.18579e+07	271239581	5.25049e+08	72890492	135398714	1.38789e+08	8.01073e+07	2.02394e+08
所有者权益合计 [报告期] 1996年报 [报表类型] 合并报表 [单位] 元	1.39556e+09	2.37032e+08	2.54646e+08	1053612639	1.34856e+08	5.87502e+08	2.36603e+08	1.72147e+08		2.10796e+08	4.51725e+08	3.14448e+08	3.67053e+08	4.89535e+08	1.90358e+08	4.30347e+08	2.12049e+08	4.34665e+08	8.13079e+08	3.09561e+08	70188086	1.49014e+08	1.36592e+08	2.25167e+08	3.66561e+08	8.30642e+07	9.95864e+07	2.35577e+08	1.89534e+08	3.20563e+08	3.01988e+08	1.67406e+08	2.14665e+08	751737300	3339097000	359382146	130348949	252771765	6.42891e+08	120736619	947483038	9.60884e+07	277701588	5.52983e+08	150908019	157699753	1.78215e+08	9.30944e+07	2.42293e+08
所有者权益合计 [报告期] 1997年报 [报表类型] 合并报表 [单位] 元	1976879455	4.1069e+08	3.15698e+08	1.32332e+09	1.68419e+08	6.13948e+08	2.90925e+08	1.97568e+08	1332688435	2.46474e+08	7.54795e+08	3.10666e+08	413149781	9.35385e+08	2.21324e+08	5.67565e+08	240064423	4.8082e+08	8.33904e+08	3.80705e+08	1.0243e+08	1.73507e+08	1.76349e+08	2.4905e+08	4.67108e+08	9.307e+07	1.17511e+08	6.87403e+08	2.35988e+08	5.38544e+08	8.95243e+08	2.16314e+08	7.59118e+08	1.49602e+09	4.60558e+09	1141128064	3.6233e+08	707514038	1.53005e+09	6.41639e+08	2920306090	3.6368e+08	1.18139e+09	9.41726e+08	461016643	3.88071e+08	4.22648e+08	4.48809e+08	2.63935e+08
所有者权益合计 [报告期] 1998年报 [报表类型] 合并报表 [单位] 元	1.99135e+09	5.09161e+08	4.92224e+08	1.34334e+09	3.04261e+08	8.44619e+08	5.20664e+08	6.16079e+08	1.49655e+09	2.74412e+08	6.10231e+08	3.135e+08	3.55199e+08	1.03234e+09	2.50392e+08	3.39482e+08	1.37019e+08	4.88077e+08	3969711593	1.0171e+09	3.44498e+08	3.02308e+08	2.23827e+08	3.03759e+08	9.23628e+08	1.03439e+08	2.40213e+08	9.5597e+08	3.96336e+08	6.73219e+08	1.41188e+09	2.24739e+08	1.14081e+09	1.70845e+09	4.64521e+09	1.91799e+09	4.16936e+08	9.29905e+08	1.70286e+09	1.24913e+09	2960594025	4.20579e+08	1.45845e+09	1.00519e+09	7.03594e+08	4.3678e+08	4.3073e+08	5.04861e+08	7.44189e+08
所有者权益合计 [报告期] 1999年报 [报表类型] 合并报表 [单位] 元	1.80252e+09	1157810000	4.97239e+08	1.30943e+09	373372065	9.04619e+08	5.92162e+08	6.79953e+08	1.72345e+09	2.50047e+08	5.11274e+08	1.60925e+08	6.58785e+07	1.02753e+09	2.49342e+08	1.55212e+08	1.31542e+08	5.53407e+08	3928442479	1.09859e+09	4.52181e+08	3.2914e+08	2.887e+08	4.82716e+08	9.60436e+08	1.13017e+08	2.55747e+08	9.14595e+08	4.26172e+08	650932755	1.5096e+09	2.69502e+08	1.21238e+09	1.56476e+09	5.18161e+09	2.00668e+09	5.91331e+08	1.05338e+09	1.82774e+09	8.22141e+08	3293257382	4.39044e+08	1.49045e+09	8.94701e+08	7.89676e+08	4.37211e+08	6.25673e+08	5.44224e+08	7.42324e+08
所有者权益合计 [报告期] 2000年报 [报表类型] 合并报表 [单位] 元	1.89013e+09	1.17281e+09	1.21519e+09	1.54371e+09	3.84639e+08	1.18583e+09	6.31604e+08	7.41522e+08	3.43661e+09	2.79344e+08	5.85335e+08	1.63065e+08	-9.31429e+07	1.05181e+09	3.64458e+08	3.10472e+08	1.30955e+08	5.79947e+08	4129939846	1954999304	5.19032e+08	4.74343e+08	4.1438e+08	5.17977e+08	1.34664e+09	1.28228e+08	2.93801e+08	1.01205e+09	5.11554e+08	6.51772e+08	1.69855e+09	3.00557e+08	1.25452e+09	1.55424e+09	5.35583e+09	2.28373e+09	6.30199e+08	1.5696e+09	2.57933e+09	8.04761e+08	3438584306	5.25069e+08	1.78796e+09	9.28695e+08	1.24253e+09	6.48639e+08	6.34843e+08	8.05657e+08	7.15348e+08
所有者权益合计 [报告期] 2001年报 [报表类型] 合并报表 [单位] 元	1880797223	1.12918e+09	1.28526e+09	1.58129e+09	4.67641e+08	1.07439e+09	8.61147e+08	1.01335e+09	3.91006e+09	3.34913e+08	7.18748e+08	1.43061e+08	6.76603e+06	1.00841e+09	3.51192e+08	1.94013e+08	2.42972e+07	5.95789e+08	4406778359	1.94939e+09	5.36648e+08	1.83231e+08	3.94202e+08	5.2124e+08	1.45487e+09	273220079	3.17869e+08	7.19376e+08	1.04282e+09	6.32123e+08	1.67506e+09	3.19753e+08	1.61345e+09	1.55047e+09	5.65339e+09	2.37982e+09	6.28236e+08	1.55979e+09	2.65475e+09	9.4073e+08	3485946436	5.1127e+08	2.17506e+09	8.236e+08	1.33406e+09	7.33265e+08	6.87567e+08	7.68044e+08	7.5696e+08
所有者权益合计 [报告期] 2002年报 [报表类型] 合并报表 [单位] 元	1983860685	1.16338e+09	1.33705e+09	1600022066	5.00139e+08	1.0741e+09	8.72796e+08	1.09805e+09	4.32348e+09	3.08706e+08	8.74918e+08	1.44815e+08	3.50823e+07	9.11214e+08	3.57757e+08	2.58754e+08	1.16048e+08	8.49523e+08	4733600631	2.04866e+09	5.96744e+08	9.90332e+07	5.5254e+08	5.53655e+08	1611165354	2.32751e+08	5.29216e+08	7.28997e+08	1.053e+09	6.39106e+08	1.63189e+09	3.32596e+08	1.61324e+09	800848131	6.74486e+09	2.7289e+09	7.90665e+08	1.56598e+09	2.64454e+09	9.57884e+08	3870861650	4.5119e+08	2.27914e+09	8.43139e+08	1.39793e+09	7.41061e+08	1.11066e+09	7.56416e+08	1.32457e+09
所有者权益合计 [报告期] 2003年报 [报表类型] 合并报表 [单位] 元	2203083657	1.22087e+09	1.41786e+09	1.7714e+09	4.76528e+08	1.12793e+09	9.23461e+08	1.23546e+09	5.29845e+09	3.87859e+08	9.85983e+08	1.52092e+08	2.12677e+08	9.05231e+08	3.63458e+08	1.37234e+07	1.1709e+08	9.83332e+08	6.62442e+09	2.44408e+09	6.71252e+08	1.84463e+08	5.48835e+08	5.86249e+08	2.15965e+09	2.53179e+08	5.7994e+08	6.80133e+08	1.09846e+09	5.16912e+08	1.69921e+09	2.27089e+08	1.59396e+09	772577242	7.63327e+09	4.31892e+09	9.02715e+08	1.62152e+09	2.70083e+09	1.07594e+09	4.39727e+09	4.51793e+08	3.22752e+09	8.66114e+08	1.52442e+09	7.84936e+08	1.75626e+09	7.65234e+08	1.48947e+09
所有者权益合计 [报告期] 2004年报 [报表类型] 合并报表 [单位] 元	2457175839	1.32433e+09	1.33894e+09	2.29315e+09	4.63164e+08	1.16219e+09	1.25484e+09	1.33101e+09	6.60258e+09	4.03368e+08	1.12261e+09	1.65094e+08	2.31598e+08	9.07931e+08	3.66677e+08	-2.48927e+08	9.32588e+07	9.75841e+08	7.49843e+09	3.16891e+09	1.89673e+08	3.4274e+08	4.24763e+08	7.34123e+08	2.35137e+09	1.59508e+08	6.91992e+08	4.91342e+08	8.08434e+08	4.57801e+08	1.53056e+09	2.45327e+08	1.63457e+09	877497797	8.27697e+09	5.01571e+09	1.00853e+09	1.62591e+09	2.76396e+09	1.17934e+09	4.90271e+09	4.607e+08	3.89376e+09	989282118	1.56001e+09	7.12038e+08	2.11491e+09	7.71373e+08	1.6669e+09
所有者权益合计 [报告期] 2005年报 [报表类型] 合并报表 [单位] 元	2715746340	1.53067e+09	1.37362e+09	2.40148e+09	3.66411e+08	1.19526e+09	1.57436e+09	1.34912e+09	7.19038e+09	2.52703e+08	1.10023e+09	3.87211e+07	2.3719e+08	9.0173e+08	3.68365e+08	-5.20416e+08	6.90402e+07	8.52967e+08	8.1474e+09	3.86087e+09	-1.68421e+08	5.20595e+08	2.77511e+08	7.34949e+08	2.4228e+09	2.79545e+07	8.06597e+08	3.87502e+08	-8.23224e+08	4.71033e+08	1.45493e+09	2.46422e+08	1.63237e+09	968479228	8.83754e+09	4.97703e+09	1.1371e+09	1.6327e+09	2.7597e+09	1.31305e+09	5.30892e+09	4.94433e+08	3.9539e+09	9.79803e+08	1.84679e+09	6.77083e+08	2.57247e+09	7.73349e+08	1.69708e+09
所有者权益合计 [报告期] 2006年报 [报表类型] 合并报表 [单位] 元	2944809497	2.75349e+09	2.31506e+09	2.60569e+09	3.92768e+08	1.20306e+09	2.06874e+09	1.37048e+09	7.88925e+09	-2.25567e+08	1.1719e+09	2.14283e+06	1.595e+08	9.09687e+08	3.93067e+08	-5.21772e+08	8.35282e+07	1.0619e+09	9.21587e+09	5.58195e+09	7.25053e+07	6.14323e+08	6.38333e+08	5.96149e+08	2462008255	-2.37388e+07	8.8482e+08	8.75412e+08	-1.24174e+09	4.08345e+08	1.61793e+09	2.14095e+08	1.55924e+09	1322031965	9.73631e+09	5.2358e+09	1.27638e+09	1.65608e+09	3.0226e+09	1.93184e+09	1.59826e+10	5.58522e+08	5.27821e+09	1.02305e+09	1.93661e+09	6.96536e+08	3.36722e+09	4.03485e+08	2.1128e+09
所有者权益合计 [报告期] 2007年报 [报表类型] 合并报表 [单位] 元	4285613871	3.90791e+09	2.27845e+09	2.95679e+09	3.80086e+08	1.35037e+09	2.73197e+09	1.35063e+09	1.05806e+10	-1.58467e+08	1.22698e+09	2.09317e+07	2.45239e+08	938071222	4.20417e+08	-1.43134e+08	7.63193e+07	1.65012e+09	1.08009e+10	5.96373e+09	1.94703e+08	7.10386e+08	8.54791e+08	3.70657e+08	2.51759e+09	6.68967e+06	1.49563e+09	1.05717e+09	-1.73281e+08	3.78809e+08	1.68212e+09	2.23726e+08	2.01508e+09	1645658816	1.19921e+10	7.40587e+09	1.47384e+09	1.68211e+09	2.89085e+09	3.32658e+09	1.66338e+10	5.99584e+08	5.89041e+09	1.07306e+09	2.07465e+09	1.23953e+09	3.98974e+09	4.13223e+08	2.54301e+09
所有者权益合计 [报告期] 2008年报 [报表类型] 合并报表 [单位] 元	4813017140	3.89127e+09	2.46586e+09	6.31016e+09	2.73852e+08	9.6747e+08	3.16957e+09	1.21679e+09	1.40218e+10	4.56387e+08	1.12501e+09	2.42539e+07	1.3588e+08	1.11639e+09	4.34555e+08	5.40502e+08	7.63246e+07	1.82358e+09	1.28578e+10	6.85566e+09	2.92704e+08	7.68646e+08	1.24428e+09	3.31212e+08	2.48873e+09	1.23286e+07	6.29797e+08	2.20669e+09	-1.80716e+08	3.27641e+08	2.80828e+09	2.07778e+08	2.24297e+09	1756657956	1.30235e+10	5.70447e+09	1.81459e+09	1.67664e+09	1.75807e+09	3.09756e+09	1.58266e+10	5.97728e+08	6.53533e+09	8.58232e+08	2.27673e+09	1.69091e+09	5.06196e+09	2.2373e+08	3.45518e+09
所有者权益合计 [报告期] 2009年报 [报表类型] 合并报表 [单位] 元	5611073032	4.72604e+09	2.48074e+09	7.71326e+09	1.33989e+08	9.90922e+08	3.67897e+09	1.1862e+09	1.47371e+10	6.93952e+08	1.15296e+09	8.59985e+06	1.51259e+08	1.10035e+09	6.72682e+08	6.11816e+08	7.27702e+07	1.97829e+09	1.57043e+10	6865921227	298880510	9.0704e+08	1.67307e+09	3.20649e+08	2.6088e+09	1.76019e+07	7.35587e+08	2.953e+09	-1.93961e+08	1.43586e+08	2.79885e+09	1.87547e+08	2.24341e+09	2044508066	3.00842e+10	5.79696e+09	1.73098e+09	9.90119e+08	1.82138e+09	3.78394e+09	1.41246e+10	5.95586e+08	9.84026e+09	8.80773e+08	2.73372e+09	2.06429e+09	5.11772e+09	2.35147e+08	4.50032e+09
所有者权益合计 [报告期] 2010年报 [报表类型] 合并报表 [单位] 元	6759218349	5.62727e+09	2.54504e+09	9.29016e+09	1.64612e+08	9.13438e+08	5.15569e+09	1.13482e+09	1.52602e+10	9.76979e+08	1.17724e+09	-3.87392e+07	1.56047e+08	1.11751e+09	6.65789e+08	1.24259e+09	7.61366e+07	2.04212e+09	1.63748e+10	8.26894e+09	2.55447e+08	9.34639e+08	2.16175e+09	3.28305e+08	2.96347e+09	2.22379e+07	3.34672e+08	3.0055e+09	-7.36916e+07	1.46954e+08	3.00965e+09	1.91602e+08	2.29157e+09	2538980097	3.09772e+10	5.81719e+09	1.89543e+09	5.02511e+08	1.23838e+09	3.82986e+09	1.50453e+10	8.37777e+08	1.2065e+10	9.64658e+08	3.22002e+09	2.33419e+09	5926261439	2.55878e+08	4.55508e+09
所有者权益合计 [报告期] 2011年报 [报表类型] 合并报表 [单位] 元	7305934539	6.66193e+09	2.55915e+09	1.31583e+10	170915543	6.01467e+08	7.05926e+09	1.61185e+09	1.49878e+10	1.27846e+09	1.11841e+09	-4.42995e+07	1.75968e+08	1.16547e+09	4.3103e+08	1.23459e+09	6.9614e+08	2.45075e+09	1.48597e+10	1.14409e+10	2.24609e+08	1.00523e+09	2.60022e+09	3.32927e+08	2.95049e+09	2.53591e+07	-8.04271e+08	3270675765	-7.1806e+07	1.03031e+08	3.2207e+09	7.20686e+09	2.06682e+09	2899207299	4.47772e+10	4.6789e+09	2.12047e+09	3.86299e+08	1.5015e+08	4.1898e+09	1.55594e+10	2.28535e+09	1.34257e+10	1.07863e+09	3.74264e+09	2.60945e+09	1.4913e+10	3.67628e+08	4.9783e+09
所有者权益合计 [报告期] 2012年报 [报表类型] 合并报表 [单位] 元	7268194760	7.09306e+09	2.69437e+09	1.33661e+10	1.77177e+08	6.02425e+08	7.78104e+09	1.70502e+09	1.43454e+10	1.58553e+09	1.12992e+09	-4.31322e+07	1.803e+08	1.26486e+09	5.77647e+08	1.27219e+09	7.93001e+08	2.44805e+09	1.5391e+10	1.20763e+10	2.26972e+08	2.68024e+09	2.81322e+09	2.81872e+08	2.66394e+09	2.62727e+07	7.3646e+08	4.19954e+09	-9.06962e+07	4.56143e+07	3.05715e+09	6.98746e+09	2.1504e+09	2937664792	4.45705e+10	2.73043e+09	2.28182e+09	4.5588e+08	-3.34804e+09	4.49251e+09	1.53156e+10	2.08046e+09	1.40012e+10	1.09202e+09	4.46133e+09	2.85885e+09	1.76886e+10	3.81679e+08	5.00203e+09
所有者权益合计 [报告期] 2013年报 [报表类型] 合并报表 [单位] 元	8400912582	6.33723e+09	2.96407e+09	1.38998e+10	1.93589e+08	1.71847e+08	7.46386e+09	2.7305e+09	1.46384e+10	1.85947e+09	9.41871e+08	7.53991e+08	2.02742e+08	1.54644e+09	5.96755e+08	1.34779e+09	5.27061e+08	4.32361e+09	1.51082e+10	1.19566e+10	2.26831e+08	2.74406e+09	3.03462e+09	3.92377e+09	1.12244e+09	1.47154e+09	5.21626e+08	4.18724e+09	9.71173e+08	40628456	3.08727e+09	7.37277e+09	1.47903e+09	3139326282	4.47908e+10	4.34696e+09	3.03673e+09	2.95079e+08	1.83058e+09	6.2827e+09	1.56786e+10	2.10488e+09	1.72615e+10	1.08698e+09	5.43172e+09	3.54841e+09	1.80054e+10	2.2251e+08	5.4166e+09
所有者权益合计 [报告期] 2014年报 [报表类型] 合并报表 [单位] 元	8517048150	6.52792e+09	3.1279e+09	1.34371e+10	1.37598e+08	1.01871e+09	7.51827e+09	2.75521e+09	14348068233	1.53717e+09	7.95153e+08	1.62395e+09	1.71264e+09	2.0074e+09	6.3181e+08	1.43007e+09	8.10707e+08	4.72785e+09	1.21675e+10	1.56683e+10	1.97931e+08	2.76797e+09	3.19253e+09	3.92078e+09	1.12827e+09	1.77597e+09	5.68065e+08	8.54946e+09	1.20611e+09	2.55011e+07	3.10376e+09	7.01445e+09	1.47561e+09	3.3175e+09	4.52492e+10	2.93689e+09	2.76389e+09	3.43792e+08	1.91625e+09	6.55505e+09	1.58369e+10	1.98648e+09	1.77035e+10	1.27973e+09	8.52515e+09	4.20358e+09	1.92799e+10	7.81039e+08	4.69858e+09
所有者权益合计 [报告期] 2015年报 [报表类型] 合并报表 [单位] 元	7648891477	7.88998e+09	3.23412e+09	1.1333e+10	7.70152e+07	9.73268e+08	8.06831e+09	2.70032e+09	1.72589e+10	1.54146e+09	7.95874e+08	1.76522e+09	1.99767e+09	2.09738e+09	7.77612e+08	3.42565e+09	1.05236e+09	4.76402e+09	9.75435e+09	1.46269e+10	1.60606e+08	2.79324e+09	3.1947e+09	3.45995e+09	1.05128e+09	1.86464e+09	6.26867e+08	8.2634e+09	1.49432e+09	3.8847e+07	3.873e+09	8.32789e+09	1.48633e+09	3.49801e+09	4.55963e+10	3.54899e+08	2.8273e+09	1.21329e+08	2.00702e+09	6.47585e+09	1.24391e+10	2.02099e+09	1.83088e+10	1.30249e+09	9.26142e+09	4.08613e+09	2.44824e+10	1.19028e+09	6.6441e+09
所有者权益合计 [报告期] 2016年报 [报表类型] 合并报表 [单位] 元	8129191019	8.21595e+09	3.46658e+09	1.11679e+10	5.98822e+09	2.69306e+09	6.8054e+09	4.86686e+09	2.25649e+10	1.57734e+09	8.47412e+08	1.90304e+09	2.32995e+09	2.00506e+09	9.82473e+08	3.49047e+09	2.64656e+09	4.52322e+09	3.6075e+09	1.75281e+10	1.85795e+08	2.8951e+09	2.62549e+09	3.50779e+09	4.69551e+08	1.60328e+09	6.43133e+08	9.75913e+09	1.77188e+09	9.6946e+07	4.21212e+09	1.32134e+10	9.43422e+08	3.72328e+09	4.66304e+10	4.58492e+08	2.56668e+09	1.4029e+08	2.14142e+09	6.64493e+09	1.32646e+10	2.50818e+09	1.84499e+10	1.21105e+09	1.04632e+10	4.38828e+09	2.63715e+10	1.99995e+09	9.86684e+09
所有者权益合计 [报告期] 2017年报 [报表类型] 合并报表 [单位] 元	8779623111	1.04056e+10	3.58978e+09	1.12736e+10	6.53485e+09	2.77993e+09	1.56278e+09	5.37535e+09	3.02742e+10	1.07848e+09	8.76314e+08	2.00388e+09	3.86657e+09	18778013000	1.04564e+09	3.49782e+09	2.61183e+09	4.7101e+09	4.53867e+09	1.85751e+10	1.60801e+08	2.9855e+09	2.30654e+09	3.658e+09	5.87294e+08	2.35123e+09	6.50866e+08	1.05307e+10	2.19174e+09	8.79826e+07	4.38678e+09	1.58508e+10	4.63138e+08	4.0283e+09	4.76591e+10	2.97256e+09	2.71525e+09	-2.90518e+08	2.37581e+09	6.71216e+09	1.48491e+10	2.595e+09	2.06207e+10	1.23757e+09	1.24957e+10	4.6333e+09	2.22362e+10	2.10114e+09	1.09326e+10
所有者权益合计 [报告期] 2018年报 [报表类型] 合并报表 [单位] 元	9449432462	1.0717e+10	1.29572e+10	2.38306e+10	7.4352e+09	2.91928e+09	1.93411e+09	5.11195e+09	2.58717e+10	1.11456e+09	9.55615e+08	2.05316e+09	4.26004e+09	22280126000	1.07886e+09	3.38317e+09	2.14806e+09	4.22516e+09	7.6918e+09	1.94835e+10	1.62104e+08	2.64489e+09	2.40729e+09	3.77503e+09	6.06439e+08	3.56671e+09	6.5727e+08	1.17503e+10	2.34146e+09	9.87425e+07	4.39689e+09	2.22667e+10	1.75628e+08	4.40366e+09	5.89514e+10	6.17752e+09	2.89674e+09	3.94478e+08	2.42889e+09	9.25698e+09	1.96594e+10	2.39805e+09	2.17068e+10	1.47924e+09	1.44389e+10	6.09404e+09	1.87877e+10	2.2201e+09	9.21595e+09
所有者权益合计 [报告期] 2019年报 [报表类型] 合并报表 [单位] 元	9865855528	1.13638e+10	1.53e+10	2.8838e+10	7.90663e+09	3.01923e+09	1.12586e+09	5.37487e+09	2.63398e+10	1.09394e+09	1.05022e+09	2.07652e+09	4.90083e+09	22371665000	1.13369e+09	3.57686e+09	2.66282e+09	4.31399e+09	9.63771e+09	2.00091e+10	1.78384e+08	2.67173e+09	2.5906e+09	3.86943e+09	6.57122e+08	5.7797e+09	6.7525e+08	1.21583e+10	2.13166e+09	8.8028e+07	3.42989e+09	2.90634e+10	185562471	2.52766e+10	5.8836e+10	7.99884e+09	2.89986e+09	3.98106e+08	2.63175e+09	8.69954e+09	2.00128e+10	2.46191e+09	2.23541e+10	1.46271e+09	1.45425e+10	7.52297e+09	-2.90687e+10	2.38121e+09	1.25735e+10
所有者权益合计 [报告期] 2020年报 [报表类型] 合并报表 [单位] 元	10615883886	1.28415e+10	2.25479e+10	3.21494e+10	7.91713e+09	3.11216e+09	1.34353e+09	5.1563e+09	2.58003e+10	5.73638e+08	1.09499e+09	1.80692e+09	5.29369e+09	21433915000	1.19578e+09	3.27847e+09	2.62418e+09	4.82553e+09	9.79673e+09	2.06605e+10	1.64972e+08	2.69756e+09	2.824e+09	4.94184e+09	4.8363e+08	7.16478e+09	6.91969e+08	1.21141e+10	2.418e+09	2.3183e+08	3.74597e+09	3.02921e+10	-2.95488e+08	2.83852e+10	6.04282e+10	9.5105e+09	2.9698e+09	5.12513e+08	2.86557e+09	8.9937e+09	2.15507e+10	2.41267e+09	2.41541e+10	1.4402e+09	1.74547e+10	9.34677e+09	5.2657e+09	2.40677e+09	1.37587e+10
所有者权益合计 [报告期] 2021年报 [报表类型] 合并报表 [单位] 元	11866474235	1.37638e+10	2.9408e+10	3.37787e+10	9.45379e+09	2.9578e+09	3.9685e+09	5.37037e+09	2.25468e+10	4.01535e+08	1.36236e+09	1.919e+09	6137697130	21075083000	1.26383e+09	2.49095e+09	3.14677e+09	5.09345e+09	7.94435e+09	2.33991e+10	1.68196e+08	2.6578e+09	2.921e+09	5.63412e+09	4.99695e+08	9.03204e+09	8.43386e+08	1.70997e+10	2.99979e+09	3.00307e+08	3.78122e+09	3.29402e+10	5.89275e+08	32967643635	6.08918e+10	1.09543e+10	3.60626e+09	3.79543e+09	2.93035e+09	8.4562e+09	2.30664e+10	2.59709e+09	2.6339e+10	1.48551e+09	1.9526e+10	1.09001e+10	1.16503e+10	2.52469e+09	2.09103e+10
所有者权益合计 [报告期] 2022年报 [报表类型] 合并报表 [单位] 元	13375671303	1.52951e+10	3.56975e+10	3.26029e+10	1.21237e+10	4.33056e+09	6.80887e+09	5.55634e+09	2.37283e+10	6.72142e+08	1.45958e+09	1.87693e+09	5.64637e+09	23124655000	1.29917e+09	2.28394e+09	3.53613e+09	5.29531e+09	9.17098e+09	2.99847e+10	1.73809e+08	2.26912e+09	3.10218e+09	6.12224e+09	3.19643e+08	9.19847e+09	9.46521e+08	1.67192e+10	3.22682e+09	3.15098e+08	2.00879e+09	3.26581e+10	1.46626e+09	3.64373e+10	6.6457e+10	9.19046e+09	4.29541e+09	4.30608e+09	2.99619e+09	8.10522e+09	1.93737e+10	4.06192e+09	2.75904e+10	1.41951e+09	2.14436e+10	1.04582e+10	2.84753e+10	2.72833e+09	2.52765e+10
所有者权益合计 [报告期] 2023年报 [报表类型] 合并报表 [单位] 元
[truncated: 767 more columns]
