# Supplementary material for: Can systematic skewness factors predict future interest rates: Evidence from China
Source: PLoS One. 2026 Feb 5;21(2):e0334345. doi: 10.1371/journal.pone.0334345 (PMC12875505; doi:10.1371/journal.pone.0334345)
Supplement: S2 File — Data2.zip contains data including trading date, total owner’s equity, total asset growth rate, risk-free rate, return on equity and monthly stock data. (ZIP) [file pone.0334345.s002.zip › Total owner's equity/Total owner's equity:medical.xlsx]

## Sheet: Sheet1
证券代码	000028.SZ	000078.SZ	000153.SZ	000403.SZ	000411.SZ	000423.SZ	000504.SZ	000513.SZ	000516.SZ	000518.SZ	000534.SZ	000538.SZ	000566.SZ	000590.SZ	000597.SZ	000623.SZ	000650.SZ	000661.SZ	000668.SZ	000705.SZ	000710.SZ	000739.SZ	000756.SZ	000766.SZ	000788.SZ	000790.SZ	000813.SZ	000908.SZ	000915.SZ	000919.SZ	000931.SZ	000950.SZ	000952.SZ	000963.SZ	000989.SZ	000999.SZ	001367.SZ	002001.SZ	002007.SZ	002019.SZ	002020.SZ	002022.SZ	002030.SZ	002038.SZ	002044.SZ	002082.SZ	002099.SZ	002102.SZ	002107.SZ
证券简称	国药一致	海王生物	丰原药业	派林生物	英特集团	东阿阿胶	南华生物	丽珠集团	国际医学	四环生物	万泽股份	云南白药	海南海药	启迪药业	东北制药	吉林敖东	仁和药业	长春高新	荣丰控股	浙江震元	贝瑞基因	普洛药业	新华制药	通化金马	北大医药	华神科技	德展健康	景峰医药	华特达因	金陵药业	中关村	重药控股	广济药业	华东医药	九芝堂	华润三九	海森药业	新和成	华兰生物	亿帆医药	京新药业	科华生物	达安基因	双鹭药业	美年健康	万邦德	海翔药业	冠福股份	沃华医药
所有者权益合计 [报告期] 1995年报 [报表类型] 合并报表 [单位] 元	3.29655e+08	5.21537e+07		6.43549e+07	192093100	1.08436e+08	6.24177e+08	6.62315e+08	215273287	2.08964e+08	5.24151e+08	2.00814e+08	4.71679e+08	6.53185e+07	7.75105e+08	1.03019e+08	5.12777e+07	1.71527e+08	1.08621e+08	46886570	4.11475e+07	4.77861e+07	3.75463e+08	181317849	2.01239e+08	1.32569e+08	2.84305e+08	3.0794e+07
所有者权益合计 [报告期] 1996年报 [报表类型] 合并报表 [单位] 元	3.57126e+08	5.61449e+07		1.55094e+08	2.53737e+08	1.8758e+08	5.41094e+08	7.69622e+08	2.22698e+08	1.80552e+08	5.41805e+08	2.10255e+08	5.03109e+08	1.41912e+08	9.9458e+08	2.43068e+08	1.43068e+08	3.53898e+08	1.32364e+08	5.19317e+07	7.39461e+07	5.01169e+07	7.11262e+08	191231669	2.53025e+08	1.62751e+08	2.93631e+08	6.08321e+07	7.88579e+07	1.70158e+08	3.44363e+08	4.91467e+07	1.34176e+08			8.00759e+08
所有者权益合计 [报告期] 1997年报 [报表类型] 合并报表 [单位] 元	3.28165e+08	5.76268e+07	2.5109e+07	2.05137e+08	2.99567e+08	2.2166e+08	5.51137e+08	1.03669e+09	2.46962e+08	1.8995e+08	5.63789e+08	2.47959e+08	3.84176e+08	2.40919e+08	9.35363e+08	3.32481e+08	1.59444e+08	4.51022e+08	1.62289e+08	2.49225e+08	1.85585e+08	2.21452e+08	8.05843e+08	6.02892e+08	5.58574e+08	1.99911e+08	3.36284e+08	8.65101e+07	1.02778e+08	2.25927e+08	3.95466e+08	1.00693e+08	1.66207e+08	2.02105e+08	9.29305e+07	5.70669e+08
所有者权益合计 [报告期] 1998年报 [报表类型] 合并报表 [单位] 元	4.48247e+08	1.77076e+08	4.43472e+07	2.35631e+08	2.59552e+08	3.66909e+08	3.52685e+08	1.06642e+09	2.21514e+08	1.04293e+08	5.96671e+08	2.79808e+08	2.94635e+08	2.68784e+08	9.99136e+08	6.35849e+08	2.33763e+08	8.11612e+08	2.86333e+08	2.65048e+08	2.11436e+08	2.48017e+08	8.49905e+08	6.8939e+08	5.80321e+08	2.20498e+08	6.1383e+08	4.00617e+08	1.22606e+08	3.12853e+08	4.5959e+08	1.02848e+08	1.91953e+08	2.24627e+08	1.00407e+08	7.471e+08
所有者权益合计 [报告期] 1999年报 [报表类型] 合并报表 [单位] 元	4.52232e+08	2.05689e+08	5.29823e+07	4.81826e+08	1.30087e+08	3.77245e+08	1.73523e+08	9.73896e+08	2.46835e+08	1.56833e+08	5.4858e+08	4.10406e+08	2.15121e+08	3.47798e+08	8.69732e+08	7.20416e+08	2.6149e+08	7.88265e+08	3.14773e+08	2.80608e+08	2.20904e+08	3.07926e+08	8.90934e+08	1.04696e+09	4.59677e+08	2.36564e+08	6.40497e+08	4.85433e+08	2.62995e+08	1.01797e+09	1.6264e+09	4.09981e+08	4.49295e+08	5.02914e+08	1.57955e+08	2.65365e+09
所有者权益合计 [报告期] 2000年报 [报表类型] 合并报表 [单位] 元	4.0506e+08	2.38748e+08	5.32502e+08	5.99281e+08	4.64417e+07	7.27045e+08	3.85749e+08	1.00705e+09	2.54707e+08	2.04834e+08	5.42696e+08	4.2759e+08	2.08643e+08	3.80018e+08	9.05529e+08	1.10748e+09	3.45323e+08	6.05861e+08	3.56744e+08	4.39279e+08	2.07059e+08	3.15127e+08	9.25912e+08	1.07688e+09	3.67321e+08	2.71281e+08	6.50094e+08	5.00541e+08	2.58689e+08	1.06077e+09	2.12891e+09	4.28107e+08	4.81541e+08	5.16337e+08	4.96502e+08	2.98022e+09
所有者权益合计 [报告期] 2001年报 [报表类型] 合并报表 [单位] 元	3.64454e+08	1.97477e+09	5.36152e+08	6.87825e+08	9.01048e+07	7.68401e+08	3.2229e+08	1.03682e+09	3.85198e+08	9.83041e+08	5.49144e+08	4.73923e+08	-2.49438e+08	2.7865e+08	8.83888e+08	1.1823e+09	3.31583e+08	5.78581e+08	3.28767e+08	4.273e+08	1.61478e+08	2.59704e+08	1.3408e+09	4.75053e+08	2.88213e+08	4.22615e+08	6.50492e+08	4.98408e+08	2.45487e+08	1.10973e+09	2.30979e+09	4.25747e+08	4.86869e+08	5.7805e+08	5.44268e+08	2.95219e+09		2.54724e+08	6.50223e+07	5.23134e+07	4.06727e+07	1.29967e+08	5.05023e+07	6.62917e+07
所有者权益合计 [报告期] 2002年报 [报表类型] 合并报表 [单位] 元	3.34697e+08	2.06319e+09	5.60874e+08	7.79027e+08	9.13662e+07	7.93342e+08	3.87298e+08	1.12939e+09	3.97105e+08	1.0626e+09	5.51685e+08	5.25213e+08	-1.35557e+08	2.80906e+08	8.73281e+08	1.22486e+09	3.38738e+08	5.80177e+08	3.38346e+08	4.42981e+08	1.08872e+08	2.864e+08	1.38235e+09	4.90795e+08	1.24607e+08	4.07644e+08	6.76782e+08	5.22694e+08	2.53389e+08	1.2409e+09	2.03118e+09	3.29079e+08	5.06858e+08	6.07809e+08	5.39909e+08	2.90196e+09		3.1091e+08	9.40953e+07	7.94325e+07	6.30204e+07	1.46209e+08	6.90252e+07	8.56067e+07	1.26785e+08
所有者权益合计 [报告期] 2003年报 [报表类型] 合并报表 [单位] 元	3.39512e+08	1.67376e+09	5.75995e+08	8.40327e+08	1.72408e+08	8.9761e+08	4.235e+08	1.17456e+09	4.45777e+08	1.0957e+09	5.69813e+08	6.48169e+08	6.97944e+06	2.59161e+08	8.7026e+08	1.35096e+09	2.38172e+08	4.4652e+08	3.59184e+08	4.64015e+08	1.12109e+08	3.28828e+08	1.41727e+09	2.9607e+08	1.71156e+08	4.17143e+08	4.72506e+08	4.19381e+08	2.99637e+08	1.37912e+09	1.35752e+09	1.85586e+08	5.14558e+08	6.3795e+08	1.10658e+09	3.09383e+09		3.56743e+08	1.29736e+08	9.43102e+07	8.8441e+07	1.58923e+08	9.20777e+07	1.15048e+08	1.45146e+08	9.85255e+07	8.50269e+07	1.31126e+08	5.1687e+07
所有者权益合计 [报告期] 2004年报 [报表类型] 合并报表 [单位] 元	3.58198e+08	1.45196e+09	5.91066e+08	6.02137e+08	1.7421e+08	1.02175e+09	4.43855e+08	1.17193e+09	4.4994e+08	1.10683e+09	5.50782e+08	7.40304e+08	2.65377e+08	2.67568e+08	8.8402e+08	1.6319e+09	1.69045e+08	4.16504e+08	3.78553e+08	4.73674e+08	1.12751e+08	3.71077e+08	1.34291e+09	3.66369e+07	2.07295e+08	4.34578e+08	2.96129e+08	3.3945e+08	3.10431e+08	1.46917e+09	1.18948e+09	1.97451e+08	5.23193e+08	6.48913e+08	1.15409e+09	2.28785e+09		7.60541e+08	5.00481e+08	3.09979e+08	2.84026e+08	3.81819e+08	2.56716e+08	3.61446e+08	1.51809e+08	1.36172e+08	1.32028e+08	1.63657e+08	8.26214e+07
所有者权益合计 [报告期] 2005年报 [报表类型] 合并报表 [单位] 元	3.93721e+08	8.05258e+08	5.99585e+08	1.12487e+08	1.89441e+08	1.04911e+09	4.45858e+08	1.23844e+09	4.77779e+08	1002905290	5.52916e+08	8.93642e+08	2.92944e+08	2.68539e+08	8.96876e+08	1.69106e+09	4.68839e+07	4.1813e+08	3.94766e+08	4.80423e+08	9.8589e+07	4.11926e+08	1.34458e+09	4.52603e+07	2.18758e+08	4.23412e+08	3.2722e+08	3.29663e+08	3.4351e+08	1.56248e+09	6.65699e+08	4.45156e+08	5.31758e+08	6.86991e+08	1.09699e+09	2.39233e+09		7.95652e+08	5.50796e+08	3.20929e+08	2.89644e+08	3.80713e+08	2.69698e+08	3.82487e+08	2.91095e+08	1.52883e+08	182960339	1.9626e+08	1.11058e+08
所有者权益合计 [报告期] 2006年报 [报表类型] 合并报表 [单位] 元	4.12525e+08	8.42545e+08	6.32297e+08	-5.05945e+07	2.24771e+08	1.1324e+09	4.49041e+08	1.43861e+09	5.79792e+08	1.01199e+09	6.207e+08	1.14377e+09	3.33416e+08	2.86991e+08	9.61399e+08	2.33538e+09	1.96269e+08	4.88515e+08	4.39829e+08	4.93875e+08	1.07197e+08	4.36051e+08	1.3544e+09	5.18072e+08	2.68364e+08	4.30803e+08	4.53192e+08	3.33592e+08	3.68519e+08	1.70665e+09	8.23222e+08	5.2958e+08	4.8889e+08	5.64026e+08	1.00132e+09	2.60772e+09		8.0465e+08	5.88903e+08	3.24459e+08	2.98156e+08	3.99041e+08	2.81637e+08	4.27199e+08	3.05754e+08	3.58413e+08	5.22672e+08	3.97401e+08	1.45224e+08
所有者权益合计 [报告期] 2007年报 [报表类型] 合并报表 [单位] 元	5.17577e+08	8.84972e+08	6.38893e+08	9.92211e+06	2.68233e+08	1.26258e+09	4.49e+08	1.99093e+09	6.29994e+08	8.33764e+08	7.60846e+08	1.50116e+09	3.53979e+08	3.07216e+08	8.89222e+08	4.89356e+09	2.35439e+08	4.97436e+08	4.88568e+08	5.05504e+08	9.45054e+07	7.50107e+08	1.71675e+09	5.36901e+08	3.04011e+08	4.14549e+08	4.71431e+08	3.36952e+08	3.93554e+08	1.94943e+09	9.11321e+08	7.44171e+08	6.89061e+08	6.84268e+08	1.17821e+09	2.95826e+09		8.61318e+08	6.69714e+08	5.48546e+08	2.99609e+08	4.86484e+08	3.09154e+08	5.51926e+08	3.16994e+08	4.15116e+08	5.38059e+08	4.14777e+08	3.42216e+08
所有者权益合计 [报告期] 2008年报 [报表类型] 合并报表 [单位] 元	6.4937e+08	7.80787e+08	6.54091e+08	1.77263e+08	2.82066e+08	1.44983e+09	2.7816e+08	1.83452e+09	7.03259e+08	6.9286e+08	6.92081e+08	3.18664e+09	4.0976e+08	3.19012e+08	1.57454e+09	5.14281e+09	3.056e+08	5.7143e+08	5.82421e+08	5.1016e+08	1.04342e+08	7.68112e+08	1.487e+09	5.54081e+08	3.16232e+08	4.14417e+08	4.73967e+08	3.3864e+08	4.4306e+08	1.87855e+09	7.98629e+08	9.84192e+08	8.11275e+08	8.92797e+08	1.23083e+09	3412682307		1.93322e+09	1.14413e+09	5.70873e+08	3.03194e+08	6.43747e+08	3.85306e+08	7.62611e+08	3.30681e+08	7.12313e+08	5.47497e+08	4.08456e+08	6.36081e+08
所有者权益合计 [报告期] 2009年报 [报表类型] 合并报表 [单位] 元	8.78131e+08	6.92586e+08	6.78698e+08	1.3764e+08	3.47186e+08	2.45912e+09	1.44479e+08	2.22546e+09	9.44357e+08	7.12377e+08	6.54077e+08	3.62987e+09	4.45285e+08	2.31223e+08	2.05358e+09	6.56037e+09	8.57162e+08	6.90937e+08	6.90528e+08	5.2766e+08	1.1451e+08	7.94785e+08	1.66996e+09	5.83872e+08	5.77502e+08	4.0243e+08	4.23612e+08	1.0067e+08	5.26709e+08	2.05493e+09	8.58958e+08	2.28834e+09	8.16909e+08	1.2937e+09	1.26053e+09	3.95147e+09		2.97994e+09	1.85605e+09	9.13148e+08	3.07166e+08	7.92818e+08	4.28596e+08	9.83056e+08	3.3868e+08	8.11592e+08	5.61787e+08	4.2124e+08	6.88454e+08
所有者权益合计 [报告期] 2010年报 [报表类型] 合并报表 [单位] 元	1.13145e+09	9.02623e+08	7.53812e+08	2.73996e+08	4.58305e+08	2.81737e+09	1.61134e+08	2.63915e+09	1.06867e+09	8.79724e+08	6.54698e+08	4.41457e+09	4.91817e+08	2.78881e+08	2.06545e+09	7.24576e+09	9.12049e+08	8.03923e+08	7.44922e+08	5.48481e+08	1.22223e+08	8.08573e+08	1.71453e+09	5.95891e+08	8.49586e+08	4.60827e+08	4.25264e+08	5.78453e+07	6.4952e+08	2.1993e+09	8.74849e+08	2.38496e+09	8.39353e+08	1.34582e+09	1.37966e+09	4.46377e+09		4.84435e+09	2.40578e+09	7.03641e+08	3.20126e+08	9.31339e+08	4.8234e+08	1.21135e+09	3.47622e+08	9.36128e+08	6.38037e+08	5.934e+08	5.90643e+08
所有者权益合计 [报告期] 2011年报 [报表类型] 合并报表 [单位] 元	1.4268e+09	9.7104e+08	7.65236e+08	2.82744e+08	9.16868e+08	3.47511e+09	1.3038e+08	3.01162e+09	1.11819e+09	9.15762e+08	643838238	5.55528e+09	1.33223e+09	3.61291e+08	1.74283e+09	9.09487e+09	1.14211e+09	9.46201e+08	7.40218e+08	5.48021e+08	1.225e+08	8.06668e+08	1.74974e+09	6.07132e+08	1.0401e+09	4.92535e+08	4.2893e+08	790820	7.69235e+08	2.32526e+09	7.91809e+08	2.51255e+09	8.63596e+08	1.79453e+09	1.45033e+09	4.85056e+09		5.63521e+09	2.58095e+09	4.6952e+08	7.66167e+08	1.02586e+09	5.54123e+08	1.68562e+09	3.95885e+08	1.05407e+09	7.36961e+08	4.68837e+08	5.86074e+08
所有者权益合计 [报告期] 2012年报 [报表类型] 合并报表 [单位] 元	1.83905e+09	1.05698e+09	7.75013e+08	2.87679e+08	1.04774e+09	4.31121e+09	-2.0803e+07	3.18012e+09	1.19338e+09	8.30243e+08	1.15045e+09	7.0273e+09	1.4896e+09	4.78581e+08	1.75033e+09	9.75339e+09	1.71207e+09	1.30386e+09	7.43379e+08	1.11025e+09	1.2368e+08	1.36557e+09	1.77699e+09	6.19605e+08	1.10049e+09	5.45879e+08	4.15198e+08	-6.01549e+07	9.4605e+08	2.46577e+09	8.29771e+08	2.43183e+09	7.60047e+08	2.34206e+09	1.46716e+09	5.57608e+09		6.05233e+09	2.83084e+09	4.80813e+08	7.7258e+08	1.08641e+09	6.26205e+08	2.11153e+09	4.88234e+08	1.09741e+09	7.38046e+08	6.5735e+08	5.94414e+08
所有者权益合计 [报告期] 2013年报 [报表类型] 合并报表 [单位] 元	2.31664e+09	1.88801e+09	1.0543e+09	3.51685e+08	1.24524e+09	5.08428e+09	3.57059e+06	3.60452e+09	1.28273e+09	7.30778e+08	1.29254e+09	9.02879e+09	1.58964e+09	2.69511e+08	1.59905e+09	1.06557e+10	1.93885e+09	1.70362e+09	7.47228e+08	1.17787e+09	1.20998e+08	1.85783e+09	1.79682e+09	6.15081e+08	1.17783e+09	5.85446e+08	1.41003e+09	5.30862e+06	1.16011e+09	2.57446e+09	6.35385e+08	2.43756e+09	7.35041e+08	3.01514e+09	1.54231e+09	6.36103e+09		6.57056e+09	3.31077e+09	5.07645e+08	8.17978e+08	1.20812e+09	7.58097e+08	2.58901e+09	4.26817e+08	1.18789e+09	6.32798e+08	6.82943e+08	6.05036e+08
所有者权益合计 [报告期] 2014年报 [报表类型] 合并报表 [单位] 元	4.85122e+09	1.78258e+09	1.14693e+09	4.5865e+08	1.36674e+09	6.02762e+09	7.02717e+06	4.08242e+09	1.59736e+09	7.21592e+08	1.63023e+09	1.12951e+10	1.72849e+09	1.84106e+08	2.76118e+09	1.2659e+10	2.16205e+09	2.04461e+09	6.98966e+08	1.22254e+09	1.30028e+08	2.30594e+09	1.91187e+09	6.59496e+08	1.13328e+09	6.32303e+08	1.35198e+09	9.94037e+08	1.48224e+09	2.75098e+09	6.92222e+08	2.07467e+09	5.05448e+08	2.51865e+09	1.60919e+09	6.99552e+09		7.01517e+09	3.63594e+09	2.54348e+09	1.39854e+09	1.26767e+09	9.1464e+08	3.18115e+09	4.48113e+08	1.29634e+09	3.17871e+09	2.0576e+09	6.31745e+08
所有者权益合计 [报告期] 2015年报 [报表类型] 合并报表 [单位] 元	5.56647e+09	2.14306e+09	1.18424e+09	5.2549e+08	1.51559e+09	7.08302e+09	-1.45052e+07	4.8099e+09	3.32836e+09	6.08689e+08	1.65798e+09	1.35278e+10	2.5366e+09	2.05794e+08	2.40101e+09	1.75836e+10	2.60086e+09	2.43518e+09	7.28098e+08	1.27864e+09	1.17689e+08	2.41679e+09	1.98408e+09	2.24637e+09	1.13038e+09	5.8335e+08	1.37287e+09	2.24844e+09	1.67956e+09	2.92453e+09	8.58299e+08	1.7131e+09	5.13863e+08	3.24335e+09	3.78786e+09	7.67414e+09		7.05328e+09	3.88439e+09	2.88057e+09	2.2605e+09	1.72562e+09	1.93971e+09	3.61322e+09	3.24153e+09	1.34699e+09	3.57275e+09	2.90898e+09	5.47259e+08
所有者权益合计 [报告期] 2016年报 [报表类型] 合并报表 [单位] 元	8.91398e+09	5.87796e+09	1.15277e+09	5.46912e+08	1.69681e+09	8.38613e+09	7.97572e+07	7.10564e+09	3.49877e+09	6.11095e+08	1.40558e+09	1.58435e+10	5.63012e+09	2.63956e+08	2.43401e+09	1.8874e+10	3.20448e+09	4.45045e+09	6.82865e+08	1.31379e+09	1.14076e+08	2.61649e+09	2.07931e+09	4.16145e+09	1.13832e+09	6.65848e+08	3.75156e+09	2.61237e+09	1.94932e+09	3.05298e+09	1.06688e+09	1.04334e+09	6.5918e+08	7.64184e+09	4.13739e+09	8.72136e+09		8.0903e+09	4.43541e+09	3.90055e+09	2.4264e+09	1.90073e+09	2.55318e+09	3.93008e+09	3.58392e+09	1.39657e+09	4.77034e+09	4.58651e+09	5.72637e+08
所有者权益合计 [报告期] 2017年报 [报表类型] 合并报表 [单位] 元	9.9275e+09	6.47e+09	1.22046e+09	5.42172e+08	1.9052e+09	9.87151e+09	1.28432e+08	1.12336e+10	3.63062e+09	6.75545e+08	1.54576e+09	1.81429e+10	5.07717e+09	5.83331e+08	2.54802e+09	2.05366e+10	3.47244e+09	5.20034e+09	6.96757e+08	1.38952e+09	1.56046e+09	3.04999e+09	2.57945e+09	4.41854e+09	1.17124e+09	8.38863e+08	4.54541e+09	2.595e+09	2.21864e+09	3.05387e+09	1.79053e+09	7.25179e+09	7.65236e+08	8.80886e+09	4.50292e+09	1.01247e+10		1.39961e+10	4.84207e+09	6.78227e+09	3.96556e+09	2.07912e+09	2.64168e+09	4.29939e+09	6.90287e+09	1.60348e+09	5.14201e+09	5.3414e+09	6.55781e+08
所有者权益合计 [报告期] 2018年报 [报表类型] 合并报表 [单位] 元	1.39058e+10	7.15835e+09	1.29179e+09	6.19478e+08	2.0834e+09	1.1329e+10	1.07751e+08	1.17499e+10	5.77618e+09	6.42802e+08	1.5365e+09	1.99225e+10	4.82543e+09	5.79719e+08	3.59284e+09	2.12444e+10	3914983964	6.32601e+09	9.58645e+08	1.44328e+09	1.94232e+09	3.34429e+09	2.79655e+09	4.74776e+09	1.20875e+09	8.35551e+08	5.28149e+09	2.83968e+09	2.34079e+09	3.24604e+09	1.89318e+09	8.10763e+09	8.80958e+08	1.04255e+10	4.31065e+09	1.11685e+10	2.16776e+08	1.6215e+10	5.77258e+09	6.88767e+09	3.57339e+09	2.43004e+09	2.20055e+09	4.51854e+09	7.29567e+09	1.72363e+09	5.39055e+09	2.44346e+09	6.95777e+08
所有者权益合计 [报告期] 2019年报 [报表类型] 合并报表 [单位] 元	1.53598e+10	7.84891e+09	1.32712e+09	8.01604e+08	2.9715e+09	1.00231e+10	1.14456e+08	1.22752e+10	4.99611e+09	6.60314e+08	9.47714e+08	3.80999e+10	4.63063e+09	6.22161e+08	3.91783e+09	2.24447e+10	4.35196e+09	8.80757e+09	1.10017e+09	1.71175e+09	2.34705e+09	3.76799e+09	3.11053e+09	2.66598e+09	1.24634e+09	8.80711e+08	5.61164e+09	1.91208e+09	2.56715e+09	3.42472e+09	1.85695e+09	8.86167e+09	9.64299e+08	1.28666e+10	3.99178e+09	1.28819e+10	2.6641e+08	1.69006e+10	6.88394e+09	7.82171e+09	3.71071e+09	2.6905e+09	2.0875e+09	4.82121e+09	8.15402e+09	1.9118e+09	5.72446e+09	3.3175e+09	7.75149e+08
所有者权益合计 [报告期] 2020年报 [报表类型] 合并报表 [单位] 元	1.68886e+10	7.4898e+09	1.44798e+09	9.66907e+08	3.20585e+09	9.77701e+09	1.34481e+08	1.36401e+10	5.03327e+09	6.85048e+08	9.91735e+08	3.8344e+10	3.97162e+09	6.44883e+08	4.12221e+09	2.35293e+10	5.61052e+09	1.23232e+10	1.0419e+09	1.76199e+09	2.42245e+09	4.39068e+09	3.39129e+09	2.30532e+09	1.29147e+09	9.12454e+08	5.95308e+09	6.09193e+08	2.93525e+09	3.43315e+09	1.91084e+09	1.04806e+10	1.36569e+09	1.51794e+10	3.92542e+09	1.4059e+10	2.78963e+08	1.94038e+10	8.10041e+09	8.73023e+09	3.93267e+09	3.89904e+09	4.51466e+09	4.98473e+09	8.69242e+09	2.85812e+09	5.85207e+09	3.43078e+09	9.18014e+08
所有者权益合计 [报告期] 2021年报 [报表类型] 合并报表 [单位] 元	1.80222e+10	7.30826e+09	1.5577e+09	6.32773e+09	3.51558e+09	9.99537e+09	1.10319e+08	1.4311e+10	5.33148e+09	6.46776e+08	1.09949e+09	3.84338e+10	2.38482e+09	6.82321e+08	4.29028e+09	2.50387e+10	5.92689e+09	1.72368e+10	1.85968e+09	1.8719e+09	2.5237e+09	5060005493	3.65114e+09	2.33931e+09	1.33462e+09	9.79638e+08	5.46999e+09	3.09445e+08	3.3994e+09	3.53457e+09	1.81348e+09	1.17665e+10	1.4508e+09	1.69413e+10	3.97024e+09	1.57127e+10	3.61294e+08	2.18637e+10	9.06405e+09	8.77456e+09	4.83765e+09	5.13126e+09	7.65997e+09	5.32623e+09	8.75946e+09	2.74468e+09	6.11362e+09	3.55203e+09	9.29263e+08
所有者权益合计 [报告期] 2022年报 [报表类型] 合并报表 [单位] 元	1.94447e+10	6.11043e+09	1.75476e+09	6.86113e+09	3.883e+09	1.03508e+10	7.98842e+07	1.49363e+10	4.25081e+09	5.93495e+08	1.24018e+09	3.8527e+10	2.33718e+09	7.02494e+08	4.71326e+09	2.63401e+10	6.42179e+09	2.08065e+10	1.31305e+09	1.94593e+09	2.32933e+09	5.51923e+09	4.34991e+09	2.3685e+09	1.37671e+09	1.0055e+09	5.28401e+09	2.01466e+08	4.06147e+09	3.62705e+09	1.67215e+09	1.27104e+10	1.49181e+09	1.91764e+10	3.98216e+09	1.75334e+10	4.69037e+08	2.36621e+10	1.22106e+10	9.14624e+09	5.17197e+09	5.85201e+09	1.16159e+10	5.47924e+09	8.19677e+09	2819107052	6.10491e+09	4.01505e+09	7.8979e+08
所有者权益合计 [报告期] 2023年报 [报表类型] 合并报表 [单位] 元
[truncated: 450 more columns]
