# Supplementary material for: Can systematic skewness factors predict future interest rates: Evidence from China
Source: PLoS One. 2026 Feb 5;21(2):e0334345. doi: 10.1371/journal.pone.0334345 (PMC12875505; doi:10.1371/journal.pone.0334345)
Supplement: S2 File — Data2.zip contains data including trading date, total owner’s equity, total asset growth rate, risk-free rate, return on equity and monthly stock data. (ZIP) [file pone.0334345.s002.zip › Total owner's equity/Total owner's equity:opt.xlsx]

## Sheet: Sheet1
证券代码	000016.SZ	000017.SZ	000020.SZ	000025.SZ	000026.SZ	000030.SZ	000156.SZ	000333.SZ	000417.SZ	000419.SZ	000428.SZ	000430.SZ	000501.SZ	000521.SZ	000524.SZ	000526.SZ	000533.SZ	000541.SZ	000550.SZ	000558.SZ	000559.SZ	000572.SZ	000581.SZ	000589.SZ	000599.SZ	000607.SZ	000610.SZ	000622.SZ	000625.SZ	000651.SZ	000663.SZ	000665.SZ	000678.SZ	000679.SZ	000681.SZ	000700.SZ	000715.SZ	000719.SZ	000721.SZ	000726.SZ	000753.SZ	000757.SZ	000785.SZ	000793.SZ	000800.SZ	000801.SZ	000802.SZ	000850.SZ	000851.SZ
证券简称	深康佳A	深中华A	深华发A	特力A	飞亚达	富奥股份	华数传媒	美的集团	合肥百货	通程控股	华天酒店	张家界	武商集团	长虹美菱	岭南控股	学大教育	顺钠股份	佛山照明	江铃汽车	莱茵体育	万向钱潮	海马汽车	威孚高科	贵州轮胎	青岛双星	华媒控股	西安旅游	恒立实业	长安汽车	格力电器	永安林业	湖北广电	襄阳轴承	大连友谊	视觉中国	模塑科技	中兴商业	中原传媒	西安饮食	鲁泰A	漳州发展	浩物股份	居然之家	华闻集团	一汽解放	四川九洲	北京文化	华茂股份	高鸿股份
所有者权益合计 [报告期] 1995年报 [报表类型] 合并报表 [单位] 元	8.03106e+08	1.32031e+09	367260004	4.7331e+08	2.64841e+08	7.1529e+08			85828759	6.04924e+07	116464630	7.48059e+07	1.00728e+09	6.54074e+08	4.35888e+08	1.28297e+08	1147612583	1.02933e+09	1.33564e+09	2.60388e+08	2.3015e+08	3.64848e+08	387226000	1.30888e+08	1.05028e+08	202390937	1.03303e+08	4.72454e+07	628519000	294692499	7.14973e+07	1.02259e+08	2.3302e+08	2.30307e+08	56713142	2.28997e+08	9.48612e+07	7.61831e+07	1.30276e+08	1.62426e+08	116980934	9.73583e+07	2.03728e+08	1.90693e+08	837483000	7.15676e+07	62708507	1.20741e+08	1.78678e+08
所有者权益合计 [报告期] 1996年报 [报表类型] 合并报表 [单位] 元	1.51008e+09	1.35119e+09	375123671	3.06739e+08	3.69847e+08	7.47951e+08			2.21358e+08	1.7412e+08	2.85488e+08	1.70197e+08	1.14219e+09	1.111e+09	4.6006e+08	1.61871e+08	1237346400	1.0757e+09	1.381e+09	2.46744e+08	4.45833e+08	3.81463e+08	4.2794e+08	3.30519e+08	2.94607e+08	3.56588e+08	1.98615e+08	1.35452e+08	1471121000	5.56029e+08	1.80386e+08	1.27714e+08	3.83717e+08	2.99018e+08	6.61854e+07	2.55644e+08	1.40233e+08	8.73645e+07	1.47403e+08	1.61074e+08	1.80705e+08	1.29175e+08	2.87725e+08	2.03438e+08	1121777000	8.82498e+07	78712670	1.28852e+08	1.81439e+08
所有者权益合计 [报告期] 1997年报 [报表类型] 合并报表 [单位] 元	1.67821e+09	1.15008e+09	412495662	3.37566e+08	6.31895e+08	8.03848e+08	1.07965e+08		2.66218e+08	216130260	3.41563e+08	1.92066e+08	1.47723e+09	1.3472e+09	7.02221e+08	1.57157e+08	1.28219e+09	1.09841e+09	1.44632e+09	1.44439e+08	5.58632e+08	3.82519e+08	4.79497e+08	6.43093e+08	3.70095e+08	3.49845e+08	2.02108e+08	1.53377e+08	2420206000	6.38231e+08	2.37254e+08	1.80459e+08	4.30512e+08	6.59867e+08	1.41669e+08	2.60386e+08	4.03229e+08	1.00561e+08	2.84043e+08	3.19295e+08	4.62613e+08	3.41132e+08	3.68252e+08	5.31237e+08	3223475000	1.14955e+08	2.71544e+08	1.37115e+08	1.97394e+08
所有者权益合计 [报告期] 1998年报 [报表类型] 合并报表 [单位] 元	2.26559e+09	3.24038e+08	312788373	3.29633e+08	6.19707e+08	1.43314e+08	1.17008e+08		4.57963e+08	3.54154e+08	4.55799e+08	2.19928e+08	1.52294e+09	1.38982e+09	7.45198e+08	1.23603e+08	1.49833e+09	1.13382e+09	1.97237e+09	1.52901e+08	8.19251e+08	3.27203e+08	1.1229e+09	6.5678e+08	4.10755e+08	3.46921e+08	2.25937e+08	2.54111e+08	2340875000	9.98958e+08	2.6847e+08	3.08407e+08	4.78877e+08	6.53892e+08	1.36862e+08	2.84892e+08	4.52722e+08	1.51861e+08	2.91992e+08	3.21933e+08	5.16684e+08	3.79341e+08	4.30114e+08	5.92914e+08	4.47996e+09	1.4053e+08	3.00822e+08	4.24479e+08	3.65626e+08
所有者权益合计 [报告期] 1999年报 [报表类型] 合并报表 [单位] 元	3.69371e+09	2.05733e+08	3.09943e+08	2.28481e+08	5.90482e+08	1.02974e+08	1.35869e+08		4.88066e+08	3.76476e+08	5.01277e+08	2.16426e+08	1.331e+09	1.40444e+09	7.5458e+08	1.45127e+08	1.45137e+09	1.19221e+09	1.63624e+09	1.59291e+08	9.45464e+08	2.63549e+08	1.20654e+09	798463045	4.4535e+08	3.88843e+08	2.37034e+08	2.23764e+08	2805874000	1.08633e+09	4.80435e+08	3.23927e+08	4.4353e+08	7.07767e+08	1.72562e+08	4.15839e+08	5.8358e+08	1.57955e+08	2.52197e+08	3.37413e+08	5.61842e+08	4.86815e+08	550552870	6.53601e+08	4.83967e+09	1.7271e+08	3.82684e+08	4.61849e+08	3.67402e+08
所有者权益合计 [报告期] 2000年报 [报表类型] 合并报表 [单位] 元	3.87381e+09	4.17484e+07	2.99331e+08	9.86042e+07	6.02037e+08	1.16967e+08	4.68592e+08		6.02411e+08	6.09808e+08	5.29413e+08	1.13269e+08	1.3744e+09	1.37751e+09	6.89516e+08	1.63018e+08	1.47021e+09	1.88325e+09	1.7154e+09	1.64322e+08	1.02674e+09	2.63878e+08	1.66352e+09	871522261	4.69707e+08	4.73807e+08	3.59942e+08	2.34382e+08	2.91846e+09	1.64968e+09	4.59011e+08	4.89333e+08	5.41124e+08	6.89748e+08	3.33248e+08	4.36872e+08	5.76136e+08	2.57092e+08	2.57003e+08	1.21611e+09	5.98256e+08	4.73325e+08	5.76625e+08	1.14117e+09	4.88484e+09	1.78588e+08	4.12569e+08	5.33195e+08	3.97579e+08
所有者权益合计 [报告期] 2001年报 [报表类型] 合并报表 [单位] 元	3.1544e+09	-1.99151e+09	2.90777e+08	2.90122e+08	594902917	-9.81308e+08	4.82664e+08		6.7294e+08	6.24994e+08	6.57972e+08	2.27957e+08	1.16696e+09	1.02796e+09	5.90448e+08	1.77958e+08	2.59295e+08	1.91245e+09	1685009748	1.6683e+08	1.4366e+09	74410080	1.73044e+09	810121275	6.7147e+08	5.68337e+08	3.50765e+08	2.21748e+08	3097983875	1.75607e+09	3.23416e+08	4.91711e+08	3.99734e+08	7.22755e+08	3.53637e+08	4.58369e+08	5.95394e+08	2.66881e+08	2.65791e+08	1.27933e+09	9.31494e+08	4.9843e+08	6.27739e+08	1.22896e+09	4.50086e+09	1.4146e+08	3.88726e+08	7.47527e+08	3.36067e+08
所有者权益合计 [报告期] 2002年报 [报表类型] 合并报表 [单位] 元	3.18538e+09	-1.9857e+09	2.93985e+08	2.31267e+08	517086787	-1.52487e+09	5.11218e+08		6.78417e+08	6.29255e+08	6.71363e+08	2.24549e+08	1.17245e+09	1.03539e+09	6.00607e+08	1.66835e+08	3.77837e+08	1.96598e+09	1897770360	1.30711e+08	1.59247e+09	28564560	1.86319e+09	840447759	7.08252e+08	6.46378e+08	3.73261e+08	1.83029e+08	4131318450	1.86232e+09	3.36985e+08	4.3071e+08	3.19827e+08	7.40139e+08	3.46467e+08	8.65063e+08	6.10689e+08	2.81542e+08	2.75304e+08	1.3022e+09	1.02255e+09	5.0478e+08	6.25066e+08	1.60264e+09	4.45632e+09	1.11767e+08	333026549	7.67074e+08	1.9074e+08
所有者权益合计 [报告期] 2003年报 [报表类型] 合并报表 [单位] 元	3.28815e+09	-1.68761e+09	276578589	2.42353e+08	522729592	-1.4688e+09	5.04077e+08	3.25873e+09	7.13663e+08	6.56625e+08	678384939	2.47027e+08	1.13195e+09	8.55754e+08	5.10651e+08	1.67243e+08	5.8474e+08	2.19397e+09	2362076291	1.4324e+08	1.86315e+09	6.55562e+07	2.12009e+09	8.97717e+08	7.72989e+08	8.95423e+08	3.74498e+08	1.63368e+08	5681575492	2.19375e+09	3.54239e+08	3.0583e+08	3.37805e+08	7.31506e+08	3.53301e+08	9.41636e+08	6.52697e+08	2.83308e+08	3.09013e+08	1.54831e+09	1.03136e+09	5.09701e+08	6.31204e+08	2450499078	4.95765e+09	1.17423e+08	2.56415e+08	8.38157e+08	2.42897e+08
所有者权益合计 [报告期] 2004年报 [报表类型] 合并报表 [单位] 元	3.44241e+09	-1.82526e+09	2.32237e+08	2.66052e+08	524700569	-1.51689e+09	1.86562e+08	4.03418e+09	7.97396e+08	6.87075e+08	5.26502e+08	2.54022e+08	9.74951e+08	8.72223e+08	5.45923e+08	1.56293e+08	5.98743e+08	2.26226e+09	2623031698	1.59225e+08	2.01364e+09	2.20877e+08	2.34455e+09	1.00118e+09	8.14277e+08	9.86822e+08	3.95387e+08	1.86587e+07	8117122141	2.51583e+09	3.47896e+08	3.03787e+08	3.5171e+08	7.71041e+08	3.26763e+08	9.17392e+08	6.82333e+08	2.8298e+08	3.3242e+08	1.74601e+09	1.10144e+09	3.44533e+08	6.36915e+08	2.48143e+09	5.10565e+09	9.71903e+07	2.49158e+08	1026490912	2.7941e+08
所有者权益合计 [报告期] 2005年报 [报表类型] 合并报表 [单位] 元	3.46709e+09	-1.85171e+09	2.38859e+08	2.77217e+08	5.40874e+08	-1.64917e+09	-5.24877e+08	4.90689e+09	8.36633e+08	7.09399e+08	4.98577e+08	2.08393e+08	1.04015e+09	8.72212e+08	5.89796e+08	1.44509e+08	4.3833e+08	2.32988e+09	2991508000	1.89365e+08	2.12255e+09	3.16133e+08	2.52698e+09	1.04977e+09	9.85406e+08	1.04384e+09	4.08222e+08	-1.42939e+08	8389872431	2.80969e+09	3.53242e+08	9.5723e+07	3.58668e+08	8.12905e+08	3.34301e+08	8.77111e+08	7.18197e+08	1.67456e+08	3.51044e+08	1.93434e+09	7.57201e+08	4.97684e+07	5.33258e+08	2.55812e+09	5.3977e+09	1.1047e+08	2.51289e+08	1.03858e+09	2.99639e+08
所有者权益合计 [报告期] 2006年报 [报表类型] 合并报表 [单位] 元	3.61271e+09	-1.84738e+09	2.20134e+08	2.01533e+08	5.79437e+08	-1.61632e+09	-6.0117e+08	5.99715e+09	8.93067e+08	7.41146e+08	5.90105e+08	-6.20942e+07	1.07462e+09	9.47836e+08	5.61942e+08	1.54251e+08	4.991e+08	2.43189e+09	3156303347	2.7495e+08	2.2349e+09	1.85939e+09	2.42281e+09	1.10359e+09	1.04706e+09	1.01267e+09	4.08612e+08	-1.07587e+08	7.12991e+09	3.54864e+09	3.40691e+08	1.55359e+08	4.25251e+08	8.15886e+08	2.89731e+08	9.11122e+08	7.79273e+08	-5.42335e+07	3.56989e+08	2.15818e+09	4.98085e+08	-7.31598e+08	5.70687e+08	2.66674e+09	5.4402e+09	1.26286e+08	2.84889e+08	1.27445e+09	3.11628e+08
所有者权益合计 [报告期] 2007年报 [报表类型] 合并报表 [单位] 元	3.77927e+09	-1.80703e+09	2.422e+08	2.06632e+08	6.50593e+08	-1.63839e+09	-5.93626e+08	8.56965e+09	1.00806e+09	8.32515e+08	7.70273e+08	-6.1339e+07	1.29761e+09	9.30834e+08	5.78956e+08	1.56148e+08	5.91362e+08	3.01846e+09	3615288873	4.04216e+08	2.42425e+09	3.79016e+09	2.62589e+09	1.20221e+09	1.1368e+09	8.72587e+08	4.16141e+08	-1.0462e+08	7.68772e+09	5.86014e+09	5.32793e+08	2.28185e+08	5.202e+08	8.28379e+08	1.65939e+08	9.36602e+08	8.34754e+08	-1.85712e+08	3.54771e+08	2.50482e+09	4.35377e+08	-7.48827e+08	5.84752e+08	2.5928e+09	5.83809e+09	1.51918e+08	2.89749e+08	1.78659e+09	5.75609e+08
所有者权益合计 [报告期] 2008年报 [报表类型] 合并报表 [单位] 元	4.03661e+09	-1.80266e+09	2.47809e+08	1.86987e+08	6.79493e+08	-1.72354e+09	-5.73737e+08	1.11501e+10	1.18725e+09	9.01676e+08	1.28658e+09	-3.06239e+07	1.53692e+09	1.07696e+09	6.14881e+08	1.44248e+08	6.56697e+08	2.63272e+09	4151089815	5.13961e+08	1.78525e+09	3.91956e+09	2.7269e+09	1.21599e+09	1.17508e+09	8.77231e+08	4.21821e+08	-1.00664e+08	7.70862e+09	7.59105e+09	3.91456e+08	2.36823e+08	4.68604e+08	9.31024e+08	1.24566e+08	8.91724e+08	8.83507e+08	-1.76544e+07	3.68486e+08	3.78099e+09	4.71123e+08	-9.0212e+08	603067239	2.80958e+09	6.61827e+09	1.64824e+08	2.5608e+08	1.45816e+09	6.07074e+08
所有者权益合计 [报告期] 2009年报 [报表类型] 合并报表 [单位] 元	4.10627e+09	-1.86101e+09	2.51964e+08	1.95079e+08	7.3522e+08	-1.71501e+09	-4.83624e+08	1.65811e+10	1.30901e+09	8.07578e+08	1.4555e+09	-3.13151e+07	1.55572e+09	1.34957e+09	6.1221e+08	1.49445e+08	8.68773e+08	2.706e+09	4946853022	6.72399e+08	1.87726e+09	4.51091e+09	3.09225e+09	1.55125e+09	1.44355e+09	7.75891e+08	4.20148e+08	-9.88341e+07	8.89455e+09	1.06527e+10	4.69657e+08	2.50047e+08	4.74861e+08	1.20731e+09	1.2856e+08	9.47151e+08	9.61321e+08	0	4.15947e+08	4.18764e+09	5.24031e+08	-8.90138e+08	6.57707e+08	3.01716e+09	7.74438e+09	1.68619e+08	2.59329e+08	1.63472e+09	1.06638e+09
所有者权益合计 [报告期] 2010年报 [报表类型] 合并报表 [单位] 元	4.22414e+09	-1.75619e+09	2.66565e+08	1.99798e+08	1.28757e+09	-2.10332e+09	-2.98388e+08	23274620870	1.65092e+09	8.95757e+08	1.55377e+09	-9.55394e+06	1.84963e+09	2.74619e+09	6.03865e+08	1.56928e+08	9.71333e+08	2.81218e+09	6242594988	8.86782e+08	4.03961e+09	7.97054e+09	4.34582e+09	1.60919e+09	1.4788e+09	4.38886e+08	4.17852e+08	-1.25969e+08	1.05836e+10	1.40117e+10	4.28463e+08	2.80579e+08	5.00085e+08	1.48748e+09	1.2926e+08	9.21701e+08	1.0082e+09	377331	4.21509e+08	4.7416e+09	5.86595e+08	-1.095e+09	7.29011e+08	3.23935e+09	8.7185e+09	8.17324e+08	2.66342e+08	3.97118e+09	1.0908e+09
所有者权益合计 [报告期] 2011年报 [报表类型] 合并报表 [单位] 元	4.23663e+09	-1.68284e+09	2.76939e+08	2.01382e+08	1.39376e+09	2.04158e+06	-1.99301e+08	30175753330	2.68108e+09	1.66922e+09	1.73279e+09	2.79351e+08	2.23404e+09	2.85424e+09	5.91759e+08	1.57519e+08	1.02203e+09	2.83835e+09	7427120333	1.0097e+09	4.12237e+09	8.44294e+09	5.34039e+09	2.14885e+09	1.51487e+09	4.74321e+08	4.36442e+08	-1.59696e+08	14648625773	1.83772e+10	3.76597e+08	304311372	5.25684e+08	1.65562e+09	1.38434e+08	1.20341e+09	1.10452e+09	1.56556e+09	4.5753e+08	5.46991e+09	6.50733e+08	7.9319e+06	7.93867e+08	3.5671e+09	8.36534e+09	8.6898e+08	8.04146e+08	2.47113e+09	1.11755e+09
所有者权益合计 [报告期] 2012年报 [报表类型] 合并报表 [单位] 元	4.24685e+09	-1.70939e+09	2.80181e+08	2.01062e+08	1.44909e+09	-1.64743e+06	8.5019e+08	33165485340	3.06757e+09	1.73925e+09	1.79972e+09	3.82114e+08	2.63909e+09	2.98147e+09	6.09155e+08	1.62236e+08	1.09677e+09	2.9972e+09	8189250469	1.13754e+09	3.97669e+09	8.87265e+09	8.96098e+09	2.2452e+09	1.53587e+09	5.52039e+08	4.58974e+08	2.51336e+08	1.53909e+10	2.75802e+10	3.79805e+08	2.13697e+09	5.30983e+08	1.93826e+09	1.56071e+08	1.36685e+09	1.18529e+09	1.75369e+09	4.65701e+08	5.65469e+09	8.87943e+08	5.74425e+07	8.65171e+08	3.89247e+09	7.60103e+09	1.40079e+09	8.27748e+08	3.44178e+09	2.14948e+09
所有者权益合计 [报告期] 2013年报 [报表类型] 合并报表 [单位] 元	4.2801e+09	7.69877e+06	2.73664e+08	2.03715e+08	1.53882e+09	4247929789	1.81358e+09	39080562280	3.45137e+09	1.83019e+09	1.90004e+09	4.33576e+08	3.12655e+09	3.20773e+09	6.3931e+08	1.55583e+08	1.92594e+09	2.92539e+09	9176854541	9.77934e+08	3.8426e+09	9.44199e+09	9.99765e+09	2.38401e+09	1.55932e+09	5.80344e+08	4.63561e+08	2.62349e+08	1.864e+10	3.54667e+10	3.60638e+08	2.32087e+09	1.09797e+09	2.086e+09	1.69175e+08	1.55695e+09	1.27241e+09	2.04531e+09	7.17716e+08	6.4146e+09	9.90464e+08	1.19966e+08	9.22484e+08	4.66546e+09	8.60229e+09	1.4683e+09	8.5431e+08	3.20257e+09	2.33676e+09
所有者权益合计 [报告期] 2014年报 [报表类型] 合并报表 [单位] 元	4.29746e+09	1.34961e+07	2.81351e+08	2.0233e+08	1.63648e+09	4.76224e+09	2.20706e+09	45731455240	3.71509e+09	1.93588e+09	1.818e+09	4.98414e+08	3.76454e+09	3.43838e+09	5.53629e+08	1.57628e+08	2.01702e+09	3.0945e+09	10598428806	1.74912e+09	4.35874e+09	9.72007e+09	1.12631e+10	3.77436e+09	2.50304e+09	1.3249e+09	4.36859e+08	2.22297e+08	2.54554e+10	4.51315e+10	3.54045e+08	5.02287e+09	1.09937e+09	2.08572e+09	1.38257e+09	1.39036e+09	1.09822e+09	5.59463e+09	7.06925e+08	7.01643e+09	1.67943e+09	5.28841e+08	9.73208e+08	7.26864e+09	8.69752e+09	1.54618e+09	9.31829e+08	3.95995e+09	2.77681e+09
所有者权益合计 [报告期] 2015年报 [报表类型] 合并报表 [单位] 元	3.07545e+09	1.33902e+07	3.11407e+08	8.78588e+08	2.30283e+09	5.30492e+09	9.25803e+09	56031622000	3.89177e+09	1.9713e+09	3.40822e+09	612897207	4.12808e+09	3419815095	6.16099e+08	1.44151e+08	2.11771e+09	5.05774e+09	11981142071	1.35505e+09	4.58074e+09	9.71028e+09	1.22133e+10	3.48516e+09	2.59475e+09	1.70959e+09	8.32217e+08	1.6993e+08	3.41736e+10	4.85666e+10	2.04399e+09	5.349e+09	1.04718e+09	1.83536e+09	2.11185e+09	2.41237e+09	1.14605e+09	6.12972e+09	6.74784e+08	7276597630	1.4692e+09	5.46549e+08	9.07683e+08	9.43453e+09	8.74517e+09	2.29375e+09	1.03661e+09	5.43006e+09	2.88496e+09
所有者权益合计 [报告期] 2016年报 [报表类型] 合并报表 [单位] 元	3.3185e+09	1.72818e+07	3.19699e+08	9.08536e+08	2.37495e+09	5.77496e+09	1.01138e+10	68976696000	4.1354e+09	2.08768e+09	2.97041e+09	6.79326e+08	6.05373e+09	5.16608e+09	6.2324e+08	4.47265e+07	2.06118e+09	5.00547e+09	12409236276	1.37742e+09	4.72386e+09	9.64059e+09	1.33984e+10	3.57907e+09	2.70004e+09	1.99582e+09	8.45353e+08	2.13504e+08	4.33532e+10	5.49236e+10	2.16153e+09	5.79219e+09	1.28952e+09	1.57382e+09	2.33296e+09	3.10333e+09	1.21519e+09	6.68575e+09	6.85244e+08	7.41307e+09	2.268e+09	5.72869e+08	9.12399e+08	9.9554e+09	7.67355e+09	2.38729e+09	4.42706e+09	4.75932e+09	3.24418e+09
所有者权益合计 [报告期] 2017年报 [报表类型] 合并报表 [单位] 元	8.19819e+09	1.8861e+07	3.20673e+08	9.98024e+08	2.46797e+09	6.32442e+09	1.03769e+10	82925171000	4.31779e+09	2.20012e+09	2.91604e+09	1561221047	7.17785e+09	5.15718e+09	2.57743e+09	6.55097e+07	2.17911e+09	4.79964e+09	12572401985	1.38471e+09	5.3923e+09	8.26769e+09	1.53514e+10	3.33957e+09	2.80679e+09	2.00456e+09	8.18897e+08	1.99087e+08	4.74632e+10	6.68348e+10	2.21689e+09	6.12055e+09	1.32267e+09	1.48428e+09	2.60346e+09	2.68895e+09	1.2731e+09	7.21809e+09	6.68975e+08	7.77508e+09	2.21691e+09	6.19964e+08	1.28826e+09	1.01318e+10	7.99339e+09	2.36571e+09	4.80858e+09	4.66835e+09	3.45942e+09
所有者权益合计 [报告期] 2018年报 [报表类型] 合并报表 [单位] 元	9.45137e+09	1.69805e+07	3.23968e+08	1.09928e+09	2.57014e+09	7.12792e+09	1.06779e+10	92454517000	4.45911e+09	2.98404e+09	2.45418e+09	1.58612e+09	8.2491e+09	5.13555e+09	2.60219e+09	7.58842e+07	9.39912e+08	4.34131e+09	10384497513	1.35015e+09	5.46258e+09	5.77673e+09	1.6452e+10	3.41525e+09	3.85178e+09	2.122e+09	8.70377e+08	2.04203e+08	4.61529e+10	9.27147e+10	8.3732e+08	6.66752e+09	1257813277	1.0328e+09	2.90974e+09	2.32781e+09	1.34683e+09	7.75664e+09	6.70409e+08	7.72582e+09	2.39055e+09	7.0055e+08	1.31463e+09	5.47606e+09	8.13395e+09	2.43125e+09	4.90543e+09	4.28012e+09	3.91458e+09
所有者权益合计 [报告期] 2019年报 [报表类型] 合并报表 [单位] 元	9.9267e+09	1.14416e+07	3.29428e+08	1.33921e+09	2.65454e+09	7.45368e+09	1.10027e+10	107496097000	4.7313e+09	3.19192e+09	2.45623e+09	1.60329e+09	9.50988e+09	5.11197e+09	2.73999e+09	9.10461e+07	8.74926e+08	4.90741e+09	10496563781	1.28538e+09	5.44817e+09	5721870155	1.74847e+10	3.72359e+09	3.6334e+09	1.98273e+09	8.56246e+08	2.14897e+08	4.39341e+10	1.12048e+11	6.04223e+08	6.87685e+09	1.26707e+09	6.75149e+08	3.07369e+09	2.37958e+09	1.47883e+09	8.33309e+09	6.20405e+08	8.2993e+09	2.42641e+09	1.655e+09	1.61228e+10	6.1917e+09	8.11515e+09	2.43698e+09	2.49246e+09	4.34988e+09	3.91052e+09
所有者权益合计 [报告期] 2020年报 [报表类型] 合并报表 [单位] 元	1.07209e+10	2.56423e+07	3.36249e+08	1.38465e+09	2.79996e+09	8.27469e+09	1.38883e+10	124237100000	4.84464e+09	3.47379e+09	1.83896e+09	1.51208e+09	9.91522e+09	4.96209e+09	2.38797e+09	1.32013e+08	9.51125e+08	6.31218e+09	10986474009	1.21944e+09	8.84504e+09	4.43696e+09	1.87945e+10	4.88213e+09	3.52058e+09	1.56989e+09	8.93292e+08	2.1352e+08	5.34803e+10	1.1688e+11	6.25977e+08	6.26224e+09	1.15173e+09	6.76638e+08	3.16912e+09	2.7524e+09	1.5434e+09	8.97947e+09	6.29567e+08	8.09168e+09	2.57089e+09	1.70198e+09	2.07215e+10	3.4775e+09	2.45605e+10	2.80417e+09	1.70329e+09	4.3883e+09	3.68899e+09
所有者权益合计 [报告期] 2021年报 [报表类型] 合并报表 [单位] 元	1.02009e+10	2.40027e+07	3.43451e+08	1.45719e+09	3.01323e+09	8.51206e+09	1.45041e+10	134825076000	5.036e+09	3.33436e+09	1.79033e+09	1.3673e+09	1.06777e+10	4.99479e+09	2.24786e+09	4.15484e+08	8.12736e+08	6.27641e+09	8555444589	1.11609e+09	8.7844e+09	4.55238e+09	1.99627e+10	5.94095e+09	3.13046e+09	1.73412e+09	8.23557e+08	2.14603e+08	5.58662e+10	1.07925e+11	6.79684e+08	5.99015e+09	1.09811e+09	3.80362e+08	3.26441e+09	2.30579e+09	1.65864e+09	9.52578e+09	4.6289e+08	8.36712e+09	2.73324e+09	1.789e+09	2.02424e+10	3.28795e+09	2.62422e+10	2.94704e+09	1.58624e+09	4.77448e+09	5.02233e+09
所有者权益合计 [报告期] 2022年报 [报表类型] 合并报表 [单位] 元	8.46137e+09	3.04848e+08	3.53578e+08	1.65623e+09	3.13642e+09	8.47075e+09	1.49411e+10	151923802000	5.1996e+09	3.35067e+09	1.38401e+09	1.10838e+09	1.08126e+10	5.53904e+09	2.05898e+09	4.23262e+08	8.53869e+08	8.60035e+09	9240646784	1.07728e+09	8.91935e+09	2.97549e+09	1.84347e+10	6.48177e+09	2.38305e+09	1.82891e+09	6.46461e+08	2.01347e+08	6.29488e+10	1.01876e+11	9.39107e+08	6.04384e+09	9.66586e+08	3.20565e+08	3.37516e+09	2.98312e+09	1.73648e+09	9.88796e+09	5.42543e+08	9.40791e+09	2.86539e+09	1.7233e+09	2.07795e+10	2.44226e+09	2.37194e+10	3.12668e+09	1.51589e+09	4.54298e+09	5.01048e+09
所有者权益合计 [报告期] 2023年报 [报表类型] 合并报表 [单位] 元
[truncated: 672 more columns]
