# Supplementary material for: Can systematic skewness factors predict future interest rates: Evidence from China
Source: PLoS One. 2026 Feb 5;21(2):e0334345. doi: 10.1371/journal.pone.0334345 (PMC12875505; doi:10.1371/journal.pone.0334345)
Supplement: S2 File — Data2.zip contains data including trading date, total owner’s equity, total asset growth rate, risk-free rate, return on equity and monthly stock data. (ZIP) [file pone.0334345.s002.zip › Total owner's equity/Total owner's equity:pub.xlsx]

## Sheet: Sheet1
证券代码	000027.SZ	000037.SZ	000040.SZ	000155.SZ	000407.SZ	000421.SZ	000531.SZ	000537.SZ	000539.SZ	000543.SZ	000544.SZ	000591.SZ	000593.SZ	000598.SZ	000600.SZ	000601.SZ	000605.SZ	000685.SZ	000690.SZ	000722.SZ	000767.SZ	000791.SZ	000809.SZ	000862.SZ	000875.SZ	000883.SZ	000899.SZ	000958.SZ	000966.SZ	000993.SZ	001210.SZ	001258.SZ	001286.SZ	001289.SZ	001299.SZ	001331.SZ	001376.SZ	001896.SZ	002015.SZ	002039.SZ	002256.SZ	002479.SZ	002608.SZ	002616.SZ	002893.SZ	002911.SZ	003035.SZ	003039.SZ	003816.SZ
证券简称	深圳能源	深南电A	东旭蓝天	川能动力	胜利股份	南京公用	穗恒运A	中绿电	粤电力A	皖能电力	中原环保	太阳能	德龙汇能	兴蓉环境	建投能源	韶能股份	渤海股份	中山公用	宝新能源	湖南发展	晋控电力	甘肃能源	铁岭新城	银星能源	吉电股份	湖北能源	赣能股份	电投产融	长源电力	闽东电力	金房能源	立新能源	陕西能源	龙源电力	美能能源	胜通能源	百通能源	豫能控股	协鑫能科	黔源电力	兆新股份	富春环保	江苏国信	长青集团	京能热力	佛燃能源	南网能源	顺控发展	中国广核
所有者权益合计 [报告期] 1995年报 [报表类型] 合并报表 [单位] 元	1.50585e+09	5.40024e+08	5.0002e+08		8.2175e+07	5.97194e+07	4.25306e+08	2.61308e+08	4015672785	1.20881e+09	4.31887e+08	1.18196e+08	1.40543e+08	6.51047e+07	81991902	540549487	37000000	1.20045e+08	33753868	6.00314e+07	420840027	5.17769e+07	1.6543e+08	4.25233e+07		2.0923e+08	168147820											183137015
所有者权益合计 [报告期] 1996年报 [报表类型] 合并报表 [单位] 元	1.72302e+09	5.52663e+08	6.38082e+08		1.80223e+08	1.49316e+08	4.64911e+08	2.90359e+08	4937213914	1.68573e+09	4.54053e+08	1.20841e+08	1.58247e+08	2.38125e+08	188129253	828163275	1.14086e+08	1.60157e+08	106519537	7.2608e+07	487267119	7.42909e+07	1.84543e+08	6.15601e+07		2.32876e+08	186885946	1.66167e+08										518786131
所有者权益合计 [报告期] 1997年报 [报表类型] 合并报表 [单位] 元	2.22097e+09	5.66962e+08	8.94481e+08	5.05751e+08	3.08114e+08	2.6423e+08	6.74675e+08	2.9586e+08	5.37879e+09	1.9466e+09	4.87622e+08	1.36144e+08	1.76543e+08	3.36013e+08	318001074	884162145	1.28045e+08	2.88233e+08	2.27677e+08	2.18671e+08	6.70855e+08	3.56594e+08	2.06448e+08	8.2348e+07		2.92686e+08	1012695941	1.68752e+08	4.43213e+08	1.55541e+08								886863206
所有者权益合计 [报告期] 1998年报 [报表类型] 合并报表 [单位] 元	2.39889e+09	5.8294e+08	9.36851e+08	4.524e+08	3.92675e+08	3.10091e+08	7.38202e+08	3.19329e+08	5.80454e+09	2.2548e+09	5.28609e+08	1.6202e+08	2.84973e+08	3.7391e+08	3.55406e+08	1.21041e+09	1.64131e+08	2.89957e+08	2.50382e+08	2.46445e+08	7.95112e+08	3.63774e+08	2.29712e+08	4.38906e+08		6.69014e+08	1.13854e+09	1.98282e+08	4.65386e+08	3.06438e+08								1010912019
所有者权益合计 [报告期] 1999年报 [报表类型] 合并报表 [单位] 元	2.60046e+09	5.94048e+08	1293146261	5.52996e+08	4.46154e+08	4.13583e+08	7.39202e+08	3.90613e+08	6.40822e+09	2.31639e+09	3.04382e+08	1.50228e+08	2.84053e+08	5.35484e+08	3.0481e+08	1.29298e+09	1.01863e+08	2.77292e+08	3.30514e+08	7.97337e+08	7.56614e+08	3.38313e+08	2.3085e+08	4.38956e+08	1.30184e+09	7.30621e+08	1.26423e+09	5.10562e+08	4.90251e+08	3.14704e+08								894089389
所有者权益合计 [报告期] 2000年报 [报表类型] 合并报表 [单位] 元	4.35171e+09	7.17542e+08	1303043159	1.31513e+09	6.53546e+08	4.23304e+08	8.3858e+08	8.25655e+08	7.24651e+09	2.35542e+09	3.08986e+08	2.48349e+08	2.96638e+08	5.8448e+08	3.15525e+08	1.85908e+09	1.02038e+08	2.87773e+08	3.34986e+08	8.49003e+08	1.5011e+09	3.67804e+08	2.42882e+08	7.36042e+08	1.37011e+09	7.60524e+08	1.46373e+09	5.50415e+08	9.90345e+08	1.46671e+09								987360043
所有者权益合计 [报告期] 2001年报 [报表类型] 合并报表 [单位] 元	4.62602e+09	9.76375e+08	1082118551	1.38256e+09	6.00198e+08	4.23218e+08	9.01144e+08	8.54102e+08	8.48734e+09	2.38419e+09	7.56664e+07	2.77654e+08	3.1107e+08	8.02491e+08	3.0964e+08	1.9674e+09	1.02915e+08	3.0902e+08	3.26866e+08	8.32917e+08	1.51465e+09	3.58927e+08	1.6707e+08	7.41031e+08	1.38053e+09	7.99684e+08	1.41187e+09	6.138e+08	9.7938e+08	1.46755e+09								9.03789e+08	5.62701e+07	1.66622e+08
所有者权益合计 [报告期] 2002年报 [报表类型] 合并报表 [单位] 元	5.40896e+09	1.18967e+09	840931570	1.41265e+09	5.85866e+08	4.35664e+08	9.31321e+08	7.98677e+08	8.18492e+09	2.35228e+09	3.29885e+07	3.20041e+08	2.7528e+08	8.29726e+08	2.9535e+08	2.06482e+09	1.26106e+08	3.17854e+08	3.33508e+08	1.0859e+09	1.56119e+09	3.60086e+08	1.09425e+08	7.63832e+08	2.33677e+09	8.3141e+08	1.43359e+09	1.19058e+09	1.05257e+09	1.4836e+09								9.10663e+08	7.19154e+07	1.94295e+08
所有者权益合计 [报告期] 2003年报 [报表类型] 合并报表 [单位] 元	6.74235e+09	1.60806e+09	867901639	1.49485e+09	6.06302e+08	5.00719e+08	1.10535e+09	4.20878e+08	9.64284e+09	3.10593e+09	3.13923e+08	3.33463e+08	2.84298e+08	1.07589e+09	7.3264e+08	2.21897e+09	1.39281e+08	3.36939e+08	4.6144e+08	1.09347e+09	1.77154e+09	3.77221e+08	1.39064e+08	5.7314e+08	2.42801e+09	8.4833e+08	1.51469e+09	1.2868e+09	1.08061e+09	1.39872e+09								9.36391e+08	9.19342e+07	2.31286e+08
所有者权益合计 [报告期] 2004年报 [报表类型] 合并报表 [单位] 元	7.45826e+09	1.87368e+09	8.80058e+08	1.47476e+09	6.06582e+08	5.41202e+08	1.70181e+09	5.57585e+08	1.00104e+10	3.1364e+09	3.40218e+08	3.88576e+08	2.84681e+08	9.4077e+08	8.41939e+08	2.59964e+09	1.47382e+08	3.33747e+08	4.83417e+08	9.55429e+08	1.84038e+09	2.51445e+08	1.53661e+08	1.42389e+08	2.44113e+09	8.67978e+08	1.49518e+09	1.27413e+09	1.1803e+09	1.23093e+09								8.26203e+08	238106774	3.21197e+08
所有者权益合计 [报告期] 2005年报 [报表类型] 合并报表 [单位] 元	8.11648e+09	1.69827e+09	9.59999e+08	1.66354e+09	6.34512e+08	4.08695e+08	1.77397e+09	6.39779e+08	1.04656e+10	2.95661e+09	3.46276e+08	3.9694e+08	2.87943e+08	7.69517e+08	8.75382e+08	2.71332e+09	1.21804e+08	3.40045e+08	5.24133e+08	1.55317e+09	1.93182e+09	2.53675e+08	1.64086e+08	1.54291e+08	2.25194e+09	9.02679e+08	1.53056e+09	1.29634e+09	1.63198e+09	1.30124e+09								8.27764e+08	2.57942e+08	6.06687e+08	6.56815e+07
所有者权益合计 [报告期] 2006年报 [报表类型] 合并报表 [单位] 元	1.19698e+10	1794378000	1.11613e+09	1.77527e+09	6.69654e+08	5.4481e+08	1.75277e+09	5.94052e+08	11441751793	3.03511e+09	3.33531e+08	3.85185e+08	2.00657e+08	8.1519e+08	2.3357e+09	2.76012e+09	54390287	3.52412e+08	1.67247e+09	9.85062e+08	2.22272e+09	3.09893e+08	1.25082e+08	2.0275e+08	2.32586e+09	1.07503e+09	1.57113e+09	1.15281e+09	1.6845e+09	1.37402e+09				5.06057e+09				7.59817e+08	2.87476e+08	5.29317e+08	6.51182e+07
所有者权益合计 [报告期] 2007年报 [报表类型] 合并报表 [单位] 元	1.37749e+10	1866210000	1.1171e+09	1.80778e+09	7.47487e+08	9.17405e+08	1.71134e+09	6.688e+08	12015145781	6.11956e+09	3.86669e+08	4.13972e+08	2.09689e+08	7.74208e+08	4.21369e+09	3.34991e+09	-9.59216e+07	3.8819e+08	2.75692e+09	7.55587e+08	3.49461e+09	3.19788e+08	1.3098e+08	2.41475e+08	2.4097e+09	1.06997e+09	1.5849e+09	1.1644e+09	3.21233e+09	1.37545e+09				6.54378e+09				8.01647e+08	3.33503e+08	5.44568e+08	1.05175e+08	2.19129e+08						2.95488e+07
所有者权益合计 [报告期] 2008年报 [报表类型] 合并报表 [单位] 元	1.36793e+10	1.93588e+09	9.55038e+08	1.91559e+09	9.4219e+08	9.87229e+08	1.56642e+09	6.6031e+08	11123533285	4.17138e+09	4.55606e+08	4.20827e+08	2.05391e+08	7.59818e+08	3.99104e+09	3.14899e+09	6.36754e+07	3.42794e+09	2.39922e+09	8.80056e+08	2.25582e+09	3.40504e+08	1.34246e+08	2.70317e+08	2.32752e+09	1.1775e+09	1.40794e+09	8.3174e+08	1.87157e+09	1.42487e+09				7.63934e+09				3.9622e+08	3.76043e+08	1.33224e+09	3.91537e+08	2.86958e+08	6.47264e+08	343658747		4.21753e+08		3.79188e+07
所有者权益合计 [报告期] 2009年报 [报表类型] 合并报表 [单位] 元	1.56845e+10	2.05589e+09	1.01633e+09	1.94031e+09	1.14268e+09	9.79373e+08	2.14863e+09	7.89381e+08	12054819667	5.60414e+09	5.14328e+08	4.42127e+08	276912774	6.39786e+08	4.06878e+09	3.14983e+09	6.47965e+07	4.2687e+09	2.97326e+09	2.48224e+08	2.2869e+09	3.42975e+08	1.32871e+08	3.16428e+08	2.48783e+09	1.22296e+09	1.4988e+09	-4.43866e+08	2.08002e+09	1.48877e+09				2.64915e+10				2.18026e+08	5.40623e+08	1.54585e+09	5.01337e+08	3.48752e+08	8.34013e+08	3.55773e+08		5.07543e+08		1.95581e+09
所有者权益合计 [报告期] 2010年报 [报表类型] 合并报表 [单位] 元	1.64152e+10	1.93246e+09	8.83473e+08	1.70392e+09	1456145057	1.08265e+09	2.42198e+09	9.59923e+08	13084376876	5.32266e+09	5.88067e+08	5.31215e+08	2.82741e+08	1.64255e+09	4.09579e+09	3.19819e+09	5.8033e+07	4.88574e+09	3.18873e+09	1.85789e+09	1.54527e+09	3.48183e+08	1.35921e+08	5.25146e+08	2.54536e+09	9.29357e+09	1.45149e+09	-4.15081e+08	1.82913e+09	1.619e+09				27413755000				8.15575e+08	5.5881e+08	3.03964e+09	5.36571e+08	1.82477e+09	1.03364e+09	4.34111e+08		7.45571e+08		1.57965e+09
所有者权益合计 [报告期] 2011年报 [报表类型] 合并报表 [单位] 元	1.6921e+10	1.88781e+09	9.85644e+08	1.4832e+09	1.40261e+09	1.1077e+09	2.22092e+09	1.35743e+09	13251502900	4.9102e+09	6.73722e+08	5.13142e+08	3.3394e+08	3.72714e+09	4.06763e+09	3.25117e+09	5.61966e+07	5.7185e+09	3.30695e+09	1.94079e+09	7.65271e+08	3.36535e+08	2.10781e+09	6.69274e+08	2.96697e+09	9.81432e+09	1.17995e+09	-6.97862e+08	1.74272e+09	1.58578e+09				3.10635e+10				8.01047e+08	7.94061e+08	3.23749e+09	5.63968e+08	1.90803e+09	1.98077e+09	1.13205e+09				1.61862e+09	2.32297e+10
所有者权益合计 [报告期] 2012年报 [报表类型] 合并报表 [单位] 元	1.75489e+10	1.72281e+09	1.16478e+09	1.46313e+09	1.31512e+09	1.1754e+09	2.46758e+09	1.51465e+09	21974756528	5.6843e+09	7.76953e+08	5.3249e+08	3.35828e+08	4.35593e+09	4.22866e+09	3.3691e+09	6.15208e+07	6.08772e+09	3.83149e+09	2.09718e+09	8.04641e+08	3.39107e+09	2.74045e+09	5.05054e+08	2.50133e+09	13598493646	1.32507e+09	-7.66656e+08	1.85914e+09	1.63976e+09				3.73152e+10				8.51606e+08	8.00637e+08	3.55619e+09	5.64064e+08	2.13206e+09	2.04171e+09	1.0812e+09	4.3015e+07			1.73289e+09	2.39553e+10
所有者权益合计 [报告期] 2013年报 [报表类型] 合并报表 [单位] 元	1.88395e+10	1.79978e+09	1.25248e+09	7.56391e+08	1.341e+09	1.25728e+09	2.71156e+09	2.0666e+09	25592670852	9975620437	8.4435e+08	5.6051e+08	6.67322e+08	6.80078e+09	5180919194	3.72893e+09	3.43854e+08	6.58617e+09	4.58555e+09	2.27443e+09	5.30442e+09	3.65588e+09	3.44986e+09	3.45452e+08	4.30224e+09	1.45014e+10	1.7731e+09	6.87091e+08	2.21338e+09	1.70398e+09				3.85862e+10			4.38139e+07	1.19603e+09	4.00721e+08	3.37911e+09	5.15763e+08	2.30055e+09	2.14307e+09	1.07015e+09	1.78919e+08	1.60242e+09		1.82697e+09	3.15484e+10
所有者权益合计 [报告期] 2014年报 [报表类型] 合并报表 [单位] 元	2.03546e+10	1.37815e+09	1.26855e+09	-8.77314e+08	2.02575e+09	1.41398e+09	3.47777e+09	2.49864e+09	27784219709	1.25141e+10	9.02879e+08	4.77754e+08	6.64896e+08	7.49145e+09	1.09626e+10	3.9974e+09	1.08436e+09	7.63594e+09	5.01386e+09	2.49481e+09	6.09192e+09	3.78534e+09	3.47863e+09	1.86364e+09	4.55821e+09	1.56759e+10	2.11355e+09	8.30578e+08	2.52952e+09	1.55123e+09	1.95342e+08			4.12422e+10	2.80195e+08		6.4092e+07	3.71537e+09	-6.57036e+08	3.89574e+09	5.61749e+08	2.47233e+09	2.14137e+08	1.66222e+09	2.36565e+08	1.81554e+09		2.01938e+09	5.94003e+10
所有者权益合计 [报告期] 2015年报 [报表类型] 合并报表 [单位] 元	2.48679e+10	5.48911e+08	1.32558e+09	-1.62813e+09	2.09936e+09	3.51155e+09	3.94791e+09	2.74165e+09	30222195397	1.31008e+10	3.93718e+09	6.21857e+09	6.49823e+08	8.31509e+09	1.25699e+10	4.19788e+09	1.13873e+09	1.10391e+10	5.05823e+09	2.69804e+09	7.44613e+09	3.76945e+09	3.24431e+09	1.72559e+09	4.7515e+09	2.44437e+10	2.62363e+09	2.32002e+09	3.43996e+09	1.56601e+09	2.37189e+08			4.47714e+10	1.88243e+08		1.68395e+08	4.42138e+09	3.29436e+08	4.29609e+09	6.00427e+08	3.13414e+09	-5.25534e+09	1.62128e+09	2.87388e+08	2.03286e+09		1.61607e+09	8.32138e+10
所有者权益合计 [报告期] 2016年报 [报表类型] 合并报表 [单位] 元	2.48277e+10	2.02397e+09	1.09639e+10	2.85394e+09	2.51911e+09	3.57838e+09	4.28387e+09	3.27905e+09	29336564762	1.48786e+10	5.25807e+09	1.15211e+10	1.10544e+09	9.15291e+09	1.32722e+10	4.49834e+09	1.18367e+09	1.15048e+10	8.23856e+09	2.84691e+09	1.05385e+10	5.15341e+09	3.00384e+09	2.93492e+09	8.59971e+09	2.64534e+10	4.76869e+09	2.58605e+09	3.64731e+09	1.61501e+09	3.3421e+08			4.80182e+10	261307400		2.29664e+08	4.92466e+09	2.89532e+08	4.17114e+09	2.24104e+09	3.21002e+09	2.02174e+10	1.97905e+09	3.3969e+08	2208699619	1.19246e+09	1.86155e+09	8.00278e+10
所有者权益合计 [报告期] 2017年报 [报表类型] 合并报表 [单位] 元	2.47226e+10	2.02435e+09	1.15595e+10	3.6763e+09	2.69847e+09	3.42175e+09	4.21516e+09	9.65865e+09	29702860013	1.37842e+10	5.57528e+09	1.22492e+10	1.10825e+09	1.01842e+10	1.2994e+10	4.7405e+09	2.4753e+09	1.22358e+10	8.48589e+09	2.92441e+09	8.01453e+09	5.79839e+09	3.10494e+09	2.72943e+09	8.47167e+09	2.81945e+10	4.46858e+09	2.75345e+09	3.41177e+09	2.32141e+09	4.07359e+08			5.34168e+10	392320500		3.26956e+08	7.33722e+09	3.13383e+08	4.43683e+09	2.30553e+09	3.18936e+09	2.26093e+10	2.09975e+09	6.09886e+08	2.85762e+09	1.40122e+09	1.40096e+09	1.00899e+11
所有者权益合计 [报告期] 2018年报 [报表类型] 合并报表 [单位] 元	2.74836e+10	2.0368e+09	1.45712e+10	3.78842e+09	2.73726e+09	3.45889e+09	4.24034e+09	1.06841e+10	31517821647	1.43951e+10	6.08577e+09	1.28743e+10	9.26584e+08	1.11529e+10	1.34556e+10	4.81383e+09	2.61914e+09	1.25913e+10	8.85979e+09	2.97527e+09	8.06351e+09	6.1973e+09	3.2016e+09	2.63641e+09	1.03442e+10	2.93696e+10	4.65708e+09	3.60549e+09	3.56483e+09	1.92361e+09	3.89135e+08	1.3094e+09	1.58726e+10	5.67693e+10	453488300	4.07627e+08	3.54535e+08	6.46673e+09	6.07053e+08	4.76706e+09	1.94241e+09	4.01044e+09	3.06685e+10	2.11498e+09	6.37834e+08	3.08769e+09	1.91763e+09	1.67646e+09	1.13126e+11
所有者权益合计 [报告期] 2019年报 [报表类型] 合并报表 [单位] 元	3.35849e+10	2.06249e+09	1.35206e+10	4.22209e+09	2.91199e+09	3.57612e+09	4.61866e+09	1.36103e+10	34189685366	1.82394e+10	6.43559e+09	1.34667e+10	9.86274e+08	1.19949e+10	1.38838e+10	5.11164e+09	2.79043e+09	1.34762e+10	9.50151e+09	3.01039e+09	7.98869e+09	7.13402e+09	3.11639e+09	2.65448e+09	1.0671e+10	3.35972e+10	4.79601e+09	3.06936e+10	4.4187e+09	2.05669e+09	4.54286e+08	1.36129e+09	1.68154e+10	6.07709e+10	4.79964e+08	4.31748e+08	4.38357e+08	6.51371e+09	7.68396e+09	5.01013e+09	1.6406e+09	4.62844e+09	3.6773e+10	2.42756e+09	6.36127e+08	3.73143e+09	4.49016e+09	1.98721e+09	1.35294e+11
所有者权益合计 [报告期] 2020年报 [报表类型] 合并报表 [单位] 元	4.18536e+10	2.08774e+09	1.21952e+10	4.5502e+09	2.9014e+09	3.85427e+09	5.88407e+09	1.53567e+10	35743414839	1.9353e+10	6.86234e+09	1.4165e+10	1.04991e+09	1.31437e+10	1.47193e+10	5.05709e+09	2.80889e+09	1.43899e+10	1.08997e+10	3.08499e+09	8.62152e+09	7.49452e+09	3.05617e+09	2.68556e+09	1.12972e+10	3.50542e+10	5.03533e+09	3.33681e+10	4.3922e+09	1.96668e+09	5.48446e+08	1.74134e+09	1.84721e+10	6.68716e+10	5.77725e+08	5.65627e+08	5.06338e+08	6.86917e+09	8.37145e+09	5.55794e+09	1.69487e+09	4.56191e+09	3.93611e+10	2.75291e+09	6.10779e+08	4.004e+09	4.84243e+09	2.26136e+09	1.41631e+11
所有者权益合计 [报告期] 2021年报 [报表类型] 合并报表 [单位] 元	4.95872e+10	1.57834e+09	1.1582e+10	7.26955e+09	3.02167e+09	4.06987e+09	5.84943e+09	1.39368e+10	32745870423	1.66756e+10	7.23505e+09	1.49076e+10	1.10302e+09	1.43443e+10	1.21385e+10	5.02641e+09	2.6003e+09	1.54469e+10	1.11726e+10	3.13937e+09	9.27597e+09	8.08572e+09	2.91458e+09	2.78952e+09	1.42802e+10	3.6355e+10	4.70069e+09	2.5421e+10	9.54041e+09	2.08464e+09	1.24768e+09	1.88382e+09	1.87874e+10	7.27187e+10	6.79277e+08	7.14866e+08	6.2258e+08	5.56841e+09	8.0173e+09	5.79546e+09	1.25059e+09	4.29385e+09	3.80595e+10	2.45104e+09	6.38664e+08	5.59501e+09	6.40242e+09	2.83919e+09	1.5091e+11
所有者权益合计 [报告期] 2022年报 [报表类型] 合并报表 [单位] 元	5.43208e+10	1.39282e+09	1.12617e+10	8.77888e+09	3.09552e+09	4.01398e+09	5.53864e+09	1.76819e+10	28722530756	1.69752e+10	7.55398e+09	2.1838e+10	1.1558e+09	1.57355e+10	1.23936e+10	4.88459e+09	2.62527e+09	15958479680	1.12881e+10	3.18152e+09	1.07424e+10	9.37614e+09	2.87845e+09	2.94721e+09	1.99385e+10	3.67232e+10	4.73684e+09	2.80126e+10	9.85294e+09	2.2677e+09	1.32097e+09	2.86906e+09	2.1314e+10	8.00789e+10	1.22892e+09	1.58623e+09	7.32293e+08	4.03769e+09	1.21842e+10	6.41617e+09	1.23367e+09	4.41424e+09	3.81538e+10	2.51e+09	6.69557e+08	6.42922e+09	7.05165e+09	3.07528e+09	1.5793e+11
所有者权益合计 [报告期] 2023年报 [报表类型] 合并报表 [单位] 元
[truncated: 88 more columns]
