# Supplementary material for: Can systematic skewness factors predict future interest rates: Evidence from China
Source: PLoS One. 2026 Feb 5;21(2):e0334345. doi: 10.1371/journal.pone.0334345 (PMC12875505; doi:10.1371/journal.pone.0334345)
Supplement: S2 File — Data2.zip contains data including trading date, total owner’s equity, total asset growth rate, risk-free rate, return on equity and monthly stock data. (ZIP) [file pone.0334345.s002.zip › Total owner's equity/Total owner's equity:tele.xlsx]

## Sheet: Sheet1
证券代码	002467.SZ	300578.SZ	300921.SZ	300959.SZ	600050.SH	600941.SH	601698.SH	601728.SH
证券简称	二六三	会畅通讯	南凌科技	线上线下	中国联通	中国移动	中国卫通	中国电信
所有者权益合计 [报告期] 1995年报 [报表类型] 合并报表 [单位] 元
所有者权益合计 [报告期] 1996年报 [报表类型] 合并报表 [单位] 元
所有者权益合计 [报告期] 1997年报 [报表类型] 合并报表 [单位] 元
所有者权益合计 [报告期] 1998年报 [报表类型] 合并报表 [单位] 元
所有者权益合计 [报告期] 1999年报 [报表类型] 合并报表 [单位] 元					11086443386
所有者权益合计 [报告期] 2000年报 [报表类型] 合并报表 [单位] 元					58197096452
所有者权益合计 [报告期] 2001年报 [报表类型] 合并报表 [单位] 元					62278767459
所有者权益合计 [报告期] 2002年报 [报表类型] 合并报表 [单位] 元					64927217605			133116535755
所有者权益合计 [报告期] 2003年报 [报表类型] 合并报表 [单位] 元					68765844102			150097869918
所有者权益合计 [报告期] 2004年报 [报表类型] 合并报表 [单位] 元					71654477750			182121441787
所有者权益合计 [报告期] 2005年报 [报表类型] 合并报表 [单位] 元	2.23083e+08				75052611867			2.0251e+11
所有者权益合计 [报告期] 2006年报 [报表类型] 合并报表 [单位] 元	1.32018e+08				75582781304			2.23643e+11
所有者权益合计 [报告期] 2007年报 [报表类型] 合并报表 [单位] 元	1.98582e+08				92937454830			2.37734e+11
所有者权益合计 [报告期] 2008年报 [报表类型] 合并报表 [单位] 元	267049266				208996587710			2.29286e+11
所有者权益合计 [报告期] 2009年报 [报表类型] 合并报表 [单位] 元	2.66087e+08				208845472532			2.36902e+11
所有者权益合计 [报告期] 2010年报 [报表类型] 合并报表 [单位] 元	1.04877e+09				208180446014			2.45945e+11
所有者权益合计 [报告期] 2011年报 [报表类型] 合并报表 [单位] 元	1.0719e+09	68508500			208610696053			2.56787e+11
所有者权益合计 [报告期] 2012年报 [报表类型] 合并报表 [单位] 元	1.29205e+09	105083100			212234313265			2.65998e+11
所有者权益合计 [报告期] 2013年报 [报表类型] 合并报表 [单位] 元	1.3253e+09	1.22183e+08			221626104164			2.78658e+11
所有者权益合计 [报告期] 2014年报 [报表类型] 合并报表 [单位] 元	1.41823e+09	1.35823e+08			230327921202		9.99812e+09	2.90115e+11
所有者权益合计 [报告期] 2015年报 [报表类型] 合并报表 [单位] 元	2.20387e+09	1.39207e+08			234046375701		1.0964e+10	3.04758e+11
所有者权益合计 [报告期] 2016年报 [报表类型] 合并报表 [单位] 元	1.88994e+09	1.3069e+08	7.71936e+07		230506969079		1.26031e+10	3.16302e+11
所有者权益合计 [报告期] 2017年报 [报表类型] 合并报表 [单位] 元	1.90167e+09	2.88096e+08	1.14306e+08	1.25155e+08	307018363115		1.2657e+10	3.26704e+11
所有者权益合计 [报告期] 2018年报 [报表类型] 合并报表 [单位] 元	1.9808e+09	3.15531e+08	1.54486e+08	1.80337e+08	316940293218	1020509000000	1.35393e+10	344106000000
所有者权益合计 [报告期] 2019年报 [报表类型] 合并报表 [单位] 元	2.14889e+09	1112115173	2.01322e+08	2.40958e+08	323495918907	1071989000000	1.531e+10	355047000000
所有者权益合计 [报告期] 2020年报 [报表类型] 合并报表 [单位] 元	2.45868e+09	1.31461e+09	8.051e+08	3.24277e+08	331473955574	1117472000000	1.54228e+10	366182000000
所有者权益合计 [报告期] 2021年报 [报表类型] 合并报表 [单位] 元	2.30533e+09	1.65015e+09	8.12935e+08	1.13476e+09	336210351900	1174992000000	1.57751e+10	4.31176e+11
所有者权益合计 [报告期] 2022年报 [报表类型] 合并报表 [单位] 元	2.36478e+09	1.66456e+09	8.26467e+08	1.16578e+09	347274473340	1266123000000	1.92009e+10	4.36428e+11
所有者权益合计 [报告期] 2023年报 [报表类型] 合并报表 [单位] 元
