# Supplementary material for: Can systematic skewness factors predict future interest rates: Evidence from China
Source: PLoS One. 2026 Feb 5;21(2):e0334345. doi: 10.1371/journal.pone.0334345 (PMC12875505; doi:10.1371/journal.pone.0334345)
Supplement: S2 File — Data2.zip contains data including trading date, total owner’s equity, total asset growth rate, risk-free rate, return on equity and monthly stock data. (ZIP) [file pone.0334345.s002.zip › Trading date/Daily trading date.CSV]

�նȽ�������	�¶�����
1997/1/2	1
1997/1/3	1
1997/1/6	1
1997/1/7	1
1997/1/8	1
1997/1/9	1
1997/1/10	1
1997/1/13	1
1997/1/14	1
1997/1/15	1
1997/1/16	1
1997/1/17	1
1997/1/20	1
1997/1/21	1
1997/1/22	1
1997/1/23	1
1997/1/24	1
1997/1/27	1
1997/1/28	1
1997/1/29	1
1997/1/30	1
1997/1/31	1
1997/2/17	2
1997/2/18	2
1997/2/19	2
1997/2/20	2
1997/2/21	2
1997/2/24	2
1997/2/25	2
1997/2/26	2
1997/2/27	2
1997/2/28	2
1997/3/3	3
1997/3/4	3
1997/3/5	3
1997/3/6	3
1997/3/7	3
1997/3/10	3
1997/3/11	3
1997/3/12	3
1997/3/13	3
1997/3/14	3
1997/3/17	3
1997/3/18	3
1997/3/19	3
1997/3/20	3
1997/3/21	3
1997/3/24	3
1997/3/25	3
1997/3/26	3
1997/3/27	3
1997/3/28	3
1997/3/31	3
1997/4/1	4
1997/4/2	4
1997/4/3	4
1997/4/4	4
1997/4/7	4
1997/4/8	4
1997/4/9	4
1997/4/10	4
1997/4/11	4
1997/4/14	4
1997/4/15	4
1997/4/16	4
1997/4/17	4
1997/4/18	4
1997/4/21	4
1997/4/22	4
1997/4/23	4
1997/4/24	4
1997/4/25	4
1997/4/28	4
1997/4/29	4
1997/4/30	4
1997/5/5	5
1997/5/6	5
1997/5/7	5
1997/5/8	5
1997/5/9	5
1997/5/12	5
1997/5/13	5
1997/5/14	5
1997/5/15	5
1997/5/16	5
1997/5/19	5
1997/5/20	5
1997/5/21	5
1997/5/22	5
1997/5/23	5
1997/5/26	5
1997/5/27	5
1997/5/28	5
1997/5/29	5
1997/5/30	5
1997/6/2	6
1997/6/3	6
1997/6/4	6
1997/6/5	6
1997/6/6	6
1997/6/9	6
1997/6/10	6
1997/6/11	6
1997/6/12	6
1997/6/13	6
1997/6/16	6
1997/6/17	6
1997/6/18	6
1997/6/19	6
1997/6/20	6
1997/6/23	6
1997/6/24	6
1997/6/25	6
1997/6/26	6
1997/6/27	6
1997/7/2	7
1997/7/3	7
1997/7/4	7
1997/7/7	7
1997/7/8	7
1997/7/9	7
1997/7/10	7
1997/7/11	7
1997/7/14	7
1997/7/15	7
1997/7/16	7
1997/7/17	7
1997/7/18	7
1997/7/21	7
1997/7/22	7
1997/7/23	7
1997/7/24	7
1997/7/25	7
1997/7/28	7
1997/7/29	7
1997/7/30	7
1997/7/31	7
1997/8/1	8
1997/8/4	8
1997/8/5	8
1997/8/6	8
1997/8/7	8
1997/8/8	8
1997/8/11	8
1997/8/12	8
1997/8/13	8
1997/8/14	8
1997/8/15	8
1997/8/18	8
1997/8/19	8
1997/8/20	8
1997/8/21	8
1997/8/22	8
1997/8/25	8
1997/8/26	8
1997/8/27	8
1997/8/28	8
1997/8/29	8
1997/9/1	9
1997/9/2	9
1997/9/3	9
1997/9/4	9
1997/9/5	9
1997/9/8	9
1997/9/9	9
1997/9/10	9
1997/9/11	9
1997/9/12	9
1997/9/15	9
1997/9/16	9
1997/9/17	9
1997/9/18	9
1997/9/19	9
1997/9/22	9
1997/9/23	9
1997/9/24	9
1997/9/25	9
1997/9/26	9
1997/9/29	9
1997/9/30	9
1997/10/6	10
1997/10/7	10
1997/10/8	10
1997/10/9	10
1997/10/10	10
1997/10/13	10
1997/10/14	10
1997/10/15	10
1997/10/16	10
1997/10/17	10
1997/10/20	10
1997/10/21	10
1997/10/22	10
1997/10/23	10
1997/10/24	10
1997/10/27	10
1997/10/28	10
1997/10/29	10
1997/10/30	10
1997/10/31	10
1997/11/3	11
1997/11/4	11
1997/11/5	11
1997/11/6	11
1997/11/7	11
1997/11/10	11
1997/11/11	11
1997/11/12	11
1997/11/13	11
1997/11/14	11
1997/11/17	11
1997/11/18	11
1997/11/19	11
1997/11/20	11
1997/11/21	11
1997/11/24	11
1997/11/25	11
1997/11/26	11
1997/11/27	11
1997/11/28	11
1997/12/1	12
1997/12/2	12
1997/12/3	12
1997/12/4	12
1997/12/5	12
1997/12/8	12
1997/12/9	12
1997/12/10	12
1997/12/11	12
1997/12/12	12
1997/12/15	12
1997/12/16	12
1997/12/17	12
1997/12/18	12
1997/12/19	12
1997/12/22	12
1997/12/23	12
1997/12/24	12
1997/12/25	12
1997/12/26	12
1997/12/29	12
1997/12/30	12
1997/12/31	12
1998/1/5	13
1998/1/6	13
1998/1/7	13
1998/1/8	13
1998/1/9	13
1998/1/12	13
1998/1/13	13
1998/1/14	13
1998/1/15	13
1998/1/16	13
1998/1/19	13
1998/1/20	13
1998/1/21	13
1998/1/22	13
1998/1/23	13
1998/2/9	14
1998/2/10	14
1998/2/11	14
1998/2/12	14
1998/2/13	14
1998/2/16	14
1998/2/17	14
1998/2/18	14
1998/2/19	14
1998/2/20	14
1998/2/23	14
1998/2/24	14
1998/2/25	14
1998/2/26	14
1998/2/27	14
1998/3/2	15
1998/3/3	15
1998/3/4	15
1998/3/5	15
1998/3/6	15
1998/3/9	15
1998/3/10	15
1998/3/11	15
1998/3/12	15
1998/3/13	15
1998/3/16	15
1998/3/17	15
1998/3/18	15
1998/3/19	15
1998/3/20	15
1998/3/23	15
1998/3/24	15
1998/3/25	15
1998/3/26	15
1998/3/27	15
1998/3/30	15
1998/3/31	15
1998/4/1	16
1998/4/2	16
1998/4/3	16
1998/4/6	16
1998/4/7	16
1998/4/8	16
1998/4/9	16
1998/4/10	16
1998/4/13	16
1998/4/14	16
1998/4/15	16
1998/4/16	16
1998/4/17	16
1998/4/20	16
1998/4/21	16
1998/4/22	16
1998/4/23	16
1998/4/24	16
1998/4/27	16
1998/4/28	16
1998/4/29	16
1998/4/30	16
1998/5/4	17
1998/5/5	17
1998/5/6	17
1998/5/7	17
1998/5/8	17
1998/5/11	17
1998/5/12	17
1998/5/13	17
1998/5/14	17
1998/5/15	17
1998/5/18	17
1998/5/19	17
1998/5/20	17
1998/5/21	17
1998/5/22	17
1998/5/25	17
1998/5/26	17
1998/5/27	17
1998/5/28	17
1998/5/29	17
1998/6/1	18
1998/6/2	18
1998/6/3	18
1998/6/4	18
1998/6/5	18
1998/6/8	18
1998/6/9	18
1998/6/10	18
1998/6/11	18
1998/6/12	18
1998/6/15	18
1998/6/16	18
1998/6/17	18
1998/6/18	18
1998/6/19	18
1998/6/22	18
1998/6/23	18
1998/6/24	18
1998/6/25	18
1998/6/26	18
1998/6/29	18
1998/6/30	18
1998/7/1	19
1998/7/2	19
1998/7/3	19
1998/7/6	19
1998/7/7	19
1998/7/8	19
1998/7/9	19
1998/7/10	19
1998/7/13	19
1998/7/14	19
1998/7/15	19
1998/7/16	19
1998/7/17	19
1998/7/20	19
1998/7/21	19
1998/7/22	19
1998/7/23	19
1998/7/24	19
1998/7/27	19
1998/7/28	19
1998/7/29	19
1998/7/30	19
1998/7/31	19
1998/8/3	20
1998/8/4	20
1998/8/5	20
1998/8/6	20
1998/8/7	20
1998/8/10	20
1998/8/11	20
1998/8/12	20
1998/8/13	20
1998/8/14	20
1998/8/17	20
1998/8/18	20
1998/8/19	20
1998/8/20	20
1998/8/21	20
1998/8/24	20
1998/8/25	20
1998/8/26	20
1998/8/27	20
1998/8/28	20
1998/8/31	20
1998/9/1	21
1998/9/2	21
1998/9/3	21
1998/9/4	21
1998/9/7	21
1998/9/8	21
1998/9/9	21
1998/9/10	21
1998/9/11	21
1998/9/14	21
1998/9/15	21
1998/9/16	21
1998/9/17	21
1998/9/18	21
1998/9/21	21
1998/9/22	21
1998/9/23	21
1998/9/24	21
1998/9/25	21
1998/9/28	21
1998/9/29	21
1998/9/30	21
1998/10/5	22
1998/10/6	22
1998/10/7	22
1998/10/8	22
1998/10/9	22
1998/10/12	22
1998/10/13	22
1998/10/14	22
1998/10/15	22
1998/10/16	22
1998/10/19	22
1998/10/20	22
1998/10/21	22
1998/10/22	22
1998/10/23	22
1998/10/26	22
1998/10/27	22
1998/10/28	22
1998/10/29	22
1998/10/30	22
1998/11/2	23
1998/11/3	23
1998/11/4	23
1998/11/5	23
1998/11/6	23
1998/11/9	23
1998/11/10	23
1998/11/11	23
1998/11/12	23
1998/11/13	23
1998/11/16	23
1998/11/17	23
1998/11/18	23
1998/11/19	23
1998/11/20	23
1998/11/23	23
1998/11/24	23
1998/11/25	23
1998/11/26	23
1998/11/27	23
1998/11/30	23
1998/12/1	24
1998/12/2	24
1998/12/3	24
1998/12/4	24
1998/12/7	24
1998/12/8	24
1998/12/9	24
1998/12/10	24
1998/12/11	24
1998/12/14	24
1998/12/15	24
1998/12/16	24
1998/12/17	24
1998/12/18	24
1998/12/21	24
1998/12/22	24
1998/12/23	24
1998/12/24	24
1998/12/25	24
1998/12/28	24
1998/12/29	24
1998/12/30	24
1998/12/31	24
1999/1/4	25
1999/1/5	25
1999/1/6	25
1999/1/7	25
1999/1/8	25
1999/1/11	25
1999/1/12	25
1999/1/13	25
1999/1/14	25
1999/1/15	25
1999/1/18	25
1999/1/19	25
1999/1/20	25
1999/1/21	25
1999/1/22	25
1999/1/25	25
1999/1/26	25
1999/1/27	25
1999/1/28	25
1999/1/29	25
1999/2/1	26
1999/2/2	26
1999/2/3	26
1999/2/4	26
1999/2/5	26
1999/2/8	26
1999/2/9	26
1999/3/1	27
1999/3/2	27
1999/3/3	27
1999/3/4	27
1999/3/5	27
1999/3/8	27
1999/3/9	27
1999/3/10	27
1999/3/11	27
1999/3/12	27
1999/3/15	27
1999/3/16	27
1999/3/17	27
1999/3/18	27
1999/3/19	27
1999/3/22	27
1999/3/23	27
1999/3/24	27
1999/3/25	27
1999/3/26	27
1999/3/29	27
1999/3/30	27
1999/3/31	27
1999/4/1	28
1999/4/2	28
1999/4/5	28
1999/4/6	28
1999/4/7	28
1999/4/8	28
1999/4/9	28
1999/4/12	28
1999/4/13	28
1999/4/14	28
1999/4/15	28
1999/4/16	28
1999/4/19	28
1999/4/20	28
1999/4/21	28
1999/4/22	28
1999/4/23	28
1999/4/26	28
1999/4/27	28
1999/4/28	28
1999/4/29	28
1999/4/30	28
1999/5/4	29
1999/5/5	29
1999/5/6	29
1999/5/7	29
1999/5/10	29
1999/5/11	29
1999/5/12	29
1999/5/13	29
1999/5/14	29
1999/5/17	29
1999/5/18	29
1999/5/19	29
1999/5/20	29
1999/5/21	29
1999/5/24	29
1999/5/25	29
1999/5/26	29
1999/5/27	29
1999/5/28	29
1999/5/31	29
1999/6/1	30
1999/6/2	30
1999/6/3	30
1999/6/4	30
1999/6/7	30
1999/6/8	30
1999/6/9	30
1999/6/10	30
1999/6/11	30
1999/6/14	30
1999/6/15	30
1999/6/16	30
1999/6/17	30
1999/6/18	30
1999/6/21	30
1999/6/22	30
1999/6/23	30
1999/6/24	30
1999/6/25	30
1999/6/28	30
1999/6/29	30
1999/6/30	30
1999/7/1	31
1999/7/2	31
1999/7/5	31
1999/7/6	31
1999/7/7	31
1999/7/8	31
1999/7/9	31
1999/7/12	31
1999/7/13	31
1999/7/14	31
1999/7/15	31
1999/7/16	31
1999/7/19	31
1999/7/20	31
1999/7/21	31
1999/7/22	31
1999/7/23	31
1999/7/26	31
1999/7/27	31
1999/7/28	31
1999/7/29	31
1999/7/30	31
1999/8/2	32
1999/8/3	32
1999/8/4	32
1999/8/5	32
1999/8/6	32
1999/8/9	32
1999/8/10	32
1999/8/11	32
1999/8/12	32
1999/8/13	32
1999/8/16	32
1999/8/17	32
1999/8/18	32
1999/8/19	32
1999/8/20	32
1999/8/23	32
1999/8/24	32
1999/8/25	32
1999/8/26	32
1999/8/27	32
1999/8/30	32
1999/8/31	32
1999/9/1	33
1999/9/2	33
1999/9/3	33
1999/9/6	33
1999/9/7	33
1999/9/8	33
1999/9/9	33
1999/9/10	33
1999/9/13	33
1999/9/14	33
1999/9/15	33
1999/9/16	33
1999/9/17	33
1999/9/20	33
1999/9/21	33
1999/9/22	33
1999/9/23	33
1999/9/24	33
1999/9/27	33
1999/9/28	33
1999/9/29	33
1999/9/30	33
1999/10/8	34
1999/10/11	34
1999/10/12	34
1999/10/13	34
1999/10/14	34
1999/10/15	34
1999/10/18	34
1999/10/19	34
1999/10/20	34
1999/10/21	34
1999/10/22	34
1999/10/25	34
1999/10/26	34
1999/10/27	34
1999/10/28	34
1999/10/29	34
1999/11/1	35
1999/11/2	35
1999/11/3	35
1999/11/4	35
1999/11/5	35
1999/11/8	35
1999/11/9	35
1999/11/10	35
1999/11/11	35
1999/11/12	35
1999/11/15	35
1999/11/16	35
1999/11/17	35
1999/11/18	35
1999/11/19	35
1999/11/22	35
1999/11/23	35
1999/11/24	35
1999/11/25	35
1999/11/26	35
1999/11/29	35
1999/11/30	35
1999/12/1	36
1999/12/2	36
1999/12/3	36
1999/12/6	36
1999/12/7	36
1999/12/8	36
1999/12/9	36
1999/12/10	36
1999/12/13	36
1999/12/14	36
1999/12/15	36
1999/12/16	36
1999/12/17	36
1999/12/21	36
1999/12/22	36
1999/12/23	36
1999/12/24	36
1999/12/27	36
1999/12/28	36
1999/12/29	36
1999/12/30	36
2000/1/4	37
2000/1/5	37
2000/1/6	37
2000/1/7	37
2000/1/10	37
2000/1/11	37
2000/1/12	37
2000/1/13	37
2000/1/14	37
2000/1/17	37
2000/1/18	37
2000/1/19	37
2000/1/20	37
2000/1/21	37
2000/1/24	37
2000/1/25	37
2000/1/26	37
2000/1/27	37
2000/1/28	37
2000/2/14	38
2000/2/15	38
2000/2/16	38
2000/2/17	38
2000/2/18	38
2000/2/21	38
2000/2/22	38
2000/2/23	38
2000/2/24	38
2000/2/25	38
2000/2/28	38
2000/2/29	38
2000/3/1	39
2000/3/2	39
2000/3/3	39
2000/3/6	39
2000/3/7	39
2000/3/8	39
2000/3/9	39
2000/3/10	39
2000/3/13	39
2000/3/14	39
2000/3/15	39
2000/3/16	39
2000/3/17	39
2000/3/20	39
2000/3/21	39
2000/3/22	39
2000/3/23	39
2000/3/24	39
2000/3/27	39
2000/3/28	39
2000/3/29	39
2000/3/30	39
2000/3/31	39
2000/4/3	40
2000/4/4	40
2000/4/5	40
2000/4/6	40
2000/4/7	40
2000/4/10	40
2000/4/11	40
2000/4/12	40
2000/4/13	40
2000/4/14	40
2000/4/17	40
2000/4/18	40
2000/4/19	40
2000/4/20	40
2000/4/21	40
2000/4/24	40
2000/4/25	40
2000/4/26	40
2000/4/27	40
2000/4/28	40
2000/5/8	41
2000/5/9	41
2000/5/10	41
2000/5/11	41
2000/5/12	41
2000/5/15	41
2000/5/16	41
2000/5/17	41
2000/5/18	41
2000/5/19	41
2000/5/22	41
2000/5/23	41
2000/5/24	41
2000/5/25	41
2000/5/26	41
2000/5/29	41
2000/5/30	41
2000/5/31	41
2000/6/1	42
2000/6/2	42
2000/6/5	42
2000/6/6	42
2000/6/7	42
2000/6/8	42
2000/6/9	42
2000/6/12	42
2000/6/13	42
2000/6/14	42
2000/6/15	42
2000/6/16	42
2000/6/19	42
2000/6/20	42
2000/6/21	42
2000/6/22	42
2000/6/23	42
2000/6/26	42
2000/6/27	42
2000/6/28	42
2000/6/29	42
2000/6/30	42
2000/7/3	43
2000/7/4	43
2000/7/5	43
2000/7/6	43
2000/7/7	43
2000/7/10	43
2000/7/11	43
2000/7/12	43
2000/7/13	43
2000/7/14	43
2000/7/17	43
2000/7/18	43
2000/7/19	43
2000/7/20	43
2000/7/21	43
2000/7/24	43
2000/7/25	43
2000/7/26	43
2000/7/27	43
2000/7/28	43
2000/7/31	43
2000/8/1	44
2000/8/2	44
2000/8/3	44
2000/8/4	44
2000/8/7	44
2000/8/8	44
2000/8/9	44
2000/8/10	44
2000/8/11	44
2000/8/14	44
2000/8/15	44
2000/8/16	44
2000/8/17	44
2000/8/18	44
2000/8/21	44
2000/8/22	44
2000/8/23	44
2000/8/24	44
2000/8/25	44
2000/8/28	44
2000/8/29	44
2000/8/30	44
2000/8/31	44
2000/9/1	45
2000/9/4	45
2000/9/5	45
2000/9/6	45
2000/9/7	45
2000/9/8	45
2000/9/11	45
2000/9/12	45
2000/9/13	45
2000/9/14	45
2000/9/15	45
2000/9/18	45
2000/9/19	45
2000/9/20	45
2000/9/21	45
2000/9/22	45
2000/9/25	45
2000/9/26	45
2000/9/27	45
2000/9/28	45
2000/9/29	45
2000/10/9	46
2000/10/10	46
2000/10/11	46
2000/10/12	46
2000/10/13	46
2000/10/16	46
2000/10/17	46
2000/10/18	46
2000/10/19	46
2000/10/20	46
2000/10/23	46
2000/10/24	46
2000/10/25	46
2000/10/26	46
2000/10/27	46
2000/10/30	46
2000/10/31	46
2000/11/1	47
2000/11/2	47
2000/11/3	47
2000/11/6	47
2000/11/7	47
2000/11/8	47
2000/11/9	47
2000/11/10	47
2000/11/13	47
2000/11/14	47
2000/11/15	47
2000/11/16	47
2000/11/17	47
2000/11/20	47
2000/11/21	47
2000/11/22	47
2000/11/23	47
2000/11/24	47
2000/11/27	47
2000/11/28	47
2000/11/29	47
2000/11/30	47
2000/12/1	48
2000/12/4	48
2000/12/5	48
2000/12/6	48
2000/12/7	48
2000/12/8	48
2000/12/11	48
2000/12/12	48
2000/12/13	48
2000/12/14	48
2000/12/15	48
2000/12/18	48
2000/12/19	48
2000/12/20	48
2000/12/21	48
2000/12/22	48
2000/12/25	48
2000/12/26	48
2000/12/27	48
2000/12/28	48
2000/12/29	48
2001/1/2	49
2001/1/3	49
2001/1/4	49
2001/1/5	49
2001/1/8	49
2001/1/9	49
2001/1/10	49
2001/1/11	49
2001/1/12	49
2001/1/15	49
2001/1/16	49
2001/1/17	49
2001/1/18	49
2001/1/19	49
2001/2/5	50
2001/2/6	50
2001/2/7	50
2001/2/8	50
2001/2/9	50
2001/2/12	50
2001/2/13	50
2001/2/14	50
2001/2/15	50
2001/2/16	50
2001/2/19	50
2001/2/20	50
2001/2/21	50
2001/2/22	50
2001/2/23	50
2001/2/26	50
2001/2/27	50
2001/2/28	50
2001/3/1	51
2001/3/2	51
2001/3/5	51
2001/3/6	51
2001/3/7	51
2001/3/8	51
2001/3/9	51
2001/3/12	51
2001/3/13	51
2001/3/14	51
2001/3/15	51
2001/3/16	51
2001/3/19	51
2001/3/20	51
2001/3/21	51
2001/3/22	51
2001/3/23	51
2001/3/26	51
2001/3/27	51
2001/3/28	51
2001/3/29	51
2001/3/30	51
2001/4/2	52
2001/4/3	52
2001/4/4	52
2001/4/5	52
2001/4/6	52
2001/4/9	52
2001/4/10	52
2001/4/11	52
2001/4/12	52
2001/4/13	52
2001/4/16	52
2001/4/17	52
2001/4/18	52
2001/4/19	52
2001/4/20	52
2001/4/23	52
2001/4/24	52
2001/4/25	52
2001/4/26	52
2001/4/27	52
2001/4/30	52
2001/5/8	53
2001/5/9	53
2001/5/10	53
2001/5/11	53
2001/5/14	53
2001/5/15	53
2001/5/16	53
2001/5/17	53
2001/5/18	53
2001/5/21	53
2001/5/22	53
2001/5/23	53
2001/5/24	53
2001/5/25	53
2001/5/28	53
2001/5/29	53
2001/5/30	53
2001/5/31	53
2001/6/1	54
2001/6/4	54
2001/6/5	54
2001/6/6	54
2001/6/7	54
2001/6/8	54
2001/6/11	54
2001/6/12	54
2001/6/13	54
2001/6/14	54
2001/6/15	54
2001/6/18	54
2001/6/19	54
2001/6/20	54
2001/6/21	54
2001/6/22	54
2001/6/25	54
2001/6/26	54
2001/6/27	54
2001/6/28	54
2001/6/29	54
2001/7/2	55
2001/7/3	55
2001/7/4	55
2001/7/5	55
2001/7/6	55
2001/7/9	55
2001/7/10	55
2001/7/11	55
2001/7/12	55
2001/7/13	55
2001/7/16	55
2001/7/17	55
2001/7/18	55
2001/7/19	55
2001/7/20	55
2001/7/23	55
2001/7/24	55
2001/7/25	55
2001/7/26	55
2001/7/27	55
2001/7/30	55
2001/7/31	55
2001/8/1	56
2001/8/2	56
2001/8/3	56
2001/8/6	56
2001/8/7	56
2001/8/8	56
2001/8/9	56
2001/8/10	56
2001/8/13	56
2001/8/14	56
2001/8/15	56
2001/8/16	56
2001/8/17	56
2001/8/20	56
2001/8/21	56
2001/8/22	56
2001/8/23	56
2001/8/24	56
2001/8/27	56
2001/8/28	56
2001/8/29	56
2001/8/30	56
2001/8/31	56
2001/9/3	57
2001/9/4	57
2001/9/5	57
2001/9/6	57
2001/9/7	57
2001/9/10	57
2001/9/11	57
2001/9/12	57
2001/9/13	57
2001/9/14	57
2001/9/17	57
2001/9/18	57
2001/9/19	57
2001/9/20	57
2001/9/21	57
2001/9/24	57
2001/9/25	57
2001/9/26	57
2001/9/27	57
2001/9/28	57
2001/10/8	58
2001/10/9	58
2001/10/10	58
2001/10/11	58
2001/10/12	58
2001/10/15	58
2001/10/16	58
2001/10/17	58
2001/10/18	58
2001/10/19	58
2001/10/22	58
2001/10/23	58
2001/10/24	58
2001/10/25	58
2001/10/26	58
2001/10/29	58
2001/10/30	58
2001/10/31	58
2001/11/1	59
2001/11/2	59
2001/11/5	59
2001/11/6	59
2001/11/7	59
2001/11/8	59
2001/11/9	59
2001/11/12	59
2001/11/13	59
2001/11/14	59
2001/11/15	59
2001/11/16	59
2001/11/19	59
2001/11/20	59
2001/11/21	59
2001/11/22	59
2001/11/23	59
2001/11/26	59
2001/11/27	59
2001/11/28	59
2001/11/29	59
2001/11/30	59
2001/12/3	60
2001/12/4	60
2001/12/5	60
2001/12/6	60
2001/12/7	60
2001/12/10	60
2001/12/11	60
2001/12/12	60
2001/12/13	60
2001/12/14	60
2001/12/17	60
2001/12/18	60
2001/12/19	60
2001/12/20	60
2001/12/21	60
2001/12/24	60
2001/12/25	60
2001/12/26	60
2001/12/27	60
2001/12/28	60
2001/12/31	60
2002/1/4	61
2002/1/7	61
2002/1/8	61
2002/1/9	61
2002/1/10	61
2002/1/11	61
2002/1/14	61
2002/1/15	61
2002/1/16	61
2002/1/17	61
2002/1/18	61
2002/1/21	61
2002/1/22	61
2002/1/23	61
2002/1/24	61
2002/1/25	61
2002/1/28	61
2002/1/29	61
2002/1/30	61
2002/1/31	61
2002/2/1	62
2002/2/4	62
2002/2/5	62
2002/2/6	62
2002/2/7	62
2002/2/8	62
2002/2/25	62
2002/2/26	62
2002/2/27	62
2002/2/28	62
2002/3/1	63
2002/3/4	63
2002/3/5	63
2002/3/6	63
2002/3/7	63
2002/3/8	63
2002/3/11	63
2002/3/12	63
2002/3/13	63
2002/3/14	63
2002/3/15	63
2002/3/18	63
2002/3/19	63
2002/3/20	63
2002/3/21	63
2002/3/22	63
2002/3/25	63
2002/3/26	63
2002/3/27	63
2002/3/28	63
2002/3/29	63
2002/4/1	64
2002/4/2	64
2002/4/3	64
2002/4/4	64
2002/4/5	64
2002/4/8	64
2002/4/9	64
2002/4/10	64
2002/4/11	64
2002/4/12	64
2002/4/15	64
2002/4/16	64
2002/4/17	64
2002/4/18	64
2002/4/19	64
2002/4/22	64
2002/4/23	64
2002/4/24	64
2002/4/25	64
2002/4/26	64
2002/4/29	64
2002/4/30	64
2002/5/8	65
2002/5/9	65
2002/5/10	65
2002/5/13	65
2002/5/14	65
2002/5/15	65
2002/5/16	65
2002/5/17	65
2002/5/20	65
2002/5/21	65
2002/5/22	65
2002/5/23	65
2002/5/24	65
2002/5/27	65
2002/5/28	65
2002/5/29	65
2002/5/30	65
2002/5/31	65
2002/6/3	66
2002/6/4	66
2002/6/5	66
2002/6/6	66
2002/6/7	66
2002/6/10	66
2002/6/11	66
2002/6/12	66
2002/6/13	66
2002/6/14	66
2002/6/17	66
2002/6/18	66
2002/6/19	66
2002/6/20	66
2002/6/21	66
2002/6/24	66
2002/6/25	66
2002/6/26	66
2002/6/27	66
2002/6/28	66
2002/7/1	67
2002/7/2	67
2002/7/3	67
2002/7/4	67
2002/7/5	67
2002/7/8	67
2002/7/9	67
2002/7/10	67
2002/7/11	67
2002/7/12	67
2002/7/15	67
2002/7/16	67
2002/7/17	67
2002/7/18	67
2002/7/19	67
2002/7/22	67
2002/7/23	67
2002/7/24	67
2002/7/25	67
2002/7/26	67
2002/7/29	67
2002/7/30	67
2002/7/31	67
2002/8/1	68
2002/8/2	68
2002/8/5	68
2002/8/6	68
2002/8/7	68
2002/8/8	68
2002/8/9	68
2002/8/12	68
2002/8/13	68
2002/8/14	68
2002/8/15	68
2002/8/16	68
2002/8/19	68
2002/8/20	68
2002/8/21	68
2002/8/22	68
2002/8/23	68
2002/8/26	68
2002/8/27	68
2002/8/28	68
2002/8/29	68
2002/8/30	68
2002/9/2	69
2002/9/3	69
2002/9/4	69
2002/9/5	69
2002/9/6	69
2002/9/9	69
2002/9/10	69
2002/9/11	69
2002/9/12	69
2002/9/13	69
2002/9/16	69
2002/9/17	69
2002/9/18	69
2002/9/19	69
2002/9/20	69
2002/9/23	69
2002/9/24	69
2002/9/25	69
2002/9/26	69
2002/9/27	69
2002/10/8	70
2002/10/9	70
2002/10/10	70
2002/10/11	70
2002/10/14	70
2002/10/15	70
2002/10/16	70
2002/10/17	70
2002/10/18	70
2002/10/21	70
2002/10/22	70
2002/10/23	70
2002/10/24	70
2002/10/25	70
2002/10/28	70
2002/10/29	70
2002/10/30	70
2002/10/31	70
2002/11/1	71
2002/11/4	71
2002/11/5	71
2002/11/6	71
2002/11/7	71
2002/11/8	71
2002/11/11	71
2002/11/12	71
2002/11/13	71
2002/11/14	71
2002/11/15	71
2002/11/18	71
2002/11/19	71
2002/11/20	71
2002/11/21	71
2002/11/22	71
2002/11/25	71
2002/11/26	71
2002/11/27	71
2002/11/28	71
2002/11/29	71
2002/12/2	72
2002/12/3	72
2002/12/4	72
2002/12/5	72
2002/12/6	72
2002/12/9	72
2002/12/10	72
2002/12/11	72
2002/12/12	72
2002/12/13	72
2002/12/16	72
2002/12/17	72
2002/12/18	72
2002/12/19	72
2002/12/20	72
2002/12/23	72
2002/12/24	72
2002/12/25	72
2002/12/26	72
2002/12/27	72
2002/12/30	72
2002/12/31	72
2003/1/2	73
2003/1/3	73
2003/1/6	73
2003/1/7	73
2003/1/8	73
2003/1/9	73
2003/1/10	73
2003/1/13	73
2003/1/14	73
2003/1/15	73
2003/1/16	73
2003/1/17	73
2003/1/20	73
2003/1/21	73
2003/1/22	73
2003/1/23	73
2003/1/24	73
2003/1/27	73
2003/1/28	73
2003/1/29	73
2003/2/10	74
2003/2/11	74
2003/2/12	74
2003/2/13	74
2003/2/14	74
2003/2/17	74
2003/2/18	74
2003/2/19	74
2003/2/20	74
2003/2/21	74
2003/2/24	74
2003/2/25	74
2003/2/26	74
2003/2/27	74
2003/2/28	74
2003/3/3	75
2003/3/4	75
2003/3/5	75
2003/3/6	75
2003/3/7	75
2003/3/10	75
2003/3/11	75
2003/3/12	75
2003/3/13	75
2003/3/14	75
2003/3/17	75
2003/3/18	75
2003/3/19	75
2003/3/20	75
2003/3/21	75
2003/3/24	75
2003/3/25	75
2003/3/26	75
2003/3/27	75
2003/3/28	75
2003/3/31	75
2003/4/1	76
2003/4/2	76
2003/4/3	76
2003/4/4	76
2003/4/7	76
2003/4/8	76
2003/4/9	76
2003/4/10	76
2003/4/11	76
2003/4/14	76
2003/4/15	76
2003/4/16	76
2003/4/17	76
2003/4/18	76
2003/4/21	76
2003/4/22	76
2003/4/23	76
2003/4/24	76
2003/4/25	76
2003/4/28	76
2003/4/29	76
2003/4/30	76
2003/5/12	77
2003/5/13	77
2003/5/14	77
2003/5/15	77
2003/5/16	77
2003/5/19	77
2003/5/20	77
2003/5/21	77
2003/5/22	77
2003/5/23	77
2003/5/26	77
2003/5/27	77
2003/5/28	77
2003/5/29	77
2003/5/30	77
2003/6/2	78
2003/6/3	78
2003/6/4	78
2003/6/5	78
2003/6/6	78
2003/6/9	78
2003/6/10	78
2003/6/11	78
2003/6/12	78
2003/6/13	78
2003/6/16	78
2003/6/17	78
2003/6/18	78
2003/6/19	78
2003/6/20	78
2003/6/23	78
2003/6/24	78
2003/6/25	78
2003/6/26	78
2003/6/27	78
2003/6/30	78
2003/7/1	79
2003/7/2	79
2003/7/3	79
2003/7/4	79
2003/7/7	79
2003/7/8	79
2003/7/9	79
2003/7/10	79
2003/7/11	79
2003/7/14	79
2003/7/15	79
2003/7/16	79
2003/7/17	79
2003/7/18	79
2003/7/21	79
2003/7/22	79
2003/7/23	79
2003/7/24	79
2003/7/25	79
2003/7/28	79
2003/7/29	79
2003/7/30	79
2003/7/31	79
2003/8/1	80
2003/8/4	80
2003/8/5	80
2003/8/6	80
2003/8/7	80
2003/8/8	80
2003/8/11	80
2003/8/12	80
2003/8/13	80
2003/8/14	80
2003/8/15	80
2003/8/18	80
2003/8/19	80
2003/8/20	80
2003/8/21	80
2003/8/22	80
2003/8/25	80
2003/8/26	80
2003/8/27	80
2003/8/28	80
2003/8/29	80
2003/9/1	81
2003/9/2	81
2003/9/3	81
2003/9/4	81
2003/9/5	81
2003/9/8	81
2003/9/9	81
2003/9/10	81
2003/9/11	81
2003/9/12	81
2003/9/15	81
2003/9/16	81
2003/9/17	81
2003/9/18	81
2003/9/19	81
2003/9/22	81
2003/9/23	81
2003/9/24	81
2003/9/25	81
2003/9/26	81
2003/9/29	81
2003/9/30	81
2003/10/8	82
2003/10/9	82
2003/10/10	82
2003/10/13	82
2003/10/14	82
2003/10/15	82
2003/10/16	82
2003/10/17	82
2003/10/20	82
2003/10/21	82
2003/10/22	82
2003/10/23	82
2003/10/24	82
2003/10/27	82
2003/10/28	82
2003/10/29	82
2003/10/30	82
2003/10/31	82
2003/11/3	83
2003/11/4	83
2003/11/5	83
2003/11/6	83
2003/11/7	83
2003/11/10	83
2003/11/11	83
2003/11/12	83
2003/11/13	83
2003/11/14	83
2003/11/17	83
2003/11/18	83
2003/11/19	83
2003/11/20	83
2003/11/21	83
2003/11/24	83
2003/11/25	83
2003/11/26	83
2003/11/27	83
2003/11/28	83
2003/12/1	84
2003/12/2	84
2003/12/3	84
2003/12/4	84
2003/12/5	84
2003/12/8	84
2003/12/9	84
2003/12/10	84
2003/12/11	84
2003/12/12	84
2003/12/15	84
2003/12/16	84
2003/12/17	84
2003/12/18	84
2003/12/19	84
2003/12/22	84
2003/12/23	84
2003/12/24	84
2003/12/25	84
2003/12/26	84
2003/12/29	84
2003/12/30	84
2003/12/31	84
2004/1/2	85
2004/1/5	85
2004/1/6	85
2004/1/7	85
2004/1/8	85
2004/1/9	85
2004/1/12	85
2004/1/13	85
2004/1/14	85
2004/1/15	85
2004/1/16	85
2004/1/29	85
2004/1/30	85
2004/2/2	86
2004/2/3	86
2004/2/4	86
2004/2/5	86
2004/2/6	86
2004/2/9	86
2004/2/10	86
2004/2/11	86
2004/2/12	86
2004/2/13	86
2004/2/16	86
2004/2/17	86
2004/2/18	86
2004/2/19	86
2004/2/20	86
2004/2/23	86
2004/2/24	86
2004/2/25	86
2004/2/26	86
2004/2/27	86
2004/3/1	87
2004/3/2	87
2004/3/3	87
2004/3/4	87
2004/3/5	87
2004/3/8	87
2004/3/9	87
2004/3/10	87
2004/3/11	87
2004/3/12	87
2004/3/15	87
2004/3/16	87
2004/3/17	87
2004/3/18	87
2004/3/19	87
2004/3/22	87
2004/3/23	87
2004/3/24	87
2004/3/25	87
2004/3/26	87
2004/3/29	87
2004/3/30	87
2004/3/31	87
2004/4/1	88
2004/4/2	88
2004/4/5	88
2004/4/6	88
2004/4/7	88
2004/4/8	88
2004/4/9	88
2004/4/12	88
2004/4/13	88
2004/4/14	88
2004/4/15	88
2004/4/16	88
2004/4/19	88
2004/4/20	88
2004/4/21	88
2004/4/22	88
2004/4/23	88
2004/4/26	88
2004/4/27	88
2004/4/28	88
2004/4/29	88
2004/4/30	88
2004/5/10	89
2004/5/11	89
2004/5/12	89
2004/5/13	89
2004/5/14	89
2004/5/17	89
2004/5/18	89
2004/5/19	89
2004/5/20	89
2004/5/21	89
2004/5/24	89
2004/5/25	89
2004/5/26	89
2004/5/27	89
2004/5/28	89
2004/5/31	89
2004/6/1	90
2004/6/2	90
2004/6/3	90
2004/6/4	90
2004/6/7	90
2004/6/8	90
2004/6/9	90
2004/6/10	90
2004/6/11	90
2004/6/14	90
2004/6/15	90
2004/6/16	90
2004/6/17	90
2004/6/18	90
2004/6/21	90
2004/6/22	90
2004/6/23	90
2004/6/24	90
2004/6/25	90
2004/6/28	90
2004/6/29	90
2004/6/30	90
2004/7/1	91
2004/7/2	91
2004/7/5	91
2004/7/6	91
2004/7/7	91
2004/7/8	91
2004/7/9	91
2004/7/12	91
2004/7/13	91
2004/7/14	91
2004/7/15	91
2004/7/16	91
2004/7/19	91
2004/7/20	91
2004/7/21	91
2004/7/22	91
2004/7/23	91
2004/7/26	91
2004/7/27	91
2004/7/28	91
2004/7/29	91
2004/7/30	91
2004/8/2	92
2004/8/3	92
2004/8/4	92
2004/8/5	92
2004/8/6	92
2004/8/9	92
2004/8/10	92
2004/8/11	92
2004/8/12	92
2004/8/13	92
2004/8/16	92
2004/8/17	92
2004/8/18	92
2004/8/19	92
2004/8/20	92
2004/8/23	92
2004/8/24	92
2004/8/25	92
2004/8/26	92
2004/8/27	92
2004/8/30	92
2004/8/31	92
2004/9/1	93
2004/9/2	93
2004/9/3	93
2004/9/6	93
2004/9/7	93
2004/9/8	93
2004/9/9	93
2004/9/10	93
2004/9/13	93
2004/9/14	93
2004/9/15	93
2004/9/16	93
2004/9/17	93
2004/9/20	93
2004/9/21	93
2004/9/22	93
2004/9/23	93
2004/9/24	93
2004/9/27	93
2004/9/28	93
2004/9/29	93
2004/9/30	93
2004/10/8	94
2004/10/11	94
2004/10/12	94
2004/10/13	94
2004/10/14	94
2004/10/15	94
2004/10/18	94
2004/10/19	94
2004/10/20	94
2004/10/21	94
2004/10/22	94
2004/10/25	94
2004/10/26	94
2004/10/27	94
2004/10/28	94
2004/10/29	94
2004/11/1	95
2004/11/2	95
2004/11/3	95
2004/11/4	95
2004/11/5	95
2004/11/8	95
2004/11/9	95
2004/11/10	95
2004/11/11	95
2004/11/12	95
2004/11/15	95
2004/11/16	95
2004/11/17	95
2004/11/18	95
2004/11/19	95
2004/11/22	95
2004/11/23	95
2004/11/24	95
2004/11/25	95
2004/11/26	95
2004/11/29	95
2004/11/30	95
2004/12/1	96
2004/12/2	96
2004/12/3	96
2004/12/6	96
2004/12/7	96
2004/12/8	96
2004/12/9	96
2004/12/10	96
2004/12/13	96
2004/12/14	96
2004/12/15	96
2004/12/16	96
2004/12/17	96
2004/12/20	96
2004/12/21	96
2004/12/22	96
2004/12/23	96
2004/12/24	96
2004/12/27	96
2004/12/28	96
2004/12/29	96
2004/12/30	96
2004/12/31	96
2005/1/4	97
2005/1/5	97
2005/1/6	97
2005/1/7	97
2005/1/10	97
2005/1/11	97
2005/1/12	97
2005/1/13	97
2005/1/14	97
2005/1/17	97
2005/1/18	97
2005/1/19	97
2005/1/20	97
2005/1/21	97
2005/1/24	97
2005/1/25	97
2005/1/26	97
2005/1/27	97
2005/1/28	97
2005/1/31	97
2005/2/1	98
2005/2/2	98
2005/2/3	98
2005/2/4	98
2005/2/16	98
2005/2/17	98
2005/2/18	98
2005/2/21	98
2005/2/22	98
2005/2/23	98
2005/2/24	98
2005/2/25	98
2005/2/28	98
2005/3/1	99
2005/3/2	99
2005/3/3	99
2005/3/4	99
2005/3/7	99
2005/3/8	99
2005/3/9	99
2005/3/10	99
2005/3/11	99
2005/3/14	99
2005/3/15	99
2005/3/16	99
2005/3/17	99
2005/3/18	99
2005/3/21	99
2005/3/22	99
2005/3/23	99
2005/3/24	99
2005/3/25	99
2005/3/28	99
2005/3/29	99
2005/3/30	99
2005/3/31	99
2005/4/1	100
2005/4/4	100
2005/4/5	100
2005/4/6	100
2005/4/7	100
2005/4/8	100
2005/4/11	100
2005/4/12	100
2005/4/13	100
2005/4/14	100
2005/4/15	100
2005/4/18	100
2005/4/19	100
2005/4/20	100
2005/4/21	100
[truncated: 4,545 more rows]
