# Supplementary material for: Can systematic skewness factors predict future interest rates: Evidence from China
Source: PLoS One. 2026 Feb 5;21(2):e0334345. doi: 10.1371/journal.pone.0334345 (PMC12875505; doi:10.1371/journal.pone.0334345)
Supplement: S2 File — Data2.zip contains data including trading date, total owner’s equity, total asset growth rate, risk-free rate, return on equity and monthly stock data. (ZIP) [file pone.0334345.s002.zip › Trading date/Monthly trading date.CSV]

ÔÂ¶È½»Ò×ÈÕÆÚ
1997/1/31	1
1997/2/28	2
1997/3/31	3
1997/4/30	4
1997/5/30	5
1997/6/27	6
1997/7/31	7
1997/8/29	8
1997/9/30	9
1997/10/31	10
1997/11/28	11
1997/12/31	12
1998/1/23	13
1998/2/27	14
1998/3/31	15
1998/4/30	16
1998/5/29	17
1998/6/30	18
1998/7/31	19
1998/8/31	20
1998/9/30	21
1998/10/30	22
1998/11/30	23
1998/12/31	24
1999/1/29	25
1999/2/9	26
1999/3/31	27
1999/4/30	28
1999/5/31	29
1999/6/30	30
1999/7/30	31
1999/8/31	32
1999/9/30	33
1999/10/29	34
1999/11/30	35
1999/12/30	36
2000/1/28	37
2000/2/29	38
2000/3/31	39
2000/4/28	40
2000/5/31	41
2000/6/30	42
2000/7/31	43
2000/8/31	44
2000/9/29	45
2000/10/31	46
2000/11/30	47
2000/12/29	48
2001/1/19	49
2001/2/28	50
2001/3/30	51
2001/4/30	52
2001/5/31	53
2001/6/29	54
2001/7/31	55
2001/8/31	56
2001/9/28	57
2001/10/31	58
2001/11/30	59
2001/12/31	60
2002/1/31	61
2002/2/28	62
2002/3/29	63
2002/4/30	64
2002/5/31	65
2002/6/28	66
2002/7/31	67
2002/8/30	68
2002/9/27	69
2002/10/31	70
2002/11/29	71
2002/12/31	72
2003/1/29	73
2003/2/28	74
2003/3/31	75
2003/4/30	76
2003/5/30	77
2003/6/30	78
2003/7/31	79
2003/8/29	80
2003/9/30	81
2003/10/31	82
2003/11/28	83
2003/12/31	84
2004/1/30	85
2004/2/27	86
2004/3/31	87
2004/4/30	88
2004/5/31	89
2004/6/30	90
2004/7/30	91
2004/8/31	92
2004/9/30	93
2004/10/29	94
2004/11/30	95
2004/12/31	96
2005/1/31	97
2005/2/28	98
2005/3/31	99
2005/4/29	100
2005/5/31	101
2005/6/30	102
2005/7/29	103
2005/8/31	104
2005/9/30	105
2005/10/31	106
2005/11/30	107
2005/12/30	108
2006/1/25	109
2006/2/28	110
2006/3/31	111
2006/4/28	112
2006/5/31	113
2006/6/30	114
2006/7/31	115
2006/8/31	116
2006/9/29	117
2006/10/31	118
2006/11/30	119
2006/12/29	120
2007/1/31	121
2007/2/28	122
2007/3/30	123
2007/4/30	124
2007/5/31	125
2007/6/29	126
2007/7/31	127
2007/8/31	128
2007/9/28	129
2007/10/31	130
2007/11/30	131
2007/12/28	132
2008/1/31	133
2008/2/29	134
2008/3/31	135
2008/4/30	136
2008/5/30	137
2008/6/30	138
2008/7/31	139
2008/8/29	140
2008/9/26	141
2008/10/31	142
2008/11/28	143
2008/12/31	144
2009/1/23	145
2009/2/27	146
2009/3/31	147
2009/4/30	148
2009/5/27	149
2009/6/30	150
2009/7/31	151
2009/8/31	152
2009/9/30	153
2009/10/30	154
2009/11/30	155
2009/12/31	156
2010/1/29	157
2010/2/26	158
2010/3/31	159
2010/4/30	160
2010/5/31	161
2010/6/30	162
2010/7/30	163
2010/8/31	164
2010/9/30	165
2010/10/29	166
2010/11/30	167
2010/12/31	168
2011/1/31	169
2011/2/28	170
2011/3/31	171
2011/4/29	172
2011/5/31	173
2011/6/30	174
2011/7/29	175
2011/8/31	176
2011/9/30	177
2011/10/31	178
2011/11/30	179
2011/12/30	180
2012/1/31	181
2012/2/29	182
2012/3/30	183
2012/4/27	184
2012/5/31	185
2012/6/29	186
2012/7/31	187
2012/8/31	188
2012/9/28	189
2012/10/31	190
2012/11/30	191
2012/12/31	192
2013/1/31	193
2013/2/28	194
2013/3/29	195
2013/4/26	196
2013/5/31	197
2013/6/28	198
2013/7/31	199
2013/8/30	200
2013/9/30	201
2013/10/31	202
2013/11/29	203
2013/12/31	204
2014/1/30	205
2014/2/28	206
2014/3/31	207
2014/4/30	208
2014/5/30	209
2014/6/30	210
2014/7/31	211
2014/8/29	212
2014/9/30	213
2014/10/31	214
2014/11/28	215
2014/12/31	216
2015/1/30	217
2015/2/27	218
2015/3/31	219
2015/4/30	220
2015/5/29	221
2015/6/30	222
2015/7/31	223
2015/8/31	224
2015/9/30	225
2015/10/30	226
2015/11/30	227
2015/12/31	228
2016/1/29	229
2016/2/29	230
2016/3/31	231
2016/4/29	232
2016/5/31	233
2016/6/30	234
2016/7/29	235
2016/8/31	236
2016/9/30	237
2016/10/31	238
2016/11/30	239
2016/12/30	240
2017/1/26	241
2017/2/28	242
2017/3/31	243
2017/4/28	244
2017/5/31	245
2017/6/30	246
2017/7/31	247
2017/8/31	248
2017/9/29	249
2017/10/31	250
2017/11/30	251
2017/12/29	252
2018/1/31	253
2018/2/28	254
2018/3/30	255
2018/4/27	256
2018/5/31	257
2018/6/29	258
2018/7/31	259
2018/8/31	260
2018/9/28	261
2018/10/31	262
2018/11/30	263
2018/12/28	264
2019/1/31	265
2019/2/28	266
2019/3/29	267
2019/4/30	268
2019/5/31	269
2019/6/28	270
2019/7/31	271
2019/8/30	272
2019/9/30	273
2019/10/31	274
2019/11/29	275
2019/12/31	276
2020/1/23	277
2020/2/28	278
2020/3/31	279
2020/4/30	280
2020/5/29	281
2020/6/30	282
2020/7/31	283
2020/8/31	284
2020/9/30	285
2020/10/30	286
2020/11/30	287
2020/12/31	288
2021/1/29	289
2021/2/26	290
2021/3/31	291
2021/4/30	292
2021/5/31	293
2021/6/30	294
2021/7/30	295
2021/8/31	296
2021/9/30	297
2021/10/29	298
2021/11/30	299
2021/12/31	300
2022/1/28	301
2022/2/28	302
2022/3/31	303
2022/4/29	304
2022/5/31	305
2022/6/30	306
2022/7/29	307
2022/8/31	308
2022/9/30	309
2022/10/31	310
2022/11/30	311
2022/12/30	312
2023/1/31	313
2023/2/28	314
2023/3/31	315
2023/4/28	316
2023/5/31	317
2023/6/30	318
2023/7/31	319
2023/8/31	320
2023/9/28	321
2023/10/31	322
2023/11/30	323
2023/12/29	324
